# Supplementary material for: Candidate regulators of drought stress in tomato revealed by comparative transcriptomic and proteomic analyses
Source: Front Plant Sci. 2023 Oct 23;14:1282718. doi: 10.3389/fpls.2023.1282718 (PMC10627169; doi:10.3389/fpls.2023.1282718)
Supplement: Supplementary Figure 1 — The protein-protein interaction network of differentially expressed proteins. [file DataSheet_1.zip]

Archive with 21 entries (21 files):
- Supplementary Material/Supplementary Figure S1.jpg
- Supplementary Material/Supplementary Figure S2.jpg
- Supplementary Material/Supplementary Table S1.xlsx
- Supplementary Material/Supplementary Table S10.xlsx
- Supplementary Material/Supplementary Table S11.xlsx
- Supplementary Material/Supplementary Table S12.xlsx
- Supplementary Material/Supplementary Table S13.xlsx
- Supplementary Material/Supplementary Table S14.xlsx
- Supplementary Material/Supplementary Table S15.xlsx
- Supplementary Material/Supplementary Table S16.xlsx
- Supplementary Material/Supplementary Table S17.xlsx
- Supplementary Material/Supplementary Table S18.xlsx
- Supplementary Material/Supplementary Table S19.xlsx
- Supplementary Material/Supplementary Table S2.xlsx
- Supplementary Material/Supplementary Table S3.xlsx
- Supplementary Material/Supplementary Table S4.xlsx
- Supplementary Material/Supplementary Table S5.xlsx
- Supplementary Material/Supplementary Table S6.xlsx
- Supplementary Material/Supplementary Table S7.xlsx
- Supplementary Material/Supplementary Table S8.xlsx
- Supplementary Material/Supplementary Table S9.xlsx
