# Supplementary material for: Candidate regulators of drought stress in tomato revealed by comparative transcriptomic and proteomic analyses
Source: Front Plant Sci. 2023 Oct 23;14:1282718. doi: 10.3389/fpls.2023.1282718 (PMC10627169; doi:10.3389/fpls.2023.1282718)
Supplement: Supplementary Figure 1 — The protein-protein interaction network of differentially expressed proteins. [file DataSheet_1.zip › Supplementary Material/Supplementary Table S1.xlsx]

## Sheet: Sheet1
Supplementary Table S1: Statistics of the RNA-Seq reads alignments.
Sample	Raw reads	Clean reads	Total mapped reads	Unique mapped reads	Multiple mapped reads	Mapping percentage (%)
ContM82-1	63326300	62495786	60156646	58423693	1732953	94.9947
ContM82-2	55329422	54276294	52087876	50608287	1479589	94.1414
ContM82-3	55349708	54265312	51892751	49869762	2022989	93.7543
DM82-1	43460326	42613598	40827636	39965941	861695	93.9423
DM82-2	58113526	56942092	54381888	52733437	1648451	93.5787
DM82-3	55651548	54517006	52511046	51409974	1101072	94.3568
