# Supplementary material for: Candidate regulators of drought stress in tomato revealed by comparative transcriptomic and proteomic analyses
Source: Front Plant Sci. 2023 Oct 23;14:1282718. doi: 10.3389/fpls.2023.1282718 (PMC10627169; doi:10.3389/fpls.2023.1282718)
Supplement: Supplementary Figure 1 — The protein-protein interaction network of differentially expressed proteins. [file DataSheet_1.zip › Supplementary Material/Supplementary Table S10.xlsx]

## Sheet: Up list
Supplementary Table S10: COG/KOG functional classification of the up-regulated M82 proteins under drought stress.
Category	Protein accession	Protein description	Ratio	Regulated Type	P value	Gene name	MW [kDa]	Cont_M82_1	Cont_M82_2	Cont_M82_3	D_M82_1	D_M82_2	D_M82_3
[V] Defense mechanisms	Solyc06g068440.3.1	"cinnamoyl-CoA reductase;Dbxref=InterPro:IPR001509,Pfam:PF01370;Ontology_term=GO:0003824,GO:0050662"	1.455	Up	0.00322	---	36.789	0.927	0.922	0.819	1.186	1.329	1.368
[T] Signal transduction mechanisms	Solyc02g068700.3.1	"Zinc-binding family protein (AHRD V3.3 *** B9ICQ8_POPTR);Dbxref=InterPro:IPR011146,Pfam:PF01230;Ontology_term=GO:0003824"	1.351	Up	0.000836	---	19.471	0.704	0.731	0.772	1.01	1.017	0.955
	Solyc11g005360.2.1	"BolA protein (AHRD V3.3 *** A0A103YGA6_CYNCS);Dbxref=InterPro:IPR002634,Pfam:PF01722"	1.317	Up	0.000903	---	10.319	0.914		0.902	1.202		1.19
	Solyc11g043120.2.1	"Phosphatidylinositol 4-kinase, putative (AHRD V3.3 *-* B9RZB3_RICCO);Dbxref=InterPro:IPR000403;Ontology_term=GO:0016301"	1.329	Up	0.038	---	58.388	0.9	0.803		1.124	1.139
	Solyc07g062970.3.1	"protein phosphatase 2C;Dbxref=InterPro:IPR001932,Pfam:PF00481;Ontology_term=GO:0003824"	1.518	Up	0.000716	---	30.944	0.821	0.773	0.879	1.279	1.284	1.191
	Solyc10g081310.2.1	"Histidine triad nucleotide binding protein (AHRD V3.3 *** A0A0K9Q2X0_ZOSMR);Dbxref=InterPro:IPR011146,Pfam:PF01230;Ontology_term=GO:0003824"	1.381	Up	0.00692	---	17.225		0.833	0.879		1.179	1.186
[M] Cell wall/membrane/envelope biogenesis	Solyc08g080570.3.1	"UDP-glucose 4-epimerase (AHRD V3.3 *** GALE1_PEA);Dbxref=InterPro:IPR005886,Pfam:PF16363;Ontology_term=GO:0003978,GO:0006012"	1.621	Up	0.0148	---	43.004	0.943	0.946	1.052	1.27	1.668	1.828
	Solyc08g082440.3.1	"UDP-glucose 4-epimerase (AHRD V3.3 *** Q6XZA0_SOLTU);Dbxref=InterPro:IPR005886,Pfam:PF16363;Ontology_term=GO:0003978,GO:0006012"	1.469	Up	0.000204	---	38.688	0.884	0.902	0.862	1.233	1.307	1.351
	Solyc07g005210.3.1	"Temperature-induced lipocalin (AHRD V3.3 *** Q38JE1_SOLLC);Dbxref=InterPro:IPR000566,Pfam:PF08212"	1.433	Up	0.00608	---	21.259	0.671	0.819	0.674	1.016	1.074	1.01
	Solyc07g007790.3.1	"sucrose-phosphate synthase;Dbxref=InterPro:IPR012819;Ontology_term=GO:0005985,GO:0046524"	1.308	Up	0.000422	---	118.48	0.923	0.963	0.99	1.29	1.231	1.241
	Solyc09g098590.3.1	sucrose synthase	1.759	Up	0.00766	---	278.25		0.788	0.816		1.476	1.345
[U] Intracellular trafficking, secretion, and vesicular transport	Solyc09g011760.3.1	"Mitochondrial import inner membrane translocase subunit TIM10 (AHRD V3.3 *** A0A199VR11_ANACO);Dbxref=InterPro:IPR004217,Pfam:PF02953"	1.344	Up	0.000738	---	9.4468	1.029	1.061	1.112	1.408	1.397	1.499
	Solyc06g072600.3.1	"Mitochondrial import inner membrane translocase subunit (AHRD V3.3 *** F2VPS7_SOLNI);Dbxref=InterPro:IPR004217,Pfam:PF02953"	1.577	Up	0.0128	---	8.8631		0.752	0.833		1.237	1.263
[O] Posttranslational modification, protein turnover, chaperones	Solyc03g111830.3.1	"Protein-L-isoaspartate O-methyltransferase (AHRD V3.3 *** K4BK44_SOLLC);Dbxref=InterPro:IPR000682,Pfam:PF01135;Ontology_term=GO:0004719,GO:0006464"	1.352	Up	0.0173	---	34.098	1.114	1.059	1.068	1.575	1.253	1.553
	Solyc07g041900.3.1	"cysteine proteinase;Dbxref=InterPro:IPR000668,Pfam:PF00112;Ontology_term=GO:0006508,GO:0008234"	1.518	Up	0.0025	---	40.512	0.615	0.663	0.554	0.989	0.907	0.885
	Solyc03g082420.3.1	Heat shock protein (AHRD V3.3 *** A9QVH3_9FABA)	3.442	Up	0.00158	---	26.226	0.455		0.414	1.475		1.516
	Solyc06g076020.3.1	"heat shock protein 70 kD;Dbxref=InterPro:IPR013126,Pfam:PF00012"	1.484	Up	5.59e-05	---	71.008	0.732	0.771	0.782	1.125	1.147	1.118
	Solyc08g062450.1.1	"Heat-shock protein, putative (AHRD V3.3 *** B9RQT7_RICCO);Dbxref=InterPro:IPR002068,Pfam:PF00011"	1.59	Up	0.0113	---	17.624	0.505	0.695	0.672	1.046	0.935	0.996
	Solyc01g102960.3.1	"Heat-shock protein, putative (AHRD V3.3 *** B9S5K5_RICCO);Dbxref=InterPro:IPR002068,Pfam:PF00011"	1.808	Up	0.00332	---	21.644	0.64	0.78	0.598	1.33	1.111	1.207
	Solyc12g019740.2.1	"Thioredoxin, putative (AHRD V3.3 *** B9SHJ2_RICCO)"	2.694	Up	0.0021	---	33.296	0.47	0.532	0.712	1.557	1.713	1.347
	Solyc04g011440.3.1	"ethylene-responsive heat shock protein cognate 70;Dbxref=InterPro:IPR013126,Pfam:PF00012"	1.834	Up	7.46e-08	---	85.509	0.67	0.673	0.672	1.248	1.231	1.216
	Solyc03g115230.3.1	Solanum lycopersicum heat shock protein	1.851	Up	0.00538	---	101.12	0.551	0.768	0.773	1.348	1.242	1.282
	Solyc02g077670.3.1	DnaJ-like protein (AHRD V3.3 *** Q9SP09_TOBAC)	1.538	Up	0.0172	---	37.742	0.824	0.849	0.723	1.027	1.432	1.225
	Solyc02g081550.3.1	"LeftsH6FtsH protease;Dbxref=InterPro:IPR005936;Ontology_term=GO:0004222,GO:0016020"	3.641	Up	0.0235	---	73.17	0.19	0.466	0.706	1.899	1.676	1.384
	Solyc06g034020.3.1	"methionine sulfoxide reductase A3;Dbxref=InterPro:IPR002569,Pfam:PF01625;Ontology_term=GO:0008113,GO:0055114"	1.302	Up	0.00926	---	26.624	1.05	1.028	0.88	1.282	1.261	1.309
	Solyc09g015000.3.1	"Heat-shock protein, putative (AHRD V3.3 *** B9S3B2_RICCO);Dbxref=InterPro:IPR002068,Pfam:PF00011"	2.494	Up	0.0185	---	17.778	0.666	0.61		1.405	1.777
	Solyc11g071830.2.1	"DnaJ protein homolog (AHRD V3.3 *** DNJH_CUCSA);Dbxref=InterPro:IPR012724,Pfam:PF01556;Ontology_term=GO:0005524,GO:0006457,GO:0009408,GO:0051082"	1.716	Up	0.0012	---	46.519	0.713	0.606	0.705	1.085	1.144	1.244
	Solyc11g066100.2.1	"heat shock protein 70 (AHRD V3.3 *** AT3G12580.1);Dbxref=InterPro:IPR013126,Pfam:PF00012"	1.611	Up	0.0014	---	71.458	0.567	0.665	0.684	0.995	1.052	1.039
	Solyc11g011440.1.1	"LOW QUALITY:Eukaryotic aspartyl protease family protein (AHRD V3.3 *** AT1G66180.1);Dbxref=InterPro:IPR001461;Ontology_term=GO:0004190,GO:0006508"	1.321	Up	0.0244	---	47.894	0.804	0.729	0.916	1.005	1.06	1.169
	Solyc06g076570.2.1	class I small heat shock protein	4.424	Up	0.0246	---	33.974	0.353	0.351	0.169	1.349	1.229	1.284
	Solyc05g014280.3.1	small heat shock protein 1	1.601	Up	0.00708	---	26.17	0.528	0.657	0.71	0.959	1.007	1.068
	Solyc02g079960.3.1	"Thioredoxin (AHRD V3.3 *** A0A061F6X0_THECC);Dbxref=InterPro:IPR005746,Pfam:PF00085;Ontology_term=GO:0006662,GO:0015035,GO:0045454"	1.313	Up	0.00166	---	14.016	0.86	0.838	0.935	1.144	1.127	1.185
	Solyc11g020040.2.1	"heat shock protein 70;Dbxref=InterPro:IPR012725,Pfam:PF00012;Ontology_term=GO:0005524,GO:0006457,GO:0051082"	1.678	Up	0.00178	---	74.492	0.622	0.544	0.665	0.96	1.018	1.095
	Solyc08g080940.3.1	"glutathione peroxidase like encoding 1;Dbxref=InterPro:IPR000889;Ontology_term=GO:0004602,GO:0006979,GO:0055114"	1.383	Up	0.000202	---	26.749	1.017	0.96	0.998	1.335	1.42	1.359
	Solyc04g014480.3.1	"Heat-shock protein, putative (AHRD V3.3 *** B9S3B2_RICCO);Dbxref=InterPro:IPR002068,Pfam:PF00011"	2.04	Up	0.000784	---	16.061	0.612	0.712	0.761	1.529	1.411	1.313
	Solyc04g080850.3.1	"Thioredoxin (AHRD V3.3 *** Q201Z4_9SOLN);Dbxref=InterPro:IPR005746,Pfam:PF00085;Ontology_term=GO:0006662,GO:0015035,GO:0045454"	1.33	Up	0.00142	---	13.564	0.61	0.683	0.67	0.877	0.882	0.852
	Solyc11g020330.1.1	"leer-sHSP small heat shock protein;Dbxref=InterPro:IPR002068,Pfam:PF00011"	2.541	Up	0.006	---	21.45	0.644		0.559	1.503		1.554
	Solyc09g011450.3.1	Proteasome inhibitor-related (AHRD V3.3 *** A0A061ERS7_THECC)	1.328	Up	0.0105	---	34.738	0.808	0.896	0.923	1.215	1.055	1.219
	Solyc12g009245.1.1	"20 kDa chaperonin family protein (AHRD V3.3 *-* B9INC6_POPTR);Dbxref=InterPro:IPR020818,Pfam:PF00166;Ontology_term=GO:0005737,GO:0006457"	1.449	Up	0.0425	---	6.8067	0.592		0.554	0.889		0.771
	Solyc08g006720.3.1	"Glutathione peroxidase (AHRD V3.3 *** K4CIG0_SOLLC);Dbxref=InterPro:IPR000889;Ontology_term=GO:0004602,GO:0006979,GO:0055114"	1.313	Up	6.38e-05	---	26.204	0.85	0.848	0.82	1.087	1.126	1.094
[C] Energy production and conversion	Solyc06g071000.3.1	"aldehyde dehydrogenase 12A1 (AHRD V3.3 *** AT5G62530.1);Dbxref=InterPro:IPR015590,Pfam:PF00171;Ontology_term=GO:0008152,GO:0016491,GO:0055114"	1.334	Up	0.0026	---	61.644	0.715	0.745	0.822	1.025	1.031	0.989
	Solyc09g097960.3.1	"NAD(P)-linked oxidoreductase superfamily protein (AHRD V3.3 *** AT1G60710.1);Dbxref=InterPro:IPR023210,Pfam:PF00248"	1.351	Up	0.0416	---	51.6	0.3		0.319	0.441		0.395
	Solyc09g092480.2.1	Glycosyltransferase (AHRD V3.3 *-* K4CWS4_SOLLC)	1.482	Up	0.0395	---	147.49	0.911	0.991	1.081	1.288	1.835	1.298
	Solyc09g074870.3.1	Cytochrome b-c1 complex subunit 6 (AHRD V3.3 *** QCR6_SOLTU)	1.717	Up	0.00734	---	16.66		0.917	0.842		1.482	1.539
	Solyc01g080170.3.1	"Hydroxymethylglutaryl-CoA lyase (AHRD V3.3 *** W9QRW1_9ROSA);Dbxref=InterPro:IPR000891,Pfam:PF00682;Ontology_term=GO:0003824"	2.906	Up	0.00206	---	44.994	0.437	0.462	0.65	1.656	1.591	1.255
	Solyc07g053830.3.1	"ADP,ATP carrier protein, mitochondrial (AHRD V3.3 *** ADT1_SOLTU)"	1.332	Up	0.0403	---	41.571	0.912	0.708	0.881	1.046	1.237	1.048
	Solyc03g111310.3.1	SNF1-related protein kinase regulatory subunit gamma 1 (AHRD V3.3 *** A0A061G5Z8_THECC)	2.114	Up	0.00524	---	47.413	0.85	0.556	0.824	1.597	1.5	1.617
	Solyc08g078040.3.1	"FAD/NAD(P)-binding oxidoreductase family protein (AHRD V3.3 *** AT2G35660.1);Dbxref=InterPro:IPR002938,Pfam:PF01494;Ontology_term=GO:0071949"	1.732	Up	0.000343	---	32.743	0.557	0.577	0.629	0.985	0.984	1.085
	Solyc02g086880.3.1	"formate dehydrogenase;Dbxref=InterPro:IPR006139,Pfam:PF00389;Ontology_term=GO:0008152,GO:0016616,GO:0051287,GO:0055114"	1.728	Up	1.53e-06	---	42.093	0.711	0.741	0.716	1.267	1.24	1.24
	Solyc02g084640.3.1	"Aldehyde dehydrogenase (AHRD V3.3 *** K4BAX9_SOLLC);Dbxref=InterPro:IPR015590,Pfam:PF00171;Ontology_term=GO:0008152,GO:0016491,GO:0055114"	1.497	Up	0.0112	---	52.338	1.211	1.187	0.938	1.663	1.782	1.548
[G] Carbohydrate transport and metabolism	Solyc09g092480.2.1	Glycosyltransferase (AHRD V3.3 *-* K4CWS4_SOLLC)	1.482	Up	0.0395	---	147.49	0.911	0.991	1.081	1.288	1.835	1.298
	Solyc03g111010.3.1	"Glyceraldehyde-3-phosphate dehydrogenase (AHRD V3.3 *** K7WNY2_SOLTU);Dbxref=InterPro:IPR006424;Ontology_term=GO:0006006,GO:0016620,GO:0050661,GO:0051287,GO:0055114"	1.352	Up	0.0107	---	38.454	0.804	0.873	0.753	1.078	1.2	1.007
	Solyc05g007260.3.1	"Ribulose-phosphate 3-epimerase (AHRD V3.3 *** K4BWQ2_SOLLC);Dbxref=InterPro:IPR000056,Pfam:PF00834;Ontology_term=GO:0005975,GO:0016857"	1.547	Up	0.0323	---	24.265	0.966	1.158	0.801	1.275	1.71	1.54
	Solyc07g045160.3.1	"ATP-dependent 6-phosphofructokinase (AHRD V3.3 *** M5W6F1_PRUPE);Dbxref=InterPro:IPR000023,Pfam:PF00365;Ontology_term=GO:0003872,GO:0006096"	1.785	Up	0.0108	---	56.188	0.728		0.798	1.416		1.308
[E] Amino acid transport and metabolism	Solyc06g019170.3.1	"Delta-1-pyrroline-5-carboxylate synthetase (AHRD V3.3 *** G3M3X3_SOLTO);Dbxref=InterPro:IPR000965;Ontology_term=GO:0004350,GO:0006561,GO:0055114"	1.355	Up	0.00202	---	77.478	0.668	0.592	0.616	0.852	0.811	0.879
	Solyc04g009960.3.1	"L-allo-threonine aldolase-related protein (AHRD V3.3 *** Q2XPX1_SOLTU);Dbxref=InterPro:IPR001597,Pfam:PF01212;Ontology_term=GO:0006520,GO:0016829"	3.849	Up	0.00074	---	38.666	0.373	0.551	0.551	2.079	1.938	1.661
	Solyc12g014100.2.1	"homogentisate 1,2-dioxygenase;Dbxref=InterPro:IPR005708,Pfam:PF04209;Ontology_term=GO:0004411,GO:0006559,GO:0006570,GO:0055114"	1.79	Up	0.00292	---	51.617	0.574	0.641	0.738	1.165	1.272	1.058
	Solyc01g080170.3.1	"Hydroxymethylglutaryl-CoA lyase (AHRD V3.3 *** W9QRW1_9ROSA);Dbxref=InterPro:IPR000891,Pfam:PF00682;Ontology_term=GO:0003824"	2.906	Up	0.00206	---	44.994	0.437	0.462	0.65	1.656	1.591	1.255
	Solyc07g017610.3.1	Lysine-ketoglutarate reductase/saccharopine dehydrogenase (AHRD V3.3 *** G7JS28_MEDTR)	1.678	Up	0.00166	---	115.45	0.667	0.809	0.805	1.318	1.208	1.302
	Solyc07g043310.3.1	"Gamma aminobutyrate transaminase isoform 1;Dbxref=InterPro:IPR005814,Pfam:PF00202;Ontology_term=GO:0008483,GO:0030170"	1.408	Up	0.0021	---	56.708	0.862	0.833	0.919	1.275	1.272	1.134
	Solyc05g041200.3.1	"4-hydroxyphenylpyruvate dioxygenase (AHRD V3.3 *** K4C0A1_SOLLC);Dbxref=InterPro:IPR005956;Ontology_term=GO:0003868,GO:0009072,GO:0016701,GO:0055114"	1.995	Up	8.45e-05	---	48.699	0.79	0.773	0.817	1.576	1.477	1.696
	Solyc07g032740.3.1	"Aspartate aminotransferase (AHRD V3.3 *** M1B9T8_SOLTU);Dbxref=InterPro:IPR000796,Pfam:PF00155;Ontology_term=GO:0006520,GO:0008483"	1.303	Up	0.014	---	44.571	0.701	0.733	0.6	0.918	0.88	0.853
	Solyc08g083115.1.1	"Cystathionine gamma-synthase, putative (AHRD V3.3 *** B9RYU1_RICCO);Dbxref=InterPro:IPR000277,Pfam:PF01053;Ontology_term=GO:0030170"	1.445	Up	0.0303	---	34.43	0.985		0.946	1.482		1.309
[F] Nucleotide transport and metabolism	Solyc08g077300.3.1	"UMP-CMP kinase (AHRD V3.3 *** K4CN90_SOLLC);Dbxref=InterPro:IPR000850,Pfam:PF00406;Ontology_term=GO:0005524,GO:0006139,GO:0019205"	1.398	Up	0.0136	---	24.411	0.901		0.925	1.324		1.229
[I] Lipid transport and metabolism	Solyc12g099430.2.1	"Epoxide hydrolase (AHRD V3.3 *** A0A072UTA2_MEDTR);Dbxref=InterPro:IPR000073,Pfam:PF12697"	1.386	Up	5.58e-05	---	36.785	0.689	0.699	0.679	0.932	0.983	0.949
	Solyc02g077420.3.1	Phospholipase A1 (AHRD V3.3 *** A5YW95_CAPAN);Dbxref=InterPro:IPR033556;Ontology_term=GO:0008970	1.433	Up	0.00354	---	45.233	0.477	0.456	0.534	0.706	0.656	0.74
	Solyc07g055560.3.1	"Cytochrome P450 (AHRD V3.3 *** A0A124SAX2_CYNCS);Dbxref=InterPro:IPR001128,Pfam:PF00067;Ontology_term=GO:0005506,GO:0016705,GO:0020037,GO:0055114"	1.479	Up	0.0016	---	90.635	0.932	0.86	0.785	1.306	1.263	1.243
	Solyc11g069050.2.1	"4-coumarate:CoA ligase-like protein (AHRD V3.3 *** A0A089WWI7_BETPN);Dbxref=InterPro:IPR000873,Pfam:PF00501;Ontology_term=GO:0003824,GO:0008152"	1.308	Up	0.0014	---	58.93	0.928	0.894	0.876	1.237	1.117	1.174
	Solyc03g025720.3.1	"4-coumarate:CoA ligase-like protein (AHRD V3.3 *** A0A0A1ETC4_ALBBR);Dbxref=InterPro:IPR000873,Pfam:PF00501;Ontology_term=GO:0003824,GO:0008152"	1.322	Up	6.16e-05	---	56.404	0.884	0.884	0.856	1.131	1.178	1.159
	Solyc04g078920.3.1	"Peroxisomal multifunctional enzyme type 2 (AHRD V3.3 *** A0A0B2RV47_GLYSO);Dbxref=InterPro:IPR003033,Pfam:PF02036"	2.015	Up	6.31e-05	---	13.689	0.682	0.663	0.72	1.298	1.434	1.428
[P] Inorganic ion transport and metabolism	Solyc05g052470.3.1	"Ferritin (AHRD V3.3 *** K4C1S8_SOLLC);Dbxref=InterPro:IPR001519,Pfam:PF00210;Ontology_term=GO:0006826,GO:0006879,GO:0008199"	1.634	Up	0.0078	---	29.059	0.797	0.719	0.607	1.072	1.098	1.3
	Solyc02g083280.3.1	Rhodanese-related sulfurtransferase (AHRD V3.3 *** B7FGV4_MEDTR)	1.467	Up	0.0042	---	20.384	0.977	0.806	0.869	1.213	1.317	1.361
	Solyc09g092430.3.1	"Selenium binding family protein (AHRD V3.3 *** B9GFI5_POPTR);Dbxref=InterPro:IPR008826,Pfam:PF05694;Ontology_term=GO:0008430"	1.523	Up	0.000138	---	53.97	0.835	0.816	0.862	1.334	1.226	1.268
[Q] Secondary metabolites biosynthesis, transport and catabolism	Solyc08g075490.3.1	"9-cis-epoxycarotenoid dioxygenase, putative (AHRD V3.3 *** B9S1S9_RICCO);Dbxref=InterPro:IPR004294,Pfam:PF03055;Ontology_term=GO:0016702,GO:0055114"	1.871	Up	0.0461	---	57.056	0.619	0.299	0.422	0.809	0.989	0.709
	Solyc09g089580.3.1	2-oxoglutarate (2OG) and Fe(II)-dependent oxygenase superfamily protein (AHRD V3.3 *** AT1G06620.1)	2.133	Up	0.000297	---	43.759	0.69	0.836	0.822	1.606	1.688	1.714
	Solyc07g055560.3.1	"Cytochrome P450 (AHRD V3.3 *** A0A124SAX2_CYNCS);Dbxref=InterPro:IPR001128,Pfam:PF00067;Ontology_term=GO:0005506,GO:0016705,GO:0020037,GO:0055114"	1.479	Up	0.0016	---	90.635	0.932	0.86	0.785	1.306	1.263	1.243
	Solyc01g105660.3.1	"2-oxoglutarate and Fe(II)-dependent oxygenase superfamily protein, putative (AHRD V3.3 *** A0A061E128_THECC)"	1.985	Up	0.0339	---	40.957		0.767	0.593		1.316	1.383
	Solyc10g050160.2.1	"Caffeoyl-CoA O-methyltransferase (AHRD V3.3 *** CAMT_ZINVI);Dbxref=InterPro:IPR002935,Pfam:PF01596;Ontology_term=GO:0008171"	1.544	Up	0.00274	---	27.833	0.894	0.907		1.42	1.36
	Solyc09g089830.3.1	2-oxoglutarate (2OG) and Fe(II)-dependent oxygenase superfamily protein (AHRD V3.3 *-* AT1G06620.1)	1.539	Up	0.0462	---	389.35	0.724		0.869	1.265		1.186
	Solyc04g007980.3.1	2-oxoglutarate (2OG) and Fe(II)-dependent oxygenase superfamily protein (AHRD V3.3 *** AT1G06620.1)	2.261	Up	0.021	---	41.296	0.562	0.45	0.687	1.281	1.276	1.284
	Solyc07g043420.3.1	2-oxoglutarate-dependent dioxygenase 2	1.425	Up	0.000435	---	38.267	1.054	1.103	1.107	1.574	1.612	1.464
[R] General function prediction only	Solyc08g006510.3.1	"NAD(P)-binding Rossmann-fold superfamily protein (AHRD V3.3 *** AT5G10730.1);Dbxref=InterPro:IPR016040,Pfam:PF13460"	1.697	Up	0.0148	---	30.518	0.564		0.642	1.033		1.014
	Solyc09g089580.3.1	2-oxoglutarate (2OG) and Fe(II)-dependent oxygenase superfamily protein (AHRD V3.3 *** AT1G06620.1)	2.133	Up	0.000297	---	43.759	0.69	0.836	0.822	1.606	1.688	1.714
	Solyc01g105660.3.1	"2-oxoglutarate and Fe(II)-dependent oxygenase superfamily protein, putative (AHRD V3.3 *** A0A061E128_THECC)"	1.985	Up	0.0339	---	40.957		0.767	0.593		1.316	1.383
	Solyc04g081900.3.1	Cysteine/Histidine-rich C1 domain family protein (AHRD V3.3 --* AT2G44380.1);Dbxref=InterPro:IPR013766;Ontology_term=GO:0045454	1.847	Up	0.00731	---	42.954		0.723	0.66		1.311	1.243
	Solyc01g006900.3.1	"MD-2-related lipid recognition domain-containing protein / ML domain-containing protein (AHRD V3.3 *** AT3G11780.1);Dbxref=InterPro:IPR033917,Pfam:PF02221;Ontology_term=GO:0032366"	1.309	Up	0.0162	---	17.537	0.929	0.856	0.962	1.189	1.201	1.207
	Solyc09g089830.3.1	2-oxoglutarate (2OG) and Fe(II)-dependent oxygenase superfamily protein (AHRD V3.3 *-* AT1G06620.1)	1.539	Up	0.0462	---	389.35	0.724		0.869	1.265		1.186
	Solyc06g076880.3.1	"Flavoprotein wrbA, putative (AHRD V3.3 *** B9SI05_RICCO);Dbxref=InterPro:IPR005025,Pfam:PF03358;Ontology_term=GO:0016491"	1.421	Up	0.0231	---	22.132	0.683	0.785	0.61	1.05	0.859	1.043
	Solyc04g007980.3.1	2-oxoglutarate (2OG) and Fe(II)-dependent oxygenase superfamily protein (AHRD V3.3 *** AT1G06620.1)	2.261	Up	0.021	---	41.296	0.562	0.45	0.687	1.281	1.276	1.284
	Solyc08g078040.3.1	"FAD/NAD(P)-binding oxidoreductase family protein (AHRD V3.3 *** AT2G35660.1);Dbxref=InterPro:IPR002938,Pfam:PF01494;Ontology_term=GO:0071949"	1.732	Up	0.000343	---	32.743	0.557	0.577	0.629	0.985	0.984	1.085
	Solyc01g097240.3.1	"Pathogenesis-related protein PR-4 (AHRD V3.3 *** PR4_PRUPE);Dbxref=InterPro:IPR001153,Pfam:PF00967;Ontology_term=GO:0042742,GO:0050832"	1.527	Up	0.0263	---	16.026	0.675	0.829	0.692	0.934	1.331	1.089
	Solyc07g043420.3.1	2-oxoglutarate-dependent dioxygenase 2	1.425	Up	0.000435	---	38.267	1.054	1.103	1.107	1.574	1.612	1.464
[S] Function unknown	Solyc01g099400.3.1	"WD-repeat protein, putative (AHRD V3.3 *** B9T0U7_RICCO);Dbxref=InterPro:IPR015943;Ontology_term=GO:0005515"	1.303	Up	0.00618	---	55.526	0.939	0.893	0.874	1.151	1.097	1.278
	Solyc04g025670.3.1	"Anticodon-binding domain protein (AHRD V3.3 *-* G7LFG2_MEDTR);Dbxref=InterPro:IPR019181,Pfam:PF09793"	1.313	Up	0.0349	---	7.5977	0.93	0.853		1.205	1.136
	Solyc02g065470.1.1	"pathogenesis-related protein-1-like protein (AHRD V3.3 *** AT2G19990.1);Dbxref=InterPro:IPR014044,Pfam:PF00188"	1.305	Up	0.00582	---	19.562	0.944	0.985	0.852	1.199	1.267	1.163
	Solyc11g066040.2.1	U-box domain-containing protein (AHRD V3.3 *** A0A0K9PZF9_ZOSMR)	2.162	Up	0.00778	---	72.316	0.606		0.668	1.311		1.443
	Solyc03g116390.3.1	Late embryogenesis abundant protein (AHRD V3.3 *** E1AZA3_SOLLC)	5.97	Up	0.00126	---	17.531	0.31	0.351	0.282	1.879	1.865	1.886
