# Supplementary material for: Candidate regulators of drought stress in tomato revealed by comparative transcriptomic and proteomic analyses
Source: Front Plant Sci. 2023 Oct 23;14:1282718. doi: 10.3389/fpls.2023.1282718 (PMC10627169; doi:10.3389/fpls.2023.1282718)
Supplement: Supplementary Figure 1 — The protein-protein interaction network of differentially expressed proteins. [file DataSheet_1.zip › Supplementary Material/Supplementary Table S11.xlsx]

## Sheet: Down list
Supplementary Table S11: COG/KOG functional classification of the down-regulated tomato plants proteins under drought stress.
Category	Protein accession	Protein description	Ratio	Regulated Type	P value	Gene name	MW [kDa]	Cont_M82_1	Cont_M82_2	Cont_M82_3	D_M82_1	D_M82_2	D_M82_3
[J] Translation, ribosomal structure and biogenesis	Solyc02g064670.1.1	"60S ribosomal protein L26-1 (AHRD V3.3 *** RL261_ARATH);Dbxref=InterPro:IPR005756,Pfam:PF16906;Ontology_term=GO:0003735,GO:0006412,GO:0015934"	0.761	Down	0.00232	---	16.777	1.128	1.107	1.17	0.914	0.871	0.807
	Solyc03g058190.3.1	elongation factor family protein (AHRD V3.3 *** AT5G13650.2);Dbxref=InterPro:IPR006298;Ontology_term=GO:0005525	0.587	Down	0.000124	---	74.265	1.03	1.06	1.092	0.661	0.592	0.614
	Solyc01g006160.3.1	"60S acidic ribosomal protein P1 (AHRD V3.3 *** B9IDH5_POPTR);Dbxref=InterPro:IPR027534,Pfam:PF00428;Ontology_term=GO:0003735,GO:0005622,GO:0005840,GO:0006414"	0.766	Down	0.0343	---	11.351	1.778	1.541	1.442	1.358	1.155	1.133
	Solyc06g073370.3.1	"Ribosomal protein S13 (AHRD V3.3 *** A0A103XPA4_CYNCS);Dbxref=InterPro:IPR001892,Pfam:PF00416;Ontology_term=GO:0003723,GO:0003735,GO:0005622,GO:0005840,GO:0006412"	0.746	Down	0.0243	---	22.415	1.268		1.223	0.889		0.969
	Solyc06g082870.3.1	"60S ribosomal protein L5-like protein (AHRD V3.3 *** T2DN67_PHAVU);Dbxref=InterPro:IPR005485,Pfam:PF17144;Ontology_term=GO:0003735,GO:0005622,GO:0005840,GO:0006412,GO:0008097"	0.728	Down	0.000141	---	34.591	1.37	1.441	1.428	1.062	1.016	1.009
	Solyc11g072260.2.1	"40S ribosomal protein S13 (AHRD V3.3 *** RS13_SOYBN);Dbxref=InterPro:IPR000589;Ontology_term=GO:0003735,GO:0005622,GO:0005840,GO:0006412"	0.734	Down	2.17e-05	---	17.061	1.244	1.285	1.237	0.93	0.926	0.909
	Solyc10g055250.1.1	LOW QUALITY:cold shock domain protein 1 (AHRD V3.3 *** AT4G36020.2)	0.735	Down	0.00362	---	17.114	1.318	1.519	1.517	1.06	1.101	1.039
	Solyc09g020130.3.1	"60S ribosomal protein L5 (AHRD V3.3 *** RL5_CUCSA);Dbxref=InterPro:IPR005485,Pfam:PF17144;Ontology_term=GO:0003735,GO:0005622,GO:0005840,GO:0006412,GO:0008097"	0.734	Down	0.0344	---	34.822	1.359	1.521		1.074	1.039
[A] RNA processing and modification	Solyc12g006320.2.1	RNA helicase DEAD35	0.404	Down	0.0128	---	69.762	1.462		1.291	0.602		0.51
	Solyc05g017990.3.1	"TRNA/rRNA methyltransferase family protein (AHRD V3.3 *** A0A061GMB9_THECC);Dbxref=InterPro:IPR004441;Ontology_term=GO:0006396,GO:0008173"	0.614	Down	0.00268	---	51.762		1.223	1.285		0.766	0.774
	Solyc08g042050.3.1	RNA helicase DEAD25	0.583	Down	0.000742	---	81.517	1.325	1.168	1.352	0.699	0.79	0.752
	Solyc06g074210.3.1	"mRNA-decapping enzyme-like protein (AHRD V3.3 *** A0A0B2REC5_GLYSO);Dbxref=InterPro:IPR010334;Ontology_term=GO:0000290,GO:0008047,GO:0043085"	0.742	Down	0.0278	---	40.575	1.407	1.3		0.972	1.036
[K] Transcription	Solyc00g024150.3.1	Transcriptional coactivator/pterin dehydratase (AHRD V3.3 *** AT5G51110.1)	0.768	Down	0.000641	---	23.138	1.216	1.137	1.204	0.88	0.919	0.933
	Solyc06g074210.3.1	"mRNA-decapping enzyme-like protein (AHRD V3.3 *** A0A0B2REC5_GLYSO);Dbxref=InterPro:IPR010334;Ontology_term=GO:0000290,GO:0008047,GO:0043085"	0.742	Down	0.0278	---	40.575	1.407	1.3		0.972	1.036
[L] Replication, recombination and repair	Solyc02g078390.3.1	DNA mismatch repair protein MutS2 (AHRD V3.3 *** G7ZZ93_MEDTR)	0.358	Down	0.0203	---	147.61	1.814	1.592		0.529	0.692
[D] Cell cycle control, cell division, chromosome partitioning	Solyc03g061600.3.1	Cell division cycle protein 27/anaphase promoting complex subunit3 (AHRD V3.3 *** A0A0K9NSQ6_ZOSMR)	0.653	Down	0.0052	---	68.511		1.483	1.395		0.936	0.943
	Solyc02g081200.1.1	LOW QUALITY:Octicosapeptide/Phox/Bem1p domain-containing protein / tetratricopeptide repeat-containing protein (AHRD V3.3 *** A0A061F4S2_THECC)	0.744	Down	0.000885	---	85.534	1.505	1.441	1.385	1.095	1.103	1.026
[T] Signal transduction mechanisms	Solyc03g112760.3.1	transmembrane protein (AHRD V3.3 *** AT3G48200.1)	0.723	Down	0.00358	---	120.04	1.654	1.645		1.17	1.216
	Solyc02g088690.3.1	"UDP-glucose 6-dehydrogenase family protein (AHRD V3.3 *** AT3G29360.2);Dbxref=InterPro:IPR017476;Ontology_term=GO:0016616,GO:0055114"	0.739	Down	0.0217	---	52.823	1.153	1.321	1.081	0.929	0.921	0.778
	Solyc02g084750.3.1	"Radical sam protein, putative (AHRD V3.3 *** B9S686_RICCO);Dbxref=InterPro:IPR005839;Ontology_term=GO:0016740,GO:0043412,GO:0051539"	0.598	Down	0.0183	---	70.54	1.192		1.344	0.73		0.786
[M] Cell wall/membrane/envelope biogenesis	Solyc10g085100.2.1	sulfoquinovosyldiacylglycerol 2 (AHRD V3.3 *** AT5G01220.1)	0.718	Down	0.00924	---	57.379		1.136	1.155		0.797	0.848
[Z] Cytoskeleton	Solyc03g111380.3.1	"Tubulin gamma chain (AHRD V3.3 *** K4BK01_SOLLC);Dbxref=InterPro:IPR000217;Ontology_term=GO:0005874,GO:0007017"	0.754	Down	0.013	---	53.335		1.529	1.439		1.106	1.132
	Solyc06g076640.3.1	"Tubulin beta chain (AHRD V3.3 *** A0A0V0IAQ3_SOLCH);Dbxref=InterPro:IPR000217;Ontology_term=GO:0005874,GO:0007017"	0.412	Down	0.00622	---	83.795	1.737	1.791	1.745	0.737	0.632	0.803
	Solyc04g077020.3.1	"Tubulin alpha chain (AHRD V3.3 *** TBA_PRUDU);Dbxref=InterPro:IPR000217;Ontology_term=GO:0005874,GO:0007017"	0.566	Down	5.66e-05	---	49.772	1.55	1.418	1.433	0.809	0.847	0.835
	Solyc04g081490.3.1	"beta-tubulin;Dbxref=InterPro:IPR000217;Ontology_term=GO:0005874,GO:0007017"	0.618	Down	3.82e-05	---	50.576	1.456	1.525	1.484	0.885	0.947	0.926
	Solyc10g086760.2.1	"Tubulin beta chain (AHRD V3.3 *** A0A103XQ61_CYNCS);Dbxref=InterPro:IPR000217;Ontology_term=GO:0005874,GO:0007017"	0.568	Down	4.49e-05	---	50.395	1.485	1.493		0.848	0.843
	Solyc06g035970.3.1	"Tubulin beta chain (AHRD V3.3 *** TBB_HORVU);Dbxref=InterPro:IPR000217;Ontology_term=GO:0005874,GO:0007017"	0.614	Down	0.000916	---	50.262	1.575	1.523	1.718	1.054	0.911	0.99
	Solyc03g117250.3.1	SPFH/Band 7/PHB domain-containing membrane-associated protein family (AHRD V3.3 *** AT5G25260.1)	0.387	Down	0.0027	---	51.398	1.325	1.192	1.573	0.438	0.655	0.49
	Solyc03g025730.3.1	"Tubulin beta chain (AHRD V3.3 *** G7IAN2_MEDTR);Dbxref=InterPro:IPR000217;Ontology_term=GO:0005874,GO:0007017"	0.513	Down	7.58e-05	---	49.998	1.476	1.519	1.547	0.766	0.732	0.831
[U] Intracellular trafficking, secretion, and vesicular transport	Solyc04g014570.3.1	"Transmembrane 9 superfamily member (AHRD V3.3 *** K4BPW1_SOLLC);Dbxref=InterPro:IPR004240,Pfam:PF02990;Ontology_term=GO:0016021"	0.735	Down	0.00458	---	68.629	1.281	1.202	1.205	0.903	0.906	0.901
	Solyc07g007040.3.1	Transmembrane 9 superfamily member (AHRD V3.3 *** K4CBH4_SOLLC)	0.737	Down	0.00162	---	168.44	1.241	1.246	1.279	0.939	0.857	0.979
	Solyc03g117250.3.1	SPFH/Band 7/PHB domain-containing membrane-associated protein family (AHRD V3.3 *** AT5G25260.1)	0.387	Down	0.0027	---	51.398	1.325	1.192	1.573	0.438	0.655	0.49
	Solyc07g005600.3.1	"Transmembrane 9 superfamily member (AHRD V3.3 *** M1AS65_SOLTU);Dbxref=InterPro:IPR004240,Pfam:PF02990;Ontology_term=GO:0016021"	0.763	Down	2.26e-05	---	75.878	1.186	1.196	1.2	0.929	0.892	0.913
[O] Posttranslational modification, protein turnover, chaperones	Solyc05g050770.3.1	"Serine carboxypeptidase, putative (AHRD V3.3 *** B9R6Y4_RICCO);Dbxref=InterPro:IPR001563,Pfam:PF00450;Ontology_term=GO:0004185,GO:0006508"	0.727	Down	0.00404	---	52.093	1.721	2.032	1.815	1.384	1.371	1.293
	Solyc12g036200.2.1	"Peptidyl-prolyl cis-trans isomerase (AHRD V3.3 *** K4DE77_SOLLC);Dbxref=InterPro:IPR000297,Pfam:PF13616;Ontology_term=GO:0016853"	0.709	Down	0.0009	---	18.809	1.317	1.294	1.21	0.857	0.948	0.903
	Solyc10g085100.2.1	sulfoquinovosyldiacylglycerol 2 (AHRD V3.3 *** AT5G01220.1)	0.718	Down	0.00924	---	57.379		1.136	1.155		0.797	0.848
	Solyc02g080640.3.1	"adenylyl-sulfate reductase;Dbxref=InterPro:IPR004508;Ontology_term=GO:0016671,GO:0019419,GO:0055114"	0.424	Down	0.0332	---	48.196	1.042	1.098	1.039	0.32	0.469	0.558
	Solyc09g082760.3.1	"Aspartic proteinase (AHRD V3.3 *** A0A0B2PY44_GLYSO);Dbxref=InterPro:IPR001461,Pfam:PF00026;Ontology_term=GO:0004190,GO:0006508"	0.574	Down	0.000683	---	55.561	1.241	1.354	1.348	0.826	0.746	0.692
	Solyc02g081200.1.1	LOW QUALITY:Octicosapeptide/Phox/Bem1p domain-containing protein / tetratricopeptide repeat-containing protein (AHRD V3.3 *** A0A061F4S2_THECC)	0.744	Down	0.000885	---	85.534	1.505	1.441	1.385	1.095	1.103	1.026
[C] Energy production and conversion	Solyc10g007600.3.1	"glycolate oxidase;Dbxref=InterPro:IPR000262,Pfam:PF01070;Ontology_term=GO:0016491"	0.558	Down	7.97e-05	---	40.683	1.237	1.179	1.138	0.675	0.627	0.68
	Solyc12g009400.2.1	"Pyruvate dehydrogenase E1 component subunit alpha (AHRD V3.3 *** K4DC28_SOLLC);Dbxref=InterPro:IPR001017,Pfam:PF00676;Ontology_term=GO:0008152,GO:0016624"	0.761	Down	0.000341	---	48.731	1.193	1.227	1.146	0.914	0.88	0.919
	Solyc02g063000.3.1	"Glycosyltransferase (AHRD V3.3 *** K4B6I8_SOLLC);Dbxref=InterPro:IPR002213;Ontology_term=GO:0008152,GO:0016758"	0.56	Down	0.00154	---	52.87	1.007	1.042	1.105	0.508	0.635	0.622
	Solyc11g013810.2.1	"Nitrate reductase (AHRD V3.3 *** K4D6I5_SOLLC);Dbxref=InterPro:IPR012137;Ontology_term=GO:0006809,GO:0042128,GO:0050464"	0.234	Down	1.59e-06	---	102.42	2.24	2.054	2.258	0.485	0.52	0.525
	Solyc07g052480.3.1	"isocitrate lyase LEU18678;Dbxref=InterPro:IPR006254,Pfam:PF00463;Ontology_term=GO:0004451,GO:0019752"	0.325	Down	3.62e-05	---	66.524	1.33	1.336	1.405	0.486	0.409	0.428
	Solyc12g044600.3.1	"NADP-malic enzyme;Dbxref=InterPro:IPR001891;Ontology_term=GO:0004470,GO:0004471,GO:0006108,GO:0055114"	0.63	Down	9.59e-05	---	70.228	1.273	1.237	1.265	0.764	0.837	0.779
	Solyc12g057070.2.1	Glycosyltransferase (AHRD V3.3 *** Q589Y2_TOBAC)	0.732	Down	0.0174	---	102.09	1.517	1.202	1.375	0.932	1.075	0.989
[G] Carbohydrate transport and metabolism	Solyc01g111660.3.1	"plasma membrane intrinsic protein 2.8;Dbxref=InterPro:IPR000425,Pfam:PF00230;Ontology_term=GO:0005215,GO:0006810,GO:0016020"	0.754	Down	0.0094	---	32.73	1.126	1.043	1.04	0.806	0.883	0.73
	Solyc12g044330.2.1	"tonoplast intrinsic protein 2.1;Dbxref=InterPro:IPR000425,Pfam:PF00230;Ontology_term=GO:0005215,GO:0006810,GO:0016020"	0.724	Down	0.000481	---	25.075	1.062	1.021	1.05	0.798	0.745	0.724
	Solyc02g088690.3.1	"UDP-glucose 6-dehydrogenase family protein (AHRD V3.3 *** AT3G29360.2);Dbxref=InterPro:IPR017476;Ontology_term=GO:0016616,GO:0055114"	0.739	Down	0.0217	---	52.823	1.153	1.321	1.081	0.929	0.921	0.778
	Solyc12g095790.2.1	"nucleotide-sugar transporter family protein;Dbxref=InterPro:IPR004853,Pfam:PF03151"	0.65	Down	0.0276	---	37.199	1.393	1.371		0.833	0.964
	Solyc01g110000.3.1	"Beta-galactosidase (AHRD V3.3 *** A0A0V0ITW0_SOLCH);Dbxref=InterPro:IPR001944;Ontology_term=GO:0004553,GO:0005975"	0.762	Down	0.000723	---	81.367	1.043	0.954	0.989	0.749	0.778	0.747
	Solyc02g063000.3.1	"Glycosyltransferase (AHRD V3.3 *** K4B6I8_SOLLC);Dbxref=InterPro:IPR002213;Ontology_term=GO:0008152,GO:0016758"	0.56	Down	0.00154	---	52.87	1.007	1.042	1.105	0.508	0.635	0.622
	Solyc01g067890.3.1	"1-D-deoxyxylulose 5-phosphate synthase;Dbxref=InterPro:IPR005477;Ontology_term=GO:0008661,GO:0016114"	0.53	Down	5.55e-05	---	78.812	1.087	1.022	1.075	0.555	0.594	0.539
	Solyc12g057070.2.1	Glycosyltransferase (AHRD V3.3 *** Q589Y2_TOBAC)	0.732	Down	0.0174	---	102.09	1.517	1.202	1.375	0.932	1.075	0.989
[E] Amino acid transport and metabolism	Solyc06g064550.3.1	"Aspartokinase-homoserine dehydrogenase (AHRD V3.3 *** O63067_SOYBN);Dbxref=InterPro:IPR001341;Ontology_term=GO:0004072,GO:0008652"	0.58	Down	0.000763	---	100.72	0.779	0.787	0.839	0.514	0.427	0.454
	Solyc05g050770.3.1	"Serine carboxypeptidase, putative (AHRD V3.3 *** B9R6Y4_RICCO);Dbxref=InterPro:IPR001563,Pfam:PF00450;Ontology_term=GO:0004185,GO:0006508"	0.727	Down	0.00404	---	52.093	1.721	2.032	1.815	1.384	1.371	1.293
	Solyc07g061940.3.1	"Acetolactate synthase (AHRD V3.3 *** A0A0V0IYE7_SOLCH);Dbxref=InterPro:IPR012846;Ontology_term=GO:0000287,GO:0003984,GO:0009082,GO:0030976,GO:0050660"	0.664	Down	0.00116	---	71.865	1.117	1.141	1.234	0.794	0.714	0.81
	Solyc10g006400.3.1	"Tryptophan synthase (AHRD V3.3 *** K4CXH1_SOLLC);Dbxref=InterPro:IPR006654,Pfam:PF00291;Ontology_term=GO:0004834,GO:0006568"	0.766	Down	4.48e-06	---	50.913	1.099	1.106	1.132	0.849	0.856	0.85
	Solyc02g067180.3.1	"cystathionine gamma synthase;Dbxref=InterPro:IPR000277,Pfam:PF01053;Ontology_term=GO:0030170"	0.732	Down	0.00146	---	58.154	1.097	1.038	1.165	0.82	0.826	0.771
	Solyc03g044330.1.1	"Acetolactate synthase (AHRD V3.3 *** A0A0V0IYE7_SOLCH);Dbxref=InterPro:IPR012846;Ontology_term=GO:0000287,GO:0003984,GO:0009082,GO:0030976,GO:0050660"	0.603	Down	0.035	---	71.912	0.969	0.971	0.843	0.61	0.397	0.672
	Solyc12g095790.2.1	"nucleotide-sugar transporter family protein;Dbxref=InterPro:IPR004853,Pfam:PF03151"	0.65	Down	0.0276	---	37.199	1.393	1.371		0.833	0.964
[F] Nucleotide transport and metabolism	Solyc12g096560.2.1	"Apyrase-like protein (AHRD V3.3 *** A0MWC2_TOBAC);Dbxref=InterPro:IPR000407,Pfam:PF01150;Ontology_term=GO:0016787"	0.742	Down	0.00412	---	51.148	1.14		1.179	0.868		0.852
[H] Coenzyme transport and metabolism	Solyc07g061940.3.1	"Acetolactate synthase (AHRD V3.3 *** A0A0V0IYE7_SOLCH);Dbxref=InterPro:IPR012846;Ontology_term=GO:0000287,GO:0003984,GO:0009082,GO:0030976,GO:0050660"	0.664	Down	0.00116	---	71.865	1.117	1.141	1.234	0.794	0.714	0.81
	Solyc02g085700.2.1	geranylgeranyl pyrophosphate synthetase	0.652	Down	0.00142	---	104.29	0.966	1.027	1.112	0.646	0.653	0.724
	Solyc08g069030.3.1	"aminolevulinic acid dehydratase;Dbxref=InterPro:IPR001731,Pfam:PF00490;Ontology_term=GO:0004655,GO:0033014,GO:0046872"	0.694	Down	0.000202	---	49.569	1.12	1.222	1.182	0.829	0.82	0.796
	Solyc12g099000.2.1	"S-adenosylmethionine synthase (AHRD V3.3 *** M1A0F3_SOLTU);Dbxref=InterPro:IPR002133;Ontology_term=GO:0004478,GO:0005524,GO:0006556"	0.617	Down	0.000261	---	45.508	1.248	1.35	1.338	0.808	0.853	0.766
	Solyc03g044330.1.1	"Acetolactate synthase (AHRD V3.3 *** A0A0V0IYE7_SOLCH);Dbxref=InterPro:IPR012846;Ontology_term=GO:0000287,GO:0003984,GO:0009082,GO:0030976,GO:0050660"	0.603	Down	0.035	---	71.912	0.969	0.971	0.843	0.61	0.397	0.672
	Solyc01g105560.3.1	"GTP cyclohydrolase II/3,4-dihydroxy-2-butanone 4-phosphate synthase;Dbxref=InterPro:IPR016299;Ontology_term=GO:0009231"	0.689	Down	0.011	---	59.691	1.116	1.312	1.175	0.848	0.723	0.912
	Solyc09g008280.2.1	"S-adenosyl-L-methionine synthetase Z24743;Dbxref=InterPro:IPR002133;Ontology_term=GO:0004478,GO:0005524,GO:0006556"	0.658	Down	0.000319	---	42.652	1.169	1.193	1.105	0.801	0.753	0.728
[I] Lipid transport and metabolism	Solyc04g051190.3.1	"CYP97A29;Dbxref=InterPro:IPR001128,Pfam:PF00067;Ontology_term=GO:0005506,GO:0016705,GO:0020037,GO:0055114"	0.676	Down	0.00016	---	67.999	1.442	1.561	1.547	1.053	1.015	1.01
	Solyc10g085100.2.1	sulfoquinovosyldiacylglycerol 2 (AHRD V3.3 *** AT5G01220.1)	0.718	Down	0.00924	---	57.379		1.136	1.155		0.797	0.848
	Solyc01g079240.3.1	"Long-Chain Acyl-CoA Synthetase (AHRD V3.3 *** A0A0G2SJE2_SALMI);Dbxref=InterPro:IPR000873,Pfam:PF00501;Ontology_term=GO:0003824,GO:0008152"	0.751	Down	0.000324	---	75.111	1.128	1.16	1.21	0.856	0.872	0.899
	Solyc05g008815.1.1	Lipid phosphate phosphatase-like protein (AHRD V3.3 *** A0A072U232_MEDTR)	0.735	Down	0.0366	---	33.584	1.665	1.725		1.173	1.318
	Solyc01g111830.3.1	Methyltransferase (AHRD V3.3 *** K4B445_SOLLC);Dbxref=InterPro:IPR030384;Ontology_term=GO:0008168	0.526	Down	0.0009	---	40.085	1.541		1.55	0.829		0.798
[P] Inorganic ion transport and metabolism	Solyc03g113210.3.1	"Mitochondrial outer membrane porin (AHRD V3.3 *** VDAC1_WHEAT);Dbxref=InterPro:IPR027246,Pfam:PF01459;Ontology_term=GO:0005741,GO:0055085"	0.648	Down	0.0172	---	25.139	1.157	1.192		0.803	0.718
	Solyc06g084155.1.1	"Sulfate transporter, putative (AHRD V3.3 *-* B9SFG4_RICCO);Dbxref=InterPro:IPR001902,Pfam:PF01740;Ontology_term=GO:0008271,GO:0008272,GO:0016020,GO:0055085"	0.722	Down	0.0298	---	20.414	0.859	0.934		0.673	0.622
[Q] Secondary metabolites biosynthesis, transport and catabolism	Solyc03g115220.3.1	"Flavonoid 3'-hydroxylase (AHRD V3.3 *** A0A0N6XG41_LYCBA);Dbxref=InterPro:IPR001128,Pfam:PF00067;Ontology_term=GO:0005506,GO:0016705,GO:0020037,GO:0055114"	0.721	Down	0.0088	---	83.622	1.216		1.24	0.911		0.859
	Solyc06g082535.1.1	"cinnamate-4-hydroxylase (AHRD V3.3 *** AT2G30490.1);Dbxref=InterPro:IPR001128,Pfam:PF00067;Ontology_term=GO:0005506,GO:0016705,GO:0020037,GO:0055114"	0.72	Down	0.0442	---	36.904		1.117	1.107		0.858	0.743
	Solyc09g007910.3.1	Phenylalanine ammonia-lyase (AHRD V3.3 *** A0A124SBF6_CYNCS)	0.551	Down	1.87e-05	---	154.73	1.522	1.62	1.555	0.875	0.878	0.834
	Solyc04g051190.3.1	"CYP97A29;Dbxref=InterPro:IPR001128,Pfam:PF00067;Ontology_term=GO:0005506,GO:0016705,GO:0020037,GO:0055114"	0.676	Down	0.00016	---	67.999	1.442	1.561	1.547	1.053	1.015	1.01
	Solyc12g013710.2.1	"light dependent NADH:protochlorophyllide oxidoreductase 1;Dbxref=InterPro:IPR005979;Ontology_term=GO:0016630,GO:0055114"	0.574	Down	0.00014	---	42.811	1.343	1.283	1.394	0.779	0.804	0.725
	Solyc02g081190.3.1	1-aminocyclopropane-1-carboxylate oxidase 4	0.755	Down	0.0195	---	36.361	1.114	1.366	1.173	0.846	0.945	0.967
	Solyc07g054210.3.1	"light dependent NADH:protochlorophyllide oxidoreductase 2;Dbxref=InterPro:IPR005979;Ontology_term=GO:0016630,GO:0055114"	0.709	Down	4.21e-05	---	43.199	1.195	1.21	1.212	0.862	0.877	0.827
	Solyc03g080190.3.1	2-oxoglutarate Fe(II) dependent oxygenase superfamily protein	0.716	Down	0.0069	---	38.367	1.585	1.332	1.408	1.114	1.007	0.975
	Solyc10g086180.2.1	"Phenylalanine ammonia-lyase (AHRD V3.3 *** PAL2_TOBAC);Dbxref=InterPro:IPR005922,Pfam:PF00221;Ontology_term=GO:0005737,GO:0006559,GO:0016841"	0.723	Down	0.00148	---	77.496	1.159	1.158	1.058	0.812	0.773	0.854
	Solyc02g030480.3.1	"Alcohol dehydrogenase, putative (AHRD V3.3 *** B9R8D9_RICCO);Dbxref=InterPro:IPR020843;Ontology_term=GO:0016491"	0.758	Down	0.00346	---	39.56	1.096	0.975	1.068	0.803	0.752	0.824
	Solyc02g065220.3.1	Cytochrome P450 (AHRD V3.3 *** A0A103Y530_CYNCS)	0.511	Down	0.000942	---	125.4	1.598	1.507	1.355	0.787	0.673	0.819
	Solyc10g006900.3.1	"light dependent NADH:protochlorophyllide oxidoreductase 3 s2;Dbxref=InterPro:IPR005979;Ontology_term=GO:0016630,GO:0055114"	0.514	Down	4.08e-05	---	42.611	1.275	1.251	1.191	0.659	0.603	0.65
[R] General function prediction only	Solyc10g051390.2.1	"RNA-binding glycine-rich protein (AHRD V3.3 *** D6PZY6_TOBAC);Dbxref=InterPro:IPR000504,Pfam:PF00076;Ontology_term=GO:0003676"	0.611	Down	0.0187	---	9.5654	1.036	1.17	1.313	0.873	0.681	0.597
	Solyc02g091840.3.1	Non-specific serine/threonine protein kinase (AHRD V3.3 *** F8WS84_SOLLC)	0.721	Down	0.0265	---	111.15		1.075	1.105		0.744	0.827
	Solyc04g054190.3.1	ABC1 protein (AHRD V3.3 *** D2XP29_MAIZE)	0.704	Down	0.00122	---	85.014	1.053	1.078	1.152	0.805	0.786	0.721
	Solyc01g086920.3.1	Leucine-rich repeat receptor-like protein kinase family (AHRD V3.3 *** A0A0K9PVU5_ZOSMR)	0.735	Down	0.0128	---	39.313	1.465	1.489	1.334	1.063	0.929	1.158
	Solyc01g081110.3.1	Pentatricopeptide repeat-containing protein (AHRD V3.3 *-* A0A118K4S4_CYNCS)	0.292	Down	0.00158	---	130.95	1.644		1.494	0.454		0.463
	Solyc04g079310.3.1	RNA-binding protein (AHRD V3.3 *** A0A0K9NR72_ZOSMR)	0.563	Down	0.000363	---	34.294	1.364	1.46	1.327	0.84	0.724	0.775
	Solyc02g081190.3.1	1-aminocyclopropane-1-carboxylate oxidase 4	0.755	Down	0.0195	---	36.361	1.114	1.366	1.173	0.846	0.945	0.967
	Solyc11g012670.1.1	Pentatricopeptide repeat-containing protein (AHRD V3.3 *** A0A118JXR5_CYNCS)	0.653	Down	0.0147	---	76.899	0.728	0.916	0.833	0.459	0.598	0.561
	Solyc06g068230.3.1	Tetratricopeptide repeat (TPR)-like superfamily protein (AHRD V3.3 *** AT1G15290.1)	0.733	Down	0.0139	---	190.49	1.112	1.264	1.143	0.973	0.8	0.807
	Solyc10g086150.2.1	RNA-binding (RRM/RBD/RNP motifs) family protein (AHRD V3.3 *** AT2G37220.1)	0.464	Down	0.000339	---	31.791	1.155	1.078	1.114	0.462	0.578	0.512
	Solyc03g080190.3.1	2-oxoglutarate Fe(II) dependent oxygenase superfamily protein	0.716	Down	0.0069	---	38.367	1.585	1.332	1.408	1.114	1.007	0.975
	Solyc08g077140.2.1	Pentatricopeptide repeat-containing protein (AHRD V3.3 *** A0A103XEM3_CYNCS)	0.769	Down	0.000101	---	80.09	1.037	1.034	1.079	0.796	0.804	0.823
	Solyc07g064160.3.1	"Thiamine thiazole synthase, chloroplastic (AHRD V3.3 *** K4CH99_SOLLC);Dbxref=InterPro:IPR023753,Pfam:PF01946;Ontology_term=GO:0016491,GO:0055114"	0.766	Down	0.0021	---	37.53	1.118	1.255	1.185	0.932	0.915	0.88
	Solyc01g108500.3.1	RNA-binding protein (AHRD V3.3 *** A0A0K9NR72_ZOSMR)	0.658	Down	0.0333	---	39.93	1.252		1.233	0.754		0.882
	Solyc01g111830.3.1	Methyltransferase (AHRD V3.3 *** K4B445_SOLLC);Dbxref=InterPro:IPR030384;Ontology_term=GO:0008168	0.526	Down	0.0009	---	40.085	1.541		1.55	0.829		0.798
	Solyc10g005400.3.1	Terpene synthase (AHRD V3.3 *** G5CV41_SOLLC)	0.504	Down	6.24e-05	---	97.15	2.036	1.833	1.868	0.923	0.968	0.998
	Solyc11g072710.2.1	phototropin 1	0.708	Down	0.0015	---	153.77	1.436	1.585	1.592	1.037	1.147	1.082
	Solyc07g006035.1.1	Tetratricopeptide repeat (TPR)-like superfamily protein (AHRD V3.3 *** AT4G28080.1)	0.656	Down	0.000218	---	201.7	1.24	1.124	1.153	0.778	0.747	0.783
	Solyc02g081200.1.1	LOW QUALITY:Octicosapeptide/Phox/Bem1p domain-containing protein / tetratricopeptide repeat-containing protein (AHRD V3.3 *** A0A061F4S2_THECC)	0.744	Down	0.000885	---	85.534	1.505	1.441	1.385	1.095	1.103	1.026
