# Supplementary material for: Candidate regulators of drought stress in tomato revealed by comparative transcriptomic and proteomic analyses
Source: Front Plant Sci. 2023 Oct 23;14:1282718. doi: 10.3389/fpls.2023.1282718 (PMC10627169; doi:10.3389/fpls.2023.1282718)
Supplement: Supplementary Figure 1 — The protein-protein interaction network of differentially expressed proteins. [file DataSheet_1.zip › Supplementary Material/Supplementary Table S12.xlsx]

## Sheet: Table SI 12
Supplementary Table S12: GO classification of the up-regulated tomato plants proteins under drought stress.
Category	GOID	Description	GeneRatio	BgRatio	pvalue	padj	geneID	Count
BP	GO:0006950	response to stress	11/63	368/8424	7.57e-05	0.0102955	Solyc04g071615.1/Solyc09g007270.3/Solyc04g071610.3/Solyc09g084450.3/Solyc04g082200.2/Solyc09g090970.3/Solyc08g080940.3/Solyc02g084850.3/Solyc01g006290.3/Solyc01g097240.3/Solyc08g006720.3	11
BP	GO:0009628	response to abiotic stimulus	2/63	11/8424	0.00289888	0.154844	Solyc04g082200.2/Solyc02g084850.3	2
BP	GO:0005985	sucrose metabolic process	2/63	12/8424	0.00346194	0.154844	Solyc07g007790.3/Solyc09g098590.3	2
BP	GO:0006325	chromatin organization	3/63	57/8424	0.00875369	0.154844	Solyc06g060970.2/Solyc02g084240.3/Solyc06g084020.3	3
BP	GO:0019725	cellular homeostasis	4/63	118/8424	0.0115485	0.154844	Solyc12g019740.2/Solyc05g052470.3/Solyc02g079960.3/Solyc04g080850.3	4
BP	GO:0006979	response to oxidative stress	4/63	124/8424	0.0136583	0.154844	Solyc09g007270.3/Solyc08g080940.3/Solyc01g006290.3/Solyc08g006720.3	4
BP	GO:0006334	nucleosome assembly	2/63	24/8424	0.0136667	0.154844	Solyc02g084240.3/Solyc06g084020.3	2
BP	GO:0009072	aromatic amino acid family metabolic process	2/63	24/8424	0.0136667	0.154844	Solyc12g014100.2/Solyc01g105370.3	2
BP	GO:0031497	chromatin assembly	2/63	24/8424	0.0136667	0.154844	Solyc02g084240.3/Solyc06g084020.3	2
BP	GO:0034728	nucleosome organization	2/63	24/8424	0.0136667	0.154844	Solyc02g084240.3/Solyc06g084020.3	2
BP	GO:0006323	DNA packaging	2/63	25/8424	0.0147842	0.154844	Solyc02g084240.3/Solyc06g084020.3	2
BP	GO:0042592	homeostatic process	4/63	129/8424	0.0155931	0.154844	Solyc12g019740.2/Solyc05g052470.3/Solyc02g079960.3/Solyc04g080850.3	4
BP	GO:0065004	protein-DNA complex assembly	2/63	26/8424	0.0159398	0.154844	Solyc02g084240.3/Solyc06g084020.3	2
BP	GO:0071824	protein-DNA complex subunit organization	2/63	26/8424	0.0159398	0.154844	Solyc02g084240.3/Solyc06g084020.3	2
BP	GO:0006333	chromatin assembly or disassembly	2/63	27/8424	0.017133	0.155339	Solyc02g084240.3/Solyc06g084020.3	2
BP	GO:0071103	DNA conformation change	2/63	33/8424	0.0250455	0.20116	Solyc02g084240.3/Solyc06g084020.3	2
BP	GO:0005984	disaccharide metabolic process	2/63	35/8424	0.0279563	0.20116	Solyc07g007790.3/Solyc09g098590.3	2
BP	GO:0006457	protein folding	3/63	89/8424	0.0287188	0.20116	Solyc01g100370.3/Solyc02g077670.3/Solyc11g071830.2	3
BP	GO:0051276	chromosome organization	3/63	89/8424	0.0287188	0.20116	Solyc06g060970.2/Solyc02g084240.3/Solyc06g084020.3	3
BP	GO:0065008	regulation of biological quality	4/63	157/8424	0.0295823	0.20116	Solyc12g019740.2/Solyc05g052470.3/Solyc02g079960.3/Solyc04g080850.3	4
BP	GO:0009311	oligosaccharide metabolic process	2/63	40/8424	0.0357884	0.231773	Solyc07g007790.3/Solyc09g098590.3	2
BP	GO:0009607	response to biotic stimulus	2/63	45/8424	0.0443606	0.265474	Solyc09g090970.3/Solyc01g097240.3	2
BP	GO:0019752	carboxylic acid metabolic process	5/63	263/8424	0.0462523	0.265474	Solyc04g009960.3/Solyc04g006970.3/Solyc12g014100.2/Solyc07g045160.3/Solyc01g105370.3	5
BP	GO:0043436	oxoacid metabolic process	5/63	266/8424	0.0481556	0.265474	Solyc04g009960.3/Solyc04g006970.3/Solyc12g014100.2/Solyc07g045160.3/Solyc01g105370.3	5
BP	GO:0006082	organic acid metabolic process	5/63	267/8424	0.0488003	0.265474	Solyc04g009960.3/Solyc04g006970.3/Solyc12g014100.2/Solyc07g045160.3/Solyc01g105370.3	5
BP	GO:0045454	cell redox homeostasis	3/63	116/8424	0.0556967	0.291337	Solyc12g019740.2/Solyc02g079960.3/Solyc04g080850.3	3
BP	GO:0016052	carbohydrate catabolic process	2/63	54/8424	0.0614555	0.298196	Solyc09g091030.3/Solyc07g045160.3	2
BP	GO:0006520	cellular amino acid metabolic process	3/63	123/8424	0.0641348	0.298196	Solyc04g009960.3/Solyc12g014100.2/Solyc01g105370.3	3
BP	GO:0000272	polysaccharide catabolic process	1/63	10/8424	0.0723564	0.298196	Solyc09g091030.3	1
BP	GO:0015977	carbon fixation	1/63	10/8424	0.0723564	0.298196	Solyc04g006970.3	1
BP	GO:0016054	organic acid catabolic process	1/63	10/8424	0.0723564	0.298196	Solyc12g014100.2	1
BP	GO:0046395	carboxylic acid catabolic process	1/63	10/8424	0.0723564	0.298196	Solyc12g014100.2	1
BP	GO:0072350	tricarboxylic acid metabolic process	1/63	10/8424	0.0723564	0.298196	Solyc04g006970.3	1
BP	GO:0034622	cellular macromolecular complex assembly	2/63	63/8424	0.080404	0.315753	Solyc02g084240.3/Solyc06g084020.3	2
BP	GO:0006996	organelle organization	3/63	140/8424	0.086903	0.315753	Solyc06g060970.2/Solyc02g084240.3/Solyc06g084020.3	3
BP	GO:0009060	aerobic respiration	1/63	13/8424	0.0930404	0.315753	Solyc04g006970.3	1
BP	GO:0033865	nucleoside bisphosphate metabolic process	1/63	13/8424	0.0930404	0.315753	Solyc09g098590.3	1
BP	GO:0033875	ribonucleoside bisphosphate metabolic process	1/63	13/8424	0.0930404	0.315753	Solyc09g098590.3	1
BP	GO:0034032	purine nucleoside bisphosphate metabolic process	1/63	13/8424	0.0930404	0.315753	Solyc09g098590.3	1
BP	GO:0044712	single-organism catabolic process	2/63	71/8424	0.0985544	0.315753	Solyc12g014100.2/Solyc07g045160.3	2
BP	GO:0044281	small molecule metabolic process	6/63	428/8424	0.099326	0.315753	Solyc04g009960.3/Solyc04g006970.3/Solyc12g014100.2/Solyc07g045160.3/Solyc09g098590.3/Solyc01g105370.3	6
BP	GO:0009073	aromatic amino acid family biosynthetic process	1/63	14/8424	0.0998338	0.315753	Solyc01g105370.3	1
BP	GO:0009611	response to wounding	1/63	14/8424	0.0998338	0.315753	Solyc09g084450.3	1
BP	GO:0006952	defense response	2/63	74/8424	0.105635	0.319253	Solyc09g090970.3/Solyc01g097240.3	2
BP	GO:0065003	macromolecular complex assembly	2/63	74/8424	0.105635	0.319253	Solyc02g084240.3/Solyc06g084020.3	2
BP	GO:0044723	single-organism carbohydrate metabolic process	3/63	155/8424	0.109444	0.323574	Solyc07g045160.3/Solyc07g007790.3/Solyc09g098590.3	3
BP	GO:0016571	histone methylation	1/63	17/8424	0.119915	0.326168	Solyc06g060970.2	1
BP	GO:0018022	peptidyl-lysine methylation	1/63	17/8424	0.119915	0.326168	Solyc06g060970.2	1
BP	GO:0034968	histone lysine methylation	1/63	17/8424	0.119915	0.326168	Solyc06g060970.2	1
BP	GO:0044282	small molecule catabolic process	1/63	17/8424	0.119915	0.326168	Solyc12g014100.2	1
BP	GO:0015980	energy derivation by oxidation of organic compounds	1/63	18/8424	0.12651	0.330872	Solyc04g006970.3	1
BP	GO:0045333	cellular respiration	1/63	18/8424	0.12651	0.330872	Solyc04g006970.3	1
BP	GO:0006091	generation of precursor metabolites and energy	2/63	84/8424	0.130159	0.333993	Solyc04g006970.3/Solyc07g045160.3	2
BP	GO:0043933	macromolecular complex subunit organization	2/63	87/8424	0.137758	0.346946	Solyc02g084240.3/Solyc06g084020.3	2
BP	GO:0006479	protein methylation	1/63	21/8424	0.146005	0.354583	Solyc06g060970.2	1
BP	GO:0008213	protein alkylation	1/63	21/8424	0.146005	0.354583	Solyc06g060970.2	1
BP	GO:0009116	nucleoside metabolic process	1/63	24/8424	0.165071	0.369862	Solyc09g098590.3	1
BP	GO:1901657	glycosyl compound metabolic process	1/63	24/8424	0.165071	0.369862	Solyc09g098590.3	1
BP	GO:0009150	purine ribonucleotide metabolic process	2/63	98/8424	0.16639	0.369862	Solyc07g045160.3/Solyc09g098590.3	2
BP	GO:0009259	ribonucleotide metabolic process	2/63	98/8424	0.16639	0.369862	Solyc07g045160.3/Solyc09g098590.3	2
BP	GO:0016569	covalent chromatin modification	1/63	25/8424	0.171333	0.369862	Solyc06g060970.2	1
BP	GO:0016570	histone modification	1/63	25/8424	0.171333	0.369862	Solyc06g060970.2	1
BP	GO:0018205	peptidyl-lysine modification	1/63	25/8424	0.171333	0.369862	Solyc06g060970.2	1
BP	GO:0006163	purine nucleotide metabolic process	2/63	101/8424	0.174376	0.370447	Solyc07g045160.3/Solyc09g098590.3	2
BP	GO:0072521	purine-containing compound metabolic process	2/63	102/8424	0.177052	0.370447	Solyc07g045160.3/Solyc09g098590.3	2
BP	GO:0019693	ribose phosphate metabolic process	2/63	107/8424	0.190527	0.392602	Solyc07g045160.3/Solyc09g098590.3	2
BP	GO:0022607	cellular component assembly	2/63	109/8424	0.195958	0.397765	Solyc02g084240.3/Solyc06g084020.3	2
BP	GO:1901575	organic substance catabolic process	3/63	209/8424	0.205255	0.402144	Solyc12g014100.2/Solyc09g091030.3/Solyc07g045160.3	3
BP	GO:0043414	macromolecule methylation	1/63	31/8424	0.207946	0.402144	Solyc06g060970.2	1
BP	GO:1901361	organic cyclic compound catabolic process	1/63	33/8424	0.219793	0.402144	Solyc12g014100.2	1
BP	GO:0009056	catabolic process	3/63	217/8424	0.220863	0.402144	Solyc12g014100.2/Solyc09g091030.3/Solyc07g045160.3	3
BP	GO:0019439	aromatic compound catabolic process	1/63	34/8424	0.225651	0.402144	Solyc12g014100.2	1
BP	GO:1901565	organonitrogen compound catabolic process	1/63	37/8424	0.242966	0.402144	Solyc12g014100.2	1
BP	GO:0006096	glycolytic process	1/63	38/8424	0.248652	0.402144	Solyc07g045160.3	1
BP	GO:0006165	nucleoside diphosphate phosphorylation	1/63	38/8424	0.248652	0.402144	Solyc07g045160.3	1
BP	GO:0006757	ATP generation from ADP	1/63	38/8424	0.248652	0.402144	Solyc07g045160.3	1
BP	GO:0009132	nucleoside diphosphate metabolic process	1/63	38/8424	0.248652	0.402144	Solyc07g045160.3	1
BP	GO:0009135	purine nucleoside diphosphate metabolic process	1/63	38/8424	0.248652	0.402144	Solyc07g045160.3	1
BP	GO:0009179	purine ribonucleoside diphosphate metabolic process	1/63	38/8424	0.248652	0.402144	Solyc07g045160.3	1
BP	GO:0009185	ribonucleoside diphosphate metabolic process	1/63	38/8424	0.248652	0.402144	Solyc07g045160.3	1
BP	GO:0046031	ADP metabolic process	1/63	38/8424	0.248652	0.402144	Solyc07g045160.3	1
BP	GO:0046939	nucleotide phosphorylation	1/63	38/8424	0.248652	0.402144	Solyc07g045160.3	1
BP	GO:0009117	nucleotide metabolic process	2/63	129/8424	0.251094	0.402144	Solyc07g045160.3/Solyc09g098590.3	2
BP	GO:0044262	cellular carbohydrate metabolic process	2/63	130/8424	0.253874	0.402144	Solyc07g007790.3/Solyc09g098590.3	2
BP	GO:0006090	pyruvate metabolic process	1/63	39/8424	0.254297	0.402144	Solyc07g045160.3	1
BP	GO:0032259	methylation	1/63	39/8424	0.254297	0.402144	Solyc06g060970.2	1
BP	GO:0006753	nucleoside phosphate metabolic process	2/63	134/8424	0.265005	0.41426	Solyc07g045160.3/Solyc09g098590.3	2
BP	GO:0044724	single-organism carbohydrate catabolic process	1/63	44/8424	0.281899	0.435663	Solyc07g045160.3	1
BP	GO:0044085	cellular component biogenesis	2/63	148/8424	0.303935	0.461049	Solyc02g084240.3/Solyc06g084020.3	2
BP	GO:0008652	cellular amino acid biosynthetic process	1/63	49/8424	0.308496	0.461049	Solyc01g105370.3	1
BP	GO:1901605	alpha-amino acid metabolic process	1/63	49/8424	0.308496	0.461049	Solyc12g014100.2	1
BP	GO:0055086	nucleobase-containing small molecule metabolic process	2/63	152/8424	0.315013	0.465672	Solyc07g045160.3/Solyc09g098590.3	2
BP	GO:0019362	pyridine nucleotide metabolic process	1/63	57/8424	0.349047	0.505004	Solyc07g045160.3	1
BP	GO:0046496	nicotinamide nucleotide metabolic process	1/63	57/8424	0.349047	0.505004	Solyc07g045160.3	1
BP	GO:0072524	pyridine-containing compound metabolic process	1/63	58/8424	0.353949	0.506134	Solyc07g045160.3	1
BP	GO:0006733	oxidoreduction coenzyme metabolic process	1/63	59/8424	0.358814	0.506134	Solyc07g045160.3	1
BP	GO:0016567	protein ubiquitination	1/63	61/8424	0.368436	0.506134	Solyc11g066040.2	1
BP	GO:0018193	peptidyl-amino acid modification	1/63	61/8424	0.368436	0.506134	Solyc06g060970.2	1
BP	GO:0051704	multi-organism process	1/63	61/8424	0.368436	0.506134	Solyc01g097240.3	1
BP	GO:0032446	protein modification by small protein conjugation	1/63	62/8424	0.373194	0.507543	Solyc11g066040.2	1
BP	GO:0016043	cellular component organization	3/63	295/8424	0.38009	0.511804	Solyc06g060970.2/Solyc02g084240.3/Solyc06g084020.3	3
BP	GO:0042221	response to chemical	2/63	179/8424	0.388511	0.518015	Solyc04g082200.2/Solyc02g084850.3	2
BP	GO:0046034	ATP metabolic process	1/63	80/8424	0.453042	0.568894	Solyc07g045160.3	1
BP	GO:0009144	purine nucleoside triphosphate metabolic process	1/63	81/8424	0.457172	0.568894	Solyc07g045160.3	1
BP	GO:0009199	ribonucleoside triphosphate metabolic process	1/63	81/8424	0.457172	0.568894	Solyc07g045160.3	1
BP	GO:0009205	purine ribonucleoside triphosphate metabolic process	1/63	81/8424	0.457172	0.568894	Solyc07g045160.3	1
BP	GO:0071840	cellular component organization or biogenesis	3/63	334/8424	0.458668	0.568894	Solyc06g060970.2/Solyc02g084240.3/Solyc06g084020.3	3
BP	GO:0009123	nucleoside monophosphate metabolic process	1/63	84/8424	0.469378	0.568894	Solyc07g045160.3	1
BP	GO:0009126	purine nucleoside monophosphate metabolic process	1/63	84/8424	0.469378	0.568894	Solyc07g045160.3	1
BP	GO:0009161	ribonucleoside monophosphate metabolic process	1/63	84/8424	0.469378	0.568894	Solyc07g045160.3	1
BP	GO:0009167	purine ribonucleoside monophosphate metabolic process	1/63	84/8424	0.469378	0.568894	Solyc07g045160.3	1
BP	GO:0006732	coenzyme metabolic process	1/63	86/8424	0.477365	0.568894	Solyc07g045160.3	1
BP	GO:0009141	nucleoside triphosphate metabolic process	1/63	86/8424	0.477365	0.568894	Solyc07g045160.3	1
BP	GO:0019637	organophosphate metabolic process	2/63	216/8424	0.483312	0.568894	Solyc07g045160.3/Solyc09g098590.3	2
BP	GO:0016053	organic acid biosynthetic process	1/63	88/8424	0.485233	0.568894	Solyc01g105370.3	1
BP	GO:0046394	carboxylic acid biosynthetic process	1/63	88/8424	0.485233	0.568894	Solyc01g105370.3	1
BP	GO:1901135	carbohydrate derivative metabolic process	2/63	221/8424	0.49545	0.572603	Solyc07g045160.3/Solyc09g098590.3	2
BP	GO:0005976	polysaccharide metabolic process	1/63	91/8424	0.496818	0.572603	Solyc09g091030.3	1
BP	GO:0032787	monocarboxylic acid metabolic process	1/63	99/8424	0.52647	0.60168	Solyc07g045160.3	1
BP	GO:0070647	protein modification by small protein conjugation or removal	1/63	103/8424	0.540645	0.612731	Solyc11g066040.2	1
BP	GO:0044283	small molecule biosynthetic process	1/63	111/8424	0.567753	0.638135	Solyc01g105370.3	1
BP	GO:0006508	proteolysis	3/63	403/8424	0.586293	0.652552	Solyc07g041900.3/Solyc02g081550.3/Solyc01g111400.3	3
BP	GO:0051186	cofactor metabolic process	1/63	118/8424	0.590176	0.652552	Solyc07g045160.3	1
BP	GO:0008610	lipid biosynthetic process	1/63	129/8424	0.623121	0.677955	Solyc03g065250.3	1
BP	GO:0009057	macromolecule catabolic process	1/63	129/8424	0.623121	0.677955	Solyc09g091030.3	1
BP	GO:0015031	protein transport	1/63	140/8424	0.653456	0.694296	Solyc01g097310.3	1
BP	GO:0015833	peptide transport	1/63	140/8424	0.653456	0.694296	Solyc01g097310.3	1
BP	GO:0042886	amide transport	1/63	140/8424	0.653456	0.694296	Solyc01g097310.3	1
BP	GO:0045184	establishment of protein localization	1/63	146/8424	0.668975	0.705276	Solyc01g097310.3	1
BP	GO:0008104	protein localization	1/63	155/8424	0.690981	0.719799	Solyc01g097310.3	1
BP	GO:0044248	cellular catabolic process	1/63	156/8424	0.693335	0.719799	Solyc12g014100.2	1
BP	GO:0006629	lipid metabolic process	2/63	325/8424	0.70529	0.726663	Solyc02g077420.3/Solyc03g065250.3	2
BP	GO:0033036	macromolecule localization	1/63	168/8424	0.720247	0.736493	Solyc01g097310.3	1
BP	GO:0071705	nitrogen compound transport	1/63	178/8424	0.740887	0.747702	Solyc01g097310.3	1
BP	GO:0044711	single-organism biosynthetic process	2/63	349/8424	0.742205	0.747702	Solyc03g065250.3/Solyc01g105370.3	2
BP	GO:0071702	organic substance transport	1/63	202/8424	0.784505	0.784505	Solyc01g097310.3	1
CC	GO:0000786	nucleosome	44963	15/2982	0.000350253	0.00165424	Solyc02g084240.3/Solyc06g084020.3	2
CC	GO:0032993	protein-DNA complex	44963	16/2982	0.000399931	0.00165424	Solyc02g084240.3/Solyc06g084020.3	2
CC	GO:0044815	DNA packaging complex	44963	16/2982	0.000399931	0.00165424	Solyc02g084240.3/Solyc06g084020.3	2
CC	GO:0000785	chromatin	44963	18/2982	0.000508998	0.00165424	Solyc02g084240.3/Solyc06g084020.3	2
CC	GO:0044427	chromosomal part	44963	41/2982	0.00267216	0.00694761	Solyc02g084240.3/Solyc06g084020.3	2
CC	GO:0005694	chromosome	44963	60/2982	0.00567002	0.012285	Solyc02g084240.3/Solyc06g084020.3	2
CC	GO:0005634	nucleus	45022	484/2982	0.00782328	0.014529	Solyc03g116680.3/Solyc06g060970.2/Solyc02g084240.3/Solyc06g084020.3	4
CC	GO:0005783	endoplasmic reticulum	44932	47/2982	0.0909919	0.147301	Solyc01g100370.3	1
CC	GO:0044422	organelle part	44963	297/2982	0.113308	0.147301	Solyc02g084240.3/Solyc06g084020.3	2
CC	GO:0044446	intracellular organelle part	44963	297/2982	0.113308	0.147301	Solyc02g084240.3/Solyc06g084020.3	2
CC	GO:0012505	endomembrane system	44932	95/2982	0.176691	0.179983	Solyc01g100370.3	1
CC	GO:0043228	non-membrane-bounded organelle	44963	391/2982	0.179983	0.179983	Solyc02g084240.3/Solyc06g084020.3	2
CC	GO:0043232	intracellular non-membrane-bounded organelle	44963	391/2982	0.179983	0.179983	Solyc02g084240.3/Solyc06g084020.3	2
MF	GO:0004866	endopeptidase inhibitor activity	4/77	52/13310	0.000227082	0.0053932	Solyc03g098740.1/Solyc09g084450.3/Solyc03g097270.3/Solyc11g021060.2	4
MF	GO:0030414	peptidase inhibitor activity	4/77	52/13310	0.000227082	0.0053932	Solyc03g098740.1/Solyc09g084450.3/Solyc03g097270.3/Solyc11g021060.2	4
MF	GO:0061134	peptidase regulator activity	4/77	52/13310	0.000227082	0.0053932	Solyc03g098740.1/Solyc09g084450.3/Solyc03g097270.3/Solyc11g021060.2	4
MF	GO:0061135	endopeptidase regulator activity	4/77	52/13310	0.000227082	0.0053932	Solyc03g098740.1/Solyc09g084450.3/Solyc03g097270.3/Solyc11g021060.2	4
MF	GO:0016157	sucrose synthase activity	2/77	10/13310	0.00144256	0.0274087	Solyc07g007790.3/Solyc09g098590.3	2
MF	GO:0004857	enzyme inhibitor activity	5/77	153/13310	0.0019099	0.0302401	Solyc03g098740.1/Solyc09g084450.3/Solyc03g097270.3/Solyc12g099200.2/Solyc11g021060.2	5
MF	GO:0051082	unfolded protein binding	3/77	49/13310	0.00283296	0.0384473	Solyc01g100370.3/Solyc02g077670.3/Solyc11g071830.2	3
MF	GO:0016701	oxidoreductase activity, acting on single donors with incorporation of molecular oxygen	3/77	58/13310	0.00457136	0.0542849	Solyc08g075490.3/Solyc12g014100.2/Solyc01g105370.3	3
MF	GO:0030234	enzyme regulator activity	5/77	212/13310	0.00763994	0.071981	Solyc03g098740.1/Solyc09g084450.3/Solyc03g097270.3/Solyc12g099200.2/Solyc11g021060.2	5
MF	GO:0004601	peroxidase activity	4/77	138/13310	0.00834834	0.071981	Solyc09g007270.3/Solyc08g080940.3/Solyc01g006290.3/Solyc08g006720.3	4
MF	GO:0016684	oxidoreductase activity, acting on peroxide as acceptor	4/77	141/13310	0.00898967	0.071981	Solyc09g007270.3/Solyc08g080940.3/Solyc01g006290.3/Solyc08g006720.3	4
MF	GO:0004867	serine-type endopeptidase inhibitor activity	2/77	25/13310	0.00909234	0.071981	Solyc09g084450.3/Solyc11g021060.2	2
MF	GO:0016209	antioxidant activity	4/77	148/13310	0.0106093	0.0775298	Solyc09g007270.3/Solyc08g080940.3/Solyc01g006290.3/Solyc08g006720.3	4
MF	GO:0098772	molecular function regulator	5/77	235/13310	0.0115999	0.0787136	Solyc03g098740.1/Solyc09g084450.3/Solyc03g097270.3/Solyc12g099200.2/Solyc11g021060.2	5
MF	GO:0048037	cofactor binding	6/77	359/13310	0.0175881	0.106844	Solyc06g068440.3/Solyc07g043310.3/Solyc08g078040.3/Solyc02g086880.3/Solyc07g032740.3/Solyc08g083115.1	6
MF	GO:0030170	pyridoxal phosphate binding	3/77	98/13310	0.0191195	0.106844	Solyc07g043310.3/Solyc07g032740.3/Solyc08g083115.1	3
MF	GO:0070279	vitamin B6 binding	3/77	98/13310	0.0191195	0.106844	Solyc07g043310.3/Solyc07g032740.3/Solyc08g083115.1	3
MF	GO:0019842	vitamin binding	3/77	110/13310	0.0258337	0.136345	Solyc07g043310.3/Solyc07g032740.3/Solyc08g083115.1	3
MF	GO:0016702	oxidoreductase activity, acting on single donors with incorporation of molecular oxygen, incorporation of two atoms of oxygen	2/77	46/13310	0.0290165	0.145082	Solyc08g075490.3/Solyc12g014100.2	2
MF	GO:0051213	dioxygenase activity	2/77	48/13310	0.031391	0.149107	Solyc08g075490.3/Solyc12g014100.2	2
MF	GO:0035251	UDP-glucosyltransferase activity	2/77	53/13310	0.0376478	0.168202	Solyc07g007790.3/Solyc09g098590.3	2
MF	GO:0046527	glucosyltransferase activity	2/77	54/13310	0.0389521	0.168202	Solyc07g007790.3/Solyc09g098590.3	2
MF	GO:0008483	transaminase activity	1/77	10/13310	0.0563868	0.206029	Solyc07g043310.3	1
MF	GO:0016161	beta-amylase activity	1/77	10/13310	0.0563868	0.206029	Solyc09g091030.3	1
MF	GO:0016671	oxidoreductase activity, acting on a sulfur group of donors, disulfide as acceptor	1/77	10/13310	0.0563868	0.206029	Solyc06g034020.3	1
MF	GO:0016769	transferase activity, transferring nitrogenous groups	1/77	10/13310	0.0563868	0.206029	Solyc07g043310.3	1
MF	GO:0004869	cysteine-type endopeptidase inhibitor activity	1/77	12/13310	0.0672816	0.209237	Solyc03g097270.3	1
MF	GO:0003872	6-phosphofructokinase activity	1/77	13/13310	0.0726824	0.209237	Solyc07g045160.3	1
MF	GO:0008443	phosphofructokinase activity	1/77	13/13310	0.0726824	0.209237	Solyc07g045160.3	1
MF	GO:0008565	protein transporter activity	1/77	13/13310	0.0726824	0.209237	Solyc01g097310.3	1
MF	GO:0015197	peptide transporter activity	1/77	13/13310	0.0726824	0.209237	Solyc01g097310.3	1
MF	GO:0019200	carbohydrate kinase activity	1/77	13/13310	0.0726824	0.209237	Solyc07g045160.3	1
MF	GO:0051087	chaperone binding	1/77	13/13310	0.0726824	0.209237	Solyc10g084170.1	1
MF	GO:0031072	heat shock protein binding	1/77	14/13310	0.0780522	0.218087	Solyc11g071830.2	1
MF	GO:0016160	amylase activity	1/77	15/13310	0.0833914	0.226348	Solyc09g091030.3	1
MF	GO:0016620	oxidoreductase activity, acting on the aldehyde or oxo group of donors, NAD or NADP as acceptor	1/77	16/13310	0.0887001	0.23407	Solyc03g111010.3	1
MF	GO:0016278	lysine N-methyltransferase activity	1/77	19/13310	0.104445	0.248056	Solyc06g060970.2	1
MF	GO:0016279	protein-lysine N-methyltransferase activity	1/77	19/13310	0.104445	0.248056	Solyc06g060970.2	1
MF	GO:0018024	histone-lysine N-methyltransferase activity	1/77	19/13310	0.104445	0.248056	Solyc06g060970.2	1
MF	GO:0042054	histone methyltransferase activity	1/77	19/13310	0.104445	0.248056	Solyc06g060970.2	1
MF	GO:0008194	UDP-glycosyltransferase activity	2/77	100/13310	0.113953	0.259648	Solyc07g007790.3/Solyc09g098590.3	2
MF	GO:0008276	protein methyltransferase activity	1/77	21/13310	0.114792	0.259648	Solyc06g060970.2	1
MF	GO:0008170	N-methyltransferase activity	1/77	23/13310	0.125021	0.276208	Solyc06g060970.2	1
MF	GO:0050662	coenzyme binding	3/77	227/13310	0.144085	0.306385	Solyc06g068440.3/Solyc08g078040.3/Solyc02g086880.3	3
MF	GO:0042393	histone binding	1/77	27/13310	0.14513	0.306385	Solyc06g060970.2	1
MF	GO:0005506	iron ion binding	4/77	356/13310	0.150853	0.311543	Solyc07g055560.3/Solyc11g072550.2/Solyc03g065250.3/Solyc05g052470.3	4
MF	GO:0004497	monooxygenase activity	1/77	29/13310	0.155013	0.313323	Solyc01g105370.3	1
MF	GO:0016903	oxidoreductase activity, acting on the aldehyde or oxo group of donors	1/77	30/13310	0.159912	0.316492	Solyc03g111010.3	1
MF	GO:0004222	metalloendopeptidase activity	1/77	31/13310	0.164783	0.319476	Solyc02g081550.3	1
MF	GO:0016853	isomerase activity	2/77	133/13310	0.179592	0.341224	Solyc09g074870.3/Solyc05g007260.3	2
MF	GO:0008757	S-adenosylmethionine-dependent methyltransferase activity	1/77	35/13310	0.183989	0.342725	Solyc06g060970.2	1
MF	GO:0008237	metallopeptidase activity	1/77	36/13310	0.188723	0.344782	Solyc02g081550.3	1
MF	GO:0016765	transferase activity, transferring alkyl or aryl (other than methyl) groups	1/77	37/13310	0.193429	0.346712	Solyc01g105370.3	1
MF	GO:0008171	O-methyltransferase activity	1/77	52/13310	0.26087	0.433829	Solyc10g050160.2	1
MF	GO:0016831	carboxy-lyase activity	1/77	53/13310	0.265163	0.433829	Solyc04g006970.3	1
MF	GO:0004553	hydrolase activity, hydrolyzing O-glycosyl compounds	3/77	311/13310	0.268327	0.433829	Solyc07g005330.3/Solyc03g116580.3/Solyc09g091030.3	3
MF	GO:0016829	lyase activity	2/77	175/13310	0.268825	0.433829	Solyc04g009960.3/Solyc04g006970.3	2
MF	GO:0004650	polygalacturonase activity	1/77	54/13310	0.269431	0.433829	Solyc03g116580.3	1
MF	GO:0051287	NAD binding	1/77	54/13310	0.269431	0.433829	Solyc02g086880.3	1
MF	GO:0004175	endopeptidase activity	2/77	180/13310	0.279566	0.442646	Solyc02g081550.3/Solyc01g111400.3	2
MF	GO:0016798	hydrolase activity, acting on glycosyl bonds	3/77	327/13310	0.293562	0.457187	Solyc07g005330.3/Solyc03g116580.3/Solyc09g091030.3	3
MF	GO:0005509	calcium ion binding	2/77	191/13310	0.303155	0.464512	Solyc01g100370.3/Solyc07g062700.3	2
MF	GO:0016758	transferase activity, transferring hexosyl groups	3/77	339/13310	0.312608	0.471392	Solyc09g092480.2/Solyc07g007790.3/Solyc09g098590.3	3
MF	GO:0016667	oxidoreductase activity, acting on a sulfur group of donors	1/77	66/13310	0.318778	0.473187	Solyc06g034020.3	1
MF	GO:0016830	carbon-carbon lyase activity	1/77	70/13310	0.334485	0.488863	Solyc04g006970.3	1
MF	GO:0070011	peptidase activity, acting on L-amino acid peptides	3/77	364/13310	0.352374	0.501928	Solyc07g041900.3/Solyc02g081550.3/Solyc01g111400.3	3
MF	GO:0004842	ubiquitin-protein transferase activity	1/77	77/13310	0.361116	0.501928	Solyc11g066040.2	1
MF	GO:0019787	ubiquitin-like protein transferase activity	1/77	77/13310	0.361116	0.501928	Solyc11g066040.2	1
MF	GO:0008168	methyltransferase activity	2/77	220/13310	0.364558	0.501928	Solyc10g050160.2/Solyc06g060970.2	2
MF	GO:0016741	transferase activity, transferring one-carbon groups	2/77	229/13310	0.383242	0.51387	Solyc10g050160.2/Solyc06g060970.2	2
MF	GO:0008233	peptidase activity	3/77	384/13310	0.38405	0.51387	Solyc07g041900.3/Solyc02g081550.3/Solyc01g111400.3	3
MF	GO:0016616	oxidoreductase activity, acting on the CH-OH group of donors, NAD or NADP as acceptor	1/77	95/13310	0.424861	0.560581	Solyc02g086880.3	1
MF	GO:0016757	transferase activity, transferring glycosyl groups	3/77	425/13310	0.447789	0.582739	Solyc09g092480.2/Solyc07g007790.3/Solyc09g098590.3	3
MF	GO:0004252	serine-type endopeptidase activity	1/77	111/13310	0.476227	0.607092	Solyc01g111400.3	1
MF	GO:0050660	flavin adenine dinucleotide binding	1/77	112/13310	0.479283	0.607092	Solyc08g078040.3	1
MF	GO:0008234	cysteine-type peptidase activity	1/77	118/13310	0.49725	0.621563	Solyc07g041900.3	1
MF	GO:0020037	heme binding	3/77	463/13310	0.504525	0.622466	Solyc07g055560.3/Solyc09g007270.3/Solyc01g006290.3	3
MF	GO:0046906	tetrapyrrole binding	3/77	472/13310	0.517542	0.63034	Solyc07g055560.3/Solyc09g007270.3/Solyc01g006290.3	3
MF	GO:0030246	carbohydrate binding	1/77	137/13310	0.550205	0.661639	Solyc09g074870.3	1
MF	GO:0016614	oxidoreductase activity, acting on CH-OH group of donors	1/77	153/13310	0.590499	0.701218	Solyc02g086880.3	1
MF	GO:0016887	ATPase activity	1/77	167/13310	0.62282	0.715395	Solyc01g105370.3	1
MF	GO:0008236	serine-type peptidase activity	1/77	168/13310	0.625029	0.715395	Solyc01g111400.3	1
MF	GO:0017171	serine hydrolase activity	1/77	168/13310	0.625029	0.715395	Solyc01g111400.3	1
MF	GO:0016788	hydrolase activity, acting on ester bonds	2/77	402/13310	0.680489	0.769601	Solyc07g049440.3/Solyc04g081755.1	2
MF	GO:0016747	transferase activity, transferring acyl groups other than amino-acyl groups	1/77	211/13310	0.708873	0.79227	Solyc09g092270.3	1
MF	GO:0016746	transferase activity, transferring acyl groups	1/77	255/13310	0.775489	0.856645	Solyc09g092270.3	1
MF	GO:0022892	substrate-specific transporter activity	1/77	309/13310	0.836987	0.913951	Solyc01g097310.3	1
MF	GO:0016705	oxidoreductase activity, acting on paired donors, with incorporation or reduction of molecular oxygen	1/77	358/13310	0.87822	0.941717	Solyc07g055560.3	1
MF	GO:0017111	nucleoside-triphosphatase activity	1/77	444/13310	0.927199	0.941717	Solyc01g105370.3	1
MF	GO:0008270	zinc ion binding	1/77	450/13310	0.929775	0.941717	Solyc06g060970.2	1
MF	GO:0016462	pyrophosphatase activity	1/77	466/13310	0.936213	0.941717	Solyc01g105370.3	1
MF	GO:0016818	hydrolase activity, acting on acid anhydrides, in phosphorus-containing anhydrides	1/77	473/13310	0.938842	0.941717	Solyc01g105370.3	1
MF	GO:0001071	nucleic acid binding transcription factor activity	1/77	481/13310	0.941717	0.941717	Solyc04g078840.3	1
MF	GO:0003700	transcription factor activity, sequence-specific DNA binding	1/77	481/13310	0.941717	0.941717	Solyc04g078840.3	1
MF	GO:0016817	hydrolase activity, acting on acid anhydrides	1/77	481/13310	0.941717	0.941717	Solyc01g105370.3	1
