# Supplementary material for: Candidate regulators of drought stress in tomato revealed by comparative transcriptomic and proteomic analyses
Source: Front Plant Sci. 2023 Oct 23;14:1282718. doi: 10.3389/fpls.2023.1282718 (PMC10627169; doi:10.3389/fpls.2023.1282718)
Supplement: Supplementary Figure 1 — The protein-protein interaction network of differentially expressed proteins. [file DataSheet_1.zip › Supplementary Material/Supplementary Table S13.xlsx]

## Sheet: Table SI 13
Supplementary Table S13: GO classification of the down-regulated tomato plants proteins under drought stress.
Category	GOID	Description	GeneRatio	BgRatio	pvalue	padj	geneID	Count
BP	GO:0044272	sulfur compound biosynthetic process	3/62	16/8424	0.000198592	0.018469	Solyc12g099000.2/Solyc06g006080.3/Solyc09g008280.2	3
BP	GO:0009108	coenzyme biosynthetic process	3/62	33/8424	0.00176997	0.0611678	Solyc12g099000.2/Solyc00g024150.3/Solyc09g008280.2	3
BP	GO:0006790	sulfur compound metabolic process	3/62	37/8424	0.00246852	0.0611678	Solyc12g099000.2/Solyc06g006080.3/Solyc09g008280.2	3
BP	GO:0044281	small molecule metabolic process	9/62	428/8424	0.00382362	0.0611678	Solyc06g064550.3/Solyc06g053480.3/Solyc06g006080.3/Solyc10g005400.3/Solyc07g053280.3/Solyc01g105560.3/Solyc11g013810.2/Solyc07g052480.3/Solyc11g009080.2	9
BP	GO:0006766	vitamin metabolic process	2/62	15/8424	0.00526174	0.0611678	Solyc06g006080.3/Solyc01g105560.3	2
BP	GO:0006767	water-soluble vitamin metabolic process	2/62	15/8424	0.00526174	0.0611678	Solyc06g006080.3/Solyc01g105560.3	2
BP	GO:0009110	vitamin biosynthetic process	2/62	15/8424	0.00526174	0.0611678	Solyc06g006080.3/Solyc01g105560.3	2
BP	GO:0042364	water-soluble vitamin biosynthetic process	2/62	15/8424	0.00526174	0.0611678	Solyc06g006080.3/Solyc01g105560.3	2
BP	GO:0006720	isoprenoid metabolic process	2/62	19/8424	0.00840868	0.0640715	Solyc02g085700.2/Solyc01g067890.3	2
BP	GO:0008299	isoprenoid biosynthetic process	2/62	19/8424	0.00840868	0.0640715	Solyc02g085700.2/Solyc01g067890.3	2
BP	GO:0044283	small molecule biosynthetic process	4/62	111/8424	0.00886163	0.0640715	Solyc06g006080.3/Solyc07g053280.3/Solyc01g105560.3/Solyc11g009080.2	4
BP	GO:0033014	tetrapyrrole biosynthetic process	2/62	20/8424	0.00929899	0.0640715	Solyc04g076870.3/Solyc08g069030.3	2
BP	GO:0006629	lipid metabolic process	7/62	325/8424	0.0094908	0.0640715	Solyc06g051400.3/Solyc02g085700.2/Solyc06g053480.3/Solyc01g111830.3/Solyc07g005510.3/Solyc09g082760.3/Solyc01g067890.3	7
BP	GO:0051188	cofactor biosynthetic process	3/62	60/8424	0.00964518	0.0640715	Solyc12g099000.2/Solyc00g024150.3/Solyc09g008280.2	3
BP	GO:0043436	oxoacid metabolic process	6/62	266/8424	0.0131212	0.0748703	Solyc06g064550.3/Solyc06g053480.3/Solyc07g053280.3/Solyc11g013810.2/Solyc07g052480.3/Solyc11g009080.2	6
BP	GO:0006082	organic acid metabolic process	6/62	267/8424	0.0133471	0.0748703	Solyc06g064550.3/Solyc06g053480.3/Solyc07g053280.3/Solyc11g013810.2/Solyc07g052480.3/Solyc11g009080.2	6
BP	GO:0044711	single-organism biosynthetic process	7/62	349/8424	0.013686	0.0748703	Solyc02g085700.2/Solyc01g111830.3/Solyc06g006080.3/Solyc07g053280.3/Solyc01g105560.3/Solyc11g009080.2/Solyc01g067890.3	7
BP	GO:0033013	tetrapyrrole metabolic process	2/62	26/8424	0.0154629	0.0798918	Solyc04g076870.3/Solyc08g069030.3	2
BP	GO:0006732	coenzyme metabolic process	3/62	86/8424	0.0252193	0.123442	Solyc12g099000.2/Solyc00g024150.3/Solyc09g008280.2	3
BP	GO:0019752	carboxylic acid metabolic process	5/62	263/8424	0.0436467	0.202957	Solyc06g064550.3/Solyc06g053480.3/Solyc07g053280.3/Solyc07g052480.3/Solyc11g009080.2	5
BP	GO:0008652	cellular amino acid biosynthetic process	2/62	49/8424	0.0502495	0.222533	Solyc07g053280.3/Solyc11g009080.2	2
BP	GO:0051186	cofactor metabolic process	3/62	118/8424	0.0558351	0.23603	Solyc12g099000.2/Solyc00g024150.3/Solyc09g008280.2	3
BP	GO:0006520	cellular amino acid metabolic process	3/62	123/8424	0.0617136	0.249538	Solyc06g064550.3/Solyc07g053280.3/Solyc11g009080.2	3
BP	GO:0008610	lipid biosynthetic process	3/62	129/8424	0.0691351	0.267898	Solyc02g085700.2/Solyc01g111830.3/Solyc01g067890.3	3
BP	GO:0006298	mismatch repair	1/62	13/8424	0.0916282	0.316286	Solyc02g078390.3	1
BP	GO:0009073	aromatic amino acid family biosynthetic process	1/62	14/8424	0.0983241	0.316286	Solyc11g009080.2	1
BP	GO:0006694	steroid biosynthetic process	1/62	15/8424	0.104971	0.316286	Solyc01g111830.3	1
BP	GO:0044255	cellular lipid metabolic process	3/62	156/8424	0.107115	0.316286	Solyc02g085700.2/Solyc06g053480.3/Solyc01g067890.3	3
BP	GO:0008202	steroid metabolic process	1/62	16/8424	0.111571	0.316286	Solyc01g111830.3	1
BP	GO:0050790	regulation of catalytic activity	1/62	16/8424	0.111571	0.316286	Solyc06g074210.3	1
BP	GO:0044282	small molecule catabolic process	1/62	17/8424	0.118122	0.316286	Solyc10g005400.3	1
BP	GO:0065009	regulation of molecular function	1/62	18/8424	0.124625	0.316286	Solyc06g074210.3	1
BP	GO:0006412	translation	5/62	363/8424	0.127808	0.316286	Solyc02g064670.1/Solyc06g073370.3/Solyc06g082870.3/Solyc11g072260.2/Solyc09g020130.3	5
BP	GO:0043043	peptide biosynthetic process	5/62	365/8424	0.12997	0.316286	Solyc02g064670.1/Solyc06g073370.3/Solyc06g082870.3/Solyc11g072260.2/Solyc09g020130.3	5
BP	GO:0006066	alcohol metabolic process	1/62	19/8424	0.131082	0.316286	Solyc10g005400.3	1
BP	GO:0019751	polyol metabolic process	1/62	19/8424	0.131082	0.316286	Solyc10g005400.3	1
BP	GO:0016053	organic acid biosynthetic process	2/62	88/8424	0.136744	0.316286	Solyc07g053280.3/Solyc11g009080.2	2
BP	GO:0046394	carboxylic acid biosynthetic process	2/62	88/8424	0.136744	0.316286	Solyc07g053280.3/Solyc11g009080.2	2
BP	GO:0043604	amide biosynthetic process	5/62	372/8424	0.137668	0.316286	Solyc02g064670.1/Solyc06g073370.3/Solyc06g082870.3/Solyc11g072260.2/Solyc09g020130.3	5
BP	GO:0006518	peptide metabolic process	5/62	373/8424	0.138784	0.316286	Solyc02g064670.1/Solyc06g073370.3/Solyc06g082870.3/Solyc11g072260.2/Solyc09g020130.3	5
BP	GO:1901615	organic hydroxy compound metabolic process	1/62	21/8424	0.143855	0.316286	Solyc10g005400.3	1
BP	GO:0010629	negative regulation of gene expression	1/62	22/8424	0.150172	0.316286	Solyc06g074210.3	1
BP	GO:0034655	nucleobase-containing compound catabolic process	1/62	22/8424	0.150172	0.316286	Solyc06g074210.3	1
BP	GO:0043603	cellular amide metabolic process	5/62	384/8424	0.151332	0.316286	Solyc02g064670.1/Solyc06g073370.3/Solyc06g082870.3/Solyc11g072260.2/Solyc09g020130.3	5
BP	GO:0009892	negative regulation of metabolic process	1/62	23/8424	0.156443	0.316286	Solyc06g074210.3	1
BP	GO:0010605	negative regulation of macromolecule metabolic process	1/62	23/8424	0.156443	0.316286	Solyc06g074210.3	1
BP	GO:0009072	aromatic amino acid family metabolic process	1/62	24/8424	0.162668	0.321875	Solyc11g009080.2	1
BP	GO:0046700	heterocycle catabolic process	1/62	31/8424	0.204999	0.397185	Solyc06g074210.3	1
BP	GO:0044270	cellular nitrogen compound catabolic process	1/62	32/8424	0.210872	0.400226	Solyc06g074210.3	1
BP	GO:1901361	organic cyclic compound catabolic process	1/62	33/8424	0.216702	0.403065	Solyc06g074210.3	1
BP	GO:0019439	aromatic compound catabolic process	1/62	34/8424	0.222489	0.405716	Solyc06g074210.3	1
BP	GO:0048519	negative regulation of biological process	1/62	37/8424	0.239601	0.428517	Solyc06g074210.3	1
BP	GO:0044724	single-organism carbohydrate catabolic process	1/62	44/8424	0.278101	0.487988	Solyc10g005400.3	1
BP	GO:0044248	cellular catabolic process	2/62	156/8424	0.319229	0.538085	Solyc10g005400.3/Solyc06g074210.3	2
BP	GO:0006631	fatty acid metabolic process	1/62	52/8424	0.319756	0.538085	Solyc06g053480.3	1
BP	GO:0016052	carbohydrate catabolic process	1/62	54/8424	0.329794	0.538085	Solyc10g005400.3	1
BP	GO:0016071	mRNA metabolic process	1/62	54/8424	0.329794	0.538085	Solyc06g074210.3	1
BP	GO:0044712	single-organism catabolic process	1/62	71/8424	0.409442	0.656518	Solyc10g005400.3	1
BP	GO:0042545	cell wall modification	1/62	73/8424	0.418176	0.659159	Solyc06g051960.3	1
BP	GO:1901575	organic substance catabolic process	2/62	209/8424	0.457753	0.681475	Solyc10g005400.3/Solyc06g074210.3	2
BP	GO:0006281	DNA repair	1/62	85/8424	0.467978	0.681475	Solyc02g078390.3	1
BP	GO:0006396	RNA processing	2/62	216/8424	0.474918	0.681475	Solyc10g080045.1/Solyc05g017990.3	2
BP	GO:0009056	catabolic process	2/62	217/8424	0.477344	0.681475	Solyc10g005400.3/Solyc06g074210.3	2
BP	GO:0006457	protein folding	1/62	89/8424	0.483627	0.681475	Solyc07g064950.3	1
BP	GO:0006974	cellular response to DNA damage stimulus	1/62	89/8424	0.483627	0.681475	Solyc02g078390.3	1
BP	GO:0033554	cellular response to stress	1/62	89/8424	0.483627	0.681475	Solyc02g078390.3	1
BP	GO:0045229	external encapsulating structure organization	1/62	94/8424	0.502554	0.687316	Solyc06g051960.3	1
BP	GO:0071555	cell wall organization	1/62	94/8424	0.502554	0.687316	Solyc06g051960.3	1
BP	GO:0044265	cellular macromolecule catabolic process	1/62	98/8424	0.517202	0.691916	Solyc06g074210.3	1
BP	GO:0032787	monocarboxylic acid metabolic process	1/62	99/8424	0.520797	0.691916	Solyc06g053480.3	1
BP	GO:0071554	cell wall organization or biogenesis	1/62	114/8424	0.571667	0.744395	Solyc06g051960.3	1
BP	GO:0045454	cell redox homeostasis	1/62	116/8424	0.578035	0.744395	Solyc02g080640.3	1
BP	GO:0019725	cellular homeostasis	1/62	118/8424	0.58431	0.744395	Solyc02g080640.3	1
BP	GO:0006979	response to oxidative stress	1/62	124/8424	0.602589	0.748924	Solyc06g076640.3	1
BP	GO:0009057	macromolecule catabolic process	1/62	129/8424	0.617215	0.748924	Solyc06g074210.3	1
BP	GO:0042592	homeostatic process	1/62	129/8424	0.617215	0.748924	Solyc02g080640.3	1
BP	GO:0044262	cellular carbohydrate metabolic process	1/62	130/8424	0.620077	0.748924	Solyc10g005400.3	1
BP	GO:0015031	protein transport	1/62	140/8424	0.647555	0.752782	Solyc07g064950.3	1
BP	GO:0015833	peptide transport	1/62	140/8424	0.647555	0.752782	Solyc07g064950.3	1
BP	GO:0042886	amide transport	1/62	140/8424	0.647555	0.752782	Solyc07g064950.3	1
BP	GO:0045184	establishment of protein localization	1/62	146/8424	0.663093	0.757321	Solyc07g064950.3	1
BP	GO:0008104	protein localization	1/62	155/8424	0.685145	0.757321	Solyc07g064950.3	1
BP	GO:0044723	single-organism carbohydrate metabolic process	1/62	155/8424	0.685145	0.757321	Solyc10g005400.3	1
BP	GO:0065008	regulation of biological quality	1/62	157/8424	0.689849	0.757321	Solyc02g080640.3	1
BP	GO:0006259	DNA metabolic process	1/62	158/8424	0.692175	0.757321	Solyc02g078390.3	1
BP	GO:0033036	macromolecule localization	1/62	168/8424	0.714512	0.772669	Solyc07g064950.3	1
BP	GO:0071705	nitrogen compound transport	1/62	178/8424	0.735252	0.785959	Solyc07g064950.3	1
BP	GO:0006950	response to stress	2/62	368/8424	0.760845	0.804075	Solyc02g078390.3/Solyc06g076640.3	2
BP	GO:0071702	organic substance transport	1/62	202/8424	0.77917	0.814189	Solyc07g064950.3	1
BP	GO:0006508	proteolysis	2/62	403/8424	0.804117	0.830921	Solyc05g050770.3/Solyc03g044150.3	2
BP	GO:0051716	cellular response to stimulus	1/62	280/8424	0.877979	0.897275	Solyc02g078390.3	1
BP	GO:0016043	cellular component organization	1/62	295/8424	0.891205	0.900892	Solyc06g051960.3	1
BP	GO:0071840	cellular component organization or biogenesis	1/62	334/8424	0.919346	0.919346	Solyc06g051960.3	1
CC	GO:0005840	ribosome	45062	270/2982	0.0111098	0.149926	Solyc02g064670.1/Solyc06g073370.3/Solyc06g082870.3/Solyc11g072260.2/Solyc09g020130.3	5
CC	GO:0030529	intracellular ribonucleoprotein complex	45062	310/2982	0.0195556	0.149926	Solyc02g064670.1/Solyc06g073370.3/Solyc06g082870.3/Solyc11g072260.2/Solyc09g020130.3	5
CC	GO:1990904	ribonucleoprotein complex	45062	310/2982	0.0195556	0.149926	Solyc02g064670.1/Solyc06g073370.3/Solyc06g082870.3/Solyc11g072260.2/Solyc09g020130.3	5
CC	GO:0043228	non-membrane-bounded organelle	45062	391/2982	0.048155	0.189115	Solyc02g064670.1/Solyc06g073370.3/Solyc06g082870.3/Solyc11g072260.2/Solyc09g020130.3	5
CC	GO:0043232	intracellular non-membrane-bounded organelle	45062	391/2982	0.048155	0.189115	Solyc02g064670.1/Solyc06g073370.3/Solyc06g082870.3/Solyc11g072260.2/Solyc09g020130.3	5
CC	GO:0005741	mitochondrial outer membrane	44942	11/2982	0.0575566	0.189115	Solyc03g113210.3	1
CC	GO:0031968	organelle outer membrane	44942	11/2982	0.0575566	0.189115	Solyc03g113210.3	1
CC	GO:0019867	outer membrane	44942	17/2982	0.0876271	0.251928	Solyc03g113210.3	1
CC	GO:0031966	mitochondrial membrane	44942	31/2982	0.15433	0.347482	Solyc03g113210.3	1
CC	GO:0005740	mitochondrial envelope	44942	34/2982	0.168016	0.347482	Solyc03g113210.3	1
CC	GO:0044429	mitochondrial part	44942	40/2982	0.194766	0.347482	Solyc03g113210.3	1
CC	GO:0098805	whole membrane	44942	42/2982	0.203502	0.347482	Solyc03g113210.3	1
CC	GO:0031967	organelle envelope	44942	45/2982	0.21644	0.347482	Solyc03g113210.3	1
CC	GO:0031975	envelope	44942	49/2982	0.233384	0.347482	Solyc03g113210.3	1
CC	GO:0005739	mitochondrion	44942	50/2982	0.237566	0.347482	Solyc03g113210.3	1
CC	GO:0098588	bounding membrane of organelle	44942	51/2982	0.241727	0.347482	Solyc03g113210.3	1
CC	GO:0031090	organelle membrane	44942	72/2982	0.324335	0.438806	Solyc03g113210.3	1
CC	GO:0005618	cell wall	44942	105/2982	0.437302	0.529365	Solyc06g051960.3	1
CC	GO:0030312	external encapsulating structure	44942	105/2982	0.437302	0.529365	Solyc06g051960.3	1
CC	GO:0044422	organelle part	44973	297/2982	0.483517	0.529566	Solyc02g064670.1/Solyc03g113210.3	2
CC	GO:0044446	intracellular organelle part	44973	297/2982	0.483517	0.529566	Solyc02g064670.1/Solyc03g113210.3	2
CC	GO:0071944	cell periphery	44942	156/2982	0.577658	0.603915	Solyc06g051960.3	1
CC	GO:0005634	nucleus	44942	484/2982	0.941661	0.941661	Solyc08g042050.3	1
MF	GO:0003924	GTPase activity	8/90	162/13310	1.35e-05	0.00144144	Solyc03g058190.3/Solyc03g111380.3/Solyc06g076640.3/Solyc04g077020.3/Solyc04g081490.3/Solyc10g086760.2/Solyc06g035970.3/Solyc03g025730.3	8
MF	GO:0016765	transferase activity, transferring alkyl or aryl (other than methyl) groups	3/90	37/13310	0.00196719	0.0645348	Solyc12g099000.2/Solyc11g009080.2/Solyc09g008280.2	3
MF	GO:0017111	nucleoside-triphosphatase activity	9/90	444/13310	0.00305204	0.0645348	Solyc03g058190.3/Solyc03g111380.3/Solyc06g076640.3/Solyc04g077020.3/Solyc04g081490.3/Solyc08g042050.3/Solyc10g086760.2/Solyc06g035970.3/Solyc03g025730.3	9
MF	GO:1901681	sulfur compound binding	2/90	14/13310	0.00390291	0.0645348	Solyc07g061940.3/Solyc03g044330.1	2
MF	GO:0016462	pyrophosphatase activity	9/90	466/13310	0.00419625	0.0645348	Solyc03g058190.3/Solyc03g111380.3/Solyc06g076640.3/Solyc04g077020.3/Solyc04g081490.3/Solyc08g042050.3/Solyc10g086760.2/Solyc06g035970.3/Solyc03g025730.3	9
MF	GO:0050662	coenzyme binding	6/90	227/13310	0.00435928	0.0645348	Solyc06g064550.3/Solyc04g076870.3/Solyc07g061940.3/Solyc03g044330.1/Solyc02g088690.3/Solyc12g044600.3	6
MF	GO:0016818	hydrolase activity, acting on acid anhydrides, in phosphorus-containing anhydrides	9/90	473/13310	0.00462341	0.0645348	Solyc03g058190.3/Solyc03g111380.3/Solyc06g076640.3/Solyc04g077020.3/Solyc04g081490.3/Solyc08g042050.3/Solyc10g086760.2/Solyc06g035970.3/Solyc03g025730.3	9
MF	GO:0016817	hydrolase activity, acting on acid anhydrides	9/90	481/13310	0.00515247	0.0645348	Solyc03g058190.3/Solyc03g111380.3/Solyc06g076640.3/Solyc04g077020.3/Solyc04g081490.3/Solyc08g042050.3/Solyc10g086760.2/Solyc06g035970.3/Solyc03g025730.3	9
MF	GO:0016717	oxidoreductase activity, acting on paired donors, with oxidation of a pair of donors resulting in the reduction of molecular oxygen to two molecules of water	2/90	18/13310	0.00644786	0.0645348	Solyc06g051400.3/Solyc06g053480.3	2
MF	GO:0016836	hydro-lyase activity	2/90	18/13310	0.00644786	0.0645348	Solyc08g069030.3/Solyc00g024150.3	2
MF	GO:0016829	lyase activity	5/90	175/13310	0.00663442	0.0645348	Solyc08g069030.3/Solyc00g024150.3/Solyc10g005400.3/Solyc01g105560.3/Solyc07g052480.3	5
MF	GO:0048037	cofactor binding	7/90	359/13310	0.0107922	0.0937955	Solyc06g064550.3/Solyc04g076870.3/Solyc07g061940.3/Solyc02g067180.3/Solyc03g044330.1/Solyc02g088690.3/Solyc12g044600.3	7
MF	GO:0019843	rRNA binding	2/90	25/13310	0.0122615	0.0937955	Solyc06g082870.3/Solyc09g020130.3	2
MF	GO:0016835	carbon-oxygen lyase activity	3/90	71/13310	0.0122723	0.0937955	Solyc08g069030.3/Solyc00g024150.3/Solyc10g005400.3	3
MF	GO:0050661	NADP binding	2/90	28/13310	0.0152485	0.108773	Solyc06g064550.3/Solyc04g076870.3	2
MF	GO:0016903	oxidoreductase activity, acting on the aldehyde or oxo group of donors	2/90	30/13310	0.0173956	0.116333	Solyc04g076870.3/Solyc12g009400.2	2
MF	GO:0000287	magnesium ion binding	3/90	86/13310	0.0204448	0.128682	Solyc07g061940.3/Solyc03g044330.1/Solyc10g005400.3	3
MF	GO:0016616	oxidoreductase activity, acting on the CH-OH group of donors, NAD or NADP as acceptor	3/90	95/13310	0.0264844	0.157435	Solyc02g088690.3/Solyc07g053280.3/Solyc12g044600.3	3
MF	GO:0016705	oxidoreductase activity, acting on paired donors, with incorporation or reduction of molecular oxygen	6/90	358/13310	0.0342616	0.192947	Solyc03g115220.3/Solyc06g051400.3/Solyc06g082535.1/Solyc04g051190.3/Solyc06g053480.3/Solyc02g065220.3	6
MF	GO:0019842	vitamin binding	3/90	110/13310	0.0384416	0.196593	Solyc07g061940.3/Solyc02g067180.3/Solyc03g044330.1	3
MF	GO:0003735	structural constituent of ribosome	5/90	275/13310	0.0385837	0.196593	Solyc02g064670.1/Solyc06g073370.3/Solyc06g082870.3/Solyc11g072260.2/Solyc09g020130.3	5
MF	GO:0005198	structural molecule activity	5/90	294/13310	0.048972	0.238182	Solyc02g064670.1/Solyc06g073370.3/Solyc06g082870.3/Solyc11g072260.2/Solyc09g020130.3	5
MF	GO:0051287	NAD binding	2/90	54/13310	0.0515783	0.239951	Solyc02g088690.3/Solyc12g044600.3	2
MF	GO:0015932	nucleobase-containing compound transmembrane transporter activity	1/90	10/13310	0.065619	0.265441	Solyc03g119970.3	1
MF	GO:1901505	carbohydrate derivative transporter activity	1/90	10/13310	0.065619	0.265441	Solyc03g119970.3	1
MF	GO:0003723	RNA binding	5/90	323/13310	0.0677425	0.265441	Solyc06g073370.3/Solyc05g017990.3/Solyc08g042050.3/Solyc06g082870.3/Solyc09g020130.3	5
MF	GO:0051536	iron-sulfur cluster binding	2/90	64/13310	0.0696128	0.265441	Solyc02g084750.3/Solyc06g006080.3	2
MF	GO:0051540	metal cluster binding	2/90	64/13310	0.0696128	0.265441	Solyc02g084750.3/Solyc06g006080.3	2
MF	GO:0016872	intramolecular lyase activity	1/90	11/13310	0.0719419	0.265441	Solyc05g010320.3	1
MF	GO:0004869	cysteine-type endopeptidase inhibitor activity	1/90	12/13310	0.0782224	0.275837	Solyc00g071180.3	1
MF	GO:0016830	carbon-carbon lyase activity	2/90	70/13310	0.0812808	0.275837	Solyc01g105560.3/Solyc07g052480.3	2
MF	GO:0030983	mismatched DNA binding	1/90	13/13310	0.084461	0.275837	Solyc02g078390.3	1
MF	GO:0016614	oxidoreductase activity, acting on CH-OH group of donors	3/90	153/13310	0.0850713	0.275837	Solyc02g088690.3/Solyc07g053280.3/Solyc12g044600.3	3
MF	GO:0016624	oxidoreductase activity, acting on the aldehyde or oxo group of donors, disulfide as acceptor	1/90	14/13310	0.0906578	0.285305	Solyc12g009400.2	1
MF	GO:0005506	iron ion binding	5/90	356/13310	0.0933528	0.285393	Solyc03g115220.3/Solyc06g082535.1/Solyc04g051190.3/Solyc02g065220.3/Solyc10g005400.3	5
MF	GO:0016620	oxidoreductase activity, acting on the aldehyde or oxo group of donors, NAD or NADP as acceptor	1/90	16/13310	0.102927	0.305922	Solyc04g076870.3	1
MF	GO:0008173	RNA methyltransferase activity	1/90	20/13310	0.126977	0.367203	Solyc05g017990.3	1
MF	GO:0008374	O-acyltransferase activity	1/90	24/13310	0.150389	0.423463	Solyc08g076470.3	1
MF	GO:0008047	enzyme activator activity	1/90	25/13310	0.156144	0.428395	Solyc06g074210.3	1
MF	GO:0008514	organic anion transmembrane transporter activity	1/90	26/13310	0.161861	0.432978	Solyc03g119970.3	1
MF	GO:0030234	enzyme regulator activity	3/90	212/13310	0.173044	0.443494	Solyc00g071180.3/Solyc06g051960.3/Solyc06g074210.3	3
MF	GO:0016810	hydrolase activity, acting on carbon-nitrogen (but not peptide) bonds	1/90	29/13310	0.178782	0.443494	Solyc02g078390.3	1
MF	GO:0004525	ribonuclease III activity	1/90	30/13310	0.184347	0.443494	Solyc10g080045.1	1
MF	GO:0032296	double-stranded RNA-specific ribonuclease activity	1/90	30/13310	0.184347	0.443494	Solyc10g080045.1	1
MF	GO:0008168	methyltransferase activity	3/90	220/13310	0.186516	0.443494	Solyc05g017990.3/Solyc08g005490.3/Solyc01g111830.3	3
MF	GO:0016891	endoribonuclease activity, producing 5'-phosphomonoesters	1/90	32/13310	0.195366	0.444769	Solyc10g080045.1	1
MF	GO:0016893	endonuclease activity, active with either ribo- or deoxyribonucleic acids and producing 5'-phosphomonoesters	1/90	32/13310	0.195366	0.444769	Solyc10g080045.1	1
MF	GO:0016741	transferase activity, transferring one-carbon groups	3/90	229/13310	0.201992	0.445216	Solyc05g017990.3/Solyc08g005490.3/Solyc01g111830.3	3
MF	GO:0020037	heme binding	5/90	463/13310	0.203884	0.445216	Solyc03g115220.3/Solyc06g082535.1/Solyc04g051190.3/Solyc06g076640.3/Solyc02g065220.3	5
MF	GO:0098772	molecular function regulator	3/90	235/13310	0.212476	0.450526	Solyc00g071180.3/Solyc06g051960.3/Solyc06g074210.3	3
MF	GO:0046906	tetrapyrrole binding	5/90	472/13310	0.214737	0.450526	Solyc03g115220.3/Solyc06g082535.1/Solyc04g051190.3/Solyc06g076640.3/Solyc02g065220.3	5
MF	GO:0004185	serine-type carboxypeptidase activity	1/90	40/13310	0.237987	0.474409	Solyc05g050770.3	1
MF	GO:0003690	double-stranded DNA binding	1/90	41/13310	0.243155	0.474409	Solyc02g078390.3	1
MF	GO:0010333	terpene synthase activity	1/90	41/13310	0.243155	0.474409	Solyc10g005400.3	1
MF	GO:0016746	transferase activity, transferring acyl groups	3/90	255/13310	0.248207	0.474409	Solyc12g010980.2/Solyc01g094700.3/Solyc08g076470.3	3
MF	GO:0004180	carboxypeptidase activity	1/90	42/13310	0.248289	0.474409	Solyc05g050770.3	1
MF	GO:0004521	endoribonuclease activity	1/90	43/13310	0.253388	0.475658	Solyc10g080045.1	1
MF	GO:0016838	carbon-oxygen lyase activity, acting on phosphates	1/90	44/13310	0.258452	0.4768	Solyc10g005400.3	1
MF	GO:0004386	helicase activity	1/90	45/13310	0.263483	0.477843	Solyc08g042050.3	1
MF	GO:0070008	serine-type exopeptidase activity	1/90	47/13310	0.273444	0.48042	Solyc05g050770.3	1
MF	GO:0004857	enzyme inhibitor activity	2/90	153/13310	0.27705	0.48042	Solyc00g071180.3/Solyc06g051960.3	2
MF	GO:0004540	ribonuclease activity	1/90	48/13310	0.278374	0.48042	Solyc10g080045.1	1
MF	GO:0004866	endopeptidase inhibitor activity	1/90	52/13310	0.297767	0.480871	Solyc00g071180.3	1
MF	GO:0030414	peptidase inhibitor activity	1/90	52/13310	0.297767	0.480871	Solyc00g071180.3	1
MF	GO:0061134	peptidase regulator activity	1/90	52/13310	0.297767	0.480871	Solyc00g071180.3	1
MF	GO:0061135	endopeptidase regulator activity	1/90	52/13310	0.297767	0.480871	Solyc00g071180.3	1
MF	GO:0004519	endonuclease activity	1/90	54/13310	0.307269	0.480871	Solyc10g080045.1	1
MF	GO:0008509	anion transmembrane transporter activity	1/90	55/13310	0.311972	0.480871	Solyc03g119970.3	1
MF	GO:0008236	serine-type peptidase activity	2/90	168/13310	0.314589	0.480871	Solyc05g050770.3/Solyc03g044150.3	2
MF	GO:0017171	serine hydrolase activity	2/90	168/13310	0.314589	0.480871	Solyc05g050770.3/Solyc03g044150.3	2
MF	GO:0008238	exopeptidase activity	1/90	58/13310	0.325893	0.484313	Solyc05g050770.3	1
MF	GO:0016701	oxidoreductase activity, acting on single donors with incorporation of molecular oxygen	1/90	58/13310	0.325893	0.484313	Solyc10g005400.3	1
MF	GO:0030599	pectinesterase activity	1/90	73/13310	0.391428	0.573736	Solyc06g051960.3	1
MF	GO:0016747	transferase activity, transferring acyl groups other than amino-acyl groups	2/90	211/13310	0.419014	0.605871	Solyc12g010980.2/Solyc08g076470.3	2
MF	GO:0030170	pyridoxal phosphate binding	1/90	98/13310	0.486935	0.679311	Solyc02g067180.3	1
MF	GO:0070279	vitamin B6 binding	1/90	98/13310	0.486935	0.679311	Solyc02g067180.3	1
MF	GO:0052689	carboxylic ester hydrolase activity	1/90	99/13310	0.49043	0.679311	Solyc06g051960.3	1
MF	GO:0004518	nuclease activity	1/90	102/13310	0.500775	0.679311	Solyc10g080045.1	1
MF	GO:0016874	ligase activity	1/90	103/13310	0.504176	0.679311	Solyc04g015750.3	1
MF	GO:0016788	hydrolase activity, acting on ester bonds	3/90	402/13310	0.514102	0.679311	Solyc11g031960.2/Solyc10g080045.1/Solyc06g051960.3	3
MF	GO:0015297	antiporter activity	1/90	106/13310	0.514245	0.679311	Solyc03g119970.3	1
MF	GO:0004252	serine-type endopeptidase activity	1/90	111/13310	0.530578	0.692223	Solyc03g044150.3	1
MF	GO:0015291	secondary active transmembrane transporter activity	1/90	113/13310	0.536958	0.692223	Solyc03g119970.3	1
MF	GO:0016757	transferase activity, transferring glycosyl groups	3/90	425/13310	0.551933	0.703057	Solyc02g063000.3/Solyc06g083310.3/Solyc12g057070.2	3
MF	GO:0016853	isomerase activity	1/90	133/13310	0.596225	0.750542	Solyc05g010320.3	1
MF	GO:0004601	peroxidase activity	1/90	138/13310	0.609829	0.758741	Solyc06g076640.3	1
MF	GO:0016684	oxidoreductase activity, acting on peroxide as acceptor	1/90	141/13310	0.617773	0.75979	Solyc06g076640.3	1
MF	GO:0016209	antioxidant activity	1/90	148/13310	0.635692	0.772944	Solyc06g076640.3	1
MF	GO:0016758	transferase activity, transferring hexosyl groups	2/90	339/13310	0.672221	0.808175	Solyc02g063000.3/Solyc12g057070.2	2
MF	GO:0004175	endopeptidase activity	1/90	180/13310	0.707584	0.82901	Solyc03g044150.3	1
MF	GO:0070011	peptidase activity, acting on L-amino acid peptides	2/90	364/13310	0.709948	0.82901	Solyc05g050770.3/Solyc03g044150.3	2
MF	GO:0022804	active transmembrane transporter activity	1/90	192/13310	0.73076	0.82901	Solyc03g119970.3	1
MF	GO:0008233	peptidase activity	2/90	384/13310	0.737496	0.82901	Solyc05g050770.3/Solyc03g044150.3	2
MF	GO:0001883	purine nucleoside binding	1/90	212/13310	0.765416	0.82901	Solyc03g058190.3	1
MF	GO:0005525	GTP binding	1/90	212/13310	0.765416	0.82901	Solyc03g058190.3	1
MF	GO:0032549	ribonucleoside binding	1/90	212/13310	0.765416	0.82901	Solyc03g058190.3	1
MF	GO:0032550	purine ribonucleoside binding	1/90	212/13310	0.765416	0.82901	Solyc03g058190.3	1
MF	GO:0032561	guanyl ribonucleotide binding	1/90	212/13310	0.765416	0.82901	Solyc03g058190.3	1
MF	GO:0001882	nucleoside binding	1/90	213/13310	0.767028	0.82901	Solyc03g058190.3	1
MF	GO:0019001	guanyl nucleotide binding	1/90	219/13310	0.776471	0.830824	Solyc03g058190.3	1
MF	GO:0008270	zinc ion binding	2/90	450/13310	0.813218	0.861528	Solyc08g042050.3/Solyc10g055250.1	2
MF	GO:0015075	ion transmembrane transporter activity	1/90	283/13310	0.856411	0.895749	Solyc03g119970.3	1
MF	GO:0022891	substrate-specific transmembrane transporter activity	1/90	289/13310	0.862263	0.895749	Solyc03g119970.3	1
MF	GO:0022892	substrate-specific transporter activity	1/90	309/13310	0.880115	0.898565	Solyc03g119970.3	1
MF	GO:0004553	hydrolase activity, hydrolyzing O-glycosyl compounds	1/90	311/13310	0.88177	0.898565	Solyc09g075360.3	1
MF	GO:0016798	hydrolase activity, acting on glycosyl bonds	1/90	327/13310	0.894215	0.902651	Solyc09g075360.3	1
MF	GO:0022857	transmembrane transporter activity	1/90	498/13310	0.968056	0.968056	Solyc03g119970.3	1
