# Supplementary material for: Candidate regulators of drought stress in tomato revealed by comparative transcriptomic and proteomic analyses
Source: Front Plant Sci. 2023 Oct 23;14:1282718. doi: 10.3389/fpls.2023.1282718 (PMC10627169; doi:10.3389/fpls.2023.1282718)
Supplement: Supplementary Figure 1 — The protein-protein interaction network of differentially expressed proteins. [file DataSheet_1.zip › Supplementary Material/Supplementary Table S14.xlsx]

## Sheet: Table SI 14
Supplementary Table S14: KEGG classification of the up-regulated tomato plants proteins under drought stress.
KEGGID	Description	GeneRatio	BgRatio	pvalue	padj	geneID	keggID	Count
sly04141	Protein processing in endoplasmic reticulum	12/48	204/4725	5.37e-07	2.85e-05	Solyc03g082420.3/Solyc06g076020.3/Solyc08g062450.1/Solyc01g102960.3/Solyc04g011440.3/Solyc09g015000.3/Solyc11g066100.2/Solyc06g076570.2/Solyc05g014280.3/Solyc11g020040.2/Solyc04g014480.3/Solyc11g020330.1	sly:544024/sly:100736433/sly:544282/sly:101254946/sly:101055596/sly:101268307/sly:101255164/sly:543848/sly:543846/sly:100134914/sly:101268271/sly:544205	12
sly00360	Phenylalanine metabolism	4/48	57/4725	0.00249615	0.0600095	Solyc11g069050.2/Solyc10g050160.2/Solyc05g041200.3/Solyc07g032740.3	sly:101249706/sly:101253032/sly:101257377/sly:101244012	4
sly00330	Arginine and proline metabolism	4/48	62/4725	0.00339676	0.0600095	Solyc06g019170.3/Solyc06g071000.3/Solyc07g032740.3/Solyc02g084640.3	sly:101244293/sly:101250515/sly:101244012/sly:104645747	4
sly00710	Carbon fixation in photosynthetic organisms	4/48	72/4725	0.00581704	0.0770758	Solyc03g111010.3/Solyc04g006970.3/Solyc05g007260.3/Solyc07g032740.3	sly:100736499/sly:101245149/sly:101262009/sly:101244012	4
sly00130	Ubiquinone and other terpenoid-quinone biosynthesis	3/48	43/4725	0.00913486	0.0944292	Solyc11g069050.2/Solyc06g076880.3/Solyc05g041200.3	sly:101249706/sly:101257778/sly:101257377	3
sly00250	Alanine, aspartate and glutamate metabolism	3/48	48/4725	0.0123578	0.0944292	Solyc06g071000.3/Solyc07g043310.3/Solyc07g032740.3	sly:101250515/sly:543873/sly:101244012	3
sly00590	Arachidonic acid metabolism	2/48	17/4725	0.0124718	0.0944292	Solyc08g080940.3/Solyc08g006720.3	sly:544197/sly:101248896	2
sly00052	Galactose metabolism	3/48	53/4725	0.0161571	0.107041	Solyc08g080570.3/Solyc08g082440.3/Solyc07g045160.3	sly:101266745/sly:101254509/sly:101268121	3
sly01230	Biosynthesis of amino acids	6/48	219/4725	0.0222933	0.131283	Solyc06g019170.3/Solyc04g009960.3/Solyc03g111010.3/Solyc05g007260.3/Solyc07g045160.3/Solyc07g032740.3	sly:101244293/sly:101247807/sly:100736499/sly:101262009/sly:101268121/sly:101244012	6
sly04144	Endocytosis	5/48	174/4725	0.0304692	0.15562	Solyc06g076020.3/Solyc04g011440.3/Solyc11g066100.2/Solyc11g020040.2/Solyc01g111440.3	sly:100736433/sly:101055596/sly:101255164/sly:100134914/sly:101263355	5
sly00650	Butanoate metabolism	2/48	28/4725	0.0322985	0.15562	Solyc01g080170.3/Solyc07g043310.3	sly:101259975/sly:543873	2
sly01200	Carbon metabolism	6/48	255/4725	0.0426411	0.188332	Solyc03g111010.3/Solyc04g006970.3/Solyc05g007260.3/Solyc07g045160.3/Solyc02g086880.3/Solyc07g032740.3	sly:100736499/sly:101245149/sly:101262009/sly:101268121/sly:544250/sly:101244012	6
sly00480	Glutathione metabolism	3/48	81/4725	0.0483526	0.19713	Solyc09g007270.3/Solyc08g080940.3/Solyc08g006720.3	sly:101258987/sly:544197/sly:101248896	3
sly00310	Lysine degradation	2/48	38/4725	0.0563567	0.213351	Solyc06g060970.2/Solyc02g084640.3	sly:101247436/sly:104645747	2
sly00350	Tyrosine metabolism	2/48	47/4725	0.0818577	0.289231	Solyc05g041200.3/Solyc07g032740.3	sly:101257377/sly:101244012	2
sly00053	Ascorbate and aldarate metabolism	2/48	50/4725	0.0910238	0.293509	Solyc09g007270.3/Solyc02g084640.3	sly:101258987/sly:104645747	2
sly00030	Pentose phosphate pathway	2/48	51/4725	0.0941445	0.293509	Solyc05g007260.3/Solyc07g045160.3	sly:101262009/sly:101268121	2
sly03040	Spliceosome	4/48	175/4725	0.10046	0.295799	Solyc06g076020.3/Solyc04g011440.3/Solyc11g066100.2/Solyc11g020040.2	sly:100736433/sly:101055596/sly:101255164/sly:100134914	4
sly00940	Phenylpropanoid biosynthesis	4/48	180/4725	0.108563	0.302833	Solyc06g068440.3/Solyc11g069050.2/Solyc10g050160.2/Solyc01g006290.3	sly:100125904/sly:101249706/sly:101253032/sly:101261260	4
sly00010	Glycolysis / Gluconeogenesis	3/48	122/4725	0.12602	0.305747	Solyc03g111010.3/Solyc07g045160.3/Solyc02g084640.3	sly:100736499/sly:101268121/sly:104645747	3
sly00500	Starch and sucrose metabolism	3/48	122/4725	0.12602	0.305747	Solyc09g091030.3/Solyc07g007790.3/Solyc09g098590.3	sly:100736451/sly:543516/sly:101253025	3
sly00280	Valine, leucine and isoleucine degradation	2/48	61/4725	0.126914	0.305747	Solyc01g080170.3/Solyc02g084640.3	sly:101259975/sly:104645747	2
sly00630	Glyoxylate and dicarboxylate metabolism	2/48	71/4725	0.161946	0.37318	Solyc03g025720.3/Solyc02g086880.3	sly:101251259/sly:544250	2
sly00950	Isoquinoline alkaloid biosynthesis	1/48	26/4725	0.233704	0.500335	Solyc07g032740.3	sly:101244012	1
sly00620	Pyruvate metabolism	2/48	91/4725	0.236007	0.500335	Solyc04g006970.3/Solyc02g084640.3	sly:101245149/sly:104645747	2
sly00340	Histidine metabolism	1/48	31/4725	0.272066	0.534056	Solyc02g084640.3	sly:104645747	1
sly00960	Tropane, piperidine and pyridine alkaloid biosynthesis	1/48	31/4725	0.272066	0.534056	Solyc07g032740.3	sly:101244012	1
sly00906	Carotenoid biosynthesis	1/48	34/4725	0.294175	0.545099	Solyc08g075490.3	sly:101250535	1
sly00220	Arginine biosynthesis	1/48	35/4725	0.301397	0.545099	Solyc07g032740.3	sly:101244012	1
sly03430	Mismatch repair	1/48	36/4725	0.308547	0.545099	Solyc05g005510.3	sly:101251472	1
sly03060	Protein export	1/48	41/4725	0.343235	0.551232	Solyc01g097310.3	sly:101261162	1
sly00380	Tryptophan metabolism	1/48	42/4725	0.349966	0.551232	Solyc02g084640.3	sly:104645747	1
sly03030	DNA replication	1/48	46/4725	0.376218	0.551232	Solyc05g005510.3	sly:101251472	1
sly00520	Amino sugar and nucleotide sugar metabolism	2/48	130/4725	0.382574	0.551232	Solyc08g080570.3/Solyc08g082440.3	sly:101266745/sly:101254509	2
sly00071	Fatty acid degradation	1/48	47/4725	0.382617	0.551232	Solyc02g084640.3	sly:104645747	1
sly03050	Proteasome	1/48	47/4725	0.382617	0.551232	Solyc09g011450.3	sly:101244518	1
sly00400	Phenylalanine, tyrosine and tryptophan biosynthesis	1/48	48/4725	0.388952	0.551232	Solyc07g032740.3	sly:101244012	1
sly00945	Stilbenoid, diarylheptanoid and gingerol biosynthesis	1/48	49/4725	0.395223	0.551232	Solyc10g050160.2	sly:101253032	1
sly00941	Flavonoid biosynthesis	1/48	53/4725	0.419684	0.557855	Solyc10g050160.2	sly:101253032	1
sly03420	Nucleotide excision repair	1/48	54/4725	0.425646	0.557855	Solyc05g005510.3	sly:101251472	1
sly00410	beta-Alanine metabolism	1/48	55/4725	0.431548	0.557855	Solyc02g084640.3	sly:104645747	1
sly03440	Homologous recombination	1/48	61/4725	0.465734	0.580821	Solyc05g005510.3	sly:101251472	1
sly01210	2-Oxocarboxylic acid metabolism	1/48	62/4725	0.471232	0.580821	Solyc07g032740.3	sly:101244012	1
sly00260	Glycine, serine and threonine metabolism	1/48	66/4725	0.492677	0.593452	Solyc04g009960.3	sly:101247807	1
sly00051	Fructose and mannose metabolism	1/48	69/4725	0.5082	0.598546	Solyc07g045160.3	sly:101268121	1
sly00561	Glycerolipid metabolism	1/48	83/4725	0.574702	0.657937	Solyc02g084640.3	sly:104645747	1
sly04146	Peroxisome	1/48	85/4725	0.583453	0.657937	Solyc01g080170.3	sly:101259975	1
sly00270	Cysteine and methionine metabolism	1/48	104/4725	0.658264	0.71256	Solyc07g032740.3	sly:101244012	1
sly00040	Pentose and glucuronate interconversions	1/48	108/4725	0.672248	0.71256	Solyc05g007260.3	sly:101262009	1
sly03018	RNA degradation	1/48	111/4725	0.682367	0.71256	Solyc07g045160.3	sly:101268121	1
sly00240	Pyrimidine metabolism	1/48	112/4725	0.685671	0.71256	Solyc08g077300.3	sly:101259471	1
sly00190	Oxidative phosphorylation	1/48	130/4725	0.739706	0.753931	Solyc09g074870.3	sly:101252432	1
sly04075	Plant hormone signal transduction	1/48	271/4725	0.942141	0.942141	Solyc04g078840.3	sly:544204	1
