# Supplementary material for: Candidate regulators of drought stress in tomato revealed by comparative transcriptomic and proteomic analyses
Source: Front Plant Sci. 2023 Oct 23;14:1282718. doi: 10.3389/fpls.2023.1282718 (PMC10627169; doi:10.3389/fpls.2023.1282718)
Supplement: Supplementary Figure 1 — The protein-protein interaction network of differentially expressed proteins. [file DataSheet_1.zip › Supplementary Material/Supplementary Table S15.xlsx]

## Sheet: Table SI 15
Supplementary Table S15: KEGG classification of the down-regulated tomato plants proteins under drought stress.
KEGGID	Description	GeneRatio	BgRatio	pvalue	padj	geneID	keggID	Count
sly00860	Porphyrin and chlorophyll metabolism	7/60	47/4725	1.57e-06	7.09e-05	Solyc04g076870.3/Solyc08g069030.3/Solyc12g013710.2/Solyc07g054210.3/Solyc04g015750.3/Solyc10g077040.2/Solyc10g006900.3	sly:101266935/sly:101246744/sly:101248079/sly:543647/sly:101244176/sly:101257518/sly:101244717	7
sly00730	Thiamine metabolism	3/60	18/4725	0.00138718	0.0312115	Solyc07g064160.3/Solyc06g006080.3/Solyc01g067890.3	sly:101257192/sly:101264726/sly:544220	3
sly04145	Phagosome	5/60	82/4725	0.00360164	0.042968	Solyc06g076640.3/Solyc04g077020.3/Solyc04g081490.3/Solyc06g035970.3/Solyc03g025730.3	sly:101262728/sly:101244864/sly:778227/sly:101265829/sly:101251552	5
sly00290	Valine, leucine and isoleucine biosynthesis	3/60	27/4725	0.0045849	0.042968	Solyc07g061940.3/Solyc03g044330.1/Solyc07g053280.3	sly:101254112/sly:101247891/sly:101261134	3
sly01230	Biosynthesis of amino acids	8/60	219/4725	0.00596998	0.042968	Solyc06g064550.3/Solyc07g061940.3/Solyc10g006400.3/Solyc02g067180.3/Solyc03g044330.1/Solyc07g053280.3/Solyc11g009080.2/Solyc09g008280.2	sly:101258465/sly:101254112/sly:101256529/sly:543920/sly:101247891/sly:101261134/sly:544152/sly:544302	8
sly00770	Pantothenate and CoA biosynthesis	3/60	30/4725	0.00619466	0.042968	Solyc07g061940.3/Solyc03g044330.1/Solyc07g053280.3	sly:101254112/sly:101247891/sly:101261134	3
sly00660	C5-Branched dibasic acid metabolism	2/60	10/4725	0.00668392	0.042968	Solyc07g061940.3/Solyc03g044330.1	sly:101254112/sly:101247891	2
sly00561	Glycerolipid metabolism	4/60	83/4725	0.0204935	0.115276	Solyc10g085100.2/Solyc05g008815.1/Solyc01g094700.3/Solyc08g076470.3	sly:101249508/sly:101268277/sly:101254424/sly:543901	4
sly00941	Flavonoid biosynthesis	3/60	53/4725	0.0291062	0.145531	Solyc03g115220.3/Solyc06g082535.1/Solyc05g010320.3	sly:101266618/sly:101244496/sly:101249265	3
sly00360	Phenylalanine metabolism	3/60	57/4725	0.0350879	0.157896	Solyc06g082535.1/Solyc09g007910.3/Solyc10g086180.2	sly:101244496/sly:101244220/sly:101243656	3
sly00270	Cysteine and methionine metabolism	4/60	104/4725	0.0421818	0.162716	Solyc06g064550.3/Solyc02g067180.3/Solyc02g081190.3/Solyc09g008280.2	sly:101258465/sly:543920/sly:543506/sly:544302	4
sly01210	2-Oxocarboxylic acid metabolism	3/60	62/4725	0.0433908	0.162716	Solyc07g061940.3/Solyc03g044330.1/Solyc07g053280.3	sly:101254112/sly:101247891/sly:101261134	3
sly00650	Butanoate metabolism	2/60	28/4725	0.0485288	0.167984	Solyc07g061940.3/Solyc03g044330.1	sly:101254112/sly:101247891	2
sly00920	Sulfur metabolism	2/60	32/4725	0.0616688	0.198221	Solyc02g067180.3/Solyc02g080640.3	sly:543920/sly:544267	2
sly00061	Fatty acid biosynthesis	2/60	43/4725	0.102864	0.308591	Solyc06g053480.3/Solyc01g079240.3	sly:101246830/sly:101262955	2
sly00300	Lysine biosynthesis	1/60	10/4725	0.120076	0.325606	Solyc06g064550.3	sly:101258465	1
sly00400	Phenylalanine, tyrosine and tryptophan biosynthesis	2/60	48/4725	0.123522	0.325606	Solyc10g006400.3/Solyc11g009080.2	sly:101256529/sly:544152	2
sly00564	Glycerophospholipid metabolism	3/60	99/4725	0.130243	0.325606	Solyc05g008815.1/Solyc01g094700.3/Solyc08g076470.3	sly:101268277/sly:101254424/sly:543901	3
sly00900	Terpenoid backbone biosynthesis	2/60	54/4725	0.149494	0.33617	Solyc02g085700.2/Solyc01g067890.3	sly:100037490/sly:544220	2
sly04979	Cholesterol metabolism	1/60	13/4725	0.153249	0.33617	Solyc03g113210.3	sly:101246039	1
sly00040	Pentose and glucuronate interconversions	3/60	108/4725	0.156879	0.33617	Solyc02g088690.3/Solyc09g091430.3/Solyc05g014000.3	sly:101263958/sly:101254639/sly:101252082	3
sly00450	Selenocompound metabolism	1/60	15/4725	0.174679	0.357297	Solyc02g067180.3	sly:543920	1
sly00740	Riboflavin metabolism	1/60	16/4725	0.185192	0.362333	Solyc01g105560.3	sly:544238	1
sly00940	Phenylpropanoid biosynthesis	4/60	180/4725	0.193902	0.363566	Solyc06g082535.1/Solyc09g007910.3/Solyc10g086180.2/Solyc02g030480.3	sly:101244496/sly:101244220/sly:101243656/sly:101245999	4
sly00260	Glycine, serine and threonine metabolism	2/60	66/4725	0.204124	0.367423	Solyc06g064550.3/Solyc10g006400.3	sly:101258465/sly:101256529	2
sly00630	Glyoxylate and dicarboxylate metabolism	2/60	71/4725	0.227544	0.37924	Solyc10g007600.3/Solyc07g052480.3	sly:100134875/sly:544276	2
sly01212	Fatty acid metabolism	2/60	71/4725	0.227544	0.37924	Solyc06g053480.3/Solyc01g079240.3	sly:101246830/sly:101262955	2
sly00790	Folate biosynthesis	1/60	24/4725	0.264693	0.407764	Solyc01g105560.3	sly:544238	1
sly01040	Biosynthesis of unsaturated fatty acids	1/60	24/4725	0.264693	0.407764	Solyc06g053480.3	sly:101246830	1
sly03010	Ribosome	5/60	276/4725	0.271843	0.407764	Solyc02g064670.1/Solyc01g006160.3/Solyc06g073370.3/Solyc06g082870.3/Solyc09g020130.3	sly:101246988/sly:101249479/sly:101249649/sly:101262823/sly:101245873	5
sly04146	Peroxisome	2/60	85/4725	0.293806	0.426492	Solyc10g007600.3/Solyc01g079240.3	sly:100134875/sly:101262955	2
sly00910	Nitrogen metabolism	1/60	32/4725	0.336554	0.473279	Solyc11g013810.2	sly:100736473	1
sly00906	Carotenoid biosynthesis	1/60	34/4725	0.353411	0.475518	Solyc04g051190.3	sly:100322875	1
sly00100	Steroid biosynthesis	1/60	35/4725	0.361682	0.475518	Solyc01g111830.3	sly:101247376	1
sly03430	Mismatch repair	1/60	36/4725	0.369848	0.475518	Solyc02g078390.3	sly:101246010	1
sly00130	Ubiquinone and other terpenoid-quinone biosynthesis	1/60	43/4725	0.424204	0.530255	Solyc06g082535.1	sly:101244496	1
sly00071	Fatty acid degradation	1/60	47/4725	0.453166	0.546857	Solyc01g079240.3	sly:101262955	1
sly00945	Stilbenoid, diarylheptanoid and gingerol biosynthesis	1/60	49/4725	0.467105	0.546857	Solyc06g082535.1	sly:101244496	1
sly00053	Ascorbate and aldarate metabolism	1/60	50/4725	0.473942	0.546857	Solyc02g088690.3	sly:101263958	1
sly00520	Amino sugar and nucleotide sugar metabolism	2/60	130/4725	0.495477	0.557411	Solyc02g088690.3/Solyc06g083310.3	sly:101263958/sly:101250314	2
sly03018	RNA degradation	1/60	111/4725	0.761988	0.819732	Solyc06g074210.3	sly:101254498	1
sly00240	Pyrimidine metabolism	1/60	112/4725	0.765083	0.819732	Solyc12g096560.2	sly:101252471	1
sly00230	Purine metabolism	1/60	138/4725	0.833014	0.862435	Solyc12g096560.2	sly:101252471	1
sly01200	Carbon metabolism	2/60	255/4725	0.84327	0.862435	Solyc10g007600.3/Solyc07g052480.3	sly:100134875/sly:544276	2
sly03013	RNA transport	1/60	155/4725	0.866556	0.866556	Solyc05g055350.3	sly:101268762	1
