# Supplementary material for: Candidate regulators of drought stress in tomato revealed by comparative transcriptomic and proteomic analyses
Source: Front Plant Sci. 2023 Oct 23;14:1282718. doi: 10.3389/fpls.2023.1282718 (PMC10627169; doi:10.3389/fpls.2023.1282718)
Supplement: Supplementary Figure 1 — The protein-protein interaction network of differentially expressed proteins. [file DataSheet_1.zip › Supplementary Material/Supplementary Table S16.xlsx]

## Sheet: Table SI 16
Supplementary Table S16: GO classification of the significantly up-regulated genes and proteins.
Category	GOID	Description	GeneRatio	BgRatio	pvalue	padj	geneID	Count
BP	GO:0006950	response to stress	9/44	368/8424	9.57e-05	0.00928149	Solyc09g090970.3/Solyc04g071610.3/Solyc08g080940.3/Solyc02g084850.3/Solyc08g006720.3/Solyc04g082200.2/Solyc01g097240.3/Solyc09g007270.3/Solyc04g071615.1	9
BP	GO:0009628	response to abiotic stimulus	2/44	11/8424	0.00142331	0.0690305	Solyc02g084850.3/Solyc04g082200.2	2
BP	GO:0009072	aromatic amino acid family metabolic process	2/44	24/8424	0.00684129	0.221202	Solyc01g105370.3/Solyc12g014100.2	2
BP	GO:0006457	protein folding	3/44	89/8424	0.0110483	0.25416	Solyc02g077670.3/Solyc11g071830.2/Solyc01g100370.3	3
BP	GO:0009607	response to biotic stimulus	2/44	45/8424	0.0228991	0.25416	Solyc09g090970.3/Solyc01g097240.3	2
BP	GO:0019725	cellular homeostasis	3/44	118/8424	0.0233945	0.25416	Solyc12g019740.2/Solyc02g079960.3/Solyc05g052470.3	3
BP	GO:0006520	cellular amino acid metabolic process	3/44	123/8424	0.0260526	0.25416	Solyc01g105370.3/Solyc04g009960.3/Solyc12g014100.2	3
BP	GO:0006979	response to oxidative stress	3/44	124/8424	0.026603	0.25416	Solyc08g080940.3/Solyc08g006720.3/Solyc09g007270.3	3
BP	GO:0042592	homeostatic process	3/44	129/8424	0.0294488	0.25416	Solyc12g019740.2/Solyc02g079960.3/Solyc05g052470.3	3
BP	GO:0006325	chromatin organization	2/44	57/8424	0.0354933	0.25416	Solyc06g060970.2/Solyc02g084240.3	2
BP	GO:0019752	carboxylic acid metabolic process	4/44	263/8424	0.0475163	0.25416	Solyc04g006970.3/Solyc01g105370.3/Solyc04g009960.3/Solyc12g014100.2	4
BP	GO:0065008	regulation of biological quality	3/44	157/8424	0.0482387	0.25416	Solyc12g019740.2/Solyc02g079960.3/Solyc05g052470.3	3
BP	GO:0043436	oxoacid metabolic process	4/44	266/8424	0.0491825	0.25416	Solyc04g006970.3/Solyc01g105370.3/Solyc04g009960.3/Solyc12g014100.2	4
BP	GO:0006082	organic acid metabolic process	4/44	267/8424	0.0497451	0.25416	Solyc04g006970.3/Solyc01g105370.3/Solyc04g009960.3/Solyc12g014100.2	4
BP	GO:0000272	polysaccharide catabolic process	1/44	10/8424	0.0510476	0.25416	Solyc09g091030.3	1
BP	GO:0015977	carbon fixation	1/44	10/8424	0.0510476	0.25416	Solyc04g006970.3	1
BP	GO:0016054	organic acid catabolic process	1/44	10/8424	0.0510476	0.25416	Solyc12g014100.2	1
BP	GO:0046395	carboxylic acid catabolic process	1/44	10/8424	0.0510476	0.25416	Solyc12g014100.2	1
BP	GO:0072350	tricarboxylic acid metabolic process	1/44	10/8424	0.0510476	0.25416	Solyc04g006970.3	1
BP	GO:0006952	defense response	2/44	74/8424	0.0568305	0.25416	Solyc09g090970.3/Solyc01g097240.3	2
BP	GO:0005985	sucrose metabolic process	1/44	12/8424	0.0609471	0.25416	Solyc09g098590.3	1
BP	GO:0009060	aerobic respiration	1/44	13/8424	0.065859	0.25416	Solyc04g006970.3	1
BP	GO:0033865	nucleoside bisphosphate metabolic process	1/44	13/8424	0.065859	0.25416	Solyc09g098590.3	1
BP	GO:0033875	ribonucleoside bisphosphate metabolic process	1/44	13/8424	0.065859	0.25416	Solyc09g098590.3	1
BP	GO:0034032	purine nucleoside bisphosphate metabolic process	1/44	13/8424	0.065859	0.25416	Solyc09g098590.3	1
BP	GO:0044281	small molecule metabolic process	5/44	428/8424	0.070728	0.25416	Solyc09g098590.3/Solyc04g006970.3/Solyc01g105370.3/Solyc04g009960.3/Solyc12g014100.2	5
BP	GO:0009073	aromatic amino acid family biosynthetic process	1/44	14/8424	0.0707457	0.25416	Solyc01g105370.3	1
BP	GO:0051276	chromosome organization	2/44	89/8424	0.078487	0.25689	Solyc06g060970.2/Solyc02g084240.3	2
BP	GO:0016571	histone methylation	1/44	17/8424	0.0852564	0.25689	Solyc06g060970.2	1
BP	GO:0018022	peptidyl-lysine methylation	1/44	17/8424	0.0852564	0.25689	Solyc06g060970.2	1
BP	GO:0034968	histone lysine methylation	1/44	17/8424	0.0852564	0.25689	Solyc06g060970.2	1
BP	GO:0044282	small molecule catabolic process	1/44	17/8424	0.0852564	0.25689	Solyc12g014100.2	1
BP	GO:0015980	energy derivation by oxidation of organic compounds	1/44	18/8424	0.090044	0.25689	Solyc04g006970.3	1
BP	GO:0045333	cellular respiration	1/44	18/8424	0.090044	0.25689	Solyc04g006970.3	1
BP	GO:0006479	protein methylation	1/44	21/8424	0.10426	0.257601	Solyc06g060970.2	1
BP	GO:0008213	protein alkylation	1/44	21/8424	0.10426	0.257601	Solyc06g060970.2	1
BP	GO:0006334	nucleosome assembly	1/44	24/8424	0.118259	0.257601	Solyc02g084240.3	1
BP	GO:0009116	nucleoside metabolic process	1/44	24/8424	0.118259	0.257601	Solyc09g098590.3	1
BP	GO:0031497	chromatin assembly	1/44	24/8424	0.118259	0.257601	Solyc02g084240.3	1
BP	GO:0034728	nucleosome organization	1/44	24/8424	0.118259	0.257601	Solyc02g084240.3	1
BP	GO:1901657	glycosyl compound metabolic process	1/44	24/8424	0.118259	0.257601	Solyc09g098590.3	1
BP	GO:0045454	cell redox homeostasis	2/44	116/8424	0.122574	0.257601	Solyc12g019740.2/Solyc02g079960.3	2
BP	GO:0006323	DNA packaging	1/44	25/8424	0.122878	0.257601	Solyc02g084240.3	1
BP	GO:0016569	covalent chromatin modification	1/44	25/8424	0.122878	0.257601	Solyc06g060970.2	1
BP	GO:0016570	histone modification	1/44	25/8424	0.122878	0.257601	Solyc06g060970.2	1
BP	GO:0018205	peptidyl-lysine modification	1/44	25/8424	0.122878	0.257601	Solyc06g060970.2	1
BP	GO:0065004	protein-DNA complex assembly	1/44	26/8424	0.127473	0.257601	Solyc02g084240.3	1
BP	GO:0071824	protein-DNA complex subunit organization	1/44	26/8424	0.127473	0.257601	Solyc02g084240.3	1
BP	GO:0006333	chromatin assembly or disassembly	1/44	27/8424	0.132044	0.261394	Solyc02g084240.3	1
BP	GO:0043414	macromolecule methylation	1/44	31/8424	0.150097	0.291188	Solyc06g060970.2	1
BP	GO:0071103	DNA conformation change	1/44	33/8424	0.158985	0.295908	Solyc02g084240.3	1
BP	GO:1901361	organic cyclic compound catabolic process	1/44	33/8424	0.158985	0.295908	Solyc12g014100.2	1
BP	GO:0019439	aromatic compound catabolic process	1/44	34/8424	0.163396	0.295908	Solyc12g014100.2	1
BP	GO:0006996	organelle organization	2/44	140/8424	0.165662	0.295908	Solyc06g060970.2/Solyc02g084240.3	2
BP	GO:0005984	disaccharide metabolic process	1/44	35/8424	0.167783	0.295908	Solyc09g098590.3	1
BP	GO:1901565	organonitrogen compound catabolic process	1/44	37/8424	0.17649	0.305707	Solyc12g014100.2	1
BP	GO:0032259	methylation	1/44	39/8424	0.185109	0.31501	Solyc06g060970.2	1
BP	GO:0009311	oligosaccharide metabolic process	1/44	40/8424	0.189385	0.31673	Solyc09g098590.3	1
BP	GO:0008652	cellular amino acid biosynthetic process	1/44	49/8424	0.226896	0.366816	Solyc01g105370.3	1
BP	GO:1901605	alpha-amino acid metabolic process	1/44	49/8424	0.226896	0.366816	Solyc12g014100.2	1
BP	GO:0042221	response to chemical	2/44	179/8424	0.239969	0.381591	Solyc02g084850.3/Solyc04g082200.2	2
BP	GO:0016052	carbohydrate catabolic process	1/44	54/8424	0.246997	0.386431	Solyc09g091030.3	1
BP	GO:0018193	peptidyl-amino acid modification	1/44	61/8424	0.274283	0.41571	Solyc06g060970.2	1
BP	GO:0051704	multi-organism process	1/44	61/8424	0.274283	0.41571	Solyc01g097240.3	1
BP	GO:0034622	cellular macromolecular complex assembly	1/44	63/8424	0.281899	0.420681	Solyc02g084240.3	1
BP	GO:1901575	organic substance catabolic process	2/44	209/8424	0.298381	0.438529	Solyc12g014100.2/Solyc09g091030.3	2
BP	GO:0044712	single-organism catabolic process	1/44	71/8424	0.311593	0.447791	Solyc12g014100.2	1
BP	GO:0009056	catabolic process	2/44	217/8424	0.313915	0.447791	Solyc12g014100.2/Solyc09g091030.3	2
BP	GO:0065003	macromolecular complex assembly	1/44	74/8424	0.322416	0.453251	Solyc02g084240.3	1
BP	GO:0006508	proteolysis	3/44	403/8424	0.352394	0.485999	Solyc02g081550.3/Solyc07g041900.3/Solyc01g111400.3	3
BP	GO:0006091	generation of precursor metabolites and energy	1/44	84/8424	0.357304	0.485999	Solyc04g006970.3	1
BP	GO:0043933	macromolecular complex subunit organization	1/44	87/8424	0.367424	0.485999	Solyc02g084240.3	1
BP	GO:0016053	organic acid biosynthetic process	1/44	88/8424	0.370762	0.485999	Solyc01g105370.3	1
BP	GO:0046394	carboxylic acid biosynthetic process	1/44	88/8424	0.370762	0.485999	Solyc01g105370.3	1
BP	GO:0005976	polysaccharide metabolic process	1/44	91/8424	0.380675	0.49234	Solyc09g091030.3	1
BP	GO:0009150	purine ribonucleotide metabolic process	1/44	98/8424	0.403215	0.507946	Solyc09g098590.3	1
BP	GO:0009259	ribonucleotide metabolic process	1/44	98/8424	0.403215	0.507946	Solyc09g098590.3	1
BP	GO:0006163	purine nucleotide metabolic process	1/44	101/8424	0.412627	0.510456	Solyc09g098590.3	1
BP	GO:0072521	purine-containing compound metabolic process	1/44	102/8424	0.415733	0.510456	Solyc09g098590.3	1
BP	GO:0019693	ribose phosphate metabolic process	1/44	107/8424	0.431019	0.522611	Solyc09g098590.3	1
BP	GO:0022607	cellular component assembly	1/44	109/8424	0.437024	0.52335	Solyc02g084240.3	1
BP	GO:0044283	small molecule biosynthetic process	1/44	111/8424	0.442967	0.523997	Solyc01g105370.3	1
BP	GO:0016043	cellular component organization	2/44	295/8424	0.459373	0.536857	Solyc06g060970.2/Solyc02g084240.3	2
BP	GO:0008610	lipid biosynthetic process	1/44	129/8424	0.493765	0.553513	Solyc03g065250.3	1
BP	GO:0009057	macromolecule catabolic process	1/44	129/8424	0.493765	0.553513	Solyc09g091030.3	1
BP	GO:0009117	nucleotide metabolic process	1/44	129/8424	0.493765	0.553513	Solyc09g098590.3	1
BP	GO:0044262	cellular carbohydrate metabolic process	1/44	130/8424	0.49645	0.553513	Solyc09g098590.3	1
BP	GO:0006753	nucleoside phosphate metabolic process	1/44	134/8424	0.507053	0.55891	Solyc09g098590.3	1
BP	GO:0071840	cellular component organization or biogenesis	2/44	334/8424	0.525627	0.572874	Solyc06g060970.2/Solyc02g084240.3	2
BP	GO:0044085	cellular component biogenesis	1/44	148/8424	0.542471	0.579504	Solyc02g084240.3	1
BP	GO:0044711	single-organism biosynthetic process	2/44	349/8424	0.549684	0.579504	Solyc01g105370.3/Solyc03g065250.3	2
BP	GO:0055086	nucleobase-containing small molecule metabolic process	1/44	152/8424	0.552126	0.579504	Solyc09g098590.3	1
BP	GO:0044723	single-organism carbohydrate metabolic process	1/44	155/8424	0.559236	0.579504	Solyc09g098590.3	1
BP	GO:0044248	cellular catabolic process	1/44	156/8424	0.561581	0.579504	Solyc12g014100.2	1
BP	GO:0019637	organophosphate metabolic process	1/44	216/8424	0.682058	0.696417	Solyc09g098590.3	1
BP	GO:1901135	carbohydrate derivative metabolic process	1/44	221/8424	0.690491	0.697684	Solyc09g098590.3	1
BP	GO:0006629	lipid metabolic process	1/44	325/8424	0.823717	0.823717	Solyc03g065250.3	1
CC	GO:0000786	nucleosome	44931	15/2982	0.0249157	0.0855347	Solyc02g084240.3	1
CC	GO:0032993	protein-DNA complex	44931	16/2982	0.0265589	0.0855347	Solyc02g084240.3	1
CC	GO:0044815	DNA packaging complex	44931	16/2982	0.0265589	0.0855347	Solyc02g084240.3	1
CC	GO:0000785	chromatin	44931	18/2982	0.0298387	0.0855347	Solyc02g084240.3	1
CC	GO:0005634	nucleus	44990	484/2982	0.032898	0.0855347	Solyc06g060970.2/Solyc02g084240.3/Solyc03g116680.3	3
CC	GO:0044427	chromosomal part	44931	41/2982	0.0669249	0.141905	Solyc02g084240.3	1
CC	GO:0005783	endoplasmic reticulum	44931	47/2982	0.0764105	0.141905	Solyc01g100370.3	1
CC	GO:0005694	chromosome	44931	60/2982	0.0966981	0.157134	Solyc02g084240.3	1
CC	GO:0012505	endomembrane system	44931	95/2982	0.149552	0.21602	Solyc01g100370.3	1
CC	GO:0044422	organelle part	44931	297/2982	0.408408	0.482664	Solyc02g084240.3	1
CC	GO:0044446	intracellular organelle part	44931	297/2982	0.408408	0.482664	Solyc02g084240.3	1
CC	GO:0043228	non-membrane-bounded organelle	44931	391/2982	0.50503	0.50503	Solyc02g084240.3	1
CC	GO:0043232	intracellular non-membrane-bounded organelle	44931	391/2982	0.50503	0.50503	Solyc02g084240.3	1
MF	GO:0051082	unfolded protein binding	3/51	49/13310	0.000862412	0.0672681	Solyc02g077670.3/Solyc11g071830.2/Solyc01g100370.3	3
MF	GO:0048037	cofactor binding	6/51	359/13310	0.00238879	0.0931629	Solyc07g043310.3/Solyc07g032740.3/Solyc06g068440.3/Solyc08g083115.1/Solyc02g086880.3/Solyc08g078040.3	6
MF	GO:0030170	pyridoxal phosphate binding	3/51	98/13310	0.00624181	0.115639	Solyc07g043310.3/Solyc07g032740.3/Solyc08g083115.1	3
MF	GO:0070279	vitamin B6 binding	3/51	98/13310	0.00624181	0.115639	Solyc07g043310.3/Solyc07g032740.3/Solyc08g083115.1	3
MF	GO:0019842	vitamin binding	3/51	110/13310	0.00857727	0.115639	Solyc07g043310.3/Solyc07g032740.3/Solyc08g083115.1	3
MF	GO:0004601	peroxidase activity	3/51	138/13310	0.0158059	0.115639	Solyc08g080940.3/Solyc08g006720.3/Solyc09g007270.3	3
MF	GO:0016684	oxidoreductase activity, acting on peroxide as acceptor	3/51	141/13310	0.0167331	0.115639	Solyc08g080940.3/Solyc08g006720.3/Solyc09g007270.3	3
MF	GO:0004866	endopeptidase inhibitor activity	2/51	52/13310	0.0168937	0.115639	Solyc03g097270.3/Solyc03g098740.1	2
MF	GO:0030414	peptidase inhibitor activity	2/51	52/13310	0.0168937	0.115639	Solyc03g097270.3/Solyc03g098740.1	2
MF	GO:0061134	peptidase regulator activity	2/51	52/13310	0.0168937	0.115639	Solyc03g097270.3/Solyc03g098740.1	2
MF	GO:0061135	endopeptidase regulator activity	2/51	52/13310	0.0168937	0.115639	Solyc03g097270.3/Solyc03g098740.1	2
MF	GO:0016209	antioxidant activity	3/51	148/13310	0.0190136	0.115639	Solyc08g080940.3/Solyc08g006720.3/Solyc09g007270.3	3
MF	GO:0004857	enzyme inhibitor activity	3/51	153/13310	0.0207433	0.115639	Solyc03g097270.3/Solyc12g099200.2/Solyc03g098740.1	3
MF	GO:0016701	oxidoreductase activity, acting on single donors with incorporation of molecular oxygen	2/51	58/13310	0.0207557	0.115639	Solyc01g105370.3/Solyc12g014100.2	2
MF	GO:0008483	transaminase activity	1/51	10/13310	0.0376756	0.163261	Solyc07g043310.3	1
MF	GO:0016157	sucrose synthase activity	1/51	10/13310	0.0376756	0.163261	Solyc09g098590.3	1
MF	GO:0016161	beta-amylase activity	1/51	10/13310	0.0376756	0.163261	Solyc09g091030.3	1
MF	GO:0016769	transferase activity, transferring nitrogenous groups	1/51	10/13310	0.0376756	0.163261	Solyc07g043310.3	1
MF	GO:0004869	cysteine-type endopeptidase inhibitor activity	1/51	12/13310	0.045042	0.172679	Solyc03g097270.3	1
MF	GO:0005506	iron ion binding	4/51	356/13310	0.0470207	0.172679	Solyc07g055560.3/Solyc05g052470.3/Solyc03g065250.3/Solyc11g072550.2	4
MF	GO:0030234	enzyme regulator activity	3/51	212/13310	0.0474756	0.172679	Solyc03g097270.3/Solyc12g099200.2/Solyc03g098740.1	3
MF	GO:0051087	chaperone binding	1/51	13/13310	0.0487044	0.172679	Solyc10g084170.1	1
MF	GO:0031072	heat shock protein binding	1/51	14/13310	0.052353	0.174978	Solyc11g071830.2	1
MF	GO:0016160	amylase activity	1/51	15/13310	0.0559879	0.174978	Solyc09g091030.3	1
MF	GO:0050662	coenzyme binding	3/51	227/13310	0.0560827	0.174978	Solyc06g068440.3/Solyc02g086880.3/Solyc08g078040.3	3
MF	GO:0016620	oxidoreductase activity, acting on the aldehyde or oxo group of donors, NAD or NADP as acceptor	1/51	16/13310	0.0596092	0.176104	Solyc03g111010.3	1
MF	GO:0098772	molecular function regulator	3/51	235/13310	0.0609589	0.176104	Solyc03g097270.3/Solyc12g099200.2/Solyc03g098740.1	3
MF	GO:0016278	lysine N-methyltransferase activity	1/51	19/13310	0.0703915	0.177114	Solyc06g060970.2	1
MF	GO:0016279	protein-lysine N-methyltransferase activity	1/51	19/13310	0.0703915	0.177114	Solyc06g060970.2	1
MF	GO:0018024	histone-lysine N-methyltransferase activity	1/51	19/13310	0.0703915	0.177114	Solyc06g060970.2	1
MF	GO:0042054	histone methyltransferase activity	1/51	19/13310	0.0703915	0.177114	Solyc06g060970.2	1
MF	GO:0008276	protein methyltransferase activity	1/51	21/13310	0.0775122	0.188936	Solyc06g060970.2	1
MF	GO:0008170	N-methyltransferase activity	1/51	23/13310	0.0845794	0.199915	Solyc06g060970.2	1
MF	GO:0042393	histone binding	1/51	27/13310	0.0985551	0.226097	Solyc06g060970.2	1
MF	GO:0004497	monooxygenase activity	1/51	29/13310	0.105464	0.235035	Solyc01g105370.3	1
MF	GO:0016903	oxidoreductase activity, acting on the aldehyde or oxo group of donors	1/51	30/13310	0.108899	0.235949	Solyc03g111010.3	1
MF	GO:0004222	metalloendopeptidase activity	1/51	31/13310	0.112321	0.236786	Solyc02g081550.3	1
MF	GO:0008757	S-adenosylmethionine-dependent methyltransferase activity	1/51	35/13310	0.125882	0.258389	Solyc06g060970.2	1
MF	GO:0008237	metallopeptidase activity	1/51	36/13310	0.12924	0.25848	Solyc02g081550.3	1
MF	GO:0016765	transferase activity, transferring alkyl or aryl (other than methyl) groups	1/51	37/13310	0.132585	0.258542	Solyc01g105370.3	1
MF	GO:0016829	lyase activity	2/51	175/13310	0.14465	0.275188	Solyc04g006970.3/Solyc04g009960.3	2
MF	GO:0004175	endopeptidase activity	2/51	180/13310	0.151277	0.280944	Solyc02g081550.3/Solyc01g111400.3	2
MF	GO:0016702	oxidoreductase activity, acting on single donors with incorporation of molecular oxygen, incorporation of two atoms of oxygen	1/51	46/13310	0.162134	0.285827	Solyc12g014100.2	1
MF	GO:0070011	peptidase activity, acting on L-amino acid peptides	3/51	364/13310	0.16288	0.285827	Solyc02g081550.3/Solyc07g041900.3/Solyc01g111400.3	3
MF	GO:0005509	calcium ion binding	2/51	191/13310	0.166065	0.285827	Solyc01g100370.3/Solyc07g062700.3	2
MF	GO:0051213	dioxygenase activity	1/51	48/13310	0.168565	0.285827	Solyc12g014100.2	1
MF	GO:0008233	peptidase activity	3/51	384/13310	0.181774	0.28687	Solyc02g081550.3/Solyc07g041900.3/Solyc01g111400.3	3
MF	GO:0016831	carboxy-lyase activity	1/51	53/13310	0.184431	0.28687	Solyc04g006970.3	1
MF	GO:0035251	UDP-glucosyltransferase activity	1/51	53/13310	0.184431	0.28687	Solyc09g098590.3	1
MF	GO:0046527	glucosyltransferase activity	1/51	54/13310	0.187569	0.28687	Solyc09g098590.3	1
MF	GO:0051287	NAD binding	1/51	54/13310	0.187569	0.28687	Solyc02g086880.3	1
MF	GO:0016830	carbon-carbon lyase activity	1/51	70/13310	0.236189	0.354284	Solyc04g006970.3	1
MF	GO:0016616	oxidoreductase activity, acting on the CH-OH group of donors, NAD or NADP as acceptor	1/51	95/13310	0.306503	0.451079	Solyc02g086880.3	1
MF	GO:0008194	UDP-glycosyltransferase activity	1/51	100/13310	0.319784	0.46191	Solyc09g098590.3	1
MF	GO:0004553	hydrolase activity, hydrolyzing O-glycosyl compounds	2/51	311/13310	0.335285	0.475495	Solyc09g091030.3/Solyc07g005330.3	2
MF	GO:0004252	serine-type endopeptidase activity	1/51	111/13310	0.34813	0.479835	Solyc01g111400.3	1
MF	GO:0050660	flavin adenine dinucleotide binding	1/51	112/13310	0.350649	0.479835	Solyc08g078040.3	1
MF	GO:0016798	hydrolase activity, acting on glycosyl bonds	2/51	327/13310	0.357703	0.481049	Solyc09g091030.3/Solyc07g005330.3	2
MF	GO:0008234	cysteine-type peptidase activity	1/51	118/13310	0.365562	0.483286	Solyc07g041900.3	1
MF	GO:0016614	oxidoreductase activity, acting on CH-OH group of donors	1/51	153/13310	0.446096	0.579924	Solyc02g086880.3	1
MF	GO:0016887	ATPase activity	1/51	167/13310	0.475423	0.591139	Solyc01g105370.3	1
MF	GO:0008236	serine-type peptidase activity	1/51	168/13310	0.477459	0.591139	Solyc01g111400.3	1
MF	GO:0017171	serine hydrolase activity	1/51	168/13310	0.477459	0.591139	Solyc01g111400.3	1
MF	GO:0020037	heme binding	2/51	463/13310	0.533967	0.650773	Solyc07g055560.3/Solyc09g007270.3	2
MF	GO:0046906	tetrapyrrole binding	2/51	472/13310	0.544483	0.65338	Solyc07g055560.3/Solyc09g007270.3	2
MF	GO:0008168	methyltransferase activity	1/51	220/13310	0.573283	0.677516	Solyc06g060970.2	1
MF	GO:0016741	transferase activity, transferring one-carbon groups	1/51	229/13310	0.588019	0.684559	Solyc06g060970.2	1
MF	GO:0016758	transferase activity, transferring hexosyl groups	1/51	339/13310	0.732407	0.840113	Solyc09g098590.3	1
MF	GO:0016705	oxidoreductase activity, acting on paired donors, with incorporation or reduction of molecular oxygen	1/51	358/13310	0.751718	0.847529	Solyc07g055560.3	1
MF	GO:0016788	hydrolase activity, acting on ester bonds	1/51	402/13310	0.791346	0.847529	Solyc04g081755.1	1
MF	GO:0016757	transferase activity, transferring glycosyl groups	1/51	425/13310	0.80952	0.847529	Solyc09g098590.3	1
MF	GO:0017111	nucleoside-triphosphatase activity	1/51	444/13310	0.823355	0.847529	Solyc01g105370.3	1
MF	GO:0008270	zinc ion binding	1/51	450/13310	0.827516	0.847529	Solyc06g060970.2	1
MF	GO:0016462	pyrophosphatase activity	1/51	466/13310	0.838147	0.847529	Solyc01g105370.3	1
MF	GO:0016818	hydrolase activity, acting on acid anhydrides, in phosphorus-containing anhydrides	1/51	473/13310	0.842593	0.847529	Solyc01g105370.3	1
MF	GO:0001071	nucleic acid binding transcription factor activity	1/51	481/13310	0.847529	0.847529	Solyc04g078840.3	1
MF	GO:0003700	transcription factor activity, sequence-specific DNA binding	1/51	481/13310	0.847529	0.847529	Solyc04g078840.3	1
MF	GO:0016817	hydrolase activity, acting on acid anhydrides	1/51	481/13310	0.847529	0.847529	Solyc01g105370.3	1
