# Supplementary material for: Candidate regulators of drought stress in tomato revealed by comparative transcriptomic and proteomic analyses
Source: Front Plant Sci. 2023 Oct 23;14:1282718. doi: 10.3389/fpls.2023.1282718 (PMC10627169; doi:10.3389/fpls.2023.1282718)
Supplement: Supplementary Figure 1 — The protein-protein interaction network of differentially expressed proteins. [file DataSheet_1.zip › Supplementary Material/Supplementary Table S17.xlsx]

## Sheet: Table SI 17
Supplementary Table S17: GO classification of the significantly down-regulated genes and proteins.
Category	GOID	Description	GeneRatio	BgRatio	pvalue	padj	geneID	Count
BP	GO:0006629	lipid metabolic process	45076	5/30	0.00533404	0.224808	Solyc01g111830.3/Solyc07g005510.3/Solyc09g082760.3/Solyc06g051400.3/Solyc01g067890.3	5
BP	GO:0006298	mismatch repair	44956	1/30	0.0453515	0.224808	Solyc02g078390.3	1
BP	GO:0006694	steroid biosynthetic process	44956	1/30	0.0521497	0.224808	Solyc01g111830.3	1
BP	GO:0008202	steroid metabolic process	44956	1/30	0.0555313	0.224808	Solyc01g111830.3	1
BP	GO:0044282	small molecule catabolic process	44956	1/30	0.0589012	0.224808	Solyc10g005400.3	1
BP	GO:0044281	small molecule metabolic process	45046	4/30	0.0633882	0.224808	Solyc10g005400.3/Solyc07g052480.3/Solyc06g064550.3/Solyc11g013810.2	4
BP	GO:0006066	alcohol metabolic process	44956	1/30	0.0656061	0.224808	Solyc10g005400.3	1
BP	GO:0006720	isoprenoid metabolic process	44956	1/30	0.0656061	0.224808	Solyc01g067890.3	1
BP	GO:0008299	isoprenoid biosynthetic process	44956	1/30	0.0656061	0.224808	Solyc01g067890.3	1
BP	GO:0019751	polyol metabolic process	44956	1/30	0.0656061	0.224808	Solyc10g005400.3	1
BP	GO:0043436	oxoacid metabolic process	45015	3/30	0.0675624	0.224808	Solyc07g052480.3/Solyc06g064550.3/Solyc11g013810.2	3
BP	GO:0006082	organic acid metabolic process	45015	3/30	0.0681695	0.224808	Solyc07g052480.3/Solyc06g064550.3/Solyc11g013810.2	3
BP	GO:0033014	tetrapyrrole biosynthetic process	44956	1/30	0.0689413	0.224808	Solyc04g076870.3	1
BP	GO:1901615	organic hydroxy compound metabolic process	44956	1/30	0.0722649	0.224808	Solyc10g005400.3	1
BP	GO:0008610	lipid biosynthetic process	2/30	2/30	0.076639	0.224808	Solyc01g111830.3/Solyc01g067890.3	2
BP	GO:0033013	tetrapyrrole metabolic process	44956	1/30	0.0887118	0.243957	Solyc04g076870.3	1
BP	GO:0009108	coenzyme biosynthetic process	44956	1/30	0.111265	0.287979	Solyc00g024150.3	1
BP	GO:0044724	single-organism carbohydrate catabolic process	44956	1/30	0.145619	0.355957	Solyc10g005400.3	1
BP	GO:0016052	carbohydrate catabolic process	44956	1/30	0.175733	0.40696	Solyc10g005400.3	1
BP	GO:0051188	cofactor biosynthetic process	44956	1/30	0.193306	0.425274	Solyc00g024150.3	1
BP	GO:0044712	single-organism catabolic process	44956	1/30	0.224588	0.434312	Solyc10g005400.3	1
BP	GO:0042545	cell wall modification	44956	1/30	0.230148	0.434312	Solyc06g051960.3	1
BP	GO:0019752	carboxylic acid metabolic process	2/30	2/30	0.240469	0.434312	Solyc07g052480.3/Solyc06g064550.3	2
BP	GO:0006281	DNA repair	44956	1/30	0.262708	0.434312	Solyc02g078390.3	1
BP	GO:0006732	coenzyme metabolic process	44956	1/30	0.265361	0.434312	Solyc00g024150.3	1
BP	GO:0006974	cellular response to DNA damage stimulus	44956	1/30	0.273263	0.434312	Solyc02g078390.3	1
BP	GO:0033554	cellular response to stress	44956	1/30	0.273263	0.434312	Solyc02g078390.3	1
BP	GO:0045229	external encapsulating structure organization	44956	1/30	0.286251	0.434312	Solyc06g051960.3	1
BP	GO:0071555	cell wall organization	44956	1/30	0.286251	0.434312	Solyc06g051960.3	1
BP	GO:0071554	cell wall organization or biogenesis	44956	1/30	0.335995	0.47636	Solyc06g051960.3	1
BP	GO:0051186	cofactor metabolic process	44956	1/30	0.345533	0.47636	Solyc00g024150.3	1
BP	GO:0044711	single-organism biosynthetic process	2/30	2/30	0.354761	0.47636	Solyc01g111830.3/Solyc01g067890.3	2
BP	GO:0006520	cellular amino acid metabolic process	44956	1/30	0.35727	0.47636	Solyc06g064550.3	1
BP	GO:0044262	cellular carbohydrate metabolic process	44956	1/30	0.37336	0.483172	Solyc10g005400.3	1
BP	GO:0044723	single-organism carbohydrate metabolic process	44956	1/30	0.427708	0.502428	Solyc10g005400.3	1
BP	GO:0044248	cellular catabolic process	44956	1/30	0.429784	0.502428	Solyc10g005400.3	1
BP	GO:0044255	cellular lipid metabolic process	44956	1/30	0.429784	0.502428	Solyc01g067890.3	1
BP	GO:0006259	DNA metabolic process	44956	1/30	0.433915	0.502428	Solyc02g078390.3	1
BP	GO:1901575	organic substance catabolic process	44956	1/30	0.529993	0.597911	Solyc10g005400.3	1
BP	GO:0009056	catabolic process	44956	1/30	0.543556	0.597911	Solyc10g005400.3	1
BP	GO:0051716	cellular response to stimulus	44956	1/30	0.637916	0.684593	Solyc02g078390.3	1
BP	GO:0016043	cellular component organization	44956	1/30	0.657432	0.688738	Solyc06g051960.3	1
BP	GO:0071840	cellular component organization or biogenesis	44956	1/30	0.703533	0.719894	Solyc06g051960.3	1
BP	GO:0006950	response to stress	44956	1/30	0.73878	0.73878	Solyc02g078390.3	1
CC	GO:0005741	mitochondrial outer membrane	44932	1/6	0.0219479	0.152082	Solyc03g113210.3	1
CC	GO:0031968	organelle outer membrane	44932	1/6	0.0219479	0.152082	Solyc03g113210.3	1
CC	GO:0019867	outer membrane	44932	1/6	0.0337493	0.152082	Solyc03g113210.3	1
CC	GO:0031966	mitochondrial membrane	44932	1/6	0.0608252	0.152082	Solyc03g113210.3	1
CC	GO:0005740	mitochondrial envelope	44932	1/6	0.0665441	0.152082	Solyc03g113210.3	1
CC	GO:0044429	mitochondrial part	44932	1/6	0.0778949	0.152082	Solyc03g113210.3	1
CC	GO:0098805	whole membrane	44932	1/6	0.0816528	0.152082	Solyc03g113210.3	1
CC	GO:0031967	organelle envelope	44932	1/6	0.0872658	0.152082	Solyc03g113210.3	1
CC	GO:0031975	envelope	44932	1/6	0.0947053	0.152082	Solyc03g113210.3	1
CC	GO:0005739	mitochondrion	44932	1/6	0.0965572	0.152082	Solyc03g113210.3	1
CC	GO:0098588	bounding membrane of organelle	44932	1/6	0.098406	0.152082	Solyc03g113210.3	1
CC	GO:0031090	organelle membrane	44932	1/6	0.136509	0.193387	Solyc03g113210.3	1
CC	GO:0005618	cell wall	44932	1/6	0.193669	0.235169	Solyc06g051960.3	1
CC	GO:0030312	external encapsulating structure	44932	1/6	0.193669	0.235169	Solyc06g051960.3	1
CC	GO:0071944	cell periphery	44932	1/6	0.275787	0.312559	Solyc06g051960.3	1
CC	GO:0044422	organelle part	44932	1/6	0.467428	0.467428	Solyc03g113210.3	1
CC	GO:0044446	intracellular organelle part	44932	1/6	0.467428	0.467428	Solyc03g113210.3	1
MF	GO:0050661	NADP binding	2/36	28/13310	0.00257234	0.144051	Solyc04g076870.3/Solyc06g064550.3	2
MF	GO:0016829	lyase activity	3/36	175/13310	0.0116052	0.257338	Solyc10g005400.3/Solyc07g052480.3/Solyc00g024150.3	3
MF	GO:0016835	carbon-oxygen lyase activity	2/36	71/13310	0.0157242	0.257338	Solyc10g005400.3/Solyc00g024150.3	2
MF	GO:0015932	nucleobase-containing compound transmembrane transporter activity	1/36	10/13310	0.0267294	0.257338	Solyc03g119970.3	1
MF	GO:1901505	carbohydrate derivative transporter activity	1/36	10/13310	0.0267294	0.257338	Solyc03g119970.3	1
MF	GO:0016872	intramolecular lyase activity	1/36	11/13310	0.0293638	0.257338	Solyc05g010320.3	1
MF	GO:0030983	mismatched DNA binding	1/36	13/13310	0.0346119	0.257338	Solyc02g078390.3	1
MF	GO:0016620	oxidoreductase activity, acting on the aldehyde or oxo group of donors, NAD or NADP as acceptor	1/36	16/13310	0.0424323	0.257338	Solyc04g076870.3	1
MF	GO:0016717	oxidoreductase activity, acting on paired donors, with oxidation of a pair of donors resulting in the reduction of molecular oxygen to two molecules of water	1/36	18/13310	0.0476116	0.257338	Solyc06g051400.3	1
MF	GO:0016836	hydro-lyase activity	1/36	18/13310	0.0476116	0.257338	Solyc00g024150.3	1
MF	GO:0008374	O-acyltransferase activity	1/36	24/13310	0.0629867	0.257338	Solyc08g076470.3	1
MF	GO:0008514	organic anion transmembrane transporter activity	1/36	26/13310	0.068058	0.257338	Solyc03g119970.3	1
MF	GO:0005506	iron ion binding	3/36	356/13310	0.0708372	0.257338	Solyc10g005400.3/Solyc06g082535.1/Solyc02g065220.3	3
MF	GO:0016705	oxidoreductase activity, acting on paired donors, with incorporation or reduction of molecular oxygen	3/36	358/13310	0.0717809	0.257338	Solyc06g082535.1/Solyc02g065220.3/Solyc06g051400.3	3
MF	GO:0048037	cofactor binding	3/36	359/13310	0.072255	0.257338	Solyc04g076870.3/Solyc06g064550.3/Solyc02g067180.3	3
MF	GO:0016810	hydrolase activity, acting on carbon-nitrogen (but not peptide) bonds	1/36	29/13310	0.0756148	0.257338	Solyc02g078390.3	1
MF	GO:0016903	oxidoreductase activity, acting on the aldehyde or oxo group of donors	1/36	30/13310	0.0781204	0.257338	Solyc04g076870.3	1
MF	GO:0003690	double-stranded DNA binding	1/36	41/13310	0.105251	0.296392	Solyc02g078390.3	1
MF	GO:0010333	terpene synthase activity	1/36	41/13310	0.105251	0.296392	Solyc10g005400.3	1
MF	GO:0016747	transferase activity, transferring acyl groups other than amino-acyl groups	2/36	211/13310	0.111033	0.296392	Solyc12g010980.2/Solyc08g076470.3	2
MF	GO:0016838	carbon-oxygen lyase activity, acting on phosphates	1/36	44/13310	0.112514	0.296392	Solyc10g005400.3	1
MF	GO:0008168	methyltransferase activity	2/36	220/13310	0.118959	0.296392	Solyc01g111830.3/Solyc08g005490.3	2
MF	GO:0050662	coenzyme binding	2/36	227/13310	0.125221	0.296392	Solyc04g076870.3/Solyc06g064550.3	2
MF	GO:0016741	transferase activity, transferring one-carbon groups	2/36	229/13310	0.127025	0.296392	Solyc01g111830.3/Solyc08g005490.3	2
MF	GO:0008509	anion transmembrane transporter activity	1/36	55/13310	0.138659	0.310597	Solyc03g119970.3	1
MF	GO:0016701	oxidoreductase activity, acting on single donors with incorporation of molecular oxygen	1/36	58/13310	0.145659	0.313227	Solyc10g005400.3	1
MF	GO:0016746	transferase activity, transferring acyl groups	2/36	255/13310	0.15102	0.313227	Solyc12g010980.2/Solyc08g076470.3	2
MF	GO:0016830	carbon-carbon lyase activity	1/36	70/13310	0.173108	0.346217	Solyc07g052480.3	1
MF	GO:0030599	pectinesterase activity	1/36	73/13310	0.179836	0.347269	Solyc06g051960.3	1
MF	GO:0000287	magnesium ion binding	1/36	86/13310	0.208377	0.388627	Solyc10g005400.3	1
MF	GO:0016758	transferase activity, transferring hexosyl groups	2/36	339/13310	0.233236	0.388627	Solyc02g063000.3/Solyc12g057070.2	2
MF	GO:0030170	pyridoxal phosphate binding	1/36	98/13310	0.233864	0.388627	Solyc02g067180.3	1
MF	GO:0070279	vitamin B6 binding	1/36	98/13310	0.233864	0.388627	Solyc02g067180.3	1
MF	GO:0052689	carboxylic ester hydrolase activity	1/36	99/13310	0.235952	0.388627	Solyc06g051960.3	1
MF	GO:0016874	ligase activity	1/36	103/13310	0.244247	0.389528	Solyc04g015750.3	1
MF	GO:0015297	antiporter activity	1/36	106/13310	0.250411	0.389528	Solyc03g119970.3	1
MF	GO:0019842	vitamin binding	1/36	110/13310	0.258553	0.389942	Solyc02g067180.3	1
MF	GO:0015291	secondary active transmembrane transporter activity	1/36	113/13310	0.264604	0.389942	Solyc03g119970.3	1
MF	GO:0016788	hydrolase activity, acting on ester bonds	2/36	402/13310	0.296816	0.425222	Solyc06g051960.3/Solyc11g031960.2	2
MF	GO:0016853	isomerase activity	1/36	133/13310	0.30373	0.425222	Solyc05g010320.3	1
MF	GO:0016757	transferase activity, transferring glycosyl groups	2/36	425/13310	0.319974	0.437038	Solyc02g063000.3/Solyc12g057070.2	2
MF	GO:0004857	enzyme inhibitor activity	1/36	153/13310	0.340829	0.454439	Solyc06g051960.3	1
MF	GO:0003924	GTPase activity	1/36	162/13310	0.35689	0.455476	Solyc03g111380.3	1
MF	GO:0020037	heme binding	2/36	463/13310	0.357874	0.455476	Solyc06g082535.1/Solyc02g065220.3	2
MF	GO:0046906	tetrapyrrole binding	2/36	472/13310	0.366758	0.45641	Solyc06g082535.1/Solyc02g065220.3	2
MF	GO:0022804	active transmembrane transporter activity	1/36	192/13310	0.407725	0.496361	Solyc03g119970.3	1
MF	GO:0030234	enzyme regulator activity	1/36	212/13310	0.439422	0.523566	Solyc06g051960.3	1
MF	GO:0098772	molecular function regulator	1/36	235/13310	0.473836	0.552809	Solyc06g051960.3	1
MF	GO:0015075	ion transmembrane transporter activity	1/36	283/13310	0.539169	0.61237	Solyc03g119970.3	1
MF	GO:0022891	substrate-specific transmembrane transporter activity	1/36	289/13310	0.546759	0.61237	Solyc03g119970.3	1
MF	GO:0022892	substrate-specific transporter activity	1/36	309/13310	0.571191	0.62719	Solyc03g119970.3	1
MF	GO:0017111	nucleoside-triphosphatase activity	1/36	444/13310	0.705662	0.747071	Solyc03g111380.3	1
MF	GO:0016462	pyrophosphatase activity	1/36	466/13310	0.723272	0.747071	Solyc03g111380.3	1
MF	GO:0016818	hydrolase activity, acting on acid anhydrides, in phosphorus-containing anhydrides	1/36	473/13310	0.728657	0.747071	Solyc03g111380.3	1
MF	GO:0016817	hydrolase activity, acting on acid anhydrides	1/36	481/13310	0.734687	0.747071	Solyc03g111380.3	1
MF	GO:0022857	transmembrane transporter activity	1/36	498/13310	0.747071	0.747071	Solyc03g119970.3	1
