# Supplementary material for: Candidate regulators of drought stress in tomato revealed by comparative transcriptomic and proteomic analyses
Source: Front Plant Sci. 2023 Oct 23;14:1282718. doi: 10.3389/fpls.2023.1282718 (PMC10627169; doi:10.3389/fpls.2023.1282718)
Supplement: Supplementary Figure 1 — The protein-protein interaction network of differentially expressed proteins. [file DataSheet_1.zip › Supplementary Material/Supplementary Table S18.xlsx]

## Sheet: Table SI 18
Supplementary Table S18: KEGG classification of the significantly up-regulated genes and proteins.
KEGGID	Description	GeneRatio	BgRatio	pvalue	padj	geneID	keggID	Count
sly04141	Protein processing in endoplasmic reticulum	11/34	204/4725	8.88e-08	3.2e-06	Solyc04g014480.3/Solyc06g076570.2/Solyc04g011440.3/Solyc05g014280.3/Solyc01g102960.3/Solyc03g082420.3/Solyc08g062450.1/Solyc11g020040.2/Solyc09g015000.3/Solyc11g066100.2/Solyc11g020330.1	sly:101268271/sly:543848/sly:101055596/sly:543846/sly:101254946/sly:544024/sly:544282/sly:100134914/sly:101268307/sly:101255164/sly:544205	11
sly00130	Ubiquinone and other terpenoid-quinone biosynthesis	3/34	43/4725	0.00345223	0.0550287	Solyc11g069050.2/Solyc05g041200.3/Solyc06g076880.3	sly:101249706/sly:101257377/sly:101257778	3
sly00250	Alanine, aspartate and glutamate metabolism	3/34	48/4725	0.00472123	0.0550287	Solyc07g043310.3/Solyc06g071000.3/Solyc07g032740.3	sly:543873/sly:101250515/sly:101244012	3
sly00590	Arachidonic acid metabolism	2/34	17/4725	0.00638872	0.0550287	Solyc08g080940.3/Solyc08g006720.3	sly:544197/sly:101248896	2
sly00360	Phenylalanine metabolism	3/34	57/4725	0.00764287	0.0550287	Solyc11g069050.2/Solyc05g041200.3/Solyc07g032740.3	sly:101249706/sly:101257377/sly:101244012	3
sly00330	Arginine and proline metabolism	3/34	62/4725	0.00964033	0.057842	Solyc06g071000.3/Solyc07g032740.3/Solyc06g019170.3	sly:101250515/sly:101244012/sly:101244293	3
sly00710	Carbon fixation in photosynthetic organisms	3/34	72/4725	0.0144783	0.0744596	Solyc04g006970.3/Solyc07g032740.3/Solyc03g111010.3	sly:101245149/sly:101244012/sly:100736499	3
sly00480	Glutathione metabolism	3/34	81/4725	0.0198241	0.0892086	Solyc08g080940.3/Solyc08g006720.3/Solyc09g007270.3	sly:544197/sly:101248896/sly:101258987	3
sly00350	Tyrosine metabolism	2/34	47/4725	0.0444073	0.177629	Solyc05g041200.3/Solyc07g032740.3	sly:101257377/sly:101244012	2
sly00052	Galactose metabolism	2/34	53/4725	0.0551216	0.198438	Solyc08g082440.3/Solyc08g080570.3	sly:101254509/sly:101266745	2
sly01230	Biosynthesis of amino acids	4/34	219/4725	0.0702217	0.229816	Solyc04g009960.3/Solyc07g032740.3/Solyc06g019170.3/Solyc03g111010.3	sly:101247807/sly:101244012/sly:101244293/sly:100736499	4
sly01200	Carbon metabolism	4/34	255/4725	0.108253	0.324758	Solyc04g006970.3/Solyc07g032740.3/Solyc03g111010.3/Solyc02g086880.3	sly:101245149/sly:101244012/sly:100736499/sly:544250	4
sly04144	Endocytosis	3/34	174/4725	0.128149	0.333684	Solyc04g011440.3/Solyc11g020040.2/Solyc11g066100.2	sly:101055596/sly:100134914/sly:101255164	3
sly03040	Spliceosome	3/34	175/4725	0.129766	0.333684	Solyc04g011440.3/Solyc11g020040.2/Solyc11g066100.2	sly:101055596/sly:100134914/sly:101255164	3
sly00950	Isoquinoline alkaloid biosynthesis	1/34	26/4725	0.171606	0.394063	Solyc07g032740.3	sly:101244012	1
sly00650	Butanoate metabolism	1/34	28/4725	0.183552	0.394063	Solyc07g043310.3	sly:543873	1
sly00960	Tropane, piperidine and pyridine alkaloid biosynthesis	1/34	31/4725	0.201158	0.394063	Solyc07g032740.3	sly:101244012	1
sly00500	Starch and sucrose metabolism	2/34	122/4725	0.218626	0.394063	Solyc09g098590.3/Solyc09g091030.3	sly:101253025/sly:100736451	2
sly00220	Arginine biosynthesis	1/34	35/4725	0.22406	0.394063	Solyc07g032740.3	sly:101244012	1
sly03430	Mismatch repair	1/34	36/4725	0.229685	0.394063	Solyc05g005510.3	sly:101251472	1
sly00520	Amino sugar and nucleotide sugar metabolism	2/34	130/4725	0.240028	0.394063	Solyc08g082440.3/Solyc08g080570.3	sly:101254509/sly:101266745	2
sly00310	Lysine degradation	1/34	38/4725	0.240817	0.394063	Solyc06g060970.2	sly:101247436	1
sly03030	DNA replication	1/34	46/4725	0.283803	0.438337	Solyc05g005510.3	sly:101251472	1
sly00400	Phenylalanine, tyrosine and tryptophan biosynthesis	1/34	48/4725	0.294175	0.438337	Solyc07g032740.3	sly:101244012	1
sly00053	Ascorbate and aldarate metabolism	1/34	50/4725	0.304401	0.438337	Solyc09g007270.3	sly:101258987	1
sly03420	Nucleotide excision repair	1/34	54/4725	0.324423	0.449201	Solyc05g005510.3	sly:101251472	1
sly03440	Homologous recombination	1/34	61/4725	0.358124	0.457429	Solyc05g005510.3	sly:101251472	1
sly01210	2-Oxocarboxylic acid metabolism	1/34	62/4725	0.362803	0.457429	Solyc07g032740.3	sly:101244012	1
sly00940	Phenylpropanoid biosynthesis	2/34	180/4725	0.373841	0.457429	Solyc11g069050.2/Solyc06g068440.3	sly:101249706/sly:100125904	2
sly00260	Glycine, serine and threonine metabolism	1/34	66/4725	0.381191	0.457429	Solyc04g009960.3	sly:101247807	1
sly00630	Glyoxylate and dicarboxylate metabolism	1/34	71/4725	0.403453	0.468526	Solyc02g086880.3	sly:544250	1
sly00620	Pyruvate metabolism	1/34	91/4725	0.484978	0.5456	Solyc04g006970.3	sly:101245149	1
sly00270	Cysteine and methionine metabolism	1/34	104/4725	0.532055	0.580423	Solyc07g032740.3	sly:101244012	1
sly00240	Pyrimidine metabolism	1/34	112/4725	0.558919	0.591797	Solyc08g077300.3	sly:101259471	1
sly00010	Glycolysis / Gluconeogenesis	1/34	122/4725	0.590402	0.60727	Solyc03g111010.3	sly:100736499	1
sly04075	Plant hormone signal transduction	1/34	271/4725	0.866742	0.866742	Solyc04g078840.3	sly:544204	1
