# Supplementary material for: Candidate regulators of drought stress in tomato revealed by comparative transcriptomic and proteomic analyses
Source: Front Plant Sci. 2023 Oct 23;14:1282718. doi: 10.3389/fpls.2023.1282718 (PMC10627169; doi:10.3389/fpls.2023.1282718)
Supplement: Supplementary Figure 1 — The protein-protein interaction network of differentially expressed proteins. [file DataSheet_1.zip › Supplementary Material/Supplementary Table S19.xlsx]

## Sheet: Table SI 19
Supplementary Table S19: KEGG classification of the significantly down-regulated genes and proteins.
KEGGID	Description	GeneRatio	BgRatio	pvalue	padj	geneID	keggID	Count
sly00860	Porphyrin and chlorophyll metabolism	45103	6/26	1.38e-07	3.73e-06	Solyc10g006900.3/Solyc10g077040.2/Solyc12g013710.2/Solyc04g076870.3/Solyc07g054210.3/Solyc04g015750.3	sly:101244717/sly:101257518/sly:101248079/sly:101266935/sly:543647/sly:101244176	6
sly00360	Phenylalanine metabolism	45011	3/26	0.00355488	0.0479909	Solyc06g082535.1/Solyc09g007910.3/Solyc10g086180.2	sly:101244496/sly:101244220/sly:101243656	3
sly00940	Phenylpropanoid biosynthesis	45042	4/26	0.0157914	0.125888	Solyc06g082535.1/Solyc09g007910.3/Solyc02g030480.3/Solyc10g086180.2	sly:101244496/sly:101244220/sly:101245999/sly:101243656	4
sly00270	Cysteine and methionine metabolism	45011	3/26	0.0186501	0.125888	Solyc02g081190.3/Solyc06g064550.3/Solyc02g067180.3	sly:543506/sly:101258465/sly:543920	3
sly00941	Flavonoid biosynthesis	44983	2/26	0.0337916	0.182474	Solyc06g082535.1/Solyc05g010320.3	sly:101244496/sly:101249265	2
sly00300	Lysine biosynthesis	44952	1/26	0.0537336	0.214781	Solyc06g064550.3	sly:101258465	1
sly00630	Glyoxylate and dicarboxylate metabolism	44983	2/26	0.0573859	0.214781	Solyc07g052480.3/Solyc10g007600.3	sly:544276/sly:100134875	2
sly04979	Cholesterol metabolism	44952	1/26	0.0693048	0.214781	Solyc03g113210.3	sly:101246039	1
sly04146	Peroxisome	44983	2/26	0.0786978	0.214781	Solyc01g079240.3/Solyc10g007600.3	sly:101262955/sly:100134875	2
sly00450	Selenocompound metabolism	44952	1/26	0.0795484	0.214781	Solyc02g067180.3	sly:543920	1
sly00730	Thiamine metabolism	44952	1/26	0.0947107	0.232472	Solyc01g067890.3	sly:544220	1
sly00040	Pentose and glucuronate interconversions	44983	2/26	0.118062	0.265639	Solyc05g014000.3/Solyc09g091430.3	sly:101252082/sly:101254639	2
sly00910	Nitrogen metabolism	44952	1/26	0.16235	0.30504	Solyc11g013810.2	sly:100736473	1
sly00920	Sulfur metabolism	44952	1/26	0.16235	0.30504	Solyc02g067180.3	sly:543920	1
sly00100	Steroid biosynthesis	44952	1/26	0.176198	0.30504	Solyc01g111830.3	sly:101247376	1
sly03430	Mismatch repair	44952	1/26	0.180765	0.30504	Solyc02g078390.3	sly:101246010	1
sly00061	Fatty acid biosynthesis	44952	1/26	0.212058	0.318087	Solyc01g079240.3	sly:101262955	1
sly00130	Ubiquinone and other terpenoid-quinone biosynthesis	44952	1/26	0.212058	0.318087	Solyc06g082535.1	sly:101244496	1
sly00071	Fatty acid degradation	44952	1/26	0.229421	0.321251	Solyc01g079240.3	sly:101262955	1
sly00945	Stilbenoid, diarylheptanoid and gingerol biosynthesis	44952	1/26	0.237964	0.321251	Solyc06g082535.1	sly:101244496	1
sly00900	Terpenoid backbone biosynthesis	44952	1/26	0.258924	0.332902	Solyc01g067890.3	sly:544220	1
sly00260	Glycine, serine and threonine metabolism	44952	1/26	0.306991	0.376762	Solyc06g064550.3	sly:101258465	1
sly01212	Fatty acid metabolism	44952	1/26	0.326122	0.382839	Solyc01g079240.3	sly:101262955	1
sly01230	Biosynthesis of amino acids	44983	2/26	0.34109	0.383726	Solyc06g064550.3/Solyc02g067180.3	sly:101258465/sly:543920	2
sly00561	Glycerolipid metabolism	44952	1/26	0.369986	0.399585	Solyc08g076470.3	sly:543901	1
sly01200	Carbon metabolism	44983	2/26	0.413443	0.424219	Solyc07g052480.3/Solyc10g007600.3	sly:544276/sly:100134875	2
sly00564	Glycerophospholipid metabolism	44952	1/26	0.424219	0.424219	Solyc08g076470.3	sly:543901	1
