# Supplementary material for: Candidate regulators of drought stress in tomato revealed by comparative transcriptomic and proteomic analyses
Source: Front Plant Sci. 2023 Oct 23;14:1282718. doi: 10.3389/fpls.2023.1282718 (PMC10627169; doi:10.3389/fpls.2023.1282718)
Supplement: Supplementary Figure 1 — The protein-protein interaction network of differentially expressed proteins. [file DataSheet_1.zip › Supplementary Material/Supplementary Table S2.xlsx]

## Sheet: Table SI 2
Supplementary Table S2: List of genes from control and drought-stressed tomato plants.
ID	DM82	ContM82	log2FoldChange	pvalue	padj	gene_name	gene_chr	gene_start	gene_end	gene_strand	gene_length	gene_biotype	gene_description	tf_family
Solyc02g084850.3	156648	55.6954	11.437	3.7e-203	7.5e-199	-	SL3.0ch02	48563116	48564178	-	845	-	PF00257:Dehydrin	-
Solyc03g123410.1	33.3339	13550.8	-8.67377	3.21e-94	3.25e-90	-	SL3.0ch03	71770205	71770831	-	627	-	PF00190:Cupin	-
Solyc07g052980.3	53.3305	4029.75	-6.24537	3.34e-82	2.26e-78	-	SL3.0ch07	61528033	61529822	+	1228	-	PF00722:Glycosyl hydrolases family 16|PF06955:Xyloglucan endo-transglycosylase (XET) C-terminus	-
Solyc10g074540.1	10.927	2656.38	-7.92234	1.43e-71	7.26e-68	-	SL3.0ch10	58170355	58171389	-	1035	-	PF04674:Phosphate-induced protein 1 conserved region	-
Solyc05g055990.3	23.027	1445.21	-5.95547	5.57e-68	2.26e-64	-	SL3.0ch05	66241865	66243953	+	945	-	PF00230:Major intrinsic protein	-
Solyc04g014510.3	7.69169	1064.99	-7.13881	3.42e-61	1.16e-57	-	SL3.0ch04	4780019	4784330	+	1499	-	PF00120:Glutamine synthetase, catalytic domain|PF03951:Glutamine synthetase, beta-Grasp domain	-
Solyc07g041720.1	60.1697	26463.5	-8.79089	3.54e-59	1.03e-55	-	SL3.0ch07	54164774	54165409	+	636	-	PF00190:Cupin	-
Solyc04g051280.3	2645.95	35.423	6.19336	1.65e-51	4.17e-48	-	SL3.0ch04	50211740	50216883	-	2839	-	-	-
Solyc01g005590.2	57.6496	2960.8	-5.67946	6.02e-51	1.36e-47	-	SL3.0ch01	416887	417304	+	418	-	-	-
Solyc03g116390.3	27240.6	2.59714	13.4318	1.23e-48	2.29e-45	-	SL3.0ch03	67342006	67342705	-	617	-	-	-
Solyc07g045440.1	123.384	5145.64	-5.38115	1.24e-48	2.29e-45	-	SL3.0ch07	58665087	58666316	-	1230	-	PF02469:Fasciclin domain	-
Solyc06g074000.1	26.0882	800.427	-4.93014	5.76e-48	9.72e-45	-	SL3.0ch06	45883266	45884651	-	1386	-	PF14541:Xylanase inhibitor C-terminal|PF14543:Xylanase inhibitor N-terminal	-
Solyc03g111100.1	8972.75	99.4203	6.49587	5.29e-46	8.25e-43	-	SL3.0ch03	63251006	63251938	-	933	-	-	-
Solyc07g053360.3	1712.81	7.3051	7.87279	7.06e-45	1.02e-41	-	SL3.0ch07	61947671	61949607	+	1848	-	PF02987:Late embryogenesis abundant protein	-
Solyc01g103920.3	3501.92	17.3982	7.66186	1.37e-44	1.84e-41	-	SL3.0ch01	92300930	92301352	-	423	-	PF00111:2Fe-2S iron-sulfur cluster binding domain	Fer2
Solyc02g081550.3	2537.82	110.455	4.5199	2.01e-44	2.54e-41	-	SL3.0ch02	46018164	46026278	+	7647	-	PF00004:ATPase family associated with various cellular activities (AAA)|PF01434:Peptidase family M41	AAA
Solyc04g007980.3	10158.9	380.597	4.73584	4.19e-44	4.99e-41	-	SL3.0ch04	1636332	1640879	+	1475	-	PF03171:2OG-Fe(II) oxygenase superfamily|PF14226:non-haem dioxygenase in morphine synthesis N-terminal	2OG-FeII_Oxy
Solyc02g077970.3	1356.76	4.98662	8.07485	1.65e-43	1.86e-40	-	SL3.0ch02	43360007	43361471	-	1073	-	-	-
Solyc03g007230.3	6877.92	80.2329	6.41653	6.67e-43	7.12e-40	-	SL3.0ch03	1792367	1798461	+	4902	-	PF00481:Protein phosphatase 2C	PP2C
Solyc07g053540.1	39.4679	1095.74	-4.79634	3.71e-42	3.76e-39	-	SL3.0ch07	62088569	62089312	+	744	-	PF02469:Fasciclin domain	-
Solyc01g057000.3	4635.03	1.69708	11.6943	5.26e-42	5.07e-39	-	SL3.0ch01	57890470	57892714	+	1393	-	PF00582:Universal stress protein family	Usp
Solyc03g082420.3	2024.27	8.56874	7.82377	2.16e-41	1.99e-38	-	SL3.0ch03	53780273	53781284	-	910	-	PF00011:Hsp20/alpha crystallin family	-
Solyc03g007760.3	71.1901	1607.79	-4.49326	2.07e-40	1.82e-37	-	SL3.0ch03	2280512	2288205	-	3290	-	PF00004:ATPase family associated with various cellular activities (AAA)	AAA
Solyc03g117800.3	4523.81	184.773	4.60942	2.91e-40	2.45e-37	-	SL3.0ch03	68314300	68318649	+	2678	-	PF04116:Fatty acid hydroxylase superfamily|PF12076:WAX2 C-terminal domain	-
Solyc06g067980.3	1082.24	10.4914	6.57839	4.64e-40	3.76e-37	-	SL3.0ch06	42252570	42253441	+	688	-	-	-
Solyc05g054090.3	4.97622	490.702	-6.63767	8.49e-39	6.62e-36	-	SL3.0ch05	64915777	64917019	-	565	-	-	-
Solyc05g005760.3	27.5157	889.252	-5.01514	1.12e-37	8.37e-35	-	SL3.0ch05	582282	585468	+	1689	-	-	-
Solyc12g098900.2	1693.98	6.908	7.94871	1.41e-37	1.02e-34	-	SL3.0ch12	67243436	67245543	+	1129	-	-	-
Solyc10g078580.1	129.188	11123.2	-6.43293	2.09e-37	1.46e-34	-	SL3.0ch10	60490599	60490781	+	183	-	-	-
Solyc04g006970.3	2927.19	39.6626	6.17559	3.98e-37	2.69e-34	-	SL3.0ch04	663200	675042	-	4197	-	PF00311:Phosphoenolpyruvate carboxylase	-
Solyc10g085310.1	11.0079	482.857	-5.47641	6.49e-37	4.25e-34	-	SL3.0ch10	64657715	64658356	+	642	-	PF10604:Polyketide cyclase / dehydrase and lipid transport	-
Solyc01g099630.3	99.2027	2164.85	-4.43983	8.7e-37	5.51e-34	-	SL3.0ch01	89687521	89690337	-	1404	-	PF00722:Glycosyl hydrolases family 16|PF06955:Xyloglucan endo-transglycosylase (XET) C-terminus	-
Solyc08g078910.2	5.20231	1536.61	-8.29271	2.69e-36	1.65e-33	-	SL3.0ch08	62696544	62700466	-	666	-	PF14547:Hydrophobic seed protein	-
Solyc12g009650.2	217.691	50864.4	-7.87082	3.07e-36	1.83e-33	-	SL3.0ch12	2922057	2923590	-	932	-	PF14547:Hydrophobic seed protein	-
Solyc09g007270.3	1698.94	95.8924	4.13924	1.87e-35	1.08e-32	-	SL3.0ch09	865196	869351	+	1245	-	PF00141:Peroxidase	-
Solyc02g079290.3	2162.08	26.4016	6.33847	8.87e-35	4.99e-32	-	SL3.0ch02	44460468	44461817	+	930	-	PF01161:Phosphatidylethanolamine-binding protein	-
Solyc12g013710.2	280.698	7627.96	-4.76423	1.36e-34	7.47e-32	-	SL3.0ch12	4543869	4547614	-	1962	-	PF00106:short chain dehydrogenase	adh_short
Solyc01g106820.3	27959.3	410.007	6.09272	1.1e-33	5.86e-31	-	SL3.0ch01	94465433	94469077	+	2050	-	-	-
Solyc03g116530.3	503.304	5.24568	6.43164	2.73e-33	1.42e-30	-	SL3.0ch03	67397153	67398567	-	1014	-	PF00903:Glyoxalase/Bleomycin resistance protein/Dioxygenase superfamily	Glyoxalase
Solyc00g156980.3	55.3349	689.72	-3.64054	3.13e-33	1.59e-30	-	SL3.0ch00	16660247	16661243	-	580	-	PF00732:GMC oxidoreductase	-
Solyc06g069070.1	1489.83	50.3308	4.9125	5.15e-33	2.54e-30	-	SL3.0ch06	42985597	42985881	+	285	-	-	-
Solyc10g078770.2	14871	1.21223	14.2703	6.58e-33	3.16e-30	-	SL3.0ch10	60610829	60611704	-	369	-	-	-
Solyc03g111690.3	305.173	3829.93	-3.65008	6.7e-33	3.16e-30	-	SL3.0ch03	63827404	63832904	+	1974	-	PF00544:Pectate lyase	-
Solyc02g083280.3	25776	2200.38	3.55029	9.13e-33	4.21e-30	-	SL3.0ch02	47283089	47285753	+	938	-	PF00581:Rhodanese-like domain	Rhodanese
Solyc01g104950.3	217.985	2757.7	-3.65932	1.07e-32	4.83e-30	-	SL3.0ch01	93164619	93168894	-	2871	-	PF01915:Glycosyl hydrolase family 3 C-terminal domain|PF14310:Fibronectin type III-like domain|PF00933:Glycosyl hydrolase family 3 N terminal domain	Glyco_hydro_3_C
Solyc01g105660.3	2461.87	158.611	3.95608	2.31e-32	1.02e-29	-	SL3.0ch01	93650321	93652035	+	1324	-	PF03171:2OG-Fe(II) oxygenase superfamily|PF14226:non-haem dioxygenase in morphine synthesis N-terminal	2OG-FeII_Oxy
Solyc06g084155.1	24.1732	614.434	-4.65907	3.27e-32	1.41e-29	-	SL3.0ch06	49412511	49417220	+	4173	-	PF01740:STAS domain	STAS
Solyc08g067500.2	3055.76	141.598	4.43347	1.56e-31	6.61e-29	-	SL3.0ch08	56575539	56583027	+	705	-	PF14368:Probable lipid transfer|PF00234:Protease inhibitor/seed storage/LTP family	-
Solyc11g072380.2	1136.2	7.6004	7.17595	2.4e-31	9.76e-29	-	SL3.0ch11	55848993	55859136	-	6047	-	PF00190:Cupin	-
Solyc06g050800.3	4058.82	27.6698	7.21999	2.41e-31	9.76e-29	-	SL3.0ch06	33673939	33676220	+	1830	-	PF01490:Transmembrane amino acid transporter protein	Aa_trans
Solyc01g102300.3	1311.5	87.1002	3.89568	8.73e-31	3.47e-28	-	SL3.0ch01	90999674	91005471	+	3893	-	PF00010:Helix-loop-helix DNA-binding domain	HLH
Solyc02g088390.3	120.982	1460.82	-3.59118	1.15e-30	4.49e-28	-	SL3.0ch02	51122717	51125123	-	609	-	PF02298:Plastocyanin-like domain	Cu_bind_like
Solyc03g078150.3	2552.48	117.193	4.4422	2.02e-30	7.74e-28	-	SL3.0ch03	51554980	51562403	+	2307	-	PF01490:Transmembrane amino acid transporter protein	Aa_trans
Solyc09g015000.3	12444.5	390.464	4.99372	6.31e-30	2.37e-27	-	SL3.0ch09	7427724	7428194	+	471	-	PF00011:Hsp20/alpha crystallin family	-
Solyc01g096320.3	4128.34	17.225	7.84646	9.11e-30	3.36e-27	-	SL3.0ch01	87265672	87266918	-	1157	-	PF02183:Homeobox associated leucine zipper|PF00046:Homeobox domain	HALZ
Solyc08g074480.1	832.436	26922.4	-5.016	3.64e-29	1.32e-26	-	SL3.0ch08	58702881	58703276	+	396	-	PF14547:Hydrophobic seed protein	-
Solyc02g071580.3	77.2797	954.445	-3.6263	8.39e-29	2.98e-26	-	SL3.0ch02	41540887	41549001	-	5866	-	PF00082:Subtilase family|PF02225:PA domain	Peptidase_S8
Solyc03g111120.3	143.522	3678.53	-4.68111	9.74e-29	3.4e-26	-	SL3.0ch03	63274351	63277118	-	2068	-	PF01274:Malate synthase	-
Solyc03g118850.3	450.804	4.0518	6.9832	2.98e-28	1.02e-25	-	SL3.0ch03	69128391	69133243	-	1589	-	-	-
Solyc01g079240.3	140.878	2014.86	-3.83409	4.36e-28	1.47e-25	-	SL3.0ch01	78193435	78198933	+	2554	-	PF00501:AMP-binding enzyme	AMP-binding
Solyc01g090970.3	24.5742	3361.25	-7.09092	4.75e-28	1.58e-25	-	SL3.0ch01	84552110	84552478	-	369	-	PF14547:Hydrophobic seed protein	-
Solyc06g051860.2	2029.31	8.8124	7.74729	5.82e-28	1.9e-25	-	SL3.0ch06	35657030	35661891	-	3135	-	PF00083:Sugar (and other) transporter	Sugar_tr
Solyc11g056650.2	1469.52	55.8166	4.70042	8.24e-28	2.65e-25	-	SL3.0ch11	47534739	47538679	-	2729	-	PF00010:Helix-loop-helix DNA-binding domain	HLH
Solyc06g074710.1	574.592	10.1807	5.72221	3.08e-27	9.75e-25	-	SL3.0ch06	46380247	46381581	-	1335	-	PF02458:Transferase family	-
Solyc02g065170.3	30.2607	668.934	-4.47226	8.16e-27	2.54e-24	-	SL3.0ch02	36900128	36904587	+	2560	-	PF07731:Multicopper oxidase|PF00394:Multicopper oxidase|PF07732:Multicopper oxidase	-
Solyc03g118060.3	260.617	6.52767	5.38973	9.35e-27	2.87e-24	-	SL3.0ch03	68528501	68529796	-	1034	-	-	-
Solyc06g072130.3	11109.4	0.606117	14.787	1.1e-26	3.3e-24	-	SL3.0ch06	44593288	44595398	-	1160	-	PF00230:Major intrinsic protein	-
Solyc06g076570.2	11034.7	203.553	5.76136	1.11e-26	3.3e-24	-	SL3.0ch06	47701267	47706118	+	891	-	PF00011:Hsp20/alpha crystallin family	-
Solyc02g086530.3	2191.21	56.3218	5.29325	1.36e-26	3.99e-24	-	SL3.0ch02	49833791	49838823	-	3448	-	PF05691:Raffinose synthase or seed imbibition protein Sip1	-
Solyc03g025810.3	3843.94	0.484847	12.4984	1.76e-26	5.1e-24	-	SL3.0ch03	3233390	3235734	-	2059	-	PF07918:CAP160 repeat	-
Solyc00g050130.1	738.39	38.401	4.28429	2.07e-26	5.92e-24	-	SL3.0ch00	12695607	12696989	+	1383	-	PF00201:UDP-glucoronosyl and UDP-glucosyl transferase	UDPGT
Solyc11g020040.2	5758.24	414.652	3.79762	2.78e-26	7.83e-24	-	SL3.0ch11	10036469	10040967	+	2638	-	PF00012:Hsp70 protein	HSP70
Solyc04g014480.3	1339.5	82.1293	4.01777	3.38e-26	9.38e-24	-	SL3.0ch04	4722962	4724505	+	786	-	PF00011:Hsp20/alpha crystallin family	-
Solyc05g056480.3	1144.54	75.8106	3.90466	4.4e-26	1.21e-23	-	SL3.0ch05	66605073	66614528	+	5918	-	PF00676:Dehydrogenase E1 component	-
Solyc03g096670.3	6682.42	124.095	5.76037	4.99e-26	1.35e-23	-	SL3.0ch03	60423937	60425889	+	1682	-	PF00481:Protein phosphatase 2C	PP2C
Solyc10g075150.2	2821.93	118.374	4.56938	7.51e-26	2e-23	-	SL3.0ch10	58931442	58933070	-	763	-	-	-
Solyc03g111310.3	2461.97	214.861	3.51844	8.06e-26	2.1e-23	-	SL3.0ch03	63409700	63414490	+	1735	-	PF00571:CBS domain	CBS
Solyc10g084150.2	95.6209	1596.82	-4.06876	8.07e-26	2.1e-23	-	SL3.0ch10	63928953	63933554	-	1605	-	PF03641:Possible lysine decarboxylase	-
Solyc07g032490.3	162.675	1891.22	-3.53798	1.3e-25	3.34e-23	-	SL3.0ch07	39531442	39534676	-	2796	-	PF00854:POT family	-
Solyc02g092550.3	25.596	517.021	-4.35256	1.69e-25	4.28e-23	-	SL3.0ch02	54241992	54243212	+	1143	-	PF03195:Lateral organ boundaries (LOB) domain	-
Solyc03g123600.3	5791.42	46.2302	6.97983	2.04e-25	5.11e-23	-	SL3.0ch03	71906746	71913195	-	1633	-	PF00155:Aminotransferase class I and II	Aminotran_1_2
Solyc04g050730.3	91.8967	4156.72	-5.49432	2.37e-25	5.86e-23	-	SL3.0ch04	47994783	47998673	-	1266	-	PF00657:GDSL-like Lipase/Acylhydrolase	Lipase_GDSL
Solyc01g110340.3	21.5826	475.283	-4.44796	2.9e-25	7.09e-23	-	SL3.0ch01	96984647	96990488	+	1550	-	PF00759:Glycosyl hydrolase family 9	-
Solyc04g050440.3	185.405	3647.71	-4.30144	3.24e-25	7.82e-23	-	SL3.0ch04	47168376	47171279	-	1797	-	PF00909:Ammonium Transporter Family	Ammonium_transp
Solyc05g007010.2	3.84517	477.212	-6.91149	4.02e-25	9.58e-23	-	SL3.0ch05	1601305	1603586	-	2165	-	PF07250:Glyoxal oxidase N-terminus|PF09118:Domain of unknown function (DUF1929)	-
Solyc08g079430.3	6463.16	527.157	3.61678	5.21e-25	1.23e-22	-	SL3.0ch08	63074627	63079538	-	3115	-	PF02727:Copper amine oxidase, N2 domain|PF01179:Copper amine oxidase, enzyme domain|PF02728:Copper amine oxidase, N3 domain	-
Solyc08g079280.3	317.223	2151.68	-2.76198	7.74e-25	1.78e-22	-	SL3.0ch08	63007901	63010172	+	2025	-	PF00067:Cytochrome P450	p450
Solyc06g063300.3	365.415	3.28953	6.66616	7.8e-25	1.78e-22	-	SL3.0ch06	40125399	40126137	+	638	-	-	-
Solyc02g077980.2	357.563	9.73069	5.12535	7.82e-25	1.78e-22	-	SL3.0ch02	43362750	43363611	-	669	-	-	-
Solyc01g109690.1	3.47909	448.983	-6.88101	1.03e-24	2.31e-22	-	SL3.0ch01	96493645	96493893	-	249	-	-	-
Solyc01g106000.3	772.47	58.2792	3.73838	1.96e-24	4.37e-22	-	SL3.0ch01	93887375	93889043	-	1085	-	PF00857:Isochorismatase family	Isochorismatase
Solyc01g087750.3	540.206	6942.86	-3.68303	3.33e-24	7.31e-22	-	SL3.0ch01	82546725	82555152	-	1599	-	PF11891:Protein RETICULATA-related	-
Solyc03g121180.3	903.32	7082.98	-2.97134	3.36e-24	7.31e-22	-	SL3.0ch03	70840093	70847534	-	3126	-	PF00657:GDSL-like Lipase/Acylhydrolase	Lipase_GDSL
Solyc01g087180.3	367.174	2.52739	6.96809	3.78e-24	8.15e-22	-	SL3.0ch01	81995360	81997040	-	703	-	-	-
Solyc07g064870.3	4.29465	202.789	-5.4893	4.13e-24	8.82e-22	-	SL3.0ch07	66977413	66983032	-	1793	-	PF00759:Glycosyl hydrolase family 9	-
Solyc11g008260.2	1353.44	86.9279	3.9556	7.46e-24	1.57e-21	-	SL3.0ch11	2487205	2490117	+	1477	-	PF08246:Cathepsin propeptide inhibitor domain (I29)|PF00112:Papain family cysteine protease	Peptidase_C1
Solyc06g076510.3	13713.9	777.486	4.13993	1.25e-23	2.61e-21	-	SL3.0ch06	47684731	47689037	+	2241	-	PF00702:haloacid dehalogenase-like hydrolase	Hydrolase
Solyc10g006900.3	484.681	8519.41	-4.13671	1.98e-23	4.09e-21	-	SL3.0ch10	1328487	1332266	+	1529	-	PF00106:short chain dehydrogenase	adh_short
Solyc07g052480.3	346.251	6436.69	-4.2167	2.15e-23	4.4e-21	-	SL3.0ch07	61097644	61100978	-	3041	-	PF00463:Isocitrate lyase family	-
Solyc03g113250.3	1.5464	498.222	-8.6706	2.73e-23	5.53e-21	-	SL3.0ch03	64929356	64933621	-	2055	-	PF00854:POT family	-
Solyc05g047590.3	2.74183	314.796	-7.0185	2.82e-23	5.65e-21	-	SL3.0ch05	59943536	59945854	-	1731	-	PF01095:Pectinesterase|PF04043:Plant invertase/pectin methylesterase inhibitor	-
Solyc03g083360.3	107.411	1523.08	-3.8192	2.92e-23	5.79e-21	-	SL3.0ch03	54615022	54618895	-	2732	-	PF01095:Pectinesterase|PF04043:Plant invertase/pectin methylesterase inhibitor	-
Solyc08g075280.3	4330.17	134.512	5.01692	3.69e-23	7.25e-21	-	SL3.0ch08	59501152	59504282	+	1283	-	PF03350:Uncharacterized protein family, UPF0114	-
Solyc04g016420.3	816.288	2.06066	8.50884	5.47e-23	1.07e-20	-	SL3.0ch04	7223329	7233231	+	4229	-	PF01565:FAD binding domain	FAD_binding_4
Solyc09g064820.1	566.906	5.38371	6.69498	8.67e-23	1.67e-20	-	SL3.0ch09	62470278	62471096	-	819	-	-	-
Solyc01g099980.3	899.002	18.7494	5.53734	1e-22	1.91e-20	-	SL3.0ch01	89944226	89950506	-	3494	-	PF07173:Glycine-rich domain-containing protein-like	-
Solyc12g088190.2	1072.19	47.507	4.47951	1.06e-22	2.01e-20	-	SL3.0ch12	64612800	64619999	+	1936	-	PF01490:Transmembrane amino acid transporter protein	Aa_trans
Solyc10g075110.2	13556.5	494.481	4.77688	1.45e-22	2.71e-20	-	SL3.0ch10	58890336	58891291	-	693	-	PF00234:Protease inhibitor/seed storage/LTP family	-
Solyc02g068040.3	828.307	112.902	2.87082	1.85e-22	3.45e-20	-	SL3.0ch02	38649662	38657644	-	3180	-	-	-
Solyc01g104650.3	1023.12	139.356	2.88006	2.48e-22	4.56e-20	-	SL3.0ch01	92974818	92979365	+	2458	-	PF00170:bZIP transcription factor	bZIP_1
Solyc01g107800.3	81.1945	697.074	-3.10061	2.99e-22	5.47e-20	-	SL3.0ch01	95112132	95113206	-	980	-	PF04669:Polysaccharide biosynthesis	-
Solyc07g017610.3	2818.16	145.081	4.2697	4.29e-22	7.77e-20	-	SL3.0ch07	7658117	7671210	+	3975	-	PF05222:Alanine dehydrogenase/PNT, N-terminal domain|PF04455:LOR/SDH bifunctional enzyme conserved region|PF03435:Saccharopine dehydrogenase NADP binding domain|PF16653:Saccharopine dehydrogenase C-terminal domain	Saccharop_dh
Solyc03g079880.3	269.297	7.01116	5.31562	5.87e-22	1.05e-19	-	SL3.0ch03	53115021	53115694	+	576	-	PF14368:Probable lipid transfer	-
Solyc06g050130.3	1613.39	92.0437	4.14449	7.52e-22	1.34e-19	-	SL3.0ch06	32569161	32576234	-	2542	-	PF16499:Alpha galactosidase A	-
Solyc02g079930.3	2801.45	46.3824	5.93463	7.6e-22	1.34e-19	-	SL3.0ch02	44872357	44876118	-	1398	-	PF02679:(2R)-phospho-3-sulfolactate synthase (ComA)	ComA
Solyc05g007830.3	80.043	1542.34	-4.27521	7.81e-22	1.36e-19	-	SL3.0ch05	2280714	2283011	+	925	-	PF01357:Pollen allergen|PF03330:Lytic transglycolase	-
Solyc09g075600.2	260.561	6.23373	5.51718	1.02e-21	1.77e-19	-	SL3.0ch09	67703654	67711189	-	810	-	-	-
Solyc02g084840.3	2986.52	90.879	5.04621	1.17e-21	2e-19	-	SL3.0ch02	48557999	48559074	-	919	-	PF00257:Dehydrin	-
Solyc05g024260.3	13209.7	1986.5	2.73319	1.28e-21	2.19e-19	-	SL3.0ch05	30969405	30972056	+	1299	-	PF03083:Sugar efflux transporter for intercellular exchange	-
Solyc11g020330.1	1023.77	2.19857	8.67331	1.33e-21	2.24e-19	-	SL3.0ch11	10877535	10878107	+	573	-	PF00011:Hsp20/alpha crystallin family	-
Solyc08g014430.3	6.41152	240.951	-5.23924	1.36e-21	2.28e-19	-	SL3.0ch08	4476693	4481329	+	2855	-	PF02181:Formin Homology 2 Domain	FH2
Solyc03g120475.1	474.583	13343.1	-4.81418	1.44e-21	2.39e-19	-	SL3.0ch03	70343028	70344306	-	919	-	PF00230:Major intrinsic protein	-
Solyc10g054100.2	5061.93	388.2	3.70808	1.62e-21	2.67e-19	-	SL3.0ch10	54542572	54557656	-	2143	-	PF01554:MatE	MatE
Solyc12g070080.2	296.802	6.19885	5.65127	1.71e-21	2.79e-19	-	SL3.0ch12	29198141	29228738	-	1826	-	PF01425:Amidase	Amidase
Solyc04g077140.3	64.9252	3645.64	-5.82043	2.16e-21	3.5e-19	-	SL3.0ch04	62167129	62169349	+	1859	-	PF06219:Protein of unknown function (DUF1005)	-
novel.6	303.119	10.0944	4.8652	2.88e-21	4.63e-19	-	SL3.0ch00	13107240	13108015	+	776	-	-	-
Solyc10g084230.2	16.4006	295.313	-4.14122	4.09e-21	6.53e-19	-	SL3.0ch10	63984996	63986060	+	824	-	-	-
Solyc08g077900.3	1809.9	7.32434	7.8462	4.48e-21	7.09e-19	-	SL3.0ch08	61925910	61929099	+	1079	-	PF03330:Lytic transglycolase|PF01357:Pollen allergen	-
Solyc02g089620.3	451.31	5498.37	-3.60599	4.89e-21	7.68e-19	-	SL3.0ch02	52013726	52015927	-	1940	-	PF01619:Proline dehydrogenase	-
Solyc01g106690.3	344.003	2326.5	-2.75923	5.94e-21	9.27e-19	-	SL3.0ch01	94356992	94358687	-	1614	-	PF06219:Protein of unknown function (DUF1005)	-
Solyc04g008850.1	18.5543	505.542	-4.77285	6.47e-21	1e-18	-	SL3.0ch04	2469941	2471380	-	1440	-	PF14543:Xylanase inhibitor N-terminal|PF14541:Xylanase inhibitor C-terminal	-
Solyc02g077880.3	9825.97	290.578	5.07675	6.6e-21	1.01e-18	-	SL3.0ch02	43281365	43282542	+	867	-	PF05564:Dormancy/auxin associated protein	-
Solyc04g078750.3	88.5987	908.524	-3.35274	8.02e-21	1.22e-18	-	SL3.0ch04	63500272	63502934	+	2321	-	PF03168:Late embryogenesis abundant protein	-
Solyc06g075990.3	873.938	0	12.0857	9.33e-21	1.41e-18	-	SL3.0ch06	47321150	47322092	+	532	-	PF12681:Glyoxalase-like domain	-
Solyc12g014100.2	4730.02	333.396	3.82954	1.11e-20	1.65e-18	-	SL3.0ch12	4918383	4923635	+	1960	-	PF04209:homogentisate 1,2-dioxygenase	-
Solyc09g082760.3	403.733	5925.7	-3.87609	1.11e-20	1.65e-18	-	SL3.0ch09	68864705	68869129	+	1936	-	PF05184:Saposin-like type B, region 1|PF00026:Eukaryotic aspartyl protease	Asp
Solyc01g109920.2	2268.74	0	13.4624	1.4e-20	2.07e-18	-	SL3.0ch01	96674166	96675435	+	1091	-	PF00257:Dehydrin	-
Solyc07g009380.3	118.673	5033.36	-5.40223	1.6e-20	2.35e-18	-	SL3.0ch07	4435708	4438017	+	1252	-	PF00722:Glycosyl hydrolases family 16|PF06955:Xyloglucan endo-transglycosylase (XET) C-terminus	-
Solyc07g044990.3	750.161	113.28	2.72587	1.66e-20	2.41e-18	-	SL3.0ch07	58178139	58184441	+	1289	-	PF03798:TLC domain	LAG1
Solyc01g089850.3	23.1987	695.992	-4.9299	1.97e-20	2.85e-18	-	SL3.0ch01	83448980	83451559	-	1049	-	PF08613:Cyclin	-
Solyc03g006360.3	611.275	23.4421	4.67346	2.03e-20	2.91e-18	-	SL3.0ch03	957494	960872	+	1710	-	PF05564:Dormancy/auxin associated protein	-
Solyc07g062530.3	563.61	12.413	5.51918	2.12e-20	3.03e-18	-	SL3.0ch07	65357379	65364220	+	4105	-	PF00311:Phosphoenolpyruvate carboxylase	-
Solyc02g092110.3	212.389	2705.49	-3.67308	2.18e-20	3.09e-18	-	SL3.0ch02	53960693	53961812	+	632	-	-	-
Solyc04g078460.3	127.997	3279.7	-4.68363	2.51e-20	3.54e-18	-	SL3.0ch04	63270557	63272244	-	1359	-	PF01112:Asparaginase	Asparaginase_2
Solyc01g112230.3	2002.36	0.242423	12.3257	2.68e-20	3.74e-18	-	SL3.0ch01	98189644	98190390	-	685	-	-	-
Solyc06g060970.2	1137.62	0.606117	11.5039	2.76e-20	3.84e-18	-	SL3.0ch06	39060658	39067903	-	6163	-	PF00856:SET domain|PF02182:SAD/SRA domain|PF05033:Pre-SET motif	SET
Solyc10g079350.2	17.0042	1263.93	-6.25071	3.22e-20	4.44e-18	-	SL3.0ch10	61030261	61038440	-	1929	-	PF00201:UDP-glucoronosyl and UDP-glucosyl transferase|PF00382:Transcription factor TFIIB repeat	UDPGT
Solyc02g092210.1	72.3138	500.685	-2.78565	3.62e-20	4.93e-18	-	SL3.0ch02	54002258	54003589	+	1332	-	PF05637:galactosyl transferase GMA12/MNN10 family	-
Solyc10g074930.1	488.377	4084.49	-3.06415	3.63e-20	4.93e-18	-	SL3.0ch10	58698608	58701563	-	1428	-	PF00069:Protein kinase domain	Pkinase
Solyc06g075170.1	981.907	71.2111	3.77239	3.82e-20	5.16e-18	-	SL3.0ch06	46795941	46796432	-	492	-	PF04520:Senescence regulator	-
Solyc06g066680.3	270.855	4.76095	5.88909	3.89e-20	5.22e-18	-	SL3.0ch06	42011065	42015393	-	2212	-	PF00153:Mitochondrial carrier protein	Mito_carr
Solyc10g081840.2	292.122	1.90463	7.18986	4.94e-20	6.59e-18	-	SL3.0ch10	62933605	62935022	+	513	-	PF02045:CCAAT-binding transcription factor (CBF-B/NF-YA) subunit B	CBFB_NFYA
Solyc07g041900.3	4710.86	118.607	5.31269	7.3e-20	9.67e-18	-	SL3.0ch07	54626103	54628551	-	1552	-	PF08246:Cathepsin propeptide inhibitor domain (I29)|PF00112:Papain family cysteine protease	Peptidase_C1
Solyc04g074640.3	92.5403	3139.98	-5.08084	1e-19	1.32e-17	-	SL3.0ch04	60655433	60660581	-	1718	-	PF00141:Peroxidase	-
Solyc03g026370.1	283.838	17.5723	3.99466	1.06e-19	1.39e-17	-	SL3.0ch03	3831103	3831438	+	336	-	-	-
Solyc02g077090.3	48.2299	869.838	-4.15813	1.39e-19	1.81e-17	-	SL3.0ch02	42708683	42713179	-	2247	-	-	-
Solyc06g060910.2	824.443	25.9702	5.02819	1.47e-19	1.9e-17	-	SL3.0ch06	39022284	39027559	-	2450	-	PF07690:Major Facilitator Superfamily	MFS_1
Solyc01g087250.3	2016.52	327.186	2.62284	1.54e-19	1.98e-17	-	SL3.0ch01	82060172	82071217	-	2477	-	PF03055:Retinal pigment epithelial membrane protein	RPE65
Solyc08g068860.3	24.6378	294.243	-3.5736	1.65e-19	2.1e-17	-	SL3.0ch08	57999215	58001792	-	1723	-	PF00026:Eukaryotic aspartyl protease	Asp
Solyc09g089870.3	52.6648	389.81	-2.8884	2.32e-19	2.94e-17	-	SL3.0ch09	69966660	69971090	-	789	-	PF00010:Helix-loop-helix DNA-binding domain	HLH
Solyc09g075350.3	3.66969	161.065	-5.3664	2.94e-19	3.7e-17	-	SL3.0ch09	67492920	67497322	+	1796	-	PF01095:Pectinesterase|PF04043:Plant invertase/pectin methylesterase inhibitor	-
Solyc02g070060.2	221.353	5.5745	5.18036	3.24e-19	4.05e-17	-	SL3.0ch02	40469178	40474351	-	3045	-	PF01565:FAD binding domain|PF08031:Berberine and berberine like	FAD_binding_4
Solyc10g080500.2	820.563	5400.7	-2.71756	5.04e-19	6.27e-17	-	SL3.0ch10	61883024	61886850	+	1725	-	PF00022:Actin	Actin
Solyc01g067510.3	2.87059	229.449	-6.31977	5.11e-19	6.29e-17	-	SL3.0ch01	76052826	76055931	+	2395	-	PF07714:Protein tyrosine kinase	Pkinase_Tyr
Solyc03g121880.3	6419.81	813.662	2.97846	5.12e-19	6.29e-17	-	SL3.0ch03	71396129	71401817	+	2262	-	PF00481:Protein phosphatase 2C	PP2C
Solyc03g112460.3	13.1878	461.886	-5.12446	5.63e-19	6.87e-17	-	SL3.0ch03	64344300	64349425	-	1626	-	PF04864:Allinase	-
Solyc12g040790.2	50.1986	2069.76	-5.36276	6.78e-19	8.23e-17	-	SL3.0ch12	56159608	56164086	-	2307	-	PF13489:Methyltransferase domain|PF08241:Methyltransferase domain	Methyltransf_11
Solyc06g019170.3	6010.09	637.057	3.23846	7.66e-19	9.24e-17	-	SL3.0ch06	17989978	17999091	-	2666	-	PF00696:Amino acid kinase family|PF00171:Aldehyde dehydrogenase family	AA_kinase
Solyc03g098240.3	3558.96	68.1474	5.71819	1.04e-18	1.25e-16	-	SL3.0ch03	62031070	62035654	+	2247	-	PF00282:Pyridoxal-dependent decarboxylase conserved domain	-
Solyc07g018240.1	80.1623	3254.54	-5.35299	1.09e-18	1.3e-16	-	SL3.0ch07	9822969	9823790	-	822	-	PF01151:GNS1/SUR4 family	ELO
Solyc02g088820.3	56.8569	695.857	-3.60945	1.23e-18	1.45e-16	-	SL3.0ch02	51412047	51417740	-	2153	-	PF00450:Serine carboxypeptidase	Peptidase_S10
Solyc04g009910.3	263.286	5.10777	5.59755	1.44e-18	1.7e-16	-	SL3.0ch04	3230813	3232674	-	1286	-	PF00069:Protein kinase domain	Pkinase
Solyc12g019740.2	14961.2	850.582	4.13751	1.69e-18	1.98e-16	-	SL3.0ch12	11252470	11254721	+	1575	-	PF00085:Thioredoxin	-
Solyc02g062710.1	286.717	14.5949	4.31996	1.73e-18	2.02e-16	-	SL3.0ch02	34991103	34992461	+	1359	-	PF02458:Transferase family	-
Solyc06g064550.3	169.366	2729.29	-4.0098	2.61e-18	3.02e-16	-	SL3.0ch06	40336188	40346470	+	3125	-	PF00696:Amino acid kinase family|PF00742:Homoserine dehydrogenase|PF01842:ACT domain|PF03447:Homoserine dehydrogenase, NAD binding domain|PF13840:ACT domain	AA_kinase
Solyc07g055950.3	132.129	4725.07	-5.16431	2.63e-18	3.03e-16	-	SL3.0ch07	63999930	64003090	-	2320	-	-	-
Solyc07g017510.3	8678.53	1398.46	2.63387	2.85e-18	3.26e-16	-	SL3.0ch07	7392942	7416727	+	6337	-	PF01363:FYVE zinc finger|PF01504:Phosphatidylinositol-4-phosphate 5-Kinase|PF00118:TCP-1/cpn60 chaperonin family	FYVE
Solyc03g095860.3	91.2014	647.311	-2.82609	2.87e-18	3.26e-16	-	SL3.0ch03	58966397	58968701	-	1760	-	PF00635:MSP (Major sperm protein) domain|PF12796:Ankyrin repeats (3 copies)	Motile_Sperm
Solyc09g015670.3	8344.99	1741.26	2.26066	4.32e-18	4.9e-16	-	SL3.0ch09	10672732	10679300	-	2645	-	PF02225:PA domain	-
Solyc09g074570.1	453.28	2951.74	-2.7027	4.38e-18	4.93e-16	-	SL3.0ch09	66810787	66811107	-	321	-	PF00462:Glutaredoxin	-
Solyc09g082810.3	2932.91	135.643	4.43951	4.83e-18	5.41e-16	-	SL3.0ch09	68903774	68905407	+	1008	-	PF07172:Glycine rich protein family	-
Solyc01g105370.3	1407.37	179.498	2.96972	5.05e-18	5.63e-16	-	SL3.0ch01	93452160	93468164	-	1967	-	PF03060:Nitronate monooxygenase|PF00005:ABC transporter|PF01474:Class-II DAHP synthetase family	NPD
Solyc12g095980.2	9.25187	174.575	-4.23379	5.85e-18	6.47e-16	-	SL3.0ch12	66054082	66054921	+	840	-	-	-
Solyc05g013880.1	45.6611	379.527	-3.04739	5.98e-18	6.59e-16	-	SL3.0ch05	7319712	7320989	-	1278	-	-	-
Solyc06g069730.3	58.8725	16175.8	-8.09674	7.21e-18	7.9e-16	-	SL3.0ch06	43549398	43550597	+	1005	-	PF00504:Chlorophyll A-B binding protein	-
Solyc02g065770.3	593.599	3336.98	-2.48983	7.29e-18	7.94e-16	-	SL3.0ch02	37479924	37483994	-	2340	-	PF04833:COBRA-like protein	-
Solyc06g071000.3	7376.12	428.395	4.10761	7.77e-18	8.42e-16	-	SL3.0ch06	43754605	43761297	+	2155	-	PF00171:Aldehyde dehydrogenase family	Aldedh
Solyc07g007710.3	1245.84	0	12.5974	8.95e-18	9.65e-16	-	SL3.0ch07	2362309	2363388	-	358	-	-	-
Solyc10g074935.1	71.6458	618.838	-3.11139	1.03e-17	1.11e-15	-	SL3.0ch10	58701609	58703352	-	510	-	-	-
Solyc03g013440.3	322.662	7.16695	5.34754	1.3e-17	1.39e-15	-	SL3.0ch03	46094157	46098832	+	1701	-	PF01490:Transmembrane amino acid transporter protein	Aa_trans
Solyc05g006660.3	464.134	2249.6	-2.27545	1.45e-17	1.54e-15	-	SL3.0ch05	1331180	1339230	+	2425	-	PF07059:Protein of unknown function (DUF1336)	-
Solyc05g050220.3	171.442	4.76084	5.04466	1.54e-17	1.63e-15	-	SL3.0ch05	61119025	61125598	+	2267	-	PF07777:G-box binding protein MFMR|PF16596:Disordered region downstream of MFMR|PF00170:bZIP transcription factor	MFMR
Solyc07g040990.3	2149.71	107.248	4.31262	1.93e-17	2.03e-15	-	SL3.0ch07	51606095	51609075	+	2157	-	PF00481:Protein phosphatase 2C	PP2C
Solyc04g081900.3	2514.83	120.301	4.37746	2.18e-17	2.28e-15	-	SL3.0ch04	65850448	65852911	+	2262	-	PF03107:C1 domain|PF13905:Thioredoxin-like	-
Solyc11g011760.2	976.494	96.1344	3.3319	2.3e-17	2.39e-15	-	SL3.0ch11	4738254	4743582	+	1352	-	-	-
Solyc02g078760.1	49.2088	428.671	-3.13451	2.39e-17	2.47e-15	-	SL3.0ch02	43970610	43971371	-	762	-	-	-
Solyc09g065780.3	24.7451	436.93	-4.17054	2.43e-17	2.5e-15	-	SL3.0ch09	64290874	64292412	-	1466	-	PF08392:FAE1/Type III polyketide synthase-like protein|PF08541:3-Oxoacyl-[acyl-carrier-protein (ACP)] synthase III C terminal	-
Solyc12g006230.2	813.81	31.7549	4.69393	2.54e-17	2.6e-15	-	SL3.0ch12	745272	747708	-	881	-	PF13639:Ring finger domain	-
Solyc03g116500.3	31.9306	228.779	-2.84434	2.65e-17	2.7e-15	-	SL3.0ch03	67384351	67389209	+	2321	-	PF00295:Glycosyl hydrolases family 28	-
Solyc04g074165.1	7.18037	173.78	-4.55781	2.76e-17	2.8e-15	-	SL3.0ch04	60241105	60241524	+	420	-	-	-
Solyc02g093890.1	348.054	0.571241	8.99218	2.94e-17	2.96e-15	-	SL3.0ch02	55233346	55234173	-	828	-	-	-
Solyc06g053980.3	1564.29	56.3388	4.80888	3.33e-17	3.34e-15	-	SL3.0ch06	36953727	36955113	-	1067	-	PF07224:Chlorophyllase	-
Solyc02g063150.3	19575.4	169998	-3.11842	3.54e-17	3.53e-15	-	SL3.0ch02	35770439	35771423	+	793	-	PF12338:Ribulose-1,5-bisphosphate carboxylase small subunit|PF00101:Ribulose bisphosphate carboxylase, small chain	-
Solyc12g008600.2	14.1149	377.169	-4.7216	4.87e-17	4.84e-15	-	SL3.0ch12	1996089	2000764	+	1909	-	PF06219:Protein of unknown function (DUF1005)	-
Solyc12g089250.1	3.68482	134.697	-5.1011	5.04e-17	4.98e-15	-	SL3.0ch12	65341920	65343632	+	1713	-	PF07250:Glyoxal oxidase N-terminus|PF09118:Domain of unknown function (DUF1929)	-
Solyc08g075150.3	651.595	2.66689	8.29682	6.32e-17	6.22e-15	-	SL3.0ch08	59419080	59424699	-	2755	-	-	-
Solyc04g011440.3	11572	723.071	4.00183	6.93e-17	6.79e-15	-	SL3.0ch04	3895042	3900191	+	2678	-	PF00012:Hsp70 protein	HSP70
Solyc04g054990.3	5781.69	515.329	3.48902	7.37e-17	7.19e-15	-	SL3.0ch04	53462680	53464555	+	855	-	PF01477:PLAT/LH2 domain	-
Solyc02g089350.3	68.4799	1240.65	-4.1901	7.54e-17	7.31e-15	-	SL3.0ch02	51836312	51837194	+	549	-	PF02704:Gibberellin regulated protein	-
Solyc06g066770.1	43.5239	548.566	-3.64501	7.63e-17	7.36e-15	-	SL3.0ch06	42066084	42067187	-	1104	-	PF01344:Kelch motif	Kelch_1
Solyc03g044460.1	292.834	0	10.5096	7.67e-17	7.36e-15	-	SL3.0ch03	9311337	9311777	+	441	-	PF00010:Helix-loop-helix DNA-binding domain	HLH
Solyc05g013680.3	111.662	646.831	-2.53904	9.1e-17	8.67e-15	-	SL3.0ch05	6982741	6988957	-	2521	-	PF00657:GDSL-like Lipase/Acylhydrolase	Lipase_GDSL
Solyc07g065985.1	420.221	15.9281	4.68316	9.12e-17	8.67e-15	-	SL3.0ch07	67678997	67679946	+	675	-	PF01277:Oleosin	-
Solyc05g056120.3	195.149	2142.81	-3.45582	9.23e-17	8.74e-15	-	SL3.0ch05	66360248	66362822	-	1371	-	PF00320:GATA zinc finger	GATA
Solyc01g110940.3	4.73636	208.888	-5.48576	9.27e-17	8.74e-15	-	SL3.0ch01	97317693	97317950	+	258	-	-	-
Solyc06g068160.3	786.241	0.606117	10.9675	9.78e-17	9.17e-15	-	SL3.0ch06	42356630	42358264	-	1216	-	PF00571:CBS domain	CBS
Solyc11g006710.2	5.39545	131.569	-4.59007	1.1e-16	1.02e-14	-	SL3.0ch11	1307248	1312033	-	2821	-	PF13906:C-terminus of AA_permease|PF13520:Amino acid permease	-
Solyc05g015890.3	511.681	11.8432	5.48579	1.13e-16	1.06e-14	-	SL3.0ch05	12670173	12672239	-	1813	-	-	-
Solyc07g005510.3	3224.46	22919.3	-2.8294	1.17e-16	1.08e-14	-	SL3.0ch07	400603	406327	+	1933	-	PF00487:Fatty acid desaturase	-
Solyc02g092530.3	116.514	2110.32	-4.18439	1.21e-16	1.12e-14	-	SL3.0ch02	54232495	54237659	-	2346	-	PF03069:Acetamidase/Formamidase family	FmdA_AmdA
Solyc04g071650.3	1119.93	9634.42	-3.10414	1.28e-16	1.18e-14	-	SL3.0ch04	58716236	58723118	+	3930	-	PF14569:Zinc-binding RING-finger|PF03552:Cellulose synthase	-
Solyc02g090070.3	157.017	719.142	-2.19359	1.35e-16	1.24e-14	-	SL3.0ch02	52351344	52354260	-	2672	-	PF03000:NPH3 family	-
Solyc06g051960.3	20.6613	212.043	-3.3843	1.42e-16	1.29e-14	-	SL3.0ch06	35729326	35732751	+	2119	-	PF04043:Plant invertase/pectin methylesterase inhibitor|PF01095:Pectinesterase	-
Solyc01g096360.3	185.971	1501.16	-3.01533	1.46e-16	1.32e-14	-	SL3.0ch01	87315356	87319879	+	2528	-	PF00620:RhoGAP domain	RhoGAP
Solyc11g071640.2	113.331	1255.86	-3.46221	1.72e-16	1.55e-14	-	SL3.0ch11	55351145	55356075	+	2785	-	PF01915:Glycosyl hydrolase family 3 C-terminal domain|PF00933:Glycosyl hydrolase family 3 N terminal domain	Glyco_hydro_3_C
Solyc03g112580.3	56.865	1161.41	-4.35565	1.77e-16	1.59e-14	-	SL3.0ch03	64451257	64455587	+	3461	-	PF08263:Leucine rich repeat N-terminal domain|PF12799:Leucine Rich repeats (2 copies)|PF00069:Protein kinase domain|PF13855:Leucine rich repeat	LRRNT_2
Solyc04g078590.3	12.043	212.812	-4.14986	1.92e-16	1.71e-14	-	SL3.0ch04	63359800	63363761	+	3474	-	PF13855:Leucine rich repeat|PF00069:Protein kinase domain	Pkinase
Solyc11g013810.2	984.547	27600.8	-4.80855	1.97e-16	1.75e-14	-	SL3.0ch11	7176907	7181577	-	3289	-	PF03404:Mo-co oxidoreductase dimerisation domain|PF00970:Oxidoreductase FAD-binding domain|PF00175:Oxidoreductase NAD-binding domain|PF00174:Oxidoreductase molybdopterin binding domain|PF00173:Cytochrome b5-like Heme/Steroid binding domain	FAD_binding_6
Solyc04g082140.3	306.342	3996.43	-3.70585	2.4e-16	2.13e-14	-	SL3.0ch04	66003841	66008652	-	1971	-	PF07731:Multicopper oxidase|PF07732:Multicopper oxidase|PF00394:Multicopper oxidase	-
Solyc01g102960.3	1206.47	8.95031	6.99142	2.57e-16	2.26e-14	-	SL3.0ch01	91487831	91488400	+	570	-	PF00011:Hsp20/alpha crystallin family	-
Solyc06g084140.3	22.4119	380.315	-4.06692	3.07e-16	2.69e-14	-	SL3.0ch06	49409670	49412461	+	1655	-	PF00916:Sulfate permease family	Sulfate_transp
Solyc12g010820.2	475.46	0.242423	10.2509	3.55e-16	3.1e-14	-	SL3.0ch12	3763108	3765184	-	1792	-	-	-
Solyc02g084980.3	964.308	67.0368	3.83589	4.04e-16	3.52e-14	-	SL3.0ch02	48648845	48651237	-	2226	-	PF01501:Glycosyl transferase family 8	Glyco_transf_8
Solyc01g102330.3	80.2012	833.23	-3.38427	4.08e-16	3.53e-14	-	SL3.0ch01	91020799	91022041	-	816	-	PF03629:Carbohydrate esterase, sialic acid-specific acetylesterase	-
Solyc03g119810.1	1598.8	124.597	3.68006	4.1e-16	3.54e-14	-	SL3.0ch03	69872214	69872669	+	456	-	-	-
Solyc04g082830.3	172.749	5.14264	5.03488	4.51e-16	3.88e-14	-	SL3.0ch04	66450776	66455346	+	1553	-	PF03547:Membrane transport protein	-
Solyc11g013270.2	20.9301	245.06	-3.55396	4.63e-16	3.95e-14	-	SL3.0ch11	6161979	6180502	-	2824	-	PF10250:GDP-fucose protein O-fucosyltransferase	-
Solyc01g086920.3	4.83233	137.074	-4.91391	4.64e-16	3.95e-14	-	SL3.0ch01	81702615	81703721	+	1107	-	PF13855:Leucine rich repeat|PF08263:Leucine rich repeat N-terminal domain	LRRNT_2
Solyc02g090960.1	15.4755	286.862	-4.23841	4.66e-16	3.95e-14	-	SL3.0ch02	53054148	53054501	+	354	-	PF05498:Rapid ALkalinization Factor (RALF)	-
Solyc09g082330.2	536.374	6.61395	6.30652	4.81e-16	4.06e-14	-	SL3.0ch09	68512481	68520891	-	2713	-	PF00190:Cupin	-
Solyc11g006040.2	322.853	2957.68	-3.19661	5.69e-16	4.78e-14	-	SL3.0ch11	845786	849528	-	3073	-	PF00069:Protein kinase domain|PF08263:Leucine rich repeat N-terminal domain	Pkinase
Solyc04g009960.3	11550.8	1539.04	2.9084	6.23e-16	5.22e-14	-	SL3.0ch04	3278230	3284327	+	2134	-	PF01212:Beta-eliminating lyase	Beta_elim_lyase
Solyc04g074310.3	17.3891	197.278	-3.51462	6.48e-16	5.41e-14	-	SL3.0ch04	60403088	60409496	+	1052	-	PF00076:RNA recognition motif. (a.k.a. RRM, RBD, or RNP domain)	RRM_1
Solyc02g093270.3	1351.14	117.64	3.51285	8.54e-16	7.09e-14	-	SL3.0ch02	54815435	54817854	-	2087	-	PF01596:O-methyltransferase	-
Solyc10g011820.3	123.165	1994.67	-4.02131	8.88e-16	7.34e-14	-	SL3.0ch10	4054535	4055854	+	1320	-	PF00173:Cytochrome b5-like Heme/Steroid binding domain|PF00487:Fatty acid desaturase	-
Solyc03g110940.3	139.994	1164.22	-3.05171	1.15e-15	9.52e-14	-	SL3.0ch03	63146117	63154988	+	2279	-	PF03109:ABC1 family	ABC1
Solyc07g056650.3	42.9889	292.728	-2.75644	1.24e-15	1.02e-13	-	SL3.0ch07	64584920	64587947	+	1798	-	-	-
Solyc03g120020.3	68.4088	682.962	-3.31019	1.25e-15	1.02e-13	-	SL3.0ch03	70017910	70024239	+	4243	-	PF00955:HCO3- transporter family	-
Solyc03g006050.3	61.5471	359.668	-2.53934	1.31e-15	1.07e-13	-	SL3.0ch03	743368	745666	+	1308	-	PF13855:Leucine rich repeat	-
Solyc01g095070.3	134.336	1431.87	-3.41034	1.41e-15	1.14e-13	-	SL3.0ch01	86311281	86313721	+	869	-	-	-
Solyc06g083490.3	7.97558	281.256	-5.1169	1.65e-15	1.33e-13	-	SL3.0ch06	48936891	48941319	-	1078	-	PF13561:Enoyl-(Acyl carrier protein) reductase	-
Solyc03g083560.1	52.0954	1429.61	-4.78576	1.74e-15	1.4e-13	-	SL3.0ch03	54939827	54940876	+	1050	-	PF04674:Phosphate-induced protein 1 conserved region	-
Solyc09g091030.3	20420.3	4590.4	2.15343	1.8e-15	1.44e-13	-	SL3.0ch09	70857970	70860704	+	1944	-	PF01373:Glycosyl hydrolase family 14	-
Solyc01g097240.3	1078.59	37.8795	4.82151	1.91e-15	1.52e-13	-	SL3.0ch01	88037596	88038180	-	475	-	PF00967:Barwin family	-
Solyc03g096760.1	7.43282	315.005	-5.44368	2.13e-15	1.69e-13	-	SL3.0ch03	60535926	60536264	-	339	-	-	-
Solyc10g005960.1	1000.93	6691.44	-2.74149	2.18e-15	1.72e-13	-	SL3.0ch10	736038	737285	-	1248	-	PF02469:Fasciclin domain	-
Solyc12g057073.1	7.75473	129.208	-3.99897	2.36e-15	1.86e-13	-	SL3.0ch12	64089110	64091609	-	690	-	-	-
Solyc12g087940.2	11.7564	211.895	-4.15322	2.38e-15	1.87e-13	-	SL3.0ch12	64422002	64424168	-	1366	-	PF14541:Xylanase inhibitor C-terminal|PF14543:Xylanase inhibitor N-terminal	-
Solyc06g065190.1	76.7751	458.41	-2.58781	2.53e-15	1.98e-13	-	SL3.0ch06	40763928	40764905	-	978	-	PF03634:TCP family transcription factor	TCP
Solyc05g054740.3	112.164	1192.06	-3.41316	2.54e-15	1.98e-13	-	SL3.0ch05	65441283	65449989	+	2518	-	PF00916:Sulfate permease family|PF01740:STAS domain	Sulfate_transp
Solyc07g053200.3	540.598	71.5537	2.89625	2.91e-15	2.26e-13	-	SL3.0ch07	61776632	61782795	-	4823	-	PF00582:Universal stress protein family	Usp
Solyc07g043000.3	5.37644	227.637	-5.4204	2.94e-15	2.27e-13	-	SL3.0ch07	56656282	56666761	-	1448	-	PF14547:Hydrophobic seed protein	-
Solyc12g015690.2	8.64457	332.462	-5.21927	2.95e-15	2.27e-13	-	SL3.0ch12	5671177	5672080	+	681	-	PF02469:Fasciclin domain	-
Solyc06g083660.3	385.336	2163.62	-2.48701	3.02e-15	2.32e-13	-	SL3.0ch06	49043290	49049748	-	5341	-	PF12552:Protein of unknown function (DUF3741)|PF14309:Domain of unknown function (DUF4378)	-
Solyc06g065380.3	7.32426	235.304	-4.95208	3.2e-15	2.45e-13	-	SL3.0ch06	40918416	40922431	+	1789	-	PF00069:Protein kinase domain|PF13499:EF-hand domain pair	Pkinase
Solyc01g058720.3	66.8353	1124.73	-4.07327	3.25e-15	2.48e-13	-	SL3.0ch01	67909933	67920333	-	1156	-	PF13499:EF-hand domain pair	-
Solyc06g061280.3	222.039	4.50165	5.48566	3.45e-15	2.62e-13	-	SL3.0ch06	39392307	39395193	-	1464	-	PF01370:NAD dependent epimerase/dehydratase family	Epimerase
Solyc11g066100.2	8385.76	1025.23	3.03309	5.2e-15	3.94e-13	-	SL3.0ch11	52067538	52069938	-	2067	-	PF00012:Hsp70 protein	HSP70
Solyc07g042390.2	7.9112	207.743	-4.70615	5.35e-15	4.03e-13	-	SL3.0ch07	55649037	55649603	-	567	-	PF04043:Plant invertase/pectin methylesterase inhibitor	-
Solyc06g069880.1	44.4704	619.688	-3.79509	5.46e-15	4.1e-13	-	SL3.0ch06	43624650	43626062	+	1413	-	-	-
Solyc05g008390.3	353.685	26.6286	3.70973	5.52e-15	4.13e-13	-	SL3.0ch05	2756435	2760306	-	1563	-	PF12906:RING-variant domain|PF12428:Protein of unknown function (DUF3675)	-
Solyc08g062450.1	3518.55	61.1079	5.84973	5.84e-15	4.35e-13	-	SL3.0ch08	51172710	51173186	-	477	-	PF00011:Hsp20/alpha crystallin family	-
Solyc08g079090.3	58.8698	1393.1	-4.553	6e-15	4.45e-13	-	SL3.0ch08	62856357	62860553	+	2598	-	PF07731:Multicopper oxidase|PF07732:Multicopper oxidase|PF00394:Multicopper oxidase	-
Solyc02g087110.3	164.131	7.47913	4.3612	6.33e-15	4.68e-13	-	SL3.0ch02	50256411	50262264	+	2222	-	PF03098:Animal haem peroxidase	An_peroxidase
Solyc04g063350.3	1399.61	70.0292	4.30711	6.43e-15	4.74e-13	-	SL3.0ch04	55473351	55480565	+	1847	-	PF00676:Dehydrogenase E1 component	-
Solyc11g008870.2	943.167	4893.07	-2.37504	6.55e-15	4.81e-13	-	SL3.0ch11	3044614	3049369	-	2232	-	PF02219:Methylenetetrahydrofolate reductase	-
Solyc10g075070.2	52361.9	4209.49	3.63661	6.65e-15	4.87e-13	-	SL3.0ch10	58843218	58843830	-	485	-	PF00234:Protease inhibitor/seed storage/LTP family	-
Solyc06g010033.1	54.7113	298.788	-2.45451	6.86e-15	5e-13	-	SL3.0ch06	4786114	4791546	+	1591	-	PF03094:Mlo family	-
Solyc02g065530.3	15.459	163.064	-3.41315	7.04e-15	5.11e-13	-	SL3.0ch02	37259368	37261476	-	2000	-	PF01501:Glycosyl transferase family 8	Glyco_transf_8
Solyc03g116680.3	14602.2	2257.28	2.69396	7.59e-15	5.5e-13	-	SL3.0ch03	67467770	67473729	+	2156	-	PF01429:Methyl-CpG binding domain	MBD
Solyc01g099520.3	106.347	568.532	-2.42419	8.71e-15	6.28e-13	-	SL3.0ch01	89618271	89618615	-	345	-	PF05498:Rapid ALkalinization Factor (RALF)	-
Solyc05g050980.3	55.6468	490.444	-3.1321	9.16e-15	6.59e-13	-	SL3.0ch05	62040509	62047524	+	2009	-	PF00275:EPSP synthase (3-phosphoshikimate 1-carboxyvinyltransferase)	EPSP_synthase
Solyc02g079710.3	210.191	2.59702	6.09851	9.23e-15	6.61e-13	-	SL3.0ch02	44725429	44729783	-	3444	-	PF08276:PAN-like domain|PF01453:D-mannose binding lectin|PF00954:S-locus glycoprotein domain|PF07714:Protein tyrosine kinase	B_lectin
Solyc02g085590.3	235.23	0	10.195	1.01e-14	7.17e-13	-	SL3.0ch02	49055517	49058482	-	2366	-	PF00190:Cupin	-
Solyc01g079180.3	1.80138	134.901	-6.47318	1.05e-14	7.44e-13	-	SL3.0ch01	78137369	78139943	+	1470	-	PF01095:Pectinesterase	-
Solyc07g052620.1	420.602	12.2901	5.02982	1.1e-14	7.78e-13	-	SL3.0ch07	61213066	61213458	-	393	-	-	-
Solyc07g016170.3	783.88	120.552	2.69958	1.13e-14	7.96e-13	-	SL3.0ch07	6360748	6388731	+	9360	-	PF00288:GHMP kinases N terminal domain	GHMP_kinases
Solyc01g081310.3	211.998	8.3973	4.57994	1.17e-14	8.21e-13	-	SL3.0ch01	80396372	80407133	+	7537	-	PF02798:Glutathione S-transferase, N-terminal domain|PF00043:Glutathione S-transferase, C-terminal domain	GST_N
Solyc03g005770.2	12034.6	477807	-5.31122	1.18e-14	8.29e-13	-	SL3.0ch03	540999	543842	+	1545	-	PF00504:Chlorophyll A-B binding protein	-
Solyc09g064490.2	2.33037	89.3724	-5.26821	1.24e-14	8.68e-13	-	SL3.0ch09	62000235	62002547	+	2313	-	PF00082:Subtilase family|PF02225:PA domain|PF05922:Peptidase inhibitor I9	Peptidase_S8
Solyc01g101100.3	239.948	1374.75	-2.51838	1.26e-14	8.77e-13	-	SL3.0ch01	90823728	90829283	-	3123	-	PF00069:Protein kinase domain	Pkinase
Solyc03g115370.3	1097.9	136.326	3.00581	1.35e-14	9.35e-13	-	SL3.0ch03	66578213	66586276	+	3062	-	PF00130:Phorbol esters/diacylglycerol binding domain (C1 domain)|PF00609:Diacylglycerol kinase accessory domain|PF00781:Diacylglycerol kinase catalytic domain	C1_1
novel.299	36.2436	1910.73	-5.73099	1.39e-14	9.6e-13	-	SL3.0ch07	60825174	60826264	-	1091	-	-	-
Solyc12g008660.1	604.104	29.5528	4.31696	1.42e-14	9.78e-13	-	SL3.0ch12	2038209	2039426	+	1218	-	PF00642:Zinc finger C-x8-C-x5-C-x3-H type (and similar)	zf-CCCH
Solyc12g009200.2	436.185	5277.99	-3.59773	1.55e-14	1.06e-12	-	SL3.0ch12	2484949	2487746	-	987	-	PF00504:Chlorophyll A-B binding protein	-
Solyc10g083170.2	18.6162	226.591	-3.63536	1.61e-14	1.1e-12	-	SL3.0ch10	63163547	63169259	-	1875	-	PF13561:Enoyl-(Acyl carrier protein) reductase	-
Solyc06g050790.3	563.743	40.3072	3.82869	1.73e-14	1.18e-12	-	SL3.0ch06	33664574	33668366	+	2401	-	PF01490:Transmembrane amino acid transporter protein	Aa_trans
Solyc10g076250.2	4139.63	151.892	4.77366	1.85e-14	1.26e-12	-	SL3.0ch10	59244801	59248929	+	1750	-	PF00202:Aminotransferase class-III	Aminotran_3
Solyc04g064610.3	1.01995	212.33	-7.55635	1.87e-14	1.26e-12	-	SL3.0ch04	55784901	55788416	-	2786	-	PF03083:Sugar efflux transporter for intercellular exchange	-
Solyc09g008770.3	133.96	1.78348	6.56243	1.92e-14	1.3e-12	-	SL3.0ch09	2194101	2196611	+	1501	-	PF02987:Late embryogenesis abundant protein	-
Solyc03g112590.3	289.335	3.27301	6.8488	2.21e-14	1.49e-12	-	SL3.0ch03	64460806	64464738	-	2890	-	PF00004:ATPase family associated with various cellular activities (AAA)|PF02933:Cell division protein 48 (CDC48), domain 2|PF02359:Cell division protein 48 (CDC48), N-terminal domain	AAA
Solyc01g100460.3	132.719	9.71281	3.83919	2.43e-14	1.63e-12	-	SL3.0ch01	90360889	90361305	+	417	-	PF00170:bZIP transcription factor	bZIP_1
Solyc03g113910.3	19.0885	172.928	-3.19098	2.59e-14	1.74e-12	-	SL3.0ch03	65433008	65435436	+	838	-	PF02704:Gibberellin regulated protein	-
Solyc05g006550.3	90.426	546.613	-2.59349	2.61e-14	1.74e-12	-	SL3.0ch05	1184464	1188845	+	2736	-	-	-
Solyc09g014480.2	41.0296	500.455	-3.62016	3.17e-14	2.11e-12	-	SL3.0ch09	6096987	6104847	-	924	-	PF08263:Leucine rich repeat N-terminal domain|PF13855:Leucine rich repeat	LRRNT_2
Solyc01g102280.3	17.6783	151.098	-3.09885	3.34e-14	2.21e-12	-	SL3.0ch01	90973429	90976314	-	2351	-	-	-
Solyc01g005990.3	294.496	1514.75	-2.36525	3.56e-14	2.35e-12	-	SL3.0ch01	653437	655153	-	834	-	PF14368:Probable lipid transfer	-
Solyc01g018020.2	460.214	6.80508	6.2207	3.9e-14	2.57e-12	-	SL3.0ch01	26751512	26757641	+	2472	-	PF02779:Transketolase, pyrimidine binding domain|PF02780:Transketolase, C-terminal domain|PF00456:Transketolase, thiamine diphosphate binding domain	-
Solyc09g098110.3	14.0439	211.528	-3.8756	3.93e-14	2.58e-12	-	SL3.0ch09	72504398	72512396	-	1583	-	PF00010:Helix-loop-helix DNA-binding domain	HLH
Solyc03g093800.1	8215.71	237.072	5.1189	4.05e-14	2.65e-12	-	SL3.0ch03	56913720	56914145	-	426	-	-	-
Solyc09g075590.1	21.3896	398.952	-4.24657	5.97e-14	3.89e-12	-	SL3.0ch09	67702213	67702683	-	471	-	-	-
Solyc06g016790.2	48.9361	448.307	-3.2079	6e-14	3.89e-12	-	SL3.0ch06	13634147	13636276	-	2016	-	-	-
Solyc05g055010.3	525.179	41.5694	3.66952	6.01e-14	3.89e-12	-	SL3.0ch05	65634036	65638039	-	1562	-	PF00076:RNA recognition motif. (a.k.a. RRM, RBD, or RNP domain)	RRM_1
Solyc03g026110.3	257.311	1167.35	-2.17862	6.35e-14	4.1e-12	-	SL3.0ch03	3545165	3549192	-	2138	-	PF13178:Protein of unknown function (DUF4005)	-
Solyc12g088760.1	130.305	1058.25	-3.02228	6.39e-14	4.11e-12	-	SL3.0ch12	64995439	64997688	+	2250	-	PF05922:Peptidase inhibitor I9|PF00082:Subtilase family	Peptidase_S8
Solyc01g110050.2	62.0944	536.427	-3.10558	6.89e-14	4.42e-12	-	SL3.0ch01	96767833	96775774	-	2823	-	PF16656:Purple acid Phosphatase, N-terminal domain|PF14008:Iron/zinc purple acid phosphatase-like protein C|PF00149:Calcineurin-like phosphoesterase	Metallophos
Solyc10g086660.2	111.862	1334.62	-3.57054	7.94e-14	5.08e-12	-	SL3.0ch10	65562434	65566064	-	2598	-	PF03759:PRONE (Plant-specific Rop nucleotide exchanger)	DUF315
Solyc04g016220.3	218.263	2261.96	-3.37252	8.27e-14	5.27e-12	-	SL3.0ch04	6987152	6988540	+	1389	-	PF00201:UDP-glucoronosyl and UDP-glucosyl transferase	UDPGT
Solyc09g082100.3	160.458	1.05609	6.94188	8.39e-14	5.33e-12	-	SL3.0ch09	68373501	68377783	-	1819	-	PF04927:Seed maturation protein	-
Solyc03g058910.3	6.47725	110.894	-4.14189	8.64e-14	5.47e-12	-	SL3.0ch03	28825338	28827419	+	1920	-	PF00544:Pectate lyase	-
Solyc03g111620.1	20.7624	172.535	-3.04376	8.92e-14	5.63e-12	-	SL3.0ch03	63739956	63740690	-	735	-	PF08241:Methyltransferase domain	Methyltransf_11
Solyc11g006250.2	57.4165	2927.23	-5.67086	9.37e-14	5.9e-12	-	SL3.0ch11	1004268	1007170	+	1460	-	PF00657:GDSL-like Lipase/Acylhydrolase	Lipase_GDSL
Solyc09g098120.3	518.523	0	11.3326	9.82e-14	6.16e-12	-	SL3.0ch09	72524661	72526347	+	1086	-	PF06884:Protein of unknown function (DUF1264)	-
Solyc06g049050.3	519.427	6140.73	-3.5649	1.02e-13	6.37e-12	-	SL3.0ch06	32415687	32417447	+	1188	-	PF01357:Pollen allergen|PF03330:Lytic transglycolase	-
Solyc06g066600.3	801.694	99.6791	3.02174	1.43e-13	8.94e-12	-	SL3.0ch06	41958871	41965288	-	1476	-	PF00083:Sugar (and other) transporter	Sugar_tr
Solyc12g057070.2	77.1416	881.751	-3.51985	1.5e-13	9.3e-12	-	SL3.0ch12	64081345	64090648	+	2855	-	PF00201:UDP-glucoronosyl and UDP-glucosyl transferase	UDPGT
Solyc03g033610.1	30.6012	185.027	-2.60005	1.57e-13	9.74e-12	-	SL3.0ch03	5196732	5200118	-	3387	-	PF13855:Leucine rich repeat|PF08263:Leucine rich repeat N-terminal domain|PF00069:Protein kinase domain	LRRNT_2
Solyc04g072690.3	420.174	63.4041	2.74748	1.59e-13	9.79e-12	-	SL3.0ch04	59733698	59743266	+	3167	-	PF14541:Xylanase inhibitor C-terminal|PF14543:Xylanase inhibitor N-terminal	-
Solyc08g083115.1	7790.25	151.231	5.69324	1.59e-13	9.8e-12	-	SL3.0ch08	65791600	65794519	+	1128	-	PF01053:Cys/Met metabolism PLP-dependent enzyme	Cys_Met_Meta_PP
Solyc02g085100.3	490.191	3138.76	-2.67756	1.6e-13	9.86e-12	-	SL3.0ch02	48728920	48733232	-	1254	-	PF01263:Aldose 1-epimerase	Aldose_epim
Solyc08g014340.3	1633.82	7715.16	-2.23931	1.95e-13	1.2e-11	-	SL3.0ch08	4159363	4166819	-	1584	-	PF00291:Pyridoxal-phosphate dependent enzyme	PALP
Solyc09g057630.3	19.8483	199.993	-3.32442	2.1e-13	1.28e-11	-	SL3.0ch09	50193041	50195091	-	1836	-	PF07983:X8 domain|PF00332:Glycosyl hydrolases family 17	Glyco_hydro_17
Solyc02g065230.3	9.03878	217.745	-4.54615	2.13e-13	1.3e-11	-	SL3.0ch02	36970080	36972668	+	2507	-	PF00067:Cytochrome P450	p450
Solyc01g112260.3	209.701	3420.1	-4.03042	2.39e-13	1.45e-11	-	SL3.0ch01	98249777	98250455	-	544	-	-	-
Solyc04g014730.3	405.703	52.6345	2.93528	2.98e-13	1.81e-11	-	SL3.0ch04	4994106	4997947	+	1408	-	PF09298:Fumarylacetoacetase N-terminal|PF01557:Fumarylacetoacetate (FAA) hydrolase family	FAA_hydrolase
Solyc09g090680.3	1.22957	151.169	-6.77972	3.25e-13	1.96e-11	-	SL3.0ch09	70604587	70606987	+	1631	-	PF01657:Salt stress response/antifungal	-
Solyc02g080200.3	183.251	3689.63	-4.33463	3.26e-13	1.96e-11	-	SL3.0ch02	45033994	45044747	-	3310	-	PF04043:Plant invertase/pectin methylesterase inhibitor|PF01095:Pectinesterase	-
Solyc04g082950.3	32.5755	665.723	-4.36003	3.29e-13	1.97e-11	-	SL3.0ch04	66499675	66502524	+	2398	-	PF01697:Glycosyltransferase family 92	-
Solyc09g008860.3	20.9085	367.673	-4.15485	3.31e-13	1.98e-11	-	SL3.0ch09	2279158	2282029	-	2358	-	PF07714:Protein tyrosine kinase	Pkinase_Tyr
Solyc02g086915.1	343.965	2062.35	-2.58388	3.37e-13	2.01e-11	-	SL3.0ch02	50139584	50141548	-	920	-	-	-
Solyc05g005540.3	105.051	494.681	-2.23718	3.38e-13	2.01e-11	-	SL3.0ch05	380355	382190	-	1836	-	PF03181:BURP domain	-
Solyc01g098740.3	23.0546	350.153	-3.90523	3.39e-13	2.01e-11	-	SL3.0ch01	89053885	89057159	-	1806	-	PF07714:Protein tyrosine kinase	Pkinase_Tyr
Solyc02g081210.3	20.5995	216.977	-3.39861	3.41e-13	2.02e-11	-	SL3.0ch02	45815109	45818193	+	1474	-	PF01357:Pollen allergen|PF03330:Lytic transglycolase	-
Solyc10g005040.3	521.695	48.0598	3.40875	3.68e-13	2.17e-11	-	SL3.0ch10	48377	49274	+	821	-	PF03168:Late embryogenesis abundant protein	-
Solyc08g080570.3	1948.56	390.92	2.31841	3.85e-13	2.26e-11	-	SL3.0ch08	63950139	63953756	-	2072	-	PF16363:GDP-mannose 4,6 dehydratase	-
Solyc03g111680.3	4.35515	107.717	-4.58716	4.27e-13	2.5e-11	-	SL3.0ch03	63801218	63808236	-	4264	-	PF13177:DNA polymerase III, delta subunit	-
Solyc11g009020.2	205.179	2295.67	-3.48055	4.28e-13	2.5e-11	-	SL3.0ch11	3160196	3165653	-	1748	-	PF13419:Haloacid dehalogenase-like hydrolase	-
Solyc08g065140.1	127.428	672.722	-2.39548	4.45e-13	2.59e-11	-	SL3.0ch08	52890766	52891560	-	795	-	-	-
Solyc01g109090.2	666.284	6.90777	6.49221	4.69e-13	2.72e-11	-	SL3.0ch01	96055967	96056431	+	465	-	-	-
Solyc06g008890.3	28.0525	182.569	-2.6925	4.95e-13	2.86e-11	-	SL3.0ch06	2832072	2833409	+	1338	-	PF00069:Protein kinase domain	Pkinase
Solyc02g079360.2	28.2569	337.266	-3.56096	5e-13	2.89e-11	-	SL3.0ch02	44508583	44511975	+	1749	-	PF00564:PB1 domain	-
Solyc07g042260.3	54.6657	421.94	-2.93431	5.15e-13	2.97e-11	-	SL3.0ch07	55485151	55493196	-	3832	-	PF02362:B3 DNA binding domain|PF02309:AUX/IAA family|PF06507:Auxin response factor	B3
Solyc02g086910.3	431.938	2590.56	-2.58451	5.45e-13	3.13e-11	-	SL3.0ch02	50133924	50139541	-	4413	-	PF00160:Cyclophilin type peptidyl-prolyl cis-trans isomerase/CLD	Pro_isomerase
Solyc12g042760.1	26.3748	285.064	-3.42992	5.62e-13	3.21e-11	-	SL3.0ch12	59125937	59127376	-	1440	-	PF13855:Leucine rich repeat	-
Solyc06g007580.1	233.54	8.34567	4.70277	5.94e-13	3.39e-11	-	SL3.0ch06	1577413	1578312	+	900	-	PF04720:PDDEXK-like family of unknown function	-
Solyc08g065610.3	17840.1	2796.09	2.67419	6.17e-13	3.51e-11	-	SL3.0ch08	53811248	53817065	-	1975	-	PF01650:Peptidase C13 family	-
Solyc09g098590.3	1803.03	278.704	2.68891	6.62e-13	3.76e-11	-	SL3.0ch09	72870863	72905435	+	7380	-	PF13328:HD domain|PF00862:Sucrose synthase|PF02824:TGS domain|PF04607:Region found in RelA / SpoT proteins|PF00650:CRAL/TRIO domain|PF04938:Survival motor neuron (SMN) interacting protein 1 (SIP1)|PF00534:Glycosyl transferases group 1	Glycos_transf_1
Solyc05g006650.3	203.784	2173.64	-3.41422	8.12e-13	4.6e-11	-	SL3.0ch05	1310993	1316303	-	1603	-	PF00010:Helix-loop-helix DNA-binding domain	HLH
Solyc01g068130.3	57.7095	317.351	-2.46563	9.13e-13	5.15e-11	-	SL3.0ch01	77047850	77051726	-	1970	-	-	-
Solyc09g092690.3	198.262	0.84854	8.15786	9.2e-13	5.17e-11	-	SL3.0ch09	72130436	72136509	+	3759	-	PF00254:FKBP-type peptidyl-prolyl cis-trans isomerase|PF00515:Tetratricopeptide repeat	FKBP_C
Solyc04g015750.3	23121.1	125209	-2.43705	9.2e-13	5.17e-11	-	SL3.0ch04	6034388	6040394	-	4717	-	PF02514:CobN/Magnesium Chelatase|PF11965:Domain of unknown function (DUF3479)	-
Solyc06g051020.2	4775.25	452.215	3.40196	9.29e-13	5.2e-11	-	SL3.0ch06	34193049	34195089	+	1747	-	PF12222:Peptide N-acetyl-beta-D-glucosaminyl asparaginase amidase A	-
Solyc09g075460.3	382.345	2976.22	-2.96028	9.49e-13	5.29e-11	-	SL3.0ch09	67592241	67596397	+	1993	-	PF00295:Glycosyl hydrolases family 28	-
Solyc09g005610.3	133.953	1.62733	6.1194	9.5e-13	5.29e-11	-	SL3.0ch09	422280	423723	-	837	-	PF14144:Seed dormancy control	-
Solyc04g050620.3	304.935	9.72786	4.88595	9.74e-13	5.41e-11	-	SL3.0ch04	47627779	47629754	-	1881	-	PF00067:Cytochrome P450	p450
Solyc02g068240.3	764.274	177.982	2.10304	9.82e-13	5.44e-11	-	SL3.0ch02	38800914	38806046	-	1523	-	PF03982:Diacylglycerol acyltransferase	-
Solyc03g116730.3	1041.89	21120.7	-4.34206	1.04e-12	5.72e-11	-	SL3.0ch03	67501201	67505043	-	2794	-	PF00487:Fatty acid desaturase	-
Solyc10g054870.2	812.826	10867.2	-3.7412	1.1e-12	6.04e-11	-	SL3.0ch10	55984141	55991262	-	2347	-	PF00121:Triosephosphate isomerase	-
Solyc01g056690.3	142.544	701.8	-2.29536	1.11e-12	6.09e-11	-	SL3.0ch01	55914730	55929996	-	2229	-	PF00069:Protein kinase domain|PF00481:Protein phosphatase 2C	Pkinase
Solyc01g094750.3	10.7969	352.799	-5.02651	1.13e-12	6.18e-11	-	SL3.0ch01	86048316	86049896	-	1581	-	PF00067:Cytochrome P450	p450
Solyc08g006760.3	151.054	785.119	-2.37884	1.14e-12	6.21e-11	-	SL3.0ch08	1330693	1337923	-	1477	-	PF03171:2OG-Fe(II) oxygenase superfamily|PF14226:non-haem dioxygenase in morphine synthesis N-terminal	2OG-FeII_Oxy
Solyc08g075570.3	4.92951	136.665	-4.72163	1.15e-12	6.28e-11	-	SL3.0ch08	59854792	59858311	+	2595	-	PF00474:Sodium:solute symporter family	-
Solyc10g079200.2	1927.05	19710	-3.35465	1.22e-12	6.61e-11	-	SL3.0ch10	60915341	60919133	-	1374	-	PF00153:Mitochondrial carrier protein	Mito_carr
Solyc04g082970.3	25.8156	171.164	-2.73195	1.24e-12	6.7e-11	-	SL3.0ch04	66510440	66517175	+	3359	-	PF14389:Leucine-zipper of ternary complex factor MIP1|PF04784:Protein of unknown function, DUF547	-
Solyc05g052030.1	243.376	945.548	-1.95781	1.37e-12	7.42e-11	-	SL3.0ch05	63220209	63220814	-	606	-	PF00847:AP2 domain	AP2
Solyc02g067660.3	41.9804	252.087	-2.59331	1.38e-12	7.43e-11	-	SL3.0ch02	38362831	38365940	-	2260	-	PF01764:Lipase (class 3)	Lipase_3
Solyc08g076880.3	9319.84	797.846	3.54462	1.4e-12	7.53e-11	-	SL3.0ch08	60931820	60932718	-	715	-	-	-
Solyc06g062580.3	190.85	1384.47	-2.8583	1.42e-12	7.63e-11	-	SL3.0ch06	39612670	39620086	+	4063	-	PF02140:Galactose binding lectin domain|PF01301:Glycosyl hydrolases family 35	-
Solyc04g064940.3	47.2521	231.234	-2.29034	1.44e-12	7.7e-11	-	SL3.0ch04	56101584	56105162	-	3353	-	PF00069:Protein kinase domain|PF13855:Leucine rich repeat	Pkinase
Solyc06g065970.1	386.278	12355	-5.00111	1.44e-12	7.7e-11	-	SL3.0ch06	41470022	41470402	+	381	-	PF14547:Hydrophobic seed protein	-
Solyc07g007860.1	1.46943	76.5923	-5.52018	1.46e-12	7.74e-11	-	SL3.0ch07	2542847	2543263	+	417	-	PF14547:Hydrophobic seed protein	-
Solyc01g103100.3	556.432	4058.88	-2.86744	1.49e-12	7.92e-11	-	SL3.0ch01	91644267	91650321	+	1526	-	PF00106:short chain dehydrogenase	adh_short
Solyc01g100980.3	10.2152	103.188	-3.30164	1.62e-12	8.58e-11	-	SL3.0ch01	90730897	90733249	-	1627	-	PF00295:Glycosyl hydrolases family 28	-
Solyc08g083110.3	2572.97	52.2224	5.64235	1.66e-12	8.74e-11	-	SL3.0ch08	65791078	65791524	+	447	-	PF01053:Cys/Met metabolism PLP-dependent enzyme	Cys_Met_Meta_PP
Solyc10g008720.3	1.19543	135.296	-6.86555	1.66e-12	8.74e-11	-	SL3.0ch10	2782456	2786142	-	1054	-	PF00657:GDSL-like Lipase/Acylhydrolase	Lipase_GDSL
Solyc10g011730.3	18.952	198.769	-3.41685	1.9e-12	9.97e-11	-	SL3.0ch10	3968920	3969892	+	490	-	-	-
Solyc01g057770.3	48.8731	354.096	-2.83919	1.94e-12	1.02e-10	-	SL3.0ch01	63672035	63680464	+	7210	-	PF00955:HCO3- transporter family	-
Solyc05g053160.3	163.749	0	9.66756	2.12e-12	1.1e-10	-	SL3.0ch05	64140453	64142460	-	956	-	PF05512:AWPM-19-like family	-
Solyc06g083720.2	1.6259	79.8124	-5.75689	2.12e-12	1.1e-10	-	SL3.0ch06	49115034	49118528	+	2880	-	PF02225:PA domain|PF00082:Subtilase family|PF05922:Peptidase inhibitor I9	Peptidase_S8
Solyc04g007950.3	243.136	1141.46	-2.23262	2.14e-12	1.11e-10	-	SL3.0ch04	1594829	1599669	-	1513	-	PF01657:Salt stress response/antifungal	-
Solyc03g026050.3	230.986	29.3127	3.03095	2.28e-12	1.18e-10	-	SL3.0ch03	3481034	3482366	+	1070	-	PF01161:Phosphatidylethanolamine-binding protein	-
Solyc03g083770.1	9.55357	126.114	-3.75626	2.29e-12	1.19e-10	-	SL3.0ch03	55133321	55133923	+	603	-	PF04043:Plant invertase/pectin methylesterase inhibitor	-
Solyc10g075090.2	49382.4	1911.78	4.6911	2.46e-12	1.27e-10	-	SL3.0ch10	58857957	58859120	-	569	-	PF00234:Protease inhibitor/seed storage/LTP family	-
Solyc06g068980.3	196.525	1147.98	-2.5438	2.54e-12	1.31e-10	-	SL3.0ch06	42906670	42912361	-	2362	-	PF07714:Protein tyrosine kinase	Pkinase_Tyr
Solyc08g083280.3	105.895	816.499	-2.95389	2.59e-12	1.33e-10	-	SL3.0ch08	65904475	65906877	+	1408	-	PF00107:Zinc-binding dehydrogenase|PF08240:Alcohol dehydrogenase GroES-like domain	ADH_zinc_N
Solyc09g075270.1	110.059	5.34884	4.27675	2.6e-12	1.33e-10	-	SL3.0ch09	67438549	67438908	-	360	-	PF04398:Protein of unknown function, DUF538	-
Solyc12g010920.2	584.802	1.33339	8.78197	2.61e-12	1.33e-10	-	SL3.0ch12	3815790	3816897	+	689	-	PF01277:Oleosin	-
Solyc07g008140.3	134.074	4.9685	4.72436	2.62e-12	1.33e-10	-	SL3.0ch07	2848115	2849703	-	1033	-	PF02298:Plastocyanin-like domain	Cu_bind_like
Solyc03g117740.3	1059.4	4560.76	-2.10576	2.65e-12	1.34e-10	-	SL3.0ch03	68270995	68274723	+	2150	-	PF00295:Glycosyl hydrolases family 28	-
Solyc01g086970.3	3764.22	672.236	2.4833	3e-12	1.52e-10	-	SL3.0ch01	81762778	81767133	-	585	-	PF01428:AN1-like Zinc finger|PF01754:A20-like zinc finger	zf-AN1
Solyc03g025670.3	2112.97	173.422	3.61387	3.02e-12	1.53e-10	-	SL3.0ch03	3136385	3137881	+	889	-	PF06521:PAR1 protein	-
Solyc03g119200.3	1330.1	180.72	2.88161	3.08e-12	1.55e-10	-	SL3.0ch03	69347461	69352530	+	1711	-	PF13378:Enolase C-terminal domain-like|PF02746:Mandelate racemase / muconate lactonizing enzyme, N-terminal domain	MR_MLE_N
Solyc11g069600.2	184.849	903.904	-2.28514	3.13e-12	1.57e-10	-	SL3.0ch11	54526168	54531802	-	2635	-	PF17123:RING-like zinc finger|PF00092:von Willebrand factor type A domain|PF14624:VWA / Hh protein intein-like	VWA
Solyc12g006975.1	369.937	3169.33	-3.09791	3.27e-12	1.64e-10	-	SL3.0ch12	1411538	1415063	+	1722	-	-	-
Solyc01g108790.2	127.614	12.9158	3.26774	3.32e-12	1.66e-10	-	SL3.0ch01	95891455	95893256	+	947	-	-	-
Solyc10g049970.2	1555.49	309.371	2.32886	3.39e-12	1.69e-10	-	SL3.0ch10	47206486	47208385	+	1081	-	PF04199:Putative cyclase	-
Solyc12g089220.2	984.683	52.7884	4.20019	3.76e-12	1.87e-10	-	SL3.0ch12	65308059	65312189	-	1173	-	PF02577:Bifunctional nuclease	-
Solyc03g116870.3	1229.03	8132.25	-2.72584	3.78e-12	1.88e-10	-	SL3.0ch03	67610843	67613520	-	1577	-	-	-
Solyc11g012130.2	2148.76	297.808	2.85365	3.91e-12	1.94e-10	-	SL3.0ch11	5057163	5059616	+	875	-	PF02298:Plastocyanin-like domain	Cu_bind_like
Solyc01g109950.3	11.3424	171.566	-3.91444	3.95e-12	1.95e-10	-	SL3.0ch01	96688205	96690826	+	2622	-	PF07714:Protein tyrosine kinase|PF12819:Carbohydrate-binding protein of the ER	Pkinase_Tyr
Solyc00g110870.3	33.6048	448.081	-3.72472	4.02e-12	1.98e-10	-	SL3.0ch00	15180892	15184121	-	2322	-	PF13855:Leucine rich repeat|PF07714:Protein tyrosine kinase|PF08263:Leucine rich repeat N-terminal domain	Pkinase_Tyr
Solyc09g011750.3	19.5604	176.024	-3.14157	4.1e-12	2.02e-10	-	SL3.0ch09	5045830	5055009	+	3335	-	PF07714:Protein tyrosine kinase	Pkinase_Tyr
Solyc07g007980.3	74.1531	474.846	-2.68599	4.21e-12	2.07e-10	-	SL3.0ch07	2672410	2676010	+	1757	-	PF07714:Protein tyrosine kinase	Pkinase_Tyr
Solyc07g063600.3	7378.38	116577	-3.98192	4.28e-12	2.09e-10	-	SL3.0ch07	66169556	66171198	-	1058	-	PF00504:Chlorophyll A-B binding protein	-
Solyc03g007960.3	490.066	50.106	3.29477	4.52e-12	2.21e-10	-	SL3.0ch03	2447878	2450328	+	1330	-	PF04116:Fatty acid hydroxylase superfamily	-
Solyc12g088430.1	15.7456	129.57	-3.07878	4.68e-12	2.28e-10	-	SL3.0ch12	64792001	64792351	+	351	-	-	-
Solyc01g017600.3	373.454	2403.2	-2.68793	4.75e-12	2.31e-10	-	SL3.0ch01	24247348	24249508	-	1458	-	PF04819:Family of unknown function (DUF716)	-
Solyc04g009130.3	1.78492	132.1	-6.09176	5.07e-12	2.46e-10	-	SL3.0ch04	2646978	2649523	+	2520	-	PF00931:NB-ARC domain	NB-ARC
Solyc02g080670.3	27.3836	261.925	-3.27519	5.17e-12	2.5e-10	-	SL3.0ch02	45400947	45404922	+	2049	-	PF07731:Multicopper oxidase|PF07732:Multicopper oxidase|PF00394:Multicopper oxidase	-
Solyc04g078920.3	3099.59	433.01	2.83902	5.59e-12	2.7e-10	-	SL3.0ch04	63670100	63671240	+	623	-	PF02036:SCP-2 sterol transfer family	-
Solyc10g038130.2	185.247	1019.66	-2.46101	5.78e-12	2.78e-10	-	SL3.0ch10	19812190	19817728	-	2218	-	PF03283:Pectinacetylesterase	-
Solyc09g090800.2	160.01	0	9.63525	5.8e-12	2.79e-10	-	SL3.0ch09	70690312	70692334	-	970	-	PF05512:AWPM-19-like family	-
Solyc07g065500.2	11.1669	108.068	-3.27572	5.83e-12	2.79e-10	-	SL3.0ch07	67360729	67362039	-	1086	-	PF00808:Histone-like transcription factor (CBF/NF-Y) and archaeal histone	-
Solyc10g007600.3	1446.7	15575.2	-3.4287	5.92e-12	2.83e-10	-	SL3.0ch10	1887487	1891843	-	1514	-	PF01070:FMN-dependent dehydrogenase	FMN_dh
Solyc03g118310.3	9.16847	156.636	-4.12008	6.06e-12	2.89e-10	-	SL3.0ch03	68708626	68713161	-	4074	-	PF00010:Helix-loop-helix DNA-binding domain	HLH
Solyc12g009820.2	23.8728	139.562	-2.53908	6.55e-12	3.11e-10	-	SL3.0ch12	3016015	3020688	-	2225	-	PF06925:Monogalactosyldiacylglycerol (MGDG) synthase|PF04101:Glycosyltransferase family 28 C-terminal domain	-
Solyc10g052470.1	0.74984	102.557	-6.91355	6.64e-12	3.15e-10	-	SL3.0ch10	52730056	52730322	+	267	-	-	-
Solyc03g082610.1	273.761	2452.91	-3.16489	7.7e-12	3.65e-10	-	SL3.0ch03	53960808	53961431	+	624	-	PF04520:Senescence regulator	-
Solyc08g061240.2	117.83	3.61835	4.92196	7.76e-12	3.66e-10	-	SL3.0ch08	48323620	48324694	-	761	-	PF00561:alpha/beta hydrolase fold	Abhydrolase_1
Solyc03g114800.1	20.6134	193.797	-3.27204	8.35e-12	3.94e-10	-	SL3.0ch03	66171281	66172231	-	951	-	PF00685:Sulfotransferase domain	Sulfotransfer_1
Solyc06g005960.3	483.189	111.306	2.12478	8.37e-12	3.94e-10	-	SL3.0ch06	941679	956008	+	5552	-	PF00933:Glycosyl hydrolase family 3 N terminal domain|PF01915:Glycosyl hydrolase family 3 C-terminal domain	Glyco_hydro_3
Solyc12g095810.2	236.982	18.1981	3.74382	8.43e-12	3.95e-10	-	SL3.0ch12	65910428	65916235	+	2477	-	PF00854:POT family	-
Solyc08g081740.3	184.563	10.8552	4.07066	8.76e-12	4.1e-10	-	SL3.0ch08	64830225	64836893	-	3673	-	PF00004:ATPase family associated with various cellular activities (AAA)	AAA
Solyc07g045145.1	148.509	15.3402	3.25854	8.93e-12	4.17e-10	-	SL3.0ch07	58375835	58377313	+	1145	-	-	-
Solyc07g006500.3	482.875	61.6865	2.95342	9.58e-12	4.46e-10	-	SL3.0ch07	1301058	1304641	+	3414	-	PF00982:Glycosyltransferase family 20|PF02358:Trehalose-phosphatase	-
Solyc08g042100.3	32.4683	404.491	-3.64199	9.6e-12	4.46e-10	-	SL3.0ch08	23888053	23890323	-	2187	-	-	-
Solyc02g090540.3	0.860939	117.856	-7.61384	9.93e-12	4.61e-10	-	SL3.0ch02	52703825	52708033	-	2963	-	PF00106:short chain dehydrogenase	adh_short
Solyc01g110590.3	3.71506	199.215	-5.69333	1.05e-11	4.88e-10	-	SL3.0ch01	97138561	97154330	-	516	-	PF02519:Auxin responsive protein	Auxin_inducible
Solyc03g062720.3	80.9207	838.061	-3.37157	1.08e-11	4.97e-10	-	SL3.0ch03	34193393	34194827	-	1084	-	-	-
Solyc07g061800.3	4438.89	1029.46	2.10796	1.13e-11	5.19e-10	-	SL3.0ch07	64874539	64875454	-	820	-	PF04832:SOUL heme-binding protein	-
Solyc03g095650.3	1042.24	67.9598	3.92398	1.16e-11	5.33e-10	-	SL3.0ch03	58260605	58268741	-	1843	-	PF03094:Mlo family	-
novel.78	2173.28	57400.3	-4.72341	1.19e-11	5.48e-10	-	SL3.0ch02	41070848	41086093	+	2871	-	PF00504:Chlorophyll A-B binding protein	-
Solyc02g024060.2	68.6284	419.183	-2.60529	1.22e-11	5.57e-10	-	SL3.0ch01	91320127	91327523	+	3983	-	PF07714:Protein tyrosine kinase	Pkinase_Tyr
Solyc05g026080.3	99.2968	10.2324	3.28138	1.24e-11	5.65e-10	-	SL3.0ch05	39720212	39735787	+	3344	-	-	-
Solyc08g005960.2	24.325	475.076	-4.29125	1.27e-11	5.76e-10	-	SL3.0ch08	706535	726220	-	774	-	PF14547:Hydrophobic seed protein	-
Solyc12g094690.1	4.34137	97.2717	-4.53669	1.34e-11	6.09e-10	-	SL3.0ch12	65822138	65822698	+	561	-	PF13639:Ring finger domain	-
Solyc04g071480.1	415.454	1626.33	-1.96961	1.36e-11	6.18e-10	-	SL3.0ch04	58554629	58555795	+	1167	-	PF05633:Protein BYPASS1-related	-
Solyc07g022900.3	664.642	4324.86	-2.70279	1.39e-11	6.31e-10	-	SL3.0ch07	23219651	23221488	+	1356	-	PF00504:Chlorophyll A-B binding protein	-
Solyc04g072250.3	154.915	0.328818	8.62884	1.41e-11	6.36e-10	-	SL3.0ch04	59335088	59336839	-	743	-	PF00011:Hsp20/alpha crystallin family	-
Solyc01g087560.3	216.628	1811.39	-3.06561	1.43e-11	6.44e-10	-	SL3.0ch01	82382829	82388850	+	1644	-	PF08498:Sterol methyltransferase C-terminal|PF08241:Methyltransferase domain	Methyltransf_11
Solyc05g026240.2	176.193	873.563	-2.30943	1.47e-11	6.6e-10	-	SL3.0ch05	40182635	40187231	+	1122	-	PF13855:Leucine rich repeat|PF08263:Leucine rich repeat N-terminal domain	LRRNT_2
Solyc03g095310.3	72.2475	2.83956	4.71837	1.51e-11	6.76e-10	-	SL3.0ch03	57757807	57763917	-	1949	-	PF00067:Cytochrome P450	p450
Solyc01g007010.3	7.60695	110.028	-3.86613	1.53e-11	6.83e-10	-	SL3.0ch01	1567452	1572335	+	2391	-	PF04564:U-box domain	U-box
Solyc04g064760.3	74.6855	430.781	-2.52193	1.7e-11	7.6e-10	-	SL3.0ch04	55911768	55915874	-	2011	-	PF00450:Serine carboxypeptidase	Peptidase_S10
Solyc02g061760.3	55.2778	313.445	-2.49717	1.71e-11	7.6e-10	-	SL3.0ch02	33824665	33827193	-	1191	-	PF01554:MatE	MatE
Solyc10g008490.3	34.9664	217.145	-2.65309	1.72e-11	7.67e-10	-	SL3.0ch10	2605291	2609646	+	2669	-	PF00481:Protein phosphatase 2C	PP2C
Solyc07g066430.3	144.036	770.581	-2.41487	1.83e-11	8.1e-10	-	SL3.0ch07	67993680	68001475	+	1269	-	PF06071:Protein of unknown function (DUF933)|PF01926:50S ribosome-binding GTPase	-
Solyc08g005800.3	481.048	1851.32	-1.94276	1.83e-11	8.11e-10	-	SL3.0ch08	613993	628982	+	2394	-	PF03283:Pectinacetylesterase	-
Solyc08g076470.3	939.878	4807.02	-2.3537	1.88e-11	8.28e-10	-	SL3.0ch08	60594059	60607341	+	1988	-	PF01553:Acyltransferase|PF14829:Glycerol-3-phosphate acyltransferase N-terminal	Acyltransferase
Solyc07g056570.1	2630.34	244.643	3.42648	1.9e-11	8.37e-10	-	SL3.0ch07	64491941	64493758	-	1818	-	PF03055:Retinal pigment epithelial membrane protein	RPE65
Solyc03g119820.1	700.737	23.8412	4.90784	1.93e-11	8.48e-10	-	SL3.0ch03	69875651	69876148	-	498	-	PF01277:Oleosin	-
Solyc02g080230.3	7.35062	213.929	-4.83686	2.03e-11	8.91e-10	-	SL3.0ch02	45061654	45064263	+	933	-	PF00786:P21-Rho-binding domain	PBD
Solyc01g108910.3	174.557	16.2404	3.43406	2.03e-11	8.91e-10	-	SL3.0ch01	95951006	95953706	-	1586	-	-	-
Solyc11g007940.2	734.98	85.8225	3.10622	2.08e-11	9.07e-10	-	SL3.0ch11	2168232	2175555	+	2378	-	PF00013:KH domain	KH_1
Solyc01g108030.3	1579.96	215.941	2.87581	2.17e-11	9.45e-10	-	SL3.0ch01	95295772	95301076	-	2794	-	PF01039:Carboxyl transferase domain	Carboxyl_trans
Solyc04g072895.1	204.187	29.3473	2.82676	2.5e-11	1.09e-09	-	SL3.0ch04	59934677	59936549	+	1444	-	-	-
Solyc12g014500.2	4.17967	83.6388	-4.23491	2.76e-11	1.2e-09	-	SL3.0ch12	5468388	5473436	-	1965	-	PF03492:SAM dependent carboxyl methyltransferase	-
Solyc08g075210.2	263.664	1760.6	-2.74187	2.88e-11	1.25e-09	-	SL3.0ch08	59452369	59453687	-	1319	-	PF02458:Transferase family	-
novel.83	7.91	214.971	-4.83542	2.93e-11	1.27e-09	-	SL3.0ch02	49359341	49359591	+	251	-	-	-
Solyc02g091920.3	1604.09	15963.2	-3.31548	2.95e-11	1.27e-09	-	SL3.0ch02	53771082	53773098	+	1550	-	PF06955:Xyloglucan endo-transglycosylase (XET) C-terminus|PF00722:Glycosyl hydrolases family 16	-
Solyc06g076580.1	271.574	4.82911	5.72144	3.12e-11	1.34e-09	-	SL3.0ch06	47706228	47706491	-	264	-	-	-
Solyc03g115050.3	8.20032	98.8017	-3.55631	3.13e-11	1.34e-09	-	SL3.0ch03	66368886	66372359	-	2175	-	PF16900:Replication protein A OB domain|PF08646:Replication factor-A C terminal domain|PF01336:OB-fold nucleic acid binding domain|PF04057:Replication factor-A protein 1, N-terminal domain	tRNA_anti
Solyc01g081570.3	111.205	1481.98	-3.73213	3.14e-11	1.34e-09	-	SL3.0ch01	80619622	80623531	+	2971	-	PF03080:Neprosin|PF14365:Neprosin activation peptide	-
Solyc09g009380.3	18.712	158.486	-3.07042	3.16e-11	1.35e-09	-	SL3.0ch09	2812814	2819400	-	3594	-	PF00069:Protein kinase domain	Pkinase
Solyc09g008060.3	23.8197	149.114	-2.6541	3.2e-11	1.37e-09	-	SL3.0ch09	1520686	1524616	+	1562	-	PF00201:UDP-glucoronosyl and UDP-glucosyl transferase	UDPGT
Solyc06g034040.1	198.477	0	9.94588	3.26e-11	1.39e-09	-	SL3.0ch06	23657574	23658017	-	444	-	PF01277:Oleosin	-
Solyc08g067030.3	1178.06	14671.7	-3.63887	3.33e-11	1.41e-09	-	SL3.0ch08	55998581	56003515	+	1569	-	PF04862:Protein of unknown function (DUF642)	-
Solyc11g017440.2	29.1502	792.11	-4.76202	3.39e-11	1.44e-09	-	SL3.0ch11	8386502	8388221	-	792	-	PF02704:Gibberellin regulated protein	-
Solyc01g108630.3	238.198	2353.88	-3.30381	3.47e-11	1.47e-09	-	SL3.0ch01	95772954	95776932	+	2853	-	PF03460:Nitrite/Sulfite reductase ferredoxin-like half domain|PF01077:Nitrite and sulphite reductase 4Fe-4S domain	-
Solyc03g114580.3	508.411	119.342	2.08805	3.49e-11	1.47e-09	-	SL3.0ch03	66005366	66017625	-	4151	-	PF00485:Phosphoribulokinase / Uridine kinase family|PF01928:CYTH domain	-
Solyc08g067940.3	11.9988	216.649	-4.13646	3.61e-11	1.52e-09	-	SL3.0ch08	57065540	57067468	+	697	-	-	-
Solyc12g056600.3	21.7853	321.236	-3.85529	3.66e-11	1.54e-09	-	SL3.0ch12	63522864	63524079	+	1118	-	PF13561:Enoyl-(Acyl carrier protein) reductase	-
Solyc06g064650.3	287.553	0.484847	8.78895	4.1e-11	1.72e-09	-	SL3.0ch06	40409414	40412401	-	1391	-	PF00106:short chain dehydrogenase	adh_short
Solyc06g073170.1	696.212	134.577	2.36643	4.13e-11	1.73e-09	-	SL3.0ch06	45225795	45226301	+	507	-	-	-
Solyc05g052600.3	7595.62	33085.1	-2.1229	4.18e-11	1.75e-09	-	SL3.0ch05	63659104	63662442	+	1568	-	PF00316:Fructose-1-6-bisphosphatase, N-terminal domain	-
Solyc04g079300.3	715.805	145.486	2.30002	4.23e-11	1.76e-09	-	SL3.0ch04	63887980	63897115	-	3762	-	PF00149:Calcineurin-like phosphoesterase	Metallophos
Solyc02g093600.3	109.472	0.813665	6.79209	4.49e-11	1.87e-09	-	SL3.0ch02	55039738	55040572	+	589	-	PF00011:Hsp20/alpha crystallin family	-
Solyc10g074790.2	2718.4	688.997	1.98178	4.54e-11	1.88e-09	-	SL3.0ch10	58568481	58573793	+	1995	-	PF03547:Membrane transport protein	-
Solyc06g007180.3	216.989	9.31424	4.54651	4.6e-11	1.91e-09	-	SL3.0ch06	1236335	1241119	-	2413	-	PF13537:Glutamine amidotransferase domain|PF00733:Asparagine synthase	-
Solyc09g075140.3	783.193	138.416	2.491	4.82e-11	2e-09	-	SL3.0ch09	67362987	67367595	-	1378	-	PF12146:Serine aminopeptidase, S33	-
Solyc11g006230.2	15.4689	180.584	-3.55029	4.97e-11	2.05e-09	-	SL3.0ch11	980840	985500	-	1942	-	PF05030:SSXT protein (N-terminal region)	SSXT
Solyc05g055730.3	18.2893	146.605	-2.96942	5.07e-11	2.09e-09	-	SL3.0ch05	66102411	66108639	-	2936	-	PF02219:Methylenetetrahydrofolate reductase	-
Solyc10g074440.2	17.9105	669.614	-5.2497	5.13e-11	2.11e-09	-	SL3.0ch10	57974219	57975521	-	1143	-	PF00182:Chitinase class I|PF00187:Chitin recognition protein	-
Solyc03g116620.3	85.0655	3.23813	5.02539	5.14e-11	2.11e-09	-	SL3.0ch03	67443697	67448628	+	3954	-	PF12357:Phospholipase D C terminal|PF00168:C2 domain|PF00614:Phospholipase D Active site motif	C2
Solyc06g050500.2	15.8946	138.244	-3.09104	5.27e-11	2.16e-09	-	SL3.0ch06	33258599	33259673	-	913	-	PF10604:Polyketide cyclase / dehydrase and lipid transport	-
Solyc09g075960.1	24.1253	136.39	-2.51133	5.38e-11	2.19e-09	-	SL3.0ch09	68010981	68011892	-	912	-	PF05910:Plant protein of unknown function (DUF868)	-
Solyc04g072700.3	866.882	22.4372	5.23453	5.38e-11	2.19e-09	-	SL3.0ch04	59745136	59747501	+	1135	-	-	-
Solyc03g095780.2	5.15305	145.375	-4.91631	5.53e-11	2.25e-09	-	SL3.0ch03	58463917	58464447	+	531	-	PF10604:Polyketide cyclase / dehydrase and lipid transport	-
Solyc04g081020.3	2.82522	59.0721	-4.36187	5.65e-11	2.29e-09	-	SL3.0ch04	65169953	65171323	+	1086	-	PF00643:B-box zinc finger	zf-B_box
Solyc03g007410.3	1.11593	72.7664	-6.3447	5.66e-11	2.29e-09	-	SL3.0ch03	1952119	1954970	+	1639	-	PF00010:Helix-loop-helix DNA-binding domain	HLH
Solyc10g011770.3	1168.22	7199.35	-2.62365	5.68e-11	2.3e-09	-	SL3.0ch10	3994892	4003912	+	981	-	PF14159:CAAD domains of cyanobacterial aminoacyl-tRNA synthetase	-
Solyc02g085020.3	22.6809	205.513	-3.18148	5.73e-11	2.32e-09	-	SL3.0ch02	48689775	48691570	+	1244	-	PF01370:NAD dependent epimerase/dehydratase family	Epimerase
Solyc05g012790.3	189.507	1336.48	-2.82049	5.87e-11	2.37e-09	-	SL3.0ch05	5958429	5965069	+	2393	-	PF01529:DHHC palmitoyltransferase	-
Solyc07g040680.3	320.954	6.25014	5.55956	5.92e-11	2.38e-09	-	SL3.0ch07	49500156	49501678	+	1289	-	PF00447:HSF-type DNA-binding	HSF_DNA-bind
Solyc12g005300.2	254.059	1552.85	-2.61037	6.09e-11	2.44e-09	-	SL3.0ch12	184238	187167	+	1581	-	PF12740:Chlorophyllase enzyme	-
Solyc01g091260.3	2176.4	408.725	2.41461	6.59e-11	2.64e-09	-	SL3.0ch01	84796696	84804327	-	1955	-	PF10248:Myelodysplasia-myeloid leukemia factor 1-interacting protein	-
Solyc09g011330.2	3.39958	72.5611	-4.33639	6.98e-11	2.79e-09	-	SL3.0ch09	4671324	4673735	+	2313	-	PF00069:Protein kinase domain|PF00954:S-locus glycoprotein domain|PF01453:D-mannose binding lectin	Pkinase
Solyc02g093580.3	112.889	2.71841	5.63574	7.3e-11	2.91e-09	-	SL3.0ch02	55030013	55031984	-	1480	-	PF00544:Pectate lyase	-
Solyc08g006510.3	975.252	219.682	2.15009	7.92e-11	3.16e-09	-	SL3.0ch08	1108067	1124226	-	1585	-	PF13460:NAD(P)H-binding	-
Solyc11g072480.2	20.9175	139.019	-2.72674	8.1e-11	3.21e-09	-	SL3.0ch11	55961098	55966981	-	3219	-	PF00335:Tetraspanin family	Tetraspannin
Solyc01g060070.3	731.041	86.8601	3.07481	8.1e-11	3.21e-09	-	SL3.0ch01	69461212	69464276	-	929	-	PF02466:Tim17/Tim22/Tim23/Pmp24 family	-
Solyc11g071830.2	167.264	29.8126	2.50037	8.37e-11	3.31e-09	-	SL3.0ch11	55476188	55479614	-	1676	-	PF01556:DnaJ C terminal domain|PF00226:DnaJ domain|PF00684:DnaJ central domain	DnaJ_C
Solyc03g083095.1	805.01	172.933	2.22403	8.51e-11	3.36e-09	-	SL3.0ch03	54335381	54346291	-	2192	-	PF08323:Starch synthase catalytic domain|PF00534:Glycosyl transferases group 1	Glycos_transf_1
Solyc07g053750.1	143.849	0	9.48432	8.53e-11	3.36e-09	-	SL3.0ch07	62307987	62309240	-	1254	-	PF00642:Zinc finger C-x8-C-x5-C-x3-H type (and similar)	zf-CCCH
Solyc05g012210.3	690.303	37.7423	4.16485	8.71e-11	3.43e-09	-	SL3.0ch05	5491072	5497313	+	3446	-	PF16136:Putative nuclear localisation signal|PF07897:Ethylene-responsive binding factor-associated repression|PF16135:TPL-binding domain in jasmonate signalling	-
Solyc02g087040.1	46.275	215.874	-2.22973	9.2e-11	3.61e-09	-	SL3.0ch02	50217927	50219099	-	1173	-	PF13639:Ring finger domain	-
Solyc04g005380.3	347.305	5.67889	5.81024	9.54e-11	3.74e-09	-	SL3.0ch04	270777	277047	+	3173	-	PF16136:Putative nuclear localisation signal|PF16135:TPL-binding domain in jasmonate signalling|PF07897:Ethylene-responsive binding factor-associated repression	-
Solyc10g008910.1	67.0066	629.837	-3.24525	1e-10	3.91e-09	-	SL3.0ch10	2925230	2925640	+	411	-	PF00125:Core histone H2A/H2B/H3/H4	Histone
Solyc03g123540.3	2494.39	58.3684	5.43252	1.06e-10	4.15e-09	-	SL3.0ch03	71869261	71869785	-	457	-	PF00011:Hsp20/alpha crystallin family	-
Solyc01g107730.3	6.58954	129.238	-4.24709	1.14e-10	4.43e-09	-	SL3.0ch01	95073210	95075164	-	1659	-	PF02984:Cyclin, C-terminal domain|PF00134:Cyclin, N-terminal domain	Cyclin_C
Solyc09g065760.3	879.034	114.256	2.94988	1.18e-10	4.6e-09	-	SL3.0ch09	64274781	64277721	+	2176	-	PF04720:PDDEXK-like family of unknown function	-
Solyc07g062970.3	1579.95	279.223	2.49911	1.24e-10	4.8e-09	-	SL3.0ch07	65727082	65730518	+	1567	-	PF00481:Protein phosphatase 2C	PP2C
Solyc02g079490.3	60.9247	925.998	-3.92585	1.25e-10	4.85e-09	-	SL3.0ch02	44577275	44579796	-	1899	-	PF02458:Transferase family	-
Solyc05g005870.3	1.18031	240.489	-7.69242	1.28e-10	4.93e-09	-	SL3.0ch05	675287	679696	+	1749	-	PF00892:EamA-like transporter family	DUF6
Solyc04g081400.3	83.5252	374.129	-2.15344	1.3e-10	5e-09	-	SL3.0ch04	65478670	65482705	+	1993	-	PF00349:Hexokinase|PF03727:Hexokinase	-
Solyc09g009550.3	6.20713	152.567	-4.65169	1.32e-10	5.09e-09	-	SL3.0ch09	2961177	2963141	-	1113	-	PF12697:Alpha/beta hydrolase family	-
Solyc03g120890.3	33.7242	208.392	-2.63432	1.33e-10	5.13e-09	-	SL3.0ch03	70606502	70608822	-	2152	-	PF00320:GATA zinc finger	GATA
Solyc01g107170.2	626.44	58.2187	3.41637	1.39e-10	5.33e-09	-	SL3.0ch01	94682307	94683605	+	1299	-	PF13912:C2H2-type zinc finger	-
Solyc01g109650.3	47.5817	336.691	-2.80453	1.4e-10	5.35e-09	-	SL3.0ch01	96446862	96453598	-	3404	-	PF13855:Leucine rich repeat|PF07714:Protein tyrosine kinase	Pkinase_Tyr
Solyc11g011260.1	1274.01	4994.46	-1.97061	1.48e-10	5.66e-09	-	SL3.0ch11	4303955	4305721	-	1767	-	PF03514:GRAS domain family|PF12041:Transcriptional regulator DELLA protein N terminal	GRAS
Solyc12g019550.2	1379.06	11053.4	-3.00306	1.49e-10	5.67e-09	-	SL3.0ch12	10628128	10629267	+	677	-	-	-
Solyc01g112140.3	174.453	31.3202	2.50125	1.5e-10	5.71e-09	-	SL3.0ch01	98139368	98142075	-	1311	-	PF00743:Flavin-binding monooxygenase-like	FMO-like
Solyc08g048450.3	1084.39	283.966	1.93104	1.62e-10	6.16e-09	-	SL3.0ch08	12866687	12895286	+	2401	-	PF00202:Aminotransferase class-III	Aminotran_3
novel.97	6564.2	166963	-4.66886	1.64e-10	6.22e-09	-	SL3.0ch02	41070848	41086198	-	3892	-	PF00504:Chlorophyll A-B binding protein	-
Solyc01g079300.3	540.005	20.8819	4.73675	1.65e-10	6.25e-09	-	SL3.0ch01	78238773	78241850	-	2373	-	PF05691:Raffinose synthase or seed imbibition protein Sip1	-
Solyc04g074410.2	81.7921	1162.57	-3.83804	1.67e-10	6.31e-09	-	SL3.0ch04	60507541	60516683	+	1073	-	PF04674:Phosphate-induced protein 1 conserved region	-
Solyc04g007685.1	1.99453	67.015	-4.92441	1.77e-10	6.68e-09	-	SL3.0ch04	1363054	1365598	+	2211	-	-	-
Solyc09g083380.3	84.3722	632.591	-2.90818	1.78e-10	6.68e-09	-	SL3.0ch09	69452199	69452974	-	644	-	PF00538:linker histone H1 and H5 family	-
Solyc05g024410.3	68.7494	1.50618	5.6253	1.78e-10	6.68e-09	-	SL3.0ch05	31641389	31642495	+	198	-	-	-
Solyc09g072690.1	85.8082	541.484	-2.649	1.83e-10	6.87e-09	-	SL3.0ch09	65732277	65733983	-	1707	-	PF01699:Sodium/calcium exchanger protein	Na_Ca_ex
Solyc05g056070.3	20687.1	99096.5	-2.26012	1.88e-10	7.02e-09	-	SL3.0ch05	66309084	66310200	+	827	-	PF00504:Chlorophyll A-B binding protein	-
Solyc05g009420.1	219.119	1111.62	-2.34373	2.03e-10	7.61e-09	-	SL3.0ch05	3585440	3586381	-	942	-	-	-
Solyc04g076870.3	4031.51	31695.2	-2.97499	2.05e-10	7.65e-09	-	SL3.0ch04	61881796	61885827	-	2695	-	PF01488:Shikimate / quinate 5-dehydrogenase|PF05201:Glutamyl-tRNAGlu reductase, N-terminal domain|PF00745:Glutamyl-tRNAGlu reductase, dimerisation domain	-
Solyc09g092520.3	30.9617	983.878	-4.97719	2.05e-10	7.65e-09	-	SL3.0ch09	72053343	72055598	-	1265	-	PF00722:Glycosyl hydrolases family 16|PF06955:Xyloglucan endo-transglycosylase (XET) C-terminus	-
Solyc02g089690.3	21.3518	125.676	-2.53936	2.06e-10	7.67e-09	-	SL3.0ch02	52075974	52080625	+	3572	-	PF14416:PMR5 N terminal Domain|PF13839:GDSL/SGNH-like Acyl-Esterase family found in Pmr5 and Cas1p	-
Solyc04g081870.3	201.442	1276.56	-2.66263	2.2e-10	8.16e-09	-	SL3.0ch04	65820837	65824366	-	2056	-	PF01357:Pollen allergen|PF03330:Lytic transglycolase	-
Solyc04g081230.3	1813.83	420.512	2.10663	2.21e-10	8.2e-09	-	SL3.0ch04	65305557	65310659	-	1890	-	PF07534:TLD	-
Solyc09g018020.3	19.2588	126.133	-2.71115	2.22e-10	8.22e-09	-	SL3.0ch09	12635538	12637714	+	1339	-	PF01357:Pollen allergen|PF03330:Lytic transglycolase	-
Solyc01g065510.2	48.05	381.224	-2.98824	2.25e-10	8.3e-09	-	SL3.0ch01	71590370	71591311	-	942	-	-	-
Solyc07g007760.3	1042.36	183.37	2.50251	2.27e-10	8.38e-09	-	SL3.0ch07	2394864	2395702	-	336	-	-	-
Solyc06g074670.3	438.76	2603.79	-2.56936	2.36e-10	8.69e-09	-	SL3.0ch06	46350099	46354335	-	1825	-	PF01370:NAD dependent epimerase/dehydratase family	Epimerase
Solyc11g051160.2	595.923	3086.53	-2.37162	2.38e-10	8.72e-09	-	SL3.0ch11	17780439	17783348	+	2529	-	PF03765:CRAL/TRIO, N-terminal domain|PF00650:CRAL/TRIO domain	CRAL_TRIO_N
Solyc03g116150.3	292.97	1215.41	-2.05085	2.39e-10	8.77e-09	-	SL3.0ch03	67126066	67135313	+	5055	-	PF03141:Putative S-adenosyl-L-methionine-dependent methyltransferase	-
Solyc06g005610.1	1.19543	60.1989	-5.69704	2.45e-10	8.97e-09	-	SL3.0ch06	671396	671725	+	330	-	PF08137:DVL family	-
Solyc05g009820.3	342.22	2346.2	-2.77792	2.47e-10	9.01e-09	-	SL3.0ch05	4036017	4056242	+	2312	-	PF01501:Glycosyl transferase family 8	Glyco_transf_8
Solyc03g112120.2	3.59407	75.3481	-4.29783	2.52e-10	9.19e-09	-	SL3.0ch03	64108283	64115497	+	5474	-	PF05910:Plant protein of unknown function (DUF868)	-
Solyc01g099810.3	2196.96	152.853	3.85033	2.72e-10	9.9e-09	-	SL3.0ch01	89826751	89833430	-	922	-	PF00076:RNA recognition motif. (a.k.a. RRM, RBD, or RNP domain)	RRM_1
Solyc09g065540.3	769.96	140.462	2.44459	2.81e-10	1.02e-08	-	SL3.0ch09	63893174	63910612	+	5623	-	PF02786:Carbamoyl-phosphate synthase L chain, ATP binding domain|PF00364:Biotin-requiring enzyme|PF02785:Biotin carboxylase C-terminal domain|PF00289:Biotin carboxylase, N-terminal domain	CPSase_L_D2
Solyc01g010770.3	264.512	20.1189	3.66681	2.81e-10	1.02e-08	-	SL3.0ch01	5766511	5772212	-	3569	-	PF01145:SPFH domain / Band 7 family	-
Solyc05g013720.3	2011.07	423.902	2.24629	2.86e-10	1.04e-08	-	SL3.0ch05	7017735	7024177	-	2455	-	PF16499:Alpha galactosidase A	-
Solyc01g090810.3	71.7205	0	8.48141	2.87e-10	1.04e-08	-	SL3.0ch01	84396522	84403070	+	1412	-	PF03330:Lytic transglycolase|PF01357:Pollen allergen	-
Solyc12g049270.2	475.485	73.9488	2.70058	2.87e-10	1.04e-08	-	SL3.0ch12	61703904	61712421	-	1887	-	PF01926:50S ribosome-binding GTPase|PF16897:C-terminal region of MMR_HSR1 domain|PF02824:TGS domain	-
Solyc06g073510.3	263.985	50.3484	2.394	2.88e-10	1.04e-08	-	SL3.0ch06	45438544	45457980	+	5947	-	PF04084:Origin recognition complex subunit 2	-
Solyc09g074260.1	78.2453	513.438	-2.70446	2.98e-10	1.07e-08	-	SL3.0ch09	66472773	66473960	+	1188	-	PF08263:Leucine rich repeat N-terminal domain	LRRNT_2
Solyc11g018550.3	331.024	1809.84	-2.45139	3e-10	1.08e-08	-	SL3.0ch11	8671912	8678516	+	1578	-	PF00141:Peroxidase	-
Solyc02g062390.3	124.83	0	9.28116	3.17e-10	1.14e-08	-	SL3.0ch02	34531756	34533219	+	642	-	PF00257:Dehydrin	-
Solyc08g082440.3	1085.69	131.387	3.03882	3.27e-10	1.17e-08	-	SL3.0ch08	65368902	65373626	+	2086	-	PF16363:GDP-mannose 4,6 dehydratase	-
Solyc03g112700.1	60.8594	439.026	-2.85875	3.34e-10	1.19e-08	-	SL3.0ch03	64546475	64547467	-	993	-	PF07816:Protein of unknown function (DUF1645)	-
Solyc03g120790.1	6.95175	137.77	-4.31376	3.4e-10	1.21e-08	-	SL3.0ch03	70547804	70548493	+	690	-	-	-
Solyc02g071720.3	36.2714	271.312	-2.90316	3.71e-10	1.32e-08	-	SL3.0ch02	41650883	41660987	+	2332	-	PF00657:GDSL-like Lipase/Acylhydrolase	Lipase_GDSL
Solyc09g009520.3	14.7051	204.929	-3.77186	3.88e-10	1.38e-08	-	SL3.0ch09	2930292	2933423	-	1749	-	PF12697:Alpha/beta hydrolase family	-
Solyc10g086580.2	92490.2	581037	-2.65126	3.9e-10	1.38e-08	-	SL3.0ch10	65486787	65489640	-	1756	-	PF00004:ATPase family associated with various cellular activities (AAA)	AAA
Solyc07g049320.3	12.5871	91.2918	-2.85634	4.37e-10	1.55e-08	-	SL3.0ch07	59703389	59709569	+	3447	-	PF00860:Permease family	-
Solyc11g066740.2	2049.33	375.814	2.44963	4.39e-10	1.55e-08	-	SL3.0ch11	52831304	52836783	+	1413	-	PF11891:Protein RETICULATA-related	-
Solyc03g118370.3	63.881	290.263	-2.1795	4.43e-10	1.56e-08	-	SL3.0ch03	68750063	68754180	-	2402	-	PF00450:Serine carboxypeptidase	Peptidase_S10
novel.161	1.85064	53.1513	-4.93001	4.79e-10	1.69e-08	-	SL3.0ch04	51243122	51243935	+	814	-	PF02519:Auxin responsive protein	Auxin_inducible
Solyc05g010320.3	278.264	1472.35	-2.40413	4.99e-10	1.75e-08	-	SL3.0ch05	4466476	4468138	+	1359	-	PF02431:Chalcone-flavanone isomerase	-
Solyc07g032740.3	1818.02	160.432	3.50709	5.13e-10	1.8e-08	-	SL3.0ch07	40993804	40999459	-	2218	-	PF00155:Aminotransferase class I and II	Aminotran_1_2
Solyc02g080970.3	715.486	145.106	2.30338	5.2e-10	1.82e-08	-	SL3.0ch02	45593044	45599065	-	1173	-	PF02485:Core-2/I-Branching enzyme	-
Solyc05g009100.3	37.0784	262.833	-2.82468	5.69e-10	1.99e-08	-	SL3.0ch05	3238513	3244070	+	3836	-	PF08263:Leucine rich repeat N-terminal domain|PF00069:Protein kinase domain	LRRNT_2
Solyc03g006700.3	156.884	6.90777	4.36404	5.74e-10	2e-08	-	SL3.0ch03	1259897	1262519	-	1293	-	PF00141:Peroxidase	-
Solyc07g065420.1	146.395	7.84147	4.181	5.8e-10	2.02e-08	-	SL3.0ch07	67317183	67317896	-	714	-	PF04759:Protein of unknown function, DUF617	-
Solyc12g088230.2	1854.15	405.683	2.19216	5.8e-10	2.02e-08	-	SL3.0ch12	64654303	64663585	-	4002	-	PF02714:Calcium-dependent channel, 7TM region, putative phosphate|PF13967:Late exocytosis, associated with Golgi transport|PF14703:Cytosolic domain of 10TM putative phosphate transporter	-
Solyc02g092350.3	111.44	3.91241	4.85684	5.89e-10	2.04e-08	-	SL3.0ch02	54079150	54083200	+	2944	-	-	-
Solyc04g080500.3	0	50.7075	-8.28057	6.1e-10	2.11e-08	-	SL3.0ch04	64744651	64747719	-	2759	-	PF00646:F-box domain	F-box
Solyc02g067230.3	134.852	683.152	-2.34331	6.59e-10	2.28e-08	-	SL3.0ch02	37980885	37984089	-	1886	-	PF02701:Dof domain, zinc finger	zf-Dof
Solyc06g082610.3	200.016	898.613	-2.1653	6.68e-10	2.31e-08	-	SL3.0ch06	48417127	48422299	-	2769	-	PF13855:Leucine rich repeat|PF00069:Protein kinase domain|PF08263:Leucine rich repeat N-terminal domain	Pkinase
Solyc07g053890.3	171.805	3.65311	5.38478	6.71e-10	2.31e-08	-	SL3.0ch07	62424162	62428885	+	1766	-	PF06974:Protein of unknown function (DUF1298)|PF03007:Wax ester synthase-like Acyl-CoA acyltransferase domain	-
Solyc09g098290.3	265.849	2218.33	-3.06292	6.89e-10	2.37e-08	-	SL3.0ch09	72659371	72663202	-	3603	-	PF00069:Protein kinase domain|PF08263:Leucine rich repeat N-terminal domain|PF13855:Leucine rich repeat	Pkinase
Solyc03g095710.3	988.611	145.561	2.7601	6.93e-10	2.38e-08	-	SL3.0ch03	58318835	58321688	-	1404	-	PF00128:Alpha amylase, catalytic domain|PF07821:Alpha-amylase C-terminal beta-sheet domain	-
Solyc02g080330.3	239.882	881.19	-1.88116	7e-10	2.4e-08	-	SL3.0ch02	45133349	45135375	+	1518	-	PF00067:Cytochrome P450	p450
Solyc04g081590.3	146.215	584.794	-1.99638	7.05e-10	2.41e-08	-	SL3.0ch04	65619063	65623407	-	3379	-	PF13855:Leucine rich repeat|PF08263:Leucine rich repeat N-terminal domain|PF07714:Protein tyrosine kinase	LRRNT_2
Solyc05g016060.3	173.103	28.1515	2.59842	7.17e-10	2.45e-08	-	SL3.0ch05	14390274	14391946	-	694	-	PF12734:Cysteine-rich TM module stress tolerance	-
Solyc11g011340.2	566.4	90.4229	2.65069	7.57e-10	2.58e-08	-	SL3.0ch11	4388156	4391129	+	1531	-	PF08240:Alcohol dehydrogenase GroES-like domain|PF00107:Zinc-binding dehydrogenase	ADH_N
Solyc04g011390.1	75.6149	450.941	-2.58798	7.59e-10	2.59e-08	-	SL3.0ch04	3865699	3866010	-	312	-	PF15511:Centromere kinetochore component CENP-T histone fold	-
Solyc10g009190.1	3313.21	654.612	2.33804	7.64e-10	2.6e-08	-	SL3.0ch10	3175947	3176324	-	378	-	-	-
Solyc07g064240.3	123.881	476.952	-1.9404	7.73e-10	2.62e-08	-	SL3.0ch07	66594253	66595344	+	585	-	PF02298:Plastocyanin-like domain	Cu_bind_like
Solyc01g087770.3	60.4757	281.773	-2.20869	7.76e-10	2.63e-08	-	SL3.0ch01	82555501	82556650	-	930	-	PF00082:Subtilase family	Peptidase_S8
Solyc03g007790.3	114.764	0.328818	8.19533	7.81e-10	2.64e-08	-	SL3.0ch03	2342995	2348379	+	4258	-	PF01453:D-mannose binding lectin|PF00954:S-locus glycoprotein domain|PF00069:Protein kinase domain	B_lectin
Solyc04g077740.1	100.528	0.84854	7.17341	7.91e-10	2.67e-08	-	SL3.0ch04	62743716	62744798	+	1083	-	-	-
Solyc08g075120.3	122.757	1074.49	-3.12614	7.92e-10	2.67e-08	-	SL3.0ch08	59390517	59397696	-	2427	-	PF03759:PRONE (Plant-specific Rop nucleotide exchanger)	DUF315
Solyc07g062860.3	631.619	101.405	2.64683	7.93e-10	2.67e-08	-	SL3.0ch07	65621689	65636359	+	2580	-	PF10508:Proteasome non-ATPase 26S subunit	-
Solyc04g025650.3	25.6694	162.589	-2.63934	8.06e-10	2.71e-08	-	SL3.0ch04	21290588	21295307	+	1617	-	PF01494:FAD binding domain	FAD_binding_3
Solyc01g105770.2	382.158	13.4371	4.86395	8.09e-10	2.72e-08	-	SL3.0ch01	93713424	93714930	-	1507	-	-	-
Solyc07g054490.3	116.256	414.113	-1.82756	8.28e-10	2.78e-08	-	SL3.0ch07	62924952	62930239	-	1362	-	PF04144:SCAMP family	-
Solyc01g010180.3	85.7371	496.76	-2.53734	8.49e-10	2.84e-08	-	SL3.0ch01	4911659	4912579	+	801	-	-	-
Solyc03g120160.1	334.942	49.6198	2.75638	8.67e-10	2.89e-08	-	SL3.0ch03	70117331	70117576	-	246	-	-	-
Solyc02g088790.3	632.293	118.213	2.42303	8.7e-10	2.9e-08	-	SL3.0ch02	51401944	51405258	-	1692	-	PF00076:RNA recognition motif. (a.k.a. RRM, RBD, or RNP domain)	RRM_1
Solyc03g111670.3	349.305	1439.91	-2.04181	8.73e-10	2.91e-08	-	SL3.0ch03	63796297	63799822	-	1980	-	PF08263:Leucine rich repeat N-terminal domain|PF13855:Leucine rich repeat|PF00069:Protein kinase domain	LRRNT_2
Solyc01g079950.3	11.1747	93.4743	-3.02552	8.78e-10	2.92e-08	-	SL3.0ch01	78954681	78956514	-	1457	-	PF14543:Xylanase inhibitor N-terminal|PF14541:Xylanase inhibitor C-terminal	-
Solyc12g017250.2	53.2871	0	8.05268	8.9e-10	2.95e-08	-	SL3.0ch12	6437382	6441170	+	749	-	PF04725:Photosystem II 10 kDa polypeptide PsbR	-
Solyc11g073110.2	69.2692	4.20783	4.16134	8.94e-10	2.96e-08	-	SL3.0ch11	56497028	56499664	-	2050	-	PF06136:Domain of unknown function (DUF966)	-
Solyc04g074470.1	62.2241	269.921	-2.11914	9.22e-10	3.05e-08	-	SL3.0ch04	60539581	60540510	+	930	-	PF04674:Phosphate-induced protein 1 conserved region	-
Solyc08g076220.3	18729.9	82083.1	-2.13172	9.78e-10	3.23e-08	-	SL3.0ch08	60360201	60365400	+	1764	-	PF00485:Phosphoribulokinase / Uridine kinase family	-
Solyc01g080130.2	388.368	1455.19	-1.90595	1e-09	3.3e-08	-	SL3.0ch01	79137783	79140332	-	2550	-	-	-
Solyc10g009150.3	3.20897	64.9434	-4.1962	1.03e-09	3.39e-08	-	SL3.0ch10	3140011	3141394	+	796	-	PF10950:Organ specific protein	-
novel.28	83.1446	5.50487	3.81951	1.08e-09	3.54e-08	-	SL3.0ch01	90360267	90360755	+	489	-	-	-
Solyc01g079410.3	50.5568	334.173	-2.73268	1.08e-09	3.54e-08	-	SL3.0ch01	78344526	78352130	-	1333	-	-	-
Solyc09g090970.3	1942.22	76.4861	4.65298	1.09e-09	3.56e-08	-	SL3.0ch09	70821547	70832461	-	1491	-	PF00407:Pathogenesis-related protein Bet v I family	-
Solyc05g005500.1	108.121	8.03361	3.64232	1.13e-09	3.69e-08	-	SL3.0ch05	366647	366814	-	168	-	-	-
Solyc03g006880.3	20.5851	285.1	-3.79416	1.14e-09	3.73e-08	-	SL3.0ch03	1408547	1410504	+	1635	-	PF14226:non-haem dioxygenase in morphine synthesis N-terminal|PF03171:2OG-Fe(II) oxygenase superfamily	2OG-FeII_Oxy
Solyc07g066670.3	179.98	36.3053	2.30486	1.16e-09	3.78e-08	-	SL3.0ch07	68165222	68170529	-	3239	-	PF03936:Terpene synthase family, metal binding domain	-
Solyc01g079110.3	62.5644	412.839	-2.73395	1.26e-09	4.09e-08	-	SL3.0ch01	78030556	78030966	+	411	-	PF00125:Core histone H2A/H2B/H3/H4	Histone
Solyc08g078040.3	311.758	13.3837	4.47611	1.29e-09	4.2e-08	-	SL3.0ch08	62029663	62034745	+	3366	-	PF01494:FAD binding domain	FAD_binding_3
Solyc01g103990.3	10683.6	2307.75	2.21072	1.3e-09	4.21e-08	-	SL3.0ch01	92349272	92360519	-	8155	-	PF05794:T-complex protein 11	-
Solyc01g110160.3	140.308	744.09	-2.40724	1.33e-09	4.29e-08	-	SL3.0ch01	96844868	96851067	-	2272	-	-	-
Solyc06g008510.3	13.53	120.186	-3.11458	1.33e-09	4.31e-08	-	SL3.0ch06	2401052	2404345	+	2143	-	PF16679:DNA replication factor Cdt1 C-terminal domain|PF08839:DNA replication factor CDT1 like	-
Solyc04g050570.3	8.81886	111.748	-3.70321	1.37e-09	4.43e-08	-	SL3.0ch04	47529901	47535001	-	1574	-	PF00657:GDSL-like Lipase/Acylhydrolase	Lipase_GDSL
Solyc02g086880.3	23361	1318.15	4.14829	1.38e-09	4.44e-08	-	SL3.0ch02	50122391	50126777	+	1397	-	PF00389:D-isomer specific 2-hydroxyacid dehydrogenase, catalytic domain|PF02826:D-isomer specific 2-hydroxyacid dehydrogenase, NAD binding domain	2-Hacid_dh_C
Solyc01g006890.3	77.5206	441.493	-2.50488	1.38e-09	4.45e-08	-	SL3.0ch01	1464997	1470333	+	2923	-	PF10358:N-terminal C2 in EEIG1 and EHBP1 proteins	-
Solyc02g065060.3	7.0844	88.034	-3.57709	1.39e-09	4.46e-08	-	SL3.0ch02	36797333	36815713	+	1682	-	PF00106:short chain dehydrogenase	adh_short
Solyc03g117180.3	75.3168	366.553	-2.28215	1.4e-09	4.47e-08	-	SL3.0ch03	67875749	67879942	-	2244	-	PF00069:Protein kinase domain	Pkinase
Solyc03g121900.1	12.0215	813.804	-6.12969	1.48e-09	4.73e-08	-	SL3.0ch03	71407863	71408183	-	321	-	PF14368:Probable lipid transfer	-
Solyc02g093100.3	56.2639	320.766	-2.52008	1.51e-09	4.84e-08	-	SL3.0ch02	54660447	54666540	+	5094	-	PF00069:Protein kinase domain	Pkinase
Solyc02g068140.3	243.091	1180.18	-2.28087	1.57e-09	5.01e-08	-	SL3.0ch02	38740346	38744021	-	2277	-	PF06813:Nodulin-like	-
Solyc10g009080.3	12.3459	118.306	-3.23135	1.59e-09	5.06e-08	-	SL3.0ch10	3097374	3099460	+	734	-	PF03110:SBP domain	SBP
Solyc03g115230.3	2187.11	367.38	2.57268	1.6e-09	5.08e-08	-	SL3.0ch03	66496018	66499688	-	3212	-	PF07724:AAA domain (Cdc48 subfamily)|PF10431:C-terminal, D2-small domain, of ClpB protein|PF02861:Clp amino terminal domain, pathogenicity island component|PF00004:ATPase family associated with various cellular activities (AAA)	Clp_N
Solyc01g094460.3	118.025	835.477	-2.82625	1.75e-09	5.55e-08	-	SL3.0ch01	85795258	85810176	-	9648	-	PF03479:Domain of unknown function (DUF296)	-
Solyc01g099510.2	10.2127	75.0362	-2.90778	1.75e-09	5.55e-08	-	SL3.0ch01	89617884	89618357	+	414	-	-	-
Solyc12g056540.1	2.60048	61.6378	-4.55207	1.84e-09	5.82e-08	-	SL3.0ch12	63437439	63437849	-	411	-	PF00125:Core histone H2A/H2B/H3/H4	Histone
Solyc02g092000.3	111.233	550.034	-2.30331	1.84e-09	5.82e-08	-	SL3.0ch02	53857265	53861159	-	1144	-	-	-
Solyc04g082480.3	317.758	1882.5	-2.56509	1.87e-09	5.9e-08	-	SL3.0ch04	66205510	66210941	+	3857	-	PF02042:RWP-RK domain|PF00564:PB1 domain	RWP-RK
Solyc11g013240.2	13.3658	172.45	-3.66131	1.88e-09	5.93e-08	-	SL3.0ch11	6137756	6145262	-	1682	-	PF00069:Protein kinase domain	Pkinase
Solyc04g005410.2	118.279	18.5952	2.72113	1.89e-09	5.96e-08	-	SL3.0ch04	286567	289540	-	1663	-	PF07168:Ureide permease	-
Solyc12g099500.2	22.989	229.542	-3.32414	1.91e-09	6.01e-08	-	SL3.0ch12	67607763	67608122	-	360	-	-	-
Solyc09g072770.1	27.2274	358.497	-3.70307	1.93e-09	6.06e-08	-	SL3.0ch09	65871044	65871655	+	612	-	-	-
Solyc04g072890.3	85.1193	11.5658	2.88149	2.13e-09	6.67e-08	-	SL3.0ch04	59929766	59932272	+	862	-	-	-
Solyc11g072860.2	64.5215	589.673	-3.2011	2.18e-09	6.81e-08	-	SL3.0ch11	56338172	56344843	+	1539	-	PF00702:haloacid dehalogenase-like hydrolase	Hydrolase
Solyc08g005930.1	86.0507	689.274	-3.01107	2.19e-09	6.84e-08	-	SL3.0ch08	703075	704235	-	1161	-	-	-
Solyc01g110660.3	1.24469	57.6993	-5.37762	2.21e-09	6.89e-08	-	SL3.0ch01	97207703	97208293	-	496	-	-	-
Solyc01g111660.3	936.018	10424.8	-3.47797	2.23e-09	6.95e-08	-	SL3.0ch01	97779722	97781067	+	1108	-	PF00230:Major intrinsic protein	-
Solyc09g061420.3	101.089	547.51	-2.43127	2.32e-09	7.19e-08	-	SL3.0ch09	59319683	59333678	-	3051	-	PF12452:Protein of unknown function (DUF3685)	-
Solyc01g079580.3	176.545	1082.86	-2.61891	2.32e-09	7.19e-08	-	SL3.0ch01	78535393	78538096	+	2332	-	-	-
Solyc10g076600.2	1374.48	263.74	2.38629	2.35e-09	7.28e-08	-	SL3.0ch10	59658629	59668921	-	3507	-	PF02771:Acyl-CoA dehydrogenase, N-terminal domain|PF00441:Acyl-CoA dehydrogenase, C-terminal domain|PF00152:tRNA synthetases class II (D, K and N)|PF01336:OB-fold nucleic acid binding domain|PF02770:Acyl-CoA dehydrogenase, middle domain	tRNA-synt_2
Solyc04g012060.3	64.9343	307.624	-2.23895	2.39e-09	7.37e-08	-	SL3.0ch04	4383623	4391104	-	3941	-	PF03477:ATP cone domain|PF02867:Ribonucleotide reductase, barrel domain|PF00317:Ribonucleotide reductase, all-alpha domain	Ribonuc_red_lgC
Solyc07g063310.3	265.683	64.1781	2.04068	2.39e-09	7.37e-08	-	SL3.0ch07	65935593	65938748	+	2028	-	PF05147:Lanthionine synthetase C-like protein	-
Solyc11g010200.2	280.368	1993.53	-2.83269	2.4e-09	7.39e-08	-	SL3.0ch11	3274743	3278052	+	2907	-	PF00244:14-3-3 protein	-
Solyc01g079790.3	406.151	2873.58	-2.82157	2.4e-09	7.39e-08	-	SL3.0ch01	78781895	78787008	+	2797	-	PF00483:Nucleotidyl transferase	-
Solyc07g018250.1	3.19131	76.4123	-4.65392	2.41e-09	7.4e-08	-	SL3.0ch07	9887288	9888118	+	831	-	PF01151:GNS1/SUR4 family	ELO
Solyc12g006260.1	239.111	6.33653	5.1224	2.5e-09	7.69e-08	-	SL3.0ch12	774539	774946	-	408	-	-	-
Solyc03g083960.3	420.873	1409.24	-1.74183	2.51e-09	7.69e-08	-	SL3.0ch03	55324035	55328265	-	2211	-	PF02358:Trehalose-phosphatase	-
Solyc08g082960.3	134.539	23.4241	2.49248	2.54e-09	7.77e-08	-	SL3.0ch08	65717529	65721276	+	1514	-	PF04438:HIT zinc finger	-
Solyc09g010430.1	7.8507	67.6408	-3.08431	2.71e-09	8.3e-08	-	SL3.0ch09	3799540	3799803	-	264	-	-	-
Solyc06g051930.3	2008.34	603.759	1.73485	2.72e-09	8.31e-08	-	SL3.0ch06	35686023	35696252	-	6163	-	PF00481:Protein phosphatase 2C|PF00224:Pyruvate kinase, barrel domain	PP2C
Solyc02g087190.1	208.905	1490.85	-2.83508	2.79e-09	8.51e-08	-	SL3.0ch02	50302821	50303807	+	987	-	PF00141:Peroxidase	-
Solyc05g056050.3	8684.79	55336.5	-2.67171	2.82e-09	8.57e-08	-	SL3.0ch05	66299650	66301774	-	985	-	PF00504:Chlorophyll A-B binding protein	-
Solyc06g084090.3	2.64974	53.478	-4.25036	2.84e-09	8.62e-08	-	SL3.0ch06	49381360	49383860	+	789	-	PF16211:C-terminus of histone H2A|PF00125:Core histone H2A/H2B/H3/H4	Histone
Solyc12g006970.1	16.0473	170.545	-3.44049	2.85e-09	8.66e-08	-	SL3.0ch12	1399076	1399288	+	213	-	-	-
Solyc08g076410.3	81.6669	282.599	-1.78961	2.88e-09	8.73e-08	-	SL3.0ch08	60545784	60556966	+	4307	-	PF01202:Shikimate kinase	SKI
Solyc08g067370.1	302.694	1719.52	-2.50382	2.91e-09	8.79e-08	-	SL3.0ch08	56478064	56479362	-	1299	-	-	-
Solyc09g014970.3	10.3211	153.386	-3.88589	2.97e-09	8.97e-08	-	SL3.0ch09	7326782	7328133	-	1186	-	PF12697:Alpha/beta hydrolase family	-
Solyc01g087820.2	1334.88	238.933	2.48202	3.08e-09	9.3e-08	-	SL3.0ch01	82577802	82580412	+	2611	-	PF05922:Peptidase inhibitor I9|PF00082:Subtilase family	Peptidase_S8
Solyc09g097820.3	475.72	108.837	2.14085	3.1e-09	9.34e-08	-	SL3.0ch09	72307061	72321998	-	3021	-	PF00271:Helicase conserved C-terminal domain|PF07717:Oligonucleotide/oligosaccharide-binding (OB)-fold|PF04408:Helicase associated domain (HA2)	Helicase_C
Solyc03g005600.3	218.096	785.793	-1.84631	3.16e-09	9.5e-08	-	SL3.0ch03	436962	441679	+	2629	-	PF03141:Putative S-adenosyl-L-methionine-dependent methyltransferase	-
Solyc03g046380.1	84.586	7.1322	3.45806	3.17e-09	9.53e-08	-	SL3.0ch03	12427687	12427929	+	243	-	-	-
Solyc11g065920.2	2917.54	853.757	1.77432	3.34e-09	1e-07	-	SL3.0ch11	51787970	51802185	-	4265	-	PF01799:[2Fe-2S] binding domain|PF00941:FAD binding domain in molybdopterin dehydrogenase|PF00111:2Fe-2S iron-sulfur cluster binding domain|PF02738:Molybdopterin-binding domain of aldehyde dehydrogenase|PF01315:Aldehyde oxidase and xanthine dehydrogenase, a/b hammerhead domain|PF03450:CO dehydrogenase flavoprotein C-terminal domain	Fer2
Solyc06g005230.2	252.11	927.501	-1.87726	3.4e-09	1.02e-07	-	SL3.0ch06	247456	249951	-	2496	-	PF07714:Protein tyrosine kinase|PF12819:Carbohydrate-binding protein of the ER	Pkinase_Tyr
Solyc01g087850.2	91.8069	485.49	-2.39658	3.45e-09	1.03e-07	-	SL3.0ch01	82594921	82598028	+	3108	-	PF00082:Subtilase family|PF05922:Peptidase inhibitor I9	Peptidase_S8
Solyc06g011370.3	4066.86	1074.62	1.92104	3.52e-09	1.05e-07	-	SL3.0ch06	6754150	6800042	+	3427	-	PF02861:Clp amino terminal domain, pathogenicity island component|PF00004:ATPase family associated with various cellular activities (AAA)|PF10431:C-terminal, D2-small domain, of ClpB protein|PF07724:AAA domain (Cdc48 subfamily)	Clp_N
Solyc09g018280.1	620.149	32.6861	4.21628	3.56e-09	1.06e-07	-	SL3.0ch09	14024426	14025757	+	1332	-	PF00069:Protein kinase domain|PF03822:NAF domain	Pkinase
Solyc03g095600.1	39.3344	192.808	-2.29264	3.63e-09	1.08e-07	-	SL3.0ch03	58205376	58207028	+	1653	-	-	-
Solyc02g076750.2	67.4146	374.8	-2.46867	3.63e-09	1.08e-07	-	SL3.0ch02	42424540	42428238	-	2688	-	PF00112:Papain family cysteine protease|PF08246:Cathepsin propeptide inhibitor domain (I29)	Peptidase_C1
Solyc02g065550.3	270.69	23.218	3.54427	3.64e-09	1.08e-07	-	SL3.0ch02	37275896	37276329	-	328	-	-	-
Solyc10g009570.3	651.13	4853.1	-2.8972	3.66e-09	1.09e-07	-	SL3.0ch10	3682801	3687911	-	1983	-	-	-
Solyc05g005560.3	212.26	2330.03	-3.45463	3.76e-09	1.11e-07	-	SL3.0ch05	403117	410780	+	3603	-	PF03181:BURP domain	-
Solyc09g072990.3	934.399	3398.33	-1.86264	4.05e-09	1.2e-07	-	SL3.0ch09	66078242	66084216	+	2049	-	-	-
Solyc03g083650.3	51.1313	231.613	-2.16642	4.16e-09	1.23e-07	-	SL3.0ch03	55027995	55031860	-	2026	-	PF00201:UDP-glucoronosyl and UDP-glucosyl transferase	UDPGT
Solyc10g076550.2	68.9431	309.931	-2.15976	4.28e-09	1.26e-07	-	SL3.0ch10	59617758	59626059	-	2193	-	PF13947:Wall-associated receptor kinase galacturonan-binding|PF00069:Protein kinase domain	Pkinase
Solyc03g005775.1	25.0599	970.239	-5.27218	4.32e-09	1.27e-07	-	SL3.0ch03	544524	546177	+	243	-	-	-
Solyc10g081720.2	581.645	1760.4	-1.59772	4.33e-09	1.27e-07	-	SL3.0ch10	62866745	62870678	+	1980	-	PF02469:Fasciclin domain	-
Solyc01g080010.2	878.798	57.671	3.94097	4.57e-09	1.34e-07	-	SL3.0ch01	78993764	78995300	-	1537	-	PF14543:Xylanase inhibitor N-terminal|PF14541:Xylanase inhibitor C-terminal	-
Solyc07g063470.1	65.0425	0	8.33925	4.57e-09	1.34e-07	-	SL3.0ch07	66084984	66085190	+	207	-	-	-
Solyc01g096190.3	347.33	1725.37	-2.3116	4.63e-09	1.35e-07	-	SL3.0ch01	87159841	87165677	+	3497	-	PF00122:E1-E2 ATPase|PF13246:Cation transport ATPase (P-type)|PF00702:haloacid dehalogenase-like hydrolase|PF00690:Cation transporter/ATPase, N-terminus|PF00689:Cation transporting ATPase, C-terminus	E1-E2_ATPase
Solyc07g054460.3	808.657	119.613	2.7622	4.66e-09	1.36e-07	-	SL3.0ch07	62901416	62906232	-	2594	-	PF04410:Gar1/Naf1 RNA binding region	-
novel.399	349.762	65.7562	2.39234	4.88e-09	1.42e-07	-	SL3.0ch10	26437927	26439100	+	1174	-	-	-
novel.434	45.1802	189.598	-2.07263	5.01e-09	1.46e-07	-	SL3.0ch11	4303527	4303927	+	401	-	-	-
Solyc03g098300.1	0.734715	58.0846	-6.09763	5.04e-09	1.46e-07	-	SL3.0ch03	62077456	62078622	+	1167	-	PF00278:Pyridoxal-dependent decarboxylase, C-terminal sheet domain|PF02784:Pyridoxal-dependent decarboxylase, pyridoxal binding domain	-
Solyc01g080070.3	108.451	556.806	-2.36001	5.08e-09	1.47e-07	-	SL3.0ch01	79076735	79079067	-	2135	-	PF00403:Heavy-metal-associated domain	HMA
Solyc02g069410.3	119.658	449.663	-1.9104	5.15e-09	1.49e-07	-	SL3.0ch02	39875070	39883177	-	1424	-	-	-
Solyc06g036238.1	54.9005	0	8.09796	5.19e-09	1.5e-07	-	SL3.0ch06	25807217	25808343	+	591	-	PF01061:ABC-2 type transporter	ABC2_membrane
Solyc03g117870.3	1857.33	5598.08	-1.59129	5.23e-09	1.51e-07	-	SL3.0ch03	68362526	68368800	-	2209	-	PF00501:AMP-binding enzyme|PF13193:AMP-binding enzyme C-terminal domain|PF01485:IBR domain, a half RING-finger domain	AMP-binding
Solyc03g114130.1	740.748	81.6129	3.18314	5.25e-09	1.52e-07	-	SL3.0ch03	65634231	65634656	+	426	-	-	-
Solyc01g090700.3	923.191	242.402	1.926	5.66e-09	1.63e-07	-	SL3.0ch01	84213891	84222407	-	1776	-	PF16113:Enoyl-CoA hydratase/isomerase	-
Solyc07g043660.3	21.7331	111.649	-2.36278	5.74e-09	1.65e-07	-	SL3.0ch07	57756455	57758524	+	1990	-	PF00501:AMP-binding enzyme|PF13193:AMP-binding enzyme C-terminal domain	AMP-binding
Solyc01g058260.3	1071.72	269.901	1.98697	5.76e-09	1.66e-07	-	SL3.0ch01	65866151	65871282	-	2447	-	PF04928:Poly(A) polymerase central domain	-
Solyc06g035580.3	30.6183	421.509	-3.77698	5.92e-09	1.7e-07	-	SL3.0ch06	24688622	24694588	-	1987	-	PF00732:GMC oxidoreductase|PF05199:GMC oxidoreductase	-
Solyc12g008430.2	49.7838	0	7.95625	6.03e-09	1.73e-07	-	SL3.0ch12	1860654	1866813	+	2130	-	PF03949:Malic enzyme, NAD binding domain|PF00390:Malic enzyme, N-terminal domain	Malic_M
Solyc09g011370.2	899.719	222.566	2.01818	6.25e-09	1.79e-07	-	SL3.0ch09	4704415	4707717	+	1650	-	-	-
Solyc10g055680.1	540.91	4676.72	-3.11262	6.3e-09	1.8e-07	-	SL3.0ch10	57141703	57142776	-	1074	-	PF08498:Sterol methyltransferase C-terminal|PF08241:Methyltransferase domain	Methyltransf_11
Solyc07g065110.1	10.7845	137.933	-3.722	6.33e-09	1.81e-07	-	SL3.0ch07	67137898	67138212	+	315	-	PF14368:Probable lipid transfer	-
Solyc01g097960.3	53.7347	0	8.0663	6.68e-09	1.91e-07	-	SL3.0ch01	88471895	88492661	-	2368	-	PF04927:Seed maturation protein	-
Solyc01g066910.3	8.42252	77.7939	-3.22755	6.95e-09	1.98e-07	-	SL3.0ch01	74993866	74994171	+	306	-	PF14368:Probable lipid transfer	-
Solyc02g071210.3	5733.32	598.182	3.26264	7.49e-09	2.13e-07	-	SL3.0ch02	41252297	41258436	-	2936	-	PF05562:Cold acclimation protein WCOR413	-
Solyc04g015200.3	852.883	129.476	2.73005	7.53e-09	2.14e-07	-	SL3.0ch04	5380806	5384502	-	2304	-	PF00365:Phosphofructokinase	PFK
Solyc09g089865.1	5.47242	59.2127	-3.51937	7.85e-09	2.23e-07	-	SL3.0ch09	69964658	69966644	-	267	-	-	-
Solyc10g045640.2	575.473	170.171	1.75552	8.01e-09	2.27e-07	-	SL3.0ch10	34902382	34912730	-	1628	-	PF01105:emp24/gp25L/p24 family/GOLD	-
Solyc10g074820.1	30.7629	214.932	-2.82067	8.05e-09	2.28e-07	-	SL3.0ch10	58589207	58590157	+	951	-	PF06697:Protein of unknown function (DUF1191)	-
Solyc08g079200.1	296.827	1888.75	-2.67088	8.15e-09	2.3e-07	-	SL3.0ch08	62943958	62944365	-	408	-	PF14547:Hydrophobic seed protein	-
Solyc01g007920.2	508.403	143.857	1.8233	8.28e-09	2.34e-07	-	SL3.0ch01	2049563	2052866	+	1145	-	PF00857:Isochorismatase family	Isochorismatase
Solyc08g006790.3	9.4477	87.4834	-3.2363	8.3e-09	2.34e-07	-	SL3.0ch08	1346806	1347987	-	462	-	PF02298:Plastocyanin-like domain	Cu_bind_like
Solyc08g078010.3	1247.1	4184.34	-1.74699	8.33e-09	2.34e-07	-	SL3.0ch08	62006450	62010458	-	1378	-	PF01245:Ribosomal protein L19	-
Solyc06g073260.3	10241	46006	-2.16748	8.43e-09	2.37e-07	-	SL3.0ch06	45281639	45286328	-	2399	-	PF01370:NAD dependent epimerase/dehydratase family	Epimerase
Solyc10g078340.2	47.4191	370.499	-2.95939	8.51e-09	2.39e-07	-	SL3.0ch10	60285383	60296019	-	2877	-	PF16712:Coiled-coil regions of plant-specific actin-binding protein|PF00134:Cyclin, N-terminal domain|PF02984:Cyclin, C-terminal domain|PF16711:Actin-binding domain of plant-specific actin-binding protein|PF16709:Fused Ig-PH domain of plant-specific actin-binding protein	Cyclin_C
Solyc04g007640.3	265.624	868.952	-1.7082	8.93e-09	2.5e-07	-	SL3.0ch04	1318725	1322139	+	2369	-	PF04564:U-box domain|PF00514:Armadillo/beta-catenin-like repeat	U-box
Solyc05g014000.3	13.2305	544.551	-5.34648	9.22e-09	2.58e-07	-	SL3.0ch05	7501419	7504350	-	1647	-	PF00544:Pectate lyase	-
Solyc01g099100.3	1366.86	273.42	2.31933	9.41e-09	2.63e-07	-	SL3.0ch01	89292422	89313011	+	7526	-	PF00501:AMP-binding enzyme	AMP-binding
Solyc12g008350.2	9.04614	88.0515	-3.28333	9.63e-09	2.69e-07	-	SL3.0ch12	1760116	1760802	+	687	-	PF00847:AP2 domain	AP2
Solyc06g068985.1	71.3566	482.492	-2.74668	1.01e-08	2.82e-07	-	SL3.0ch06	42913060	42917003	-	1386	-	PF14381:Ethylene-responsive protein kinase Le-CTR1	-
Solyc08g016415.1	53.6323	0	8.06239	1.02e-08	2.83e-07	-	SL3.0ch08	7541081	7541790	-	446	-	-	-
Solyc03g112280.3	90.3346	4.98514	4.05705	1.06e-08	2.94e-07	-	SL3.0ch03	64212403	64217529	-	3135	-	PF00168:C2 domain|PF02893:GRAM domain|PF16016:Domain of unknown function (DUF4782)	C2
Solyc02g088610.3	13580.8	1957.65	2.79491	1.08e-08	2.98e-07	-	SL3.0ch02	51281294	51288619	-	3677	-	PF02861:Clp amino terminal domain, pathogenicity island component|PF10431:C-terminal, D2-small domain, of ClpB protein|PF07724:AAA domain (Cdc48 subfamily)|PF00004:ATPase family associated with various cellular activities (AAA)	Clp_N
Solyc12g088240.2	86.4637	0.242423	7.79648	1.08e-08	2.99e-07	-	SL3.0ch12	64670408	64674461	+	3426	-	PF13641:Glycosyltransferase like family 2	-
Solyc08g066610.3	21.1773	168.907	-3.01077	1.09e-08	3.01e-07	-	SL3.0ch08	55431397	55432638	+	1081	-	PF16851:Stomagen	-
Solyc06g060520.1	67.8245	309.244	-2.18147	1.22e-08	3.37e-07	-	SL3.0ch06	38659456	38660358	-	903	-	PF06697:Protein of unknown function (DUF1191)	-
Solyc09g014450.3	466.065	105.68	2.13756	1.22e-08	3.37e-07	-	SL3.0ch09	6067696	6071250	+	854	-	-	-
Solyc10g079150.2	91.2933	0.484847	7.12158	1.23e-08	3.37e-07	-	SL3.0ch10	60882080	60888983	-	4143	-	PF02045:CCAAT-binding transcription factor (CBF-B/NF-YA) subunit B	CBFB_NFYA
Solyc01g096340.3	3916.81	501.251	2.96571	1.24e-08	3.42e-07	-	SL3.0ch01	87290005	87290334	+	330	-	PF02519:Auxin responsive protein	Auxin_inducible
Solyc01g107520.3	34.9307	218.053	-2.63891	1.25e-08	3.42e-07	-	SL3.0ch01	94942654	94943694	+	905	-	PF04450:Peptidase of plants and bacteria	-
Solyc07g065860.3	23.9207	149.822	-2.63614	1.28e-08	3.51e-07	-	SL3.0ch07	67586274	67591758	+	5200	-	PF08263:Leucine rich repeat N-terminal domain|PF00069:Protein kinase domain|PF13855:Leucine rich repeat	LRRNT_2
Solyc01g005830.3	207.839	640.759	-1.62157	1.29e-08	3.53e-07	-	SL3.0ch01	564882	571160	+	1965	-	PF07983:X8 domain|PF00332:Glycosyl hydrolases family 17	Glyco_hydro_17
Solyc08g076885.1	142.52	1121.43	-2.97552	1.33e-08	3.63e-07	-	SL3.0ch08	60939575	60949351	+	1695	-	-	-
Solyc09g091000.3	70.0748	0.571241	6.69066	1.33e-08	3.64e-07	-	SL3.0ch09	70835820	70836676	+	550	-	PF00407:Pathogenesis-related protein Bet v I family	-
Solyc02g078020.3	1970.84	328.896	2.58606	1.34e-08	3.65e-07	-	SL3.0ch02	43394929	43401036	-	3636	-	PF10373:Est1 DNA/RNA binding domain|PF10374:Telomerase activating protein Est1	-
Solyc02g030210.3	308.346	83.1352	1.87891	1.42e-08	3.88e-07	-	SL3.0ch02	25787777	25804520	+	1737	-	PF00847:AP2 domain	AP2
Solyc04g082630.3	13093.9	53618.2	-2.03382	1.49e-08	4.07e-07	-	SL3.0ch04	66336693	66339731	-	1700	-	PF02800:Glyceraldehyde 3-phosphate dehydrogenase, C-terminal domain|PF00044:Glyceraldehyde 3-phosphate dehydrogenase, NAD binding domain	-
Solyc03g005320.3	45.8828	486.566	-3.40175	1.51e-08	4.11e-07	-	SL3.0ch03	183237	185471	-	1735	-	PF08541:3-Oxoacyl-[acyl-carrier-protein (ACP)] synthase III C terminal|PF08392:FAE1/Type III polyketide synthase-like protein	-
Solyc02g093180.3	1751.85	96.4238	4.17387	1.55e-08	4.19e-07	-	SL3.0ch02	54755486	54758258	-	2550	-	PF02458:Transferase family	-
Solyc03g097050.3	51.5049	293.789	-2.50798	1.56e-08	4.23e-07	-	SL3.0ch03	60834695	60840612	-	4258	-	PF14570:RING/Ubox like zinc-binding domain|PF03552:Cellulose synthase	-
Solyc03g119910.3	0.685457	53.462	-6.518	1.61e-08	4.37e-07	-	SL3.0ch03	69942144	69943612	+	1335	-	PF14226:non-haem dioxygenase in morphine synthesis N-terminal|PF03171:2OG-Fe(II) oxygenase superfamily	2OG-FeII_Oxy
Solyc06g076110.2	152.799	739.383	-2.27516	1.66e-08	4.5e-07	-	SL3.0ch06	47402400	47403665	-	1266	-	PF02469:Fasciclin domain	-
Solyc03g013340.3	0.254988	52.0261	-7.34058	1.68e-08	4.52e-07	-	SL3.0ch03	47339329	47346974	+	1013	-	PF00230:Major intrinsic protein	-
Solyc12g013620.2	876.606	63.5876	3.76866	1.69e-08	4.56e-07	-	SL3.0ch12	4461663	4464796	-	1557	-	PF02365:No apical meristem (NAM) protein	NAM
Solyc07g055840.3	418.904	54.4704	2.96195	1.7e-08	4.59e-07	-	SL3.0ch07	63888061	63896473	-	1875	-	PF00285:Citrate synthase, C-terminal domain	Citrate_synt
Solyc01g099800.3	317.25	21.3848	3.93677	1.81e-08	4.86e-07	-	SL3.0ch01	89825577	89826380	-	192	-	-	-
Solyc09g075950.1	1151.63	93.169	3.63847	1.86e-08	4.99e-07	-	SL3.0ch09	68007120	68008850	+	1731	-	PF00012:Hsp70 protein	HSP70
Solyc08g006310.3	74.2458	656.71	-3.13987	1.86e-08	5e-07	-	SL3.0ch08	974336	978276	+	2656	-	PF13632:Glycosyl transferase family group 2	-
Solyc03g005280.3	169.965	957.406	-2.49265	1.89e-08	5.06e-07	-	SL3.0ch03	161170	166379	-	1893	-	PF03489:Saposin-like type B, region 2|PF05184:Saposin-like type B, region 1|PF00026:Eukaryotic aspartyl protease	Asp
Solyc01g108880.3	161.864	21.6756	2.90013	1.95e-08	5.22e-07	-	SL3.0ch01	95939751	95941759	-	1732	-	PF03171:2OG-Fe(II) oxygenase superfamily|PF14226:non-haem dioxygenase in morphine synthesis N-terminal	2OG-FeII_Oxy
Solyc07g062680.2	141.078	808.625	-2.51773	1.98e-08	5.28e-07	-	SL3.0ch07	65500244	65501822	+	1461	-	PF03634:TCP family transcription factor	TCP
Solyc02g077630.3	203.535	663.911	-1.70168	1.98e-08	5.29e-07	-	SL3.0ch02	43076110	43080151	-	3453	-	PF08263:Leucine rich repeat N-terminal domain|PF00069:Protein kinase domain|PF13855:Leucine rich repeat	LRRNT_2
Solyc01g007800.3	4.54964	52.2184	-3.45105	2.01e-08	5.35e-07	-	SL3.0ch01	1890877	1891425	+	549	-	PF04844:Transcriptional repressor, ovate	-
Solyc05g006700.3	11.3865	139.259	-3.66293	2.11e-08	5.61e-07	-	SL3.0ch05	1366558	1367853	-	1198	-	PF14380:Wall-associated receptor kinase C-terminal|PF13947:Wall-associated receptor kinase galacturonan-binding	-
Solyc12g044390.2	75.8422	6.33665	3.4874	2.13e-08	5.65e-07	-	SL3.0ch12	60239040	60239435	+	396	-	PF00847:AP2 domain	AP2
Solyc04g077470.3	328.888	1190.25	-1.85359	2.14e-08	5.67e-07	-	SL3.0ch04	62470433	62474280	+	3441	-	PF13641:Glycosyltransferase like family 2	-
Solyc11g067260.2	1087.85	206.062	2.40237	2.14e-08	5.67e-07	-	SL3.0ch11	53293763	53295742	+	1035	-	PF12697:Alpha/beta hydrolase family	-
Solyc07g052960.2	0.430469	49.6196	-7.28143	2.18e-08	5.76e-07	-	SL3.0ch07	61493972	61504673	+	1275	-	PF03514:GRAS domain family	GRAS
Solyc02g082150.1	7.82045	63.0376	-2.97882	2.23e-08	5.9e-07	-	SL3.0ch02	46421212	46422261	-	1050	-	-	-
Solyc07g063900.3	2328.88	565.043	2.04177	2.25e-08	5.94e-07	-	SL3.0ch07	66373996	66377523	+	456	-	PF00076:RNA recognition motif. (a.k.a. RRM, RBD, or RNP domain)	RRM_1
Solyc09g014770.3	1888.33	535.777	1.81997	2.26e-08	5.95e-07	-	SL3.0ch09	6868796	6881705	+	3232	-	PF00962:Adenosine/AMP deaminase	-
Solyc12g044310.2	0.509976	58.4097	-6.68222	2.28e-08	6.01e-07	-	SL3.0ch12	60135623	60140079	-	2350	-	PF00854:POT family	-
Solyc09g091700.3	55.5389	304.388	-2.46005	2.38e-08	6.26e-07	-	SL3.0ch09	71418124	71419167	+	1044	-	PF00107:Zinc-binding dehydrogenase|PF16884:N-terminal domain of oxidoreductase	ADH_zinc_N
Solyc05g053760.3	3777.23	773.409	2.28618	2.44e-08	6.41e-07	-	SL3.0ch05	64636867	64639419	+	930	-	PF00226:DnaJ domain	DnaJ
Solyc12g044330.2	976.693	11215.4	-3.52209	2.44e-08	6.41e-07	-	SL3.0ch12	60201772	60203397	+	1138	-	PF00230:Major intrinsic protein	-
Solyc06g051000.2	0	31.2321	-7.57876	2.47e-08	6.47e-07	-	SL3.0ch06	34183356	34186533	+	2089	-	PF03141:Putative S-adenosyl-L-methionine-dependent methyltransferase	-
Solyc09g019980.3	14.6413	123.081	-3.06952	2.49e-08	6.51e-07	-	SL3.0ch09	17899426	17904643	+	1426	-	PF03351:DOMON domain|PF03188:Eukaryotic cytochrome b561	Cytochrom_B561
Solyc10g085400.2	668.447	165.972	2.01877	2.51e-08	6.57e-07	-	SL3.0ch10	64712501	64727793	-	3386	-	PF07478:D-ala D-ala ligase C-terminus|PF01820:D-ala D-ala ligase N-terminus	-
Solyc03g116280.3	27.3323	293.087	-3.41116	2.53e-08	6.59e-07	-	SL3.0ch03	67251841	67252905	+	974	-	PF03171:2OG-Fe(II) oxygenase superfamily	2OG-FeII_Oxy
Solyc05g051640.3	14.6723	120.726	-3.02675	2.57e-08	6.69e-07	-	SL3.0ch05	62878736	62884720	+	3485	-	PF00069:Protein kinase domain|PF08263:Leucine rich repeat N-terminal domain|PF13855:Leucine rich repeat	Pkinase
Solyc01g095320.3	21299.3	929.355	4.51767	2.71e-08	7.06e-07	-	SL3.0ch01	86504563	86509039	+	4039	-	PF02179:BAG domain	-
Solyc06g074760.2	102.579	12.8297	3.0527	2.78e-08	7.23e-07	-	SL3.0ch06	46440588	46446665	-	4586	-	PF00125:Core histone H2A/H2B/H3/H4	Histone
Solyc12g088750.2	200.751	843.467	-2.07002	2.8e-08	7.26e-07	-	SL3.0ch12	64983438	64989080	+	3898	-	PF00069:Protein kinase domain	Pkinase
Solyc08g076870.1	139.19	18.9919	2.84349	2.83e-08	7.33e-07	-	SL3.0ch08	60914312	60915049	+	738	-	-	-
Solyc11g027830.2	69.5162	285.179	-2.02842	2.87e-08	7.44e-07	-	SL3.0ch11	19132061	19136532	+	1513	-	PF02190:ATP-dependent protease La (LON) substrate-binding domain	-
Solyc12g056980.1	35.1363	493.337	-3.80438	2.89e-08	7.47e-07	-	SL3.0ch12	64012226	64013239	+	924	-	PF00847:AP2 domain	AP2
Solyc02g078850.1	14.5764	144.96	-3.2984	2.97e-08	7.67e-07	-	SL3.0ch02	44064149	44064586	-	438	-	-	-
Solyc12g013580.2	312.881	1217.96	-1.95916	3.03e-08	7.8e-07	-	SL3.0ch12	4417442	4424133	+	2268	-	PF00160:Cyclophilin type peptidyl-prolyl cis-trans isomerase/CLD	Pro_isomerase
Solyc11g062440.2	169.322	1447.93	-3.09353	3.04e-08	7.82e-07	-	SL3.0ch11	49795914	49802478	-	2191	-	PF07731:Multicopper oxidase|PF00394:Multicopper oxidase|PF07732:Multicopper oxidase	-
Solyc06g060310.3	1227.13	6169.16	-2.32994	3.12e-08	8.03e-07	-	SL3.0ch06	38399566	38404046	-	2728	-	PF00355:Rieske [2Fe-2S] domain|PF08417:Pheophorbide a oxygenase	-
Solyc08g078020.1	1622.63	20297	-3.6452	3.14e-08	8.07e-07	-	SL3.0ch08	62016528	62016986	+	459	-	-	-
Solyc08g013720.3	87.0812	401.467	-2.20932	3.15e-08	8.09e-07	-	SL3.0ch08	3180392	3188441	+	1682	-	-	-
Solyc09g092710.3	4192.2	798.04	2.39306	3.16e-08	8.09e-07	-	SL3.0ch09	72139167	72140011	+	384	-	PF07172:Glycine rich protein family	-
Solyc03g007340.3	192.441	15.1162	3.73591	3.17e-08	8.1e-07	-	SL3.0ch03	1903058	1905915	-	1229	-	-	-
Solyc03g097120.3	505.777	113.402	2.15086	3.21e-08	8.2e-07	-	SL3.0ch03	60888171	60892295	-	2162	-	PF00447:HSF-type DNA-binding	HSF_DNA-bind
Solyc11g008540.2	57.3454	302.029	-2.39293	3.22e-08	8.22e-07	-	SL3.0ch11	2713505	2724607	+	3907	-	PF00636:Ribonuclease III domain|PF00271:Helicase conserved C-terminal domain|PF00270:DEAD/DEAH box helicase|PF03368:Dicer dimerisation domain|PF02170:PAZ domain	Ribonuclease_3
Solyc04g077510.3	66.6346	355.521	-2.41519	3.26e-08	8.32e-07	-	SL3.0ch04	62555770	62559059	+	2287	-	PF08880:QLQ|PF08879:WRC	-
Solyc03g058970.3	5652.73	1095.24	2.36891	3.28e-08	8.36e-07	-	SL3.0ch03	29453835	29464350	-	2675	-	PF05691:Raffinose synthase or seed imbibition protein Sip1	-
Solyc04g009030.3	36058.7	186049	-2.36727	3.31e-08	8.41e-07	-	SL3.0ch04	2597623	2600795	+	1487	-	PF02800:Glyceraldehyde 3-phosphate dehydrogenase, C-terminal domain|PF00044:Glyceraldehyde 3-phosphate dehydrogenase, NAD binding domain	-
Solyc00g136260.1	734.622	182.112	2.0052	3.34e-08	8.48e-07	-	SL3.0ch00	16014989	16015399	-	411	-	PF13639:Ring finger domain	-
Solyc00g011890.3	2137.27	385.953	2.47256	3.42e-08	8.66e-07	-	SL3.0ch00	9387619	9403098	-	3346	-	PF10509:Galactokinase galactose-binding signature|PF00288:GHMP kinases N terminal domain|PF13528:Glycosyl transferase family 1	GHMP_kinases
Solyc08g061630.3	361.823	1292.39	-1.8343	3.43e-08	8.7e-07	-	SL3.0ch08	49335542	49339841	+	2363	-	PF02325:YGGT family	-
Solyc12g014530.2	269.553	1033.06	-1.9359	3.47e-08	8.78e-07	-	SL3.0ch12	5498167	5504548	-	2567	-	PF00890:FAD binding domain|PF02910:Fumarate reductase flavoprotein C-term	-
Solyc04g080170.3	341.287	79.2065	2.10894	3.5e-08	8.85e-07	-	SL3.0ch04	64514241	64525823	-	4577	-	PF00069:Protein kinase domain	Pkinase
Solyc02g093170.3	106.719	560.662	-2.39069	3.52e-08	8.89e-07	-	SL3.0ch02	54741191	54748074	-	5035	-	PF05911:Filament-like plant protein, long coiled-coil	-
Solyc05g005080.3	1736.08	8586.49	-2.30613	3.54e-08	8.91e-07	-	SL3.0ch05	81286	85806	+	4053	-	PF00759:Glycosyl hydrolase family 9	-
novel.271	80.7432	0.242423	7.68845	3.56e-08	8.95e-07	-	SL3.0ch07	55847657	55859815	+	2095	-	PF03732:Retrotransposon gag protein	Retrotrans_gag
Solyc01g111970.3	2.02478	56.4943	-4.67805	3.56e-08	8.96e-07	-	SL3.0ch01	98021747	98025336	-	1951	-	PF07732:Multicopper oxidase|PF07731:Multicopper oxidase|PF00394:Multicopper oxidase	-
Solyc01g111145.1	2943.29	27147.4	-3.20548	3.59e-08	9e-07	-	SL3.0ch01	97433463	97435689	+	1922	-	PF01190:Pollen proteins Ole e I like	-
Solyc06g083070.3	36.5197	826.749	-4.49329	3.63e-08	9.11e-07	-	SL3.0ch06	48659784	48666631	-	2398	-	PF00307:Calponin homology (CH) domain	CH
Solyc11g073030.2	55.8807	0.986454	5.75969	3.68e-08	9.23e-07	-	SL3.0ch11	56452995	56453859	-	828	-	PF03018:Dirigent-like protein	-
Solyc10g085130.2	104.333	13.5734	2.8794	3.74e-08	9.36e-07	-	SL3.0ch10	64544898	64548268	-	1546	-	PF13920:Zinc finger, C3HC4 type (RING finger)	-
Solyc01g097390.3	5.28181	55.178	-3.43272	3.81e-08	9.51e-07	-	SL3.0ch01	88142786	88147023	+	1419	-	PF00248:Aldo/keto reductase family	Aldo_ket_red
Solyc07g063950.3	1929.01	6543.97	-1.76242	3.89e-08	9.71e-07	-	SL3.0ch07	66416704	66426067	+	2888	-	PF17136:Ribosomal proteins 50S L24/mitochondrial 39S L24|PF00467:KOW motif|PF07714:Protein tyrosine kinase	KOW
Solyc09g074280.1	156.169	12.466	3.67698	3.97e-08	9.91e-07	-	SL3.0ch09	66506120	66507502	+	1383	-	PF12796:Ankyrin repeats (3 copies)	-
Solyc07g064860.2	46.3403	0	7.8562	3.99e-08	9.94e-07	-	SL3.0ch07	66974360	66976172	+	1196	-	-	-
Solyc11g044530.2	667.942	2138.99	-1.67904	4.05e-08	1.01e-06	-	SL3.0ch11	32756734	32765479	-	1115	-	PF04755:PAP_fibrillin	-
Solyc05g006910.3	179.102	27.5607	2.67079	4.11e-08	1.02e-06	-	SL3.0ch05	1501171	1512581	-	3205	-	PF00962:Adenosine/AMP deaminase	-
Solyc05g052350.3	95.5092	565.356	-2.56358	4.14e-08	1.03e-06	-	SL3.0ch05	63455860	63459062	+	2958	-	PF07714:Protein tyrosine kinase|PF08263:Leucine rich repeat N-terminal domain|PF13855:Leucine rich repeat	Pkinase_Tyr
Solyc06g060830.3	3.8603	62.0832	-3.98665	4.16e-08	1.03e-06	-	SL3.0ch06	38967419	38969728	-	1721	-	PF04618:HD-ZIP protein N terminus|PF00046:Homeobox domain|PF02183:Homeobox associated leucine zipper	HD-ZIP_N
Solyc03g044220.1	233.453	762.767	-1.70582	4.24e-08	1.05e-06	-	SL3.0ch03	8504215	8505864	+	1650	-	-	-
Solyc06g066700.1	106.506	1051.06	-3.30573	4.25e-08	1.05e-06	-	SL3.0ch06	42025343	42025591	-	249	-	-	-
Solyc03g097230.1	54.4202	371.098	-2.77476	4.29e-08	1.06e-06	-	SL3.0ch03	60971289	60971873	+	585	-	PF06094:Gamma-glutamyl cyclotransferase, AIG2-like	-
Solyc03g114930.3	636.458	3475.95	-2.44986	4.35e-08	1.07e-06	-	SL3.0ch03	66268916	66275650	+	2316	-	PF01789:PsbP	-
Solyc08g081220.1	482.687	2113	-2.12949	4.42e-08	1.09e-06	-	SL3.0ch08	64400780	64402444	-	1665	-	PF00067:Cytochrome P450	p450
Solyc02g079220.3	60.2587	466.299	-2.95101	4.43e-08	1.09e-06	-	SL3.0ch02	44386817	44390325	+	1879	-	PF00083:Sugar (and other) transporter	Sugar_tr
Solyc08g080040.3	35.5514	333.283	-3.21996	4.44e-08	1.09e-06	-	SL3.0ch08	63504503	63506031	-	1311	-	PF14226:non-haem dioxygenase in morphine synthesis N-terminal|PF03171:2OG-Fe(II) oxygenase superfamily	2OG-FeII_Oxy
Solyc01g099880.3	261.258	78.497	1.72363	4.44e-08	1.09e-06	-	SL3.0ch01	89887618	89890786	-	1439	-	PF03083:Sugar efflux transporter for intercellular exchange	-
Solyc04g082200.2	4017.42	280.975	3.83427	4.48e-08	1.1e-06	-	SL3.0ch04	66043586	66044958	-	1157	-	PF00257:Dehydrin	-
Solyc01g087790.2	1188.23	240.116	2.30943	4.49e-08	1.1e-06	-	SL3.0ch01	82563724	82566379	+	2656	-	PF05922:Peptidase inhibitor I9|PF00082:Subtilase family	Peptidase_S8
Solyc03g111950.3	16.5585	125.704	-2.93582	4.5e-08	1.1e-06	-	SL3.0ch03	64000272	64002512	-	2151	-	PF00067:Cytochrome P450	p450
Solyc02g081150.1	187.128	1267.19	-2.75735	4.58e-08	1.12e-06	-	SL3.0ch02	45767095	45768144	-	1050	-	-	-
Solyc02g081890.3	3100.79	626.152	2.30906	4.63e-08	1.13e-06	-	SL3.0ch02	46214113	46220943	-	2540	-	PF03476:MOSC N-terminal beta barrel domain|PF03473:MOSC domain|PF02485:Core-2/I-Branching enzyme	MOSC_N
Solyc09g047900.2	198.964	807.729	-2.02067	4.7e-08	1.14e-06	-	SL3.0ch09	33879787	33888424	+	3350	-	PF00561:alpha/beta hydrolase fold	Abhydrolase_1
Solyc08g066180.3	377.71	1346.35	-1.83187	4.74e-08	1.15e-06	-	SL3.0ch08	54639886	54651496	-	2375	-	PF02130:Uncharacterized protein family UPF0054|PF08282:haloacid dehalogenase-like hydrolase	Hydrolase_3
Solyc05g052470.3	1444.76	328.204	2.13852	4.75e-08	1.15e-06	-	SL3.0ch05	63536338	63540146	+	1639	-	PF00210:Ferritin-like domain	Ferritin
Solyc01g105220.3	204.285	15.2374	3.79073	4.76e-08	1.15e-06	-	SL3.0ch01	93352151	93358156	-	2623	-	PF01786:Alternative oxidase	AOX
novel.346	32.5716	163.195	-2.34398	4.82e-08	1.17e-06	-	SL3.0ch09	5270547	5272826	+	2280	-	PF00139:Legume lectin domain|PF00069:Protein kinase domain	Pkinase
Solyc03g116225.1	61.36	1.62733	4.99678	5.06e-08	1.23e-06	-	SL3.0ch03	67202555	67203310	+	645	-	PF00187:Chitin recognition protein	-
Solyc09g015020.1	111.072	10.4748	3.40344	5.09e-08	1.23e-06	-	SL3.0ch09	7440382	7440846	+	465	-	PF00011:Hsp20/alpha crystallin family	-
Solyc10g083940.1	22.0695	380.095	-4.09054	5.12e-08	1.24e-06	-	SL3.0ch10	63766329	63768074	+	1746	-	PF06813:Nodulin-like	-
Solyc12g056830.1	7416.23	28463.6	-1.94035	5.14e-08	1.24e-06	-	SL3.0ch12	63857776	63858528	+	753	-	PF00213:ATP synthase delta (OSCP) subunit	-
Solyc11g072080.1	53.1837	312.457	-2.56177	5.19e-08	1.25e-06	-	SL3.0ch11	55653492	55654797	+	1203	-	PF01344:Kelch motif|PF00646:F-box domain	Kelch_1
Solyc08g078870.2	14226.2	1211.12	3.55489	5.23e-08	1.26e-06	-	SL3.0ch08	62683148	62683588	+	327	-	PF14547:Hydrophobic seed protein	-
Solyc10g012050.3	176.83	721.064	-2.02839	5.24e-08	1.26e-06	-	SL3.0ch10	4350402	4368775	+	2252	-	PF00924:Mechanosensitive ion channel	-
Solyc03g111330.3	394.514	86.9135	2.16954	5.3e-08	1.27e-06	-	SL3.0ch03	63424625	63428309	+	757	-	PF02594:Uncharacterised ACR, YggU family COG1872	-
Solyc06g068500.3	345.864	32.6681	3.3704	5.51e-08	1.32e-06	-	SL3.0ch06	42571486	42574147	-	1679	-	PF00226:DnaJ domain	DnaJ
Solyc06g084290.3	80.228	368.537	-2.20403	5.63e-08	1.35e-06	-	SL3.0ch06	49519933	49524760	-	1954	-	PF13839:GDSL/SGNH-like Acyl-Esterase family found in Pmr5 and Cas1p|PF14416:PMR5 N terminal Domain	-
Solyc06g082910.3	124.147	501.666	-2.0072	5.65e-08	1.35e-06	-	SL3.0ch06	48587531	48591136	+	3018	-	PF02181:Formin Homology 2 Domain	FH2
Solyc02g078380.3	751.789	103.036	2.87635	5.7e-08	1.36e-06	-	SL3.0ch02	43652165	43653626	-	1016	-	PF12481:Aluminium induced protein	-
Solyc07g045140.3	83.1413	11.1158	2.94736	5.73e-08	1.37e-06	-	SL3.0ch07	58373784	58375683	+	846	-	-	-
Solyc02g061745.1	68.2674	362.67	-2.39869	5.75e-08	1.37e-06	-	SL3.0ch02	33820519	33824341	-	1143	-	PF01554:MatE	MatE
Solyc01g099160.3	1195.01	184.07	2.70392	5.76e-08	1.37e-06	-	SL3.0ch01	89343875	89360844	+	4563	-	PF00305:Lipoxygenase|PF01477:PLAT/LH2 domain	Lipoxygenase
Solyc01g087240.3	914.434	262.832	1.79345	5.77e-08	1.37e-06	-	SL3.0ch01	82053370	82059917	+	3002	-	PF02045:CCAAT-binding transcription factor (CBF-B/NF-YA) subunit B	CBFB_NFYA
Solyc08g082990.3	697.49	2583.22	-1.88856	5.82e-08	1.38e-06	-	SL3.0ch08	65726755	65734985	+	4112	-	PF00069:Protein kinase domain|PF03169:OPT oligopeptide transporter protein	Pkinase
Solyc02g085400.3	253.226	1289.21	-2.34726	5.83e-08	1.38e-06	-	SL3.0ch02	48956870	48960012	-	1864	-	PF01925:Sulfite exporter TauE/SafE	-
Solyc06g071410.3	143.949	527.687	-1.87122	5.89e-08	1.4e-06	-	SL3.0ch06	44070207	44076113	-	3484	-	PF07714:Protein tyrosine kinase	Pkinase_Tyr
Solyc06g082010.3	4728.23	907.488	2.38255	5.97e-08	1.41e-06	-	SL3.0ch06	48006160	48010161	+	3349	-	PF12796:Ankyrin repeats (3 copies)|PF00642:Zinc finger C-x8-C-x5-C-x3-H type (and similar)	zf-CCCH
Solyc06g051400.3	3816.79	20134	-2.39929	6.02e-08	1.42e-06	-	SL3.0ch06	34845188	34847723	+	1948	-	PF11960:Domain of unknown function (DUF3474)|PF00487:Fatty acid desaturase	-
novel.145	2.02612	45.1518	-4.62368	6.09e-08	1.44e-06	-	SL3.0ch03	60964462	60965419	-	501	-	-	-
Solyc02g083130.3	641.266	110.464	2.54753	6.21e-08	1.46e-06	-	SL3.0ch02	47196121	47199141	+	1482	-	PF03398:Regulator of Vps4 activity in the MVB pathway	-
Solyc02g084240.3	1486.04	328.74	2.174	6.24e-08	1.47e-06	-	SL3.0ch02	47952694	47953856	+	1032	-	PF00538:linker histone H1 and H5 family	-
Solyc01g094020.3	49.0372	334.034	-2.76932	6.37e-08	1.5e-06	-	SL3.0ch01	85465954	85468008	-	2055	-	PF00069:Protein kinase domain	Pkinase
Solyc01g057310.3	23.2098	130.148	-2.48129	6.47e-08	1.52e-06	-	SL3.0ch01	60462925	60470836	-	5127	-	-	-
Solyc10g011810.3	52.0098	194.479	-1.9158	6.68e-08	1.57e-06	-	SL3.0ch10	4029426	4030468	-	801	-	PF00487:Fatty acid desaturase	-
Solyc02g090360.3	106.494	476.106	-2.15417	6.75e-08	1.58e-06	-	SL3.0ch02	52555217	52558328	-	2044	-	PF07731:Multicopper oxidase|PF07732:Multicopper oxidase|PF00394:Multicopper oxidase	-
Solyc09g007750.3	33.813	285.185	-3.08942	6.8e-08	1.59e-06	-	SL3.0ch09	1282913	1285129	-	2217	-	PF00069:Protein kinase domain	Pkinase
Solyc10g054790.2	49.8405	0	7.94805	6.81e-08	1.59e-06	-	SL3.0ch10	55902077	55903688	-	1437	-	PF00230:Major intrinsic protein	-
Solyc09g018010.3	1583.07	19564.2	-3.62787	6.86e-08	1.6e-06	-	SL3.0ch09	12597598	12606262	+	1539	-	PF00234:Protease inhibitor/seed storage/LTP family	-
Solyc04g058100.3	5.77532	110.735	-4.24386	6.86e-08	1.6e-06	-	SL3.0ch04	55154558	55155327	+	494	-	-	-
Solyc06g007130.3	17.2373	195.851	-3.49726	6.91e-08	1.61e-06	-	SL3.0ch06	1180617	1191837	-	2417	-	PF11960:Domain of unknown function (DUF3474)|PF00487:Fatty acid desaturase	-
Solyc06g066540.1	163.146	18.4722	3.1115	6.91e-08	1.61e-06	-	SL3.0ch06	41914250	41914828	-	579	-	PF00847:AP2 domain	AP2
Solyc11g006030.1	0.734715	40.9271	-5.59526	6.92e-08	1.61e-06	-	SL3.0ch11	840437	841729	-	1293	-	PF04564:U-box domain	U-box
Solyc09g098490.3	6.15653	54.0183	-3.14548	7e-08	1.63e-06	-	SL3.0ch09	72805386	72812777	+	3354	-	PF01417:ENTH domain	-
Solyc03g113470.2	64.6932	234.01	-1.85667	7.09e-08	1.65e-06	-	SL3.0ch03	65092163	65103913	+	4409	-	PF07995:Glucose / Sorbosone dehydrogenase	-
Solyc08g077500.3	552.859	164.375	1.75342	7.11e-08	1.65e-06	-	SL3.0ch08	61569073	61618672	+	12764	-	PF00169:PH domain|PF06101:Vacuolar protein sorting-associated protein 62|PF16910:Repeating coiled region of VPS13|PF16908:Vacuolar sorting-associated protein 13, N-terminal|PF06650:SHR-binding domain of vacuolar-sorting associated protein 13	PH
Solyc08g074760.3	534.751	1506.57	-1.4933	7.12e-08	1.65e-06	-	SL3.0ch08	59021707	59032640	+	2362	-	PF13855:Leucine rich repeat|PF08263:Leucine rich repeat N-terminal domain|PF00069:Protein kinase domain	LRRNT_2
Solyc07g042550.3	7983.23	933.743	3.09718	7.19e-08	1.66e-06	-	SL3.0ch07	56098858	56104538	-	2995	-	PF00862:Sucrose synthase|PF00534:Glycosyl transferases group 1	Glycos_transf_1
Solyc03g114310.3	22.5874	153.493	-2.75852	7.2e-08	1.66e-06	-	SL3.0ch03	65805840	65810814	+	1874	-	PF07714:Protein tyrosine kinase	Pkinase_Tyr
Solyc02g069910.2	26.8554	304.131	-3.51601	7.2e-08	1.66e-06	-	SL3.0ch02	40265236	40265556	-	321	-	-	-
Solyc12g006590.2	225.469	32.1836	2.78166	7.24e-08	1.67e-06	-	SL3.0ch12	1077907	1080887	+	2451	-	PF00641:Zn-finger in Ran binding protein and others	zf-RanBP
Solyc02g078940.3	11355.9	1356.13	3.0665	7.31e-08	1.68e-06	-	SL3.0ch02	44108569	44113688	+	2035	-	PF00107:Zinc-binding dehydrogenase|PF08240:Alcohol dehydrogenase GroES-like domain	ADH_zinc_N
Solyc04g074860.3	1546.74	404.678	1.9369	7.33e-08	1.69e-06	-	SL3.0ch04	60851789	60870669	-	2921	-	PF01554:MatE	MatE
Solyc04g051660.3	606.913	90.8458	2.75085	7.41e-08	1.7e-06	-	SL3.0ch04	50885346	50889714	-	1391	-	PF14559:Tetratricopeptide repeat	-
Solyc11g010170.2	2478.53	258.443	3.26638	7.43e-08	1.71e-06	-	SL3.0ch11	3254559	3262928	-	4897	-	PF00931:NB-ARC domain|PF13855:Leucine rich repeat	NB-ARC
Solyc06g069385.1	357.123	1137.83	-1.6721	7.59e-08	1.74e-06	-	SL3.0ch06	43263353	43264785	+	1125	-	PF02701:Dof domain, zinc finger	zf-Dof
Solyc12g094500.2	322.193	1015.5	-1.65584	8e-08	1.83e-06	-	SL3.0ch12	65707883	65711755	+	1518	-	PF00107:Zinc-binding dehydrogenase|PF08240:Alcohol dehydrogenase GroES-like domain	ADH_zinc_N
Solyc02g089250.3	565.151	4096.44	-2.85814	8.03e-08	1.84e-06	-	SL3.0ch02	51753568	51756198	+	2068	-	PF01190:Pollen proteins Ole e I like	-
Solyc02g078720.3	4.5471	62.1769	-3.8439	8.12e-08	1.86e-06	-	SL3.0ch02	43954524	43959296	+	707	-	-	-
Solyc03g113930.2	63.4597	1.4713	5.27124	8.14e-08	1.86e-06	-	SL3.0ch03	65462736	65463278	+	543	-	PF00011:Hsp20/alpha crystallin family	-
Solyc03g043770.3	61.3741	480.986	-2.97267	8.19e-08	1.87e-06	-	SL3.0ch03	7351813	7355664	+	3456	-	PF00069:Protein kinase domain|PF13855:Leucine rich repeat|PF08263:Leucine rich repeat N-terminal domain	Pkinase
Solyc06g068950.3	102.548	707.272	-2.78146	8.22e-08	1.87e-06	-	SL3.0ch06	42891963	42895974	+	1795	-	PF13489:Methyltransferase domain|PF08241:Methyltransferase domain	Methyltransf_11
Solyc12g009270.1	2.48684	80.2571	-5.16549	8.41e-08	1.91e-06	-	SL3.0ch12	2546451	2547014	-	564	-	PF04043:Plant invertase/pectin methylesterase inhibitor	-
Solyc04g007630.2	40.0602	0	7.64715	8.45e-08	1.92e-06	-	SL3.0ch04	1308419	1309644	+	821	-	PF00403:Heavy-metal-associated domain	HMA
Solyc06g068440.3	2206.39	312.611	2.81594	8.71e-08	1.98e-06	-	SL3.0ch06	42520666	42523303	+	1343	-	PF01370:NAD dependent epimerase/dehydratase family	Epimerase
Solyc00g174340.2	14305.5	3454.51	2.04985	9.02e-08	2.05e-06	-	SL3.0ch00	17166163	17168117	-	687	-	PF00188:Cysteine-rich secretory protein family	SCP
Solyc02g065555.1	684.433	98.2911	2.80405	9.06e-08	2.05e-06	-	SL3.0ch02	37277046	37277916	-	678	-	-	-
Solyc04g055250.3	6.99966	139.769	-4.27514	9.16e-08	2.07e-06	-	SL3.0ch04	53821173	53823834	-	509	-	-	-
Solyc09g083090.3	233.283	1104.2	-2.24259	9.19e-08	2.08e-06	-	SL3.0ch09	69190167	69191471	+	1305	-	PF00069:Protein kinase domain|PF03822:NAF domain	Pkinase
Solyc01g079870.3	11004.5	1461.92	2.91276	9.2e-08	2.08e-06	-	SL3.0ch01	78863400	78866653	-	934	-	PF00808:Histone-like transcription factor (CBF/NF-Y) and archaeal histone	-
Solyc03g083000.3	366.688	114.321	1.68809	9.35e-08	2.11e-06	-	SL3.0ch03	54272690	54276950	+	2182	-	-	-
Solyc01g108560.3	11919.4	1579.09	2.91653	9.49e-08	2.14e-06	-	SL3.0ch01	95717429	95739889	+	7122	-	PF07859:alpha/beta hydrolase fold	Abhydrolase_3
Solyc09g062970.1	248.55	2951.23	-3.57189	9.51e-08	2.14e-06	-	SL3.0ch09	61110285	61110557	+	273	-	-	-
Solyc12g008490.2	86.1743	358.332	-2.04868	9.56e-08	2.15e-06	-	SL3.0ch12	1891752	1901916	-	2251	-	PF13506:Glycosyl transferase family 21	-
Solyc07g054740.3	41.268	190.73	-2.20395	9.7e-08	2.18e-06	-	SL3.0ch07	63089222	63094707	-	1309	-	PF00635:MSP (Major sperm protein) domain	Motile_Sperm
Solyc04g017690.3	6221.2	1216.06	2.35611	9.82e-08	2.2e-06	-	SL3.0ch04	7762013	7764265	-	1024	-	PF07145:Ataxin-2 C-terminal region	PAM2
Solyc06g006110.3	119.853	1185.08	-3.30327	9.85e-08	2.21e-06	-	SL3.0ch06	1141736	1148761	+	1757	-	PF01699:Sodium/calcium exchanger protein	Na_Ca_ex
Solyc12g009830.2	218.709	70.1877	1.64137	1.01e-07	2.27e-06	-	SL3.0ch12	3021097	3026646	-	1873	-	-	-
Solyc03g093610.1	81.4118	964.893	-3.57467	1.03e-07	2.31e-06	-	SL3.0ch03	56458291	56459019	+	729	-	PF00847:AP2 domain	AP2
Solyc12g056780.2	490.487	172.82	1.50279	1.07e-07	2.39e-06	-	SL3.0ch12	63810921	63814388	-	1315	-	PF04969:CS domain	-
Solyc01g079865.1	539.08	66.659	3.02465	1.08e-07	2.41e-06	-	SL3.0ch01	78861952	78863234	-	555	-	-	-
Solyc03g083090.3	99.1527	15.7205	2.62272	1.11e-07	2.47e-06	-	SL3.0ch03	54334127	54335366	-	327	-	-	-
Solyc03g120840.2	153.015	25.4511	2.54548	1.12e-07	2.48e-06	-	SL3.0ch03	70575499	70576152	+	654	-	PF00847:AP2 domain	AP2
Solyc05g047680.3	24.6477	209.932	-3.08743	1.12e-07	2.5e-06	-	SL3.0ch05	60015087	60016969	+	1798	-	PF00067:Cytochrome P450	p450
Solyc04g071610.3	8476.52	1171.36	2.85416	1.12e-07	2.5e-06	-	SL3.0ch04	58664498	58665932	+	747	-	PF02496:ABA/WDS induced protein	-
Solyc06g071330.3	24.9042	163.413	-2.7293	1.15e-07	2.55e-06	-	SL3.0ch06	44031949	44039505	-	1849	-	PF00860:Permease family	-
Solyc06g076300.3	29.2012	141.269	-2.26039	1.16e-07	2.57e-06	-	SL3.0ch06	47544439	47548798	-	2565	-	-	-
Solyc05g041200.3	13080.4	3309.04	1.9833	1.16e-07	2.57e-06	-	SL3.0ch05	51104563	51109046	-	1697	-	-	-
Solyc03g078520.3	837.761	305.787	1.45477	1.16e-07	2.57e-06	-	SL3.0ch03	52491554	52499471	+	3191	-	PF13855:Leucine rich repeat|PF00069:Protein kinase domain|PF08263:Leucine rich repeat N-terminal domain	Pkinase
Solyc09g065570.3	7.48207	55.196	-2.89921	1.17e-07	2.58e-06	-	SL3.0ch09	63957610	63962934	+	2478	-	PF00069:Protein kinase domain	Pkinase
Solyc08g075530.3	2424.61	615.664	1.98009	1.18e-07	2.61e-06	-	SL3.0ch08	59812674	59829328	+	3782	-	PF17137:Domain of unknown function (DUF5110)|PF13802:Galactose mutarotase-like|PF01055:Glycosyl hydrolases family 31	Glyco_hydro_31
Solyc01g103970.3	517.429	116.729	2.15706	1.19e-07	2.62e-06	-	SL3.0ch01	92343954	92348481	+	2420	-	-	-
Solyc11g011440.1	9718.9	2068.47	2.23163	1.19e-07	2.63e-06	-	SL3.0ch11	4499632	4500930	-	1299	-	PF14541:Xylanase inhibitor C-terminal|PF14543:Xylanase inhibitor N-terminal	-
Solyc09g092530.3	435.782	142.971	1.60994	1.2e-07	2.63e-06	-	SL3.0ch09	72059653	72063516	-	1126	-	PF04278:Tic22-like family	-
Solyc09g089580.3	322.643	42.1539	2.91611	1.2e-07	2.64e-06	-	SL3.0ch09	69774781	69776711	+	1507	-	PF03171:2OG-Fe(II) oxygenase superfamily|PF14226:non-haem dioxygenase in morphine synthesis N-terminal	2OG-FeII_Oxy
Solyc12g096870.1	199.2	590.932	-1.57266	1.21e-07	2.66e-06	-	SL3.0ch12	66603819	66605279	+	1461	-	PF00201:UDP-glucoronosyl and UDP-glucosyl transferase	UDPGT
Solyc03g083420.3	2670.25	439.662	2.60526	1.23e-07	2.7e-06	-	SL3.0ch03	54718523	54725060	+	2121	-	PF04755:PAP_fibrillin	-
Solyc12g100010.1	7.80533	60.4888	-2.93629	1.24e-07	2.71e-06	-	SL3.0ch12	67899099	67903303	+	3180	-	PF13855:Leucine rich repeat|PF08263:Leucine rich repeat N-terminal domain|PF03145:Seven in absentia protein family	LRRNT_2
Solyc10g080390.2	64.1842	300.273	-2.21647	1.26e-07	2.75e-06	-	SL3.0ch10	61786749	61793396	-	2636	-	PF00069:Protein kinase domain	Pkinase
Solyc05g053150.2	38.1194	0	7.57424	1.26e-07	2.75e-06	-	SL3.0ch05	64129789	64134445	-	4182	-	PF00249:Myb-like DNA-binding domain	Myb_DNA-binding
Solyc02g030450.3	266.878	51.3679	2.36586	1.27e-07	2.77e-06	-	SL3.0ch02	26355172	26384201	-	3145	-	PF05879:Root hair defective 3 GTP-binding protein (RHD3)	-
Solyc03g113090.3	15.3405	111.379	-2.83644	1.27e-07	2.77e-06	-	SL3.0ch03	64858979	64861822	+	1480	-	-	-
Solyc02g083790.3	6.39894	86.2048	-3.67556	1.28e-07	2.79e-06	-	SL3.0ch02	47616786	47618411	-	1002	-	PF00314:Thaumatin family	Thaumatin
Solyc01g091360.3	91.3692	301.489	-1.72326	1.3e-07	2.82e-06	-	SL3.0ch01	84874869	84878357	+	2041	-	PF07386:Protein of unknown function (DUF1499)	-
Solyc09g082690.3	3941.79	770.347	2.35548	1.3e-07	2.83e-06	-	SL3.0ch09	68826901	68836178	-	8961	-	-	-
Solyc09g065020.3	749.081	226.435	1.72384	1.34e-07	2.91e-06	-	SL3.0ch09	62999962	63001089	+	1128	-	-	-
Solyc08g066360.3	143.617	837.78	-2.54556	1.35e-07	2.92e-06	-	SL3.0ch08	55011133	55017964	-	2447	-	PF00390:Malic enzyme, N-terminal domain|PF03949:Malic enzyme, NAD binding domain	malic
Solyc12g007110.2	600.962	1903.77	-1.66201	1.37e-07	2.96e-06	-	SL3.0ch12	1549549	1559999	+	3009	-	PF10502:Signal peptidase, peptidase S26|PF07714:Protein tyrosine kinase	Pkinase_Tyr
Solyc04g072460.3	239.71	70.8605	1.75248	1.39e-07	3e-06	-	SL3.0ch04	59566898	59570686	+	1405	-	PF00170:bZIP transcription factor|PF14144:Seed dormancy control	bZIP_1
Solyc10g006360.2	24.9647	124.603	-2.34971	1.42e-07	3.06e-06	-	SL3.0ch10	980473	983452	+	1265	-	-	-
Solyc06g050900.3	99.5335	1201.73	-3.59243	1.42e-07	3.06e-06	-	SL3.0ch06	33852593	33858594	+	2058	-	PF00854:POT family	-
Solyc10g079950.2	1200.62	186.676	2.68985	1.45e-07	3.12e-06	-	SL3.0ch10	61506608	61515003	-	2712	-	PF00201:UDP-glucoronosyl and UDP-glucosyl transferase	UDPGT
Solyc06g009670.3	12.3598	85.8745	-2.83329	1.45e-07	3.13e-06	-	SL3.0ch06	3607659	3614830	-	3679	-	-	-
Solyc06g009190.3	11.0658	163.707	-3.92823	1.47e-07	3.16e-06	-	SL3.0ch06	3128765	3134636	+	2127	-	PF04043:Plant invertase/pectin methylesterase inhibitor|PF01095:Pectinesterase	-
Solyc03g095490.3	150.524	705.076	-2.22778	1.56e-07	3.35e-06	-	SL3.0ch03	58043262	58047524	+	3782	-	PF00069:Protein kinase domain	Pkinase
Solyc12g057020.2	2.02478	53.7219	-4.60717	1.59e-07	3.42e-06	-	SL3.0ch12	64050023	64053695	+	1373	-	PF03629:Carbohydrate esterase, sialic acid-specific acetylesterase	-
Solyc01g109180.3	15.5963	198.696	-3.66029	1.63e-07	3.49e-06	-	SL3.0ch01	96130315	96137132	-	4142	-	PF00501:AMP-binding enzyme	AMP-binding
Solyc04g074145.1	221.388	53.9669	2.04019	1.68e-07	3.6e-06	-	SL3.0ch04	60229655	60233034	+	1241	-	-	-
Solyc10g055630.2	106.26	696.316	-2.71748	1.7e-07	3.65e-06	-	SL3.0ch10	57054673	57056433	+	1205	-	PF00230:Major intrinsic protein	-
Solyc08g079330.2	99.9082	4.95162	4.17411	1.76e-07	3.76e-06	-	SL3.0ch08	63027753	63029988	+	1849	-	PF00067:Cytochrome P450	p450
Solyc02g092537.1	6.72701	110.166	-4.03962	1.79e-07	3.81e-06	-	SL3.0ch02	54237772	54238773	+	871	-	-	-
Solyc10g086180.2	3243.5	11655.8	-1.84532	1.79e-07	3.81e-06	-	SL3.0ch10	65221133	65224831	+	2598	-	PF00221:Aromatic amino acid lyase	-
Solyc03g033360.2	11.3094	108.002	-3.21296	1.79e-07	3.82e-06	-	SL3.0ch03	4952708	4958025	+	2830	-	PF14541:Xylanase inhibitor C-terminal|PF14543:Xylanase inhibitor N-terminal	-
Solyc11g072840.1	7.61218	72.8931	-3.27702	1.8e-07	3.82e-06	-	SL3.0ch11	56321048	56321359	-	312	-	PF15511:Centromere kinetochore component CENP-T histone fold	-
Solyc01g066440.3	6.49237	53.6558	-3.10201	1.83e-07	3.89e-06	-	SL3.0ch01	74152920	74154223	+	1146	-	-	-
Solyc07g052970.3	31.3317	372.456	-3.55623	1.85e-07	3.92e-06	-	SL3.0ch07	61510576	61514213	+	2472	-	PF03000:NPH3 family	-
Solyc06g064640.3	99.952	347.351	-1.79656	1.86e-07	3.94e-06	-	SL3.0ch06	40394696	40409042	+	1812	-	PF12697:Alpha/beta hydrolase family	-
Solyc01g067890.3	3349.46	11263.8	-1.74963	1.87e-07	3.97e-06	-	SL3.0ch01	76678252	76683503	-	3656	-	PF13292:1-deoxy-D-xylulose-5-phosphate synthase|PF02779:Transketolase, pyrimidine binding domain|PF02780:Transketolase, C-terminal domain	-
Solyc01g094090.3	9.57258	59.8176	-2.65978	1.87e-07	3.97e-06	-	SL3.0ch01	85548031	85554104	+	1943	-	PF16113:Enoyl-CoA hydratase/isomerase	-
Solyc06g053760.3	4.86901	62.9	-3.59881	1.89e-07	4.01e-06	-	SL3.0ch06	36713668	36716059	-	1919	-	PF00804:Syntaxin|PF05739:SNARE domain	SNARE
Solyc00g136560.3	4051.27	755.93	2.42322	1.92e-07	4.06e-06	-	SL3.0ch00	16022592	16023309	-	612	-	PF01255:Putative undecaprenyl diphosphate synthase	Prenyltransf
Solyc03g118780.3	33.8557	280.082	-3.05273	1.93e-07	4.08e-06	-	SL3.0ch03	69093659	69095386	+	1344	-	PF00314:Thaumatin family	Thaumatin
Solyc12g056940.2	10703.6	3444.66	1.63612	1.94e-07	4.09e-06	-	SL3.0ch12	63955439	63970297	-	7702	-	PF02785:Biotin carboxylase C-terminal domain|PF08326:Acetyl-CoA carboxylase, central region|PF00364:Biotin-requiring enzyme|PF00289:Biotin carboxylase, N-terminal domain|PF02786:Carbamoyl-phosphate synthase L chain, ATP binding domain|PF01039:Carboxyl transferase domain	Biotin_carb_C
Solyc12g097010.2	3.26947	62.4171	-4.15135	1.94e-07	4.09e-06	-	SL3.0ch12	66667722	66673013	-	4111	-	PF00931:NB-ARC domain|PF01582:TIR domain	NB-ARC
Solyc09g091460.3	6963.34	1694.93	2.03901	1.96e-07	4.13e-06	-	SL3.0ch09	71210102	71225631	+	8219	-	PF00108:Thiolase, N-terminal domain|PF00564:PB1 domain|PF07714:Protein tyrosine kinase|PF02803:Thiolase, C-terminal domain	Thiolase_N
Solyc08g078950.3	741.28	3166.27	-2.09361	2.04e-07	4.28e-06	-	SL3.0ch08	62731417	62735945	+	2147	-	PF00854:POT family	-
Solyc05g024160.3	231.189	52.3059	2.14283	2.06e-07	4.33e-06	-	SL3.0ch05	30516539	30522622	-	2450	-	PF02780:Transketolase, C-terminal domain|PF02779:Transketolase, pyrimidine binding domain	-
Solyc02g080615.1	28.6459	135.43	-2.21726	2.07e-07	4.35e-06	-	SL3.0ch02	45346925	45351869	-	4634	-	PF11904:GPCR-chaperone	-
Solyc02g088100.3	539.276	1875.42	-1.79906	2.11e-07	4.42e-06	-	SL3.0ch02	50926769	50928715	-	1664	-	PF03330:Lytic transglycolase|PF01357:Pollen allergen	-
Solyc01g006020.3	666.86	151.94	2.13363	2.12e-07	4.44e-06	-	SL3.0ch01	678843	681793	-	1079	-	-	-
Solyc08g076300.3	5277.45	30830.6	-2.5465	2.18e-07	4.56e-06	-	SL3.0ch08	60379978	60389267	-	3491	-	PF13193:AMP-binding enzyme C-terminal domain|PF00501:AMP-binding enzyme|PF04172:LrgB-like family	AMP-binding
Solyc02g092570.1	28.0652	187.375	-2.75213	2.21e-07	4.62e-06	-	SL3.0ch02	54259931	54261247	+	1317	-	PF03514:GRAS domain family	GRAS
Solyc03g098730.1	553.776	99.3607	2.46546	2.21e-07	4.62e-06	-	SL3.0ch03	62441486	62442226	-	741	-	PF00197:Trypsin and protease inhibitor	-
Solyc07g054290.1	2700.28	9465.69	-1.80952	2.22e-07	4.63e-06	-	SL3.0ch07	62767766	62768359	-	594	-	PF13326:Photosystem II Pbs27	-
Solyc06g007170.3	18.3079	327.543	-4.15894	2.22e-07	4.63e-06	-	SL3.0ch06	1230005	1241119	+	1769	-	PF13839:GDSL/SGNH-like Acyl-Esterase family found in Pmr5 and Cas1p|PF14416:PMR5 N terminal Domain	-
Solyc03g112880.1	25.3486	236.632	-3.24756	2.25e-07	4.68e-06	-	SL3.0ch03	64653247	64654530	-	1284	-	PF02469:Fasciclin domain	-
Solyc01g100370.3	1002.46	238.649	2.07566	2.26e-07	4.69e-06	-	SL3.0ch01	90302669	90309164	+	5791	-	PF00262:Calreticulin family	-
Solyc11g042800.2	43.9261	0.242423	6.81427	2.27e-07	4.71e-06	-	SL3.0ch11	34501555	34503805	+	857	-	-	-
Solyc04g016230.3	13.3978	108.566	-2.98452	2.28e-07	4.73e-06	-	SL3.0ch04	7013341	7015431	-	1748	-	PF00201:UDP-glucoronosyl and UDP-glucosyl transferase	UDPGT
Solyc02g093850.3	1030.34	131.505	2.97808	2.36e-07	4.89e-06	-	SL3.0ch02	55188843	55192148	+	2319	-	PF13637:Ankyrin repeats (many copies)|PF13857:Ankyrin repeats (many copies)	-
Solyc11g018690.2	256.54	75.5714	1.7661	2.43e-07	5.03e-06	-	SL3.0ch11	8958514	8967929	-	2437	-	PF00005:ABC transporter|PF01061:ABC-2 type transporter	ABC_tran
Solyc06g065680.3	33.6218	216.275	-2.69254	2.43e-07	5.03e-06	-	SL3.0ch06	41215889	41224636	+	2293	-	PF00134:Cyclin, N-terminal domain|PF02984:Cyclin, C-terminal domain	Cyclin_C
Solyc07g054940.2	2.12075	40.3709	-4.30143	2.45e-07	5.07e-06	-	SL3.0ch07	63200367	63218241	-	2278	-	PF14226:non-haem dioxygenase in morphine synthesis N-terminal|PF03171:2OG-Fe(II) oxygenase superfamily	2OG-FeII_Oxy
Solyc05g050830.2	1.9604	83.2576	-5.39069	2.46e-07	5.09e-06	-	SL3.0ch05	61901156	61901587	+	432	-	-	-
Solyc03g063140.3	0.494852	37.831	-6.04664	2.47e-07	5.09e-06	-	SL3.0ch03	35558304	35560715	-	2325	-	PF03195:Lateral organ boundaries (LOB) domain	-
Solyc09g011040.1	20.0703	116.968	-2.51497	2.53e-07	5.2e-06	-	SL3.0ch09	4382526	4383815	+	1290	-	PF14543:Xylanase inhibitor N-terminal|PF14541:Xylanase inhibitor C-terminal	-
Solyc11g067080.2	191.557	946.435	-2.30383	2.54e-07	5.24e-06	-	SL3.0ch11	53118082	53123994	+	2040	-	PF00069:Protein kinase domain	Pkinase
Solyc09g061890.3	77.1814	444.097	-2.51384	2.61e-07	5.37e-06	-	SL3.0ch09	60851839	60856726	+	2815	-	PF00544:Pectate lyase	-
Solyc02g082690.3	351.714	73.0771	2.26466	2.67e-07	5.47e-06	-	SL3.0ch02	46893148	46911436	+	6574	-	-	-
Solyc03g113280.3	650.488	2503.91	-1.94397	2.72e-07	5.59e-06	-	SL3.0ch03	64948110	64953332	-	1180	-	PF04982:HPP family	-
Solyc08g006730.1	41.5182	0.242423	6.73836	2.75e-07	5.63e-06	-	SL3.0ch08	1285680	1286360	+	681	-	PF00583:Acetyltransferase (GNAT) family	Acetyltransf_1
Solyc06g071820.3	1326.92	233.657	2.49995	2.81e-07	5.75e-06	-	SL3.0ch06	44380728	44390984	-	2432	-	PF02135:TAZ zinc finger|PF00651:BTB/POZ domain	zf-TAZ
Solyc01g095100.3	17.9017	87.3085	-2.2714	2.85e-07	5.83e-06	-	SL3.0ch01	86374134	86375837	+	1337	-	PF03106:WRKY DNA -binding domain	WRKY
Solyc03g123700.3	85.2241	274.234	-1.68232	2.97e-07	6.07e-06	-	SL3.0ch03	71959302	71966524	+	3279	-	PF07460:NUMOD3 motif (2 copies)	-
Solyc01g099745.1	187.213	49.3075	1.91516	2.99e-07	6.1e-06	-	SL3.0ch01	89778227	89782483	+	1752	-	PF07786:Protein of unknown function (DUF1624)	-
Solyc06g060880.3	231.585	913.543	-1.97708	3.02e-07	6.16e-06	-	SL3.0ch06	39009039	39012525	-	1625	-	PF01494:FAD binding domain	FAD_binding_3
Solyc06g065050.2	45.9187	0.986454	5.47491	3.05e-07	6.21e-06	-	SL3.0ch06	40685085	40686592	-	1425	-	PF13664:Domain of unknown function (DUF4149)	-
Solyc01g099030.3	5.58083	70.945	-3.65304	3.1e-07	6.31e-06	-	SL3.0ch01	89249249	89278818	-	4552	-	PF00657:GDSL-like Lipase/Acylhydrolase	Lipase_GDSL
Solyc05g054610.1	3.87542	45.5347	-3.51252	3.15e-07	6.41e-06	-	SL3.0ch05	65334915	65335226	+	312	-	PF15511:Centromere kinetochore component CENP-T histone fold	-
Solyc02g069450.3	30.4292	173.163	-2.51623	3.15e-07	6.41e-06	-	SL3.0ch02	39904842	39906558	-	1292	-	PF02507:Photosystem I reaction centre subunit III	-
Solyc06g076050.3	73.8466	227.581	-1.63078	3.2e-07	6.5e-06	-	SL3.0ch06	47365010	47367963	+	2116	-	PF12796:Ankyrin repeats (3 copies)	-
Solyc04g071500.3	6.39774	53.8975	-3.13698	3.26e-07	6.6e-06	-	SL3.0ch04	58565581	58568382	-	1104	-	-	-
Solyc09g092510.3	7.99459	59.1247	-2.83572	3.28e-07	6.63e-06	-	SL3.0ch09	72048617	72052577	+	2871	-	-	-
Solyc01g098340.3	171.139	47.0908	1.8603	3.29e-07	6.66e-06	-	SL3.0ch01	88763076	88767355	+	3157	-	PF11926:Domain of unknown function (DUF3444)	-
Solyc02g090180.3	60.7455	9.60818	2.63287	3.3e-07	6.67e-06	-	SL3.0ch02	52441704	52448290	+	4080	-	PF02897:Prolyl oligopeptidase, N-terminal beta-propeller domain|PF00326:Prolyl oligopeptidase family	-
Solyc05g052260.3	761.507	258.43	1.55749	3.3e-07	6.67e-06	-	SL3.0ch05	63371125	63378666	+	1610	-	PF01661:Macro domain	A1pp
Solyc08g082930.2	206.87	29.5528	2.7697	3.31e-07	6.68e-06	-	SL3.0ch08	65701933	65712228	+	7979	-	PF14215:bHLH-MYC and R2R3-MYB transcription factors N-terminal	-
Solyc08g083360.3	2120.36	10867	-2.35783	3.32e-07	6.69e-06	-	SL3.0ch08	65951414	65952524	+	739	-	PF00111:2Fe-2S iron-sulfur cluster binding domain	Fer2
Solyc01g079570.3	65.0433	335.558	-2.35732	3.35e-07	6.75e-06	-	SL3.0ch01	78501015	78506919	+	2816	-	PF00933:Glycosyl hydrolase family 3 N terminal domain|PF01915:Glycosyl hydrolase family 3 C-terminal domain|PF14310:Fibronectin type III-like domain	Glyco_hydro_3
Solyc06g075650.3	58.2442	466.756	-3.00513	3.37e-07	6.78e-06	-	SL3.0ch06	47156797	47158012	+	1050	-	PF00230:Major intrinsic protein	-
Solyc01g098500.3	24.1037	153.977	-2.68714	3.38e-07	6.78e-06	-	SL3.0ch01	88883754	88888047	+	2006	-	PF00083:Sugar (and other) transporter	Sugar_tr
Solyc07g007260.3	148.598	1909.87	-3.68277	3.38e-07	6.79e-06	-	SL3.0ch07	1992584	1993635	+	201	-	-	-
Solyc08g079150.1	3.15583	66.8804	-4.39427	3.41e-07	6.84e-06	-	SL3.0ch08	62916996	62917484	+	489	-	PF02519:Auxin responsive protein	Auxin_inducible
Solyc11g066820.2	194.632	2167.85	-3.47581	3.44e-07	6.88e-06	-	SL3.0ch11	52922533	52930602	+	2120	-	PF13632:Glycosyl transferase family group 2	-
Solyc05g008770.3	383.416	1205.56	-1.65194	3.46e-07	6.92e-06	-	SL3.0ch05	2991936	3001770	-	2143	-	PF13520:Amino acid permease	-
Solyc01g014140.3	25.5857	130.817	-2.38561	3.5e-07	6.99e-06	-	SL3.0ch01	11629710	11630282	+	494	-	-	-
Solyc01g067750.3	227.751	843.882	-1.88692	3.52e-07	7.02e-06	-	SL3.0ch01	76502106	76516566	+	2267	-	PF01487:Type I 3-dehydroquinase|PF01488:Shikimate / quinate 5-dehydrogenase|PF08501:Shikimate dehydrogenase substrate binding domain	-
Solyc11g008140.2	0.509976	45.9476	-6.34534	3.53e-07	7.04e-06	-	SL3.0ch11	2406770	2413882	+	1826	-	PF00544:Pectate lyase	-
Solyc06g071220.1	10.3527	70.2775	-2.76333	3.59e-07	7.16e-06	-	SL3.0ch06	43953036	43953443	+	408	-	-	-
Solyc01g066457.1	64.6518	309.238	-2.25267	3.66e-07	7.29e-06	-	SL3.0ch01	74289609	74291071	+	1276	-	PF12697:Alpha/beta hydrolase family	-
Solyc02g080220.3	238.554	2152.63	-3.17611	3.67e-07	7.31e-06	-	SL3.0ch02	45052132	45054042	+	1786	-	PF01095:Pectinesterase|PF04043:Plant invertase/pectin methylesterase inhibitor	-
Solyc12g038160.2	305.336	94.5665	1.69906	3.73e-07	7.42e-06	-	SL3.0ch12	50019101	50026483	+	2772	-	PF04083:Partial alpha/beta-hydrolase lipase region	-
Solyc03g120410.2	452.97	146.993	1.61907	3.74e-07	7.42e-06	-	SL3.0ch03	70294679	70301676	+	1425	-	PF02309:AUX/IAA family	-
Solyc07g065980.3	3165.76	404.651	2.96531	3.77e-07	7.48e-06	-	SL3.0ch07	67674027	67678597	+	2477	-	PF05691:Raffinose synthase or seed imbibition protein Sip1	-
Solyc06g075360.3	214.693	61.269	1.80292	3.8e-07	7.52e-06	-	SL3.0ch06	46917663	46920952	-	861	-	PF00335:Tetraspanin family	Tetraspannin
Solyc01g079170.3	347.338	66.0125	2.40434	3.92e-07	7.76e-06	-	SL3.0ch01	78119440	78121430	-	1044	-	PF01501:Glycosyl transferase family 8	Glyco_transf_8
Solyc04g008650.3	19.2976	134.248	-2.79005	3.96e-07	7.83e-06	-	SL3.0ch04	2280049	2286513	+	3761	-	PF08263:Leucine rich repeat N-terminal domain|PF00069:Protein kinase domain	LRRNT_2
Solyc08g077210.3	35.3965	296.248	-3.05854	3.99e-07	7.89e-06	-	SL3.0ch08	61229146	61234179	-	2317	-	PF03372:Endonuclease/Exonuclease/phosphatase family	Exo_endo_phos
Solyc01g096650.3	0.254988	35.5281	-6.78424	4e-07	7.89e-06	-	SL3.0ch01	87571066	87571584	-	519	-	PF13639:Ring finger domain	-
Solyc09g009010.3	9.61392	318.9	-5.02206	4.03e-07	7.94e-06	-	SL3.0ch09	2359119	2365062	+	1673	-	PF13641:Glycosyltransferase like family 2	-
Solyc09g082500.3	100.783	361.238	-1.83518	4.07e-07	8.01e-06	-	SL3.0ch09	68642568	68646044	+	2848	-	-	-
Solyc03g120100.3	107.365	5.09101	4.31403	4.09e-07	8.04e-06	-	SL3.0ch03	70073649	70074749	-	903	-	PF00153:Mitochondrial carrier protein	Mito_carr
Solyc03g098640.3	357.895	66.1559	2.44549	4.13e-07	8.12e-06	-	SL3.0ch03	62378416	62383561	+	953	-	PF04117:Mpv17 / PMP22 family	Mpv17_PMP22
Solyc01g109040.3	3332.1	15625.3	-2.22965	4.22e-07	8.28e-06	-	SL3.0ch01	96023435	96024471	+	788	-	PF08041:PetM family of cytochrome b6f complex subunit 7	-
Solyc06g005560.3	99.1696	423.646	-2.09736	4.26e-07	8.35e-06	-	SL3.0ch06	586970	595641	-	6662	-	PF03470:XS zinc finger domain|PF03468:XS domain	-
Solyc08g081060.3	108.757	419.303	-1.94437	4.3e-07	8.44e-06	-	SL3.0ch08	64300243	64304853	+	3819	-	PF12043:Domain of unknown function (DUF3527)	-
Solyc06g072670.3	82.9255	0.72727	6.49639	4.34e-07	8.49e-06	-	SL3.0ch06	44957007	44959350	-	1212	-	PF00106:short chain dehydrogenase	adh_short
Solyc01g100650.3	1590.63	6254.24	-1.97526	4.38e-07	8.57e-06	-	SL3.0ch01	90495589	90515863	+	3262	-	PF01436:NHL repeat|PF13905:Thioredoxin-like|PF13419:Haloacid dehalogenase-like hydrolase	NHL
Solyc10g086520.2	5.0722	66.2249	-3.74942	4.4e-07	8.6e-06	-	SL3.0ch10	65433198	65435216	-	1274	-	PF01357:Pollen allergen|PF03330:Lytic transglycolase	-
Solyc04g077610.3	97.7508	293.589	-1.58691	4.49e-07	8.77e-06	-	SL3.0ch04	62645854	62652749	-	1299	-	PF04564:U-box domain	U-box
Solyc02g088345.1	52.5133	265.513	-2.32497	4.52e-07	8.82e-06	-	SL3.0ch02	51105607	51108142	-	1517	-	PF03106:WRKY DNA -binding domain	WRKY
Solyc10g084840.2	18.5946	139.257	-2.93946	4.52e-07	8.82e-06	-	SL3.0ch10	64357086	64359280	-	2049	-	PF00314:Thaumatin family	Thaumatin
Solyc08g079545.1	114.818	676.838	-2.56228	4.57e-07	8.9e-06	-	SL3.0ch08	63173181	63177213	-	3134	-	PF04937:Protein of unknown function (DUF 659)	DUF659
Solyc03g114020.3	567.526	1424.74	-1.32773	4.6e-07	8.94e-06	-	SL3.0ch03	65542950	65544215	-	941	-	PF14009:Domain of unknown function (DUF4228)	-
Solyc06g066290.3	92.8228	18.595	2.3047	4.66e-07	9.06e-06	-	SL3.0ch06	41703335	41707395	+	3726	-	PF01866:Putative diphthamide synthesis protein	-
Solyc05g012500.3	46.1741	210.366	-2.16964	4.68e-07	9.09e-06	-	SL3.0ch05	5738781	5745789	-	1754	-	PF03106:WRKY DNA -binding domain	WRKY
Solyc12g056040.1	0.734715	60.8125	-6.18583	4.73e-07	9.18e-06	-	SL3.0ch12	62953488	62954822	-	1335	-	-	-
Solyc05g056300.3	3358.12	10559.5	-1.65284	4.78e-07	9.27e-06	-	SL3.0ch05	66489793	66492360	-	834	-	PF00085:Thioredoxin	-
Solyc07g043630.2	4.42087	40.8588	-3.2202	4.8e-07	9.29e-06	-	SL3.0ch07	57709139	57711559	+	2342	-	PF00501:AMP-binding enzyme|PF13193:AMP-binding enzyme C-terminal domain	AMP-binding
Solyc08g006540.3	450.758	1429.14	-1.66624	4.89e-07	9.45e-06	-	SL3.0ch08	1150009	1154139	-	969	-	PF00254:FKBP-type peptidyl-prolyl cis-trans isomerase	FKBP_C
Solyc02g065250.2	193.484	660.826	-1.76903	4.89e-07	9.45e-06	-	SL3.0ch02	36984052	36990886	+	1559	-	PF12697:Alpha/beta hydrolase family	-
Solyc01g095930.3	52.0836	0.813665	5.74731	4.91e-07	9.49e-06	-	SL3.0ch01	86942744	86945704	+	1974	-	PF03007:Wax ester synthase-like Acyl-CoA acyltransferase domain|PF06974:Protein of unknown function (DUF1298)	-
Solyc07g006850.2	779.048	40.7234	4.23454	4.93e-07	9.5e-06	-	SL3.0ch07	1713292	1724152	+	2466	-	PF00722:Glycosyl hydrolases family 16|PF06955:Xyloglucan endo-transglycosylase (XET) C-terminus	-
Solyc08g067630.3	217.255	12.4294	4.07572	4.99e-07	9.61e-06	-	SL3.0ch08	56706372	56707385	+	744	-	-	-
Solyc03g005380.3	1364.03	471.333	1.53154	5.02e-07	9.67e-06	-	SL3.0ch03	216716	235126	+	4230	-	PF04810:Sec23/Sec24 zinc finger|PF00626:Gelsolin repeat|PF04811:Sec23/Sec24 trunk domain|PF01544:CorA-like Mg2+ transporter protein|PF04815:Sec23/Sec24 helical domain|PF08033:Sec23/Sec24 beta-sandwich domain	-
Solyc02g089550.3	50.7266	324.235	-2.66895	5.03e-07	9.68e-06	-	SL3.0ch02	51970568	51974558	-	2957	-	PF07714:Protein tyrosine kinase|PF13855:Leucine rich repeat|PF08263:Leucine rich repeat N-terminal domain	Pkinase_Tyr
Solyc03g111380.3	67.4993	221.636	-1.71332	5.04e-07	9.69e-06	-	SL3.0ch03	63449476	63457188	-	1940	-	PF00091:Tubulin/FtsZ family, GTPase domain|PF03953:Tubulin C-terminal domain	Tubulin
Solyc09g097865.1	7.33684	56.6864	-2.96063	5.13e-07	9.84e-06	-	SL3.0ch09	72352100	72357682	+	3472	-	-	-
Solyc12g005310.2	10.0851	87.6444	-3.07807	5.14e-07	9.86e-06	-	SL3.0ch12	188717	191242	-	2353	-	PF03321:GH3 auxin-responsive promoter	-
Solyc12g006220.2	78.2546	275.783	-1.80646	5.16e-07	9.89e-06	-	SL3.0ch12	738810	741911	+	1949	-	-	-
Solyc10g009580.3	392.501	113.973	1.77659	5.17e-07	9.9e-06	-	SL3.0ch10	3690493	3692087	-	1347	-	PF00201:UDP-glucoronosyl and UDP-glucosyl transferase	UDPGT
Solyc04g080940.3	240.121	926.742	-1.94661	5.26e-07	1.01e-05	-	SL3.0ch04	65072208	65075352	-	1661	-	PF00892:EamA-like transporter family	DUF6
Solyc05g006940.3	285.77	65.6657	2.10292	5.3e-07	1.01e-05	-	SL3.0ch05	1536706	1542163	-	1457	-	PF00415:Regulator of chromosome condensation (RCC1) repeat	-
Solyc02g072140.1	30.9456	137.189	-2.14607	5.32e-07	1.02e-05	-	SL3.0ch02	41994791	41996161	+	1371	-	PF04859:Plant protein of unknown function (DUF641)	-
Solyc01g106330.3	18.9848	87.1896	-2.22148	5.4e-07	1.03e-05	-	SL3.0ch01	94152428	94164192	+	2093	-	PF01425:Amidase	Amidase
Solyc12g009040.2	110.329	25.9003	2.11978	5.41e-07	1.03e-05	-	SL3.0ch12	2334534	2340026	+	2777	-	PF00501:AMP-binding enzyme	AMP-binding
Solyc08g075520.3	633.049	161.075	1.97111	5.53e-07	1.05e-05	-	SL3.0ch08	59792064	59797528	-	3773	-	PF13369:Transglutaminase-like superfamily	-
Solyc10g051095.1	1379.1	5372.32	-1.96171	5.57e-07	1.06e-05	-	SL3.0ch10	51433133	51440417	-	2396	-	PF13460:NAD(P)H-binding	-
Solyc04g076710.3	60.0856	5.97295	3.19747	5.67e-07	1.08e-05	-	SL3.0ch04	61681548	61696075	-	785	-	-	-
Solyc02g093830.3	1185.28	449.213	1.40067	5.68e-07	1.08e-05	-	SL3.0ch02	55173064	55179178	+	2055	-	PF02781:Glucose-6-phosphate dehydrogenase, C-terminal domain|PF00479:Glucose-6-phosphate dehydrogenase, NAD binding domain	G6PD_C
Solyc11g007770.2	205.151	625.464	-1.60648	5.72e-07	1.08e-05	-	SL3.0ch11	1988065	1993765	-	2963	-	PF09258:Glycosyl transferase family 64 domain	-
Solyc12g095750.2	176.045	1321.56	-2.90623	5.78e-07	1.1e-05	-	SL3.0ch12	65865726	65870573	+	1497	-	PF03547:Membrane transport protein	-
Solyc09g082505.1	58.2422	248.978	-2.08624	5.81e-07	1.1e-05	-	SL3.0ch09	68646637	68648720	+	915	-	PF03638:Tesmin/TSO1-like CXC domain, cysteine-rich domain	-
Solyc02g080530.3	28494.5	3380.28	3.07564	5.96e-07	1.13e-05	-	SL3.0ch02	45294816	45296528	-	1404	-	PF00141:Peroxidase	-
Solyc02g092450.3	38.9782	195.301	-2.30912	6.01e-07	1.14e-05	-	SL3.0ch02	54136939	54151836	+	8111	-	PF00651:BTB/POZ domain|PF12515:Ca2+-ATPase N terminal autoinhibitory domain|PF00689:Cation transporting ATPase, C-terminus|PF00122:E1-E2 ATPase|PF02135:TAZ zinc finger|PF13246:Cation transport ATPase (P-type)|PF00690:Cation transporter/ATPase, N-terminus	BTB
Solyc07g061750.3	0	27.2707	-7.38825	6.03e-07	1.14e-05	-	SL3.0ch07	64837702	64842388	+	2117	-	PF12796:Ankyrin repeats (3 copies)|PF13962:Domain of unknown function	-
Solyc02g020940.3	7564.3	51860	-2.77738	6.12e-07	1.15e-05	-	SL3.0ch02	20865183	20866928	+	1504	-	PF00044:Glyceraldehyde 3-phosphate dehydrogenase, NAD binding domain|PF02800:Glyceraldehyde 3-phosphate dehydrogenase, C-terminal domain	-
Solyc04g071780.3	744.94	46.1843	3.99456	6.26e-07	1.18e-05	-	SL3.0ch04	58862146	58874921	+	2982	-	PF00067:Cytochrome P450	p450
Solyc01g100110.3	396.832	1956.25	-2.30173	6.34e-07	1.19e-05	-	SL3.0ch01	90074953	90079225	-	2153	-	PF00481:Protein phosphatase 2C	PP2C
Solyc05g014700.3	7.27246	56.5636	-2.99743	6.35e-07	1.19e-05	-	SL3.0ch05	8827256	8830029	+	1156	-	PF02681:Divergent PAP2 family	-
Solyc03g096290.3	2686.42	25459.6	-3.24465	6.58e-07	1.24e-05	-	SL3.0ch03	59693233	59694696	+	1218	-	PF00230:Major intrinsic protein	-
Solyc02g068200.1	617.787	130.859	2.24574	6.6e-07	1.24e-05	-	SL3.0ch02	38785586	38786404	+	819	-	PF03634:TCP family transcription factor	TCP
Solyc06g083860.2	9.38586	59.3869	-2.6469	6.65e-07	1.25e-05	-	SL3.0ch06	49202827	49205553	-	1099	-	PF04852:Protein of unknown function (DUF640)	-
Solyc02g084650.3	249.577	997.737	-2.00089	6.72e-07	1.26e-05	-	SL3.0ch02	48380404	48381860	+	864	-	PF09791:Oxidoreductase-like protein, N-terminal	-
Solyc05g054365.1	3763.47	909.998	2.04693	6.76e-07	1.26e-05	-	SL3.0ch05	65131929	65140653	-	2600	-	PF01636:Phosphotransferase enzyme family|PF02770:Acyl-CoA dehydrogenase, middle domain|PF02771:Acyl-CoA dehydrogenase, N-terminal domain|PF00441:Acyl-CoA dehydrogenase, C-terminal domain	APH
Solyc01g110670.3	2.29624	55.9512	-4.71716	6.91e-07	1.29e-05	-	SL3.0ch01	97209424	97210656	-	1137	-	-	-
Solyc02g062340.3	34120.2	221733	-2.70014	6.93e-07	1.29e-05	-	SL3.0ch02	34493787	34496137	-	1587	-	PF00274:Fructose-bisphosphate aldolase class-I	-
Solyc03g007050.3	81.1663	583.933	-2.85018	6.93e-07	1.29e-05	-	SL3.0ch03	1613105	1624469	+	8572	-	PF08263:Leucine rich repeat N-terminal domain|PF13855:Leucine rich repeat|PF00069:Protein kinase domain	LRRNT_2
Solyc03g063730.3	368.228	112.395	1.71583	7.24e-07	1.35e-05	-	SL3.0ch03	37953686	37960465	+	1991	-	PF01554:MatE	MatE
Solyc04g010200.1	25.8898	112.884	-2.12411	7.39e-07	1.38e-05	-	SL3.0ch04	3520739	3522895	+	2157	-	PF00005:ABC transporter|PF01061:ABC-2 type transporter	ABC_tran
Solyc06g074260.3	4128.44	910.577	2.17995	7.43e-07	1.38e-05	-	SL3.0ch06	46047283	46048670	-	735	-	-	-
Solyc10g078860.2	354.502	103.375	1.78227	7.57e-07	1.41e-05	-	SL3.0ch10	60660230	60665989	-	3784	-	PF04566:RNA polymerase Rpb2, domain 4|PF04565:RNA polymerase Rpb2, domain 3|PF04563:RNA polymerase beta subunit|PF04567:RNA polymerase Rpb2, domain 5|PF04560:RNA polymerase Rpb2, domain 7|PF04561:RNA polymerase Rpb2, domain 2|PF00562:RNA polymerase Rpb2, domain 6	RNA_pol_Rpb2_4
Solyc09g005660.3	243.659	14.7659	3.99188	7.63e-07	1.42e-05	-	SL3.0ch09	447175	451417	-	2579	-	PF04937:Protein of unknown function (DUF 659)|PF05699:hAT family C-terminal dimerisation region	DUF659
Solyc03g063110.3	2118.3	327.633	2.69513	7.71e-07	1.43e-05	-	SL3.0ch03	35463717	35467869	-	1642	-	PF03405:Fatty acid desaturase	-
Solyc07g047790.3	1170.06	300.812	1.95771	7.75e-07	1.44e-05	-	SL3.0ch07	59131627	59137800	-	2695	-	PF02518:Histidine kinase-, DNA gyrase B-, and HSP90-like ATPase|PF00183:Hsp90 protein	HATPase_c
Solyc02g092790.3	508.63	6678.37	-3.71549	7.79e-07	1.44e-05	-	SL3.0ch02	54399306	54405345	+	3748	-	PF01566:Natural resistance-associated macrophage protein	-
Solyc01g109810.2	110.109	6.37005	4.01891	7.87e-07	1.46e-05	-	SL3.0ch01	96583393	96584444	+	1052	-	-	-
Solyc05g050540.3	10.2718	79.8679	-2.94057	7.89e-07	1.46e-05	-	SL3.0ch05	61521044	61524473	-	2514	-	PF00394:Multicopper oxidase|PF07731:Multicopper oxidase|PF07732:Multicopper oxidase	-
Solyc03g034400.3	27.6734	216.95	-2.96799	7.95e-07	1.47e-05	-	SL3.0ch03	6357388	6362278	-	1701	-	PF01554:MatE	MatE
Solyc02g080160.3	1.75467	61.3709	-5.02556	7.99e-07	1.48e-05	-	SL3.0ch02	45015804	45018010	-	1477	-	PF00722:Glycosyl hydrolases family 16|PF06955:Xyloglucan endo-transglycosylase (XET) C-terminus	-
Solyc09g005650.1	0.479727	38.9559	-6.09289	8.05e-07	1.48e-05	-	SL3.0ch09	443410	445332	-	1842	-	PF04937:Protein of unknown function (DUF 659)|PF05699:hAT family C-terminal dimerisation region	DUF659
Solyc08g068730.1	107.286	7.09868	3.81714	8.26e-07	1.52e-05	-	SL3.0ch08	57933378	57934073	-	696	-	PF00583:Acetyltransferase (GNAT) family	Acetyltransf_1
Solyc01g087775.1	33.3165	135.561	-2.01012	8.28e-07	1.52e-05	-	SL3.0ch01	82556706	82557412	-	507	-	PF00082:Subtilase family	Peptidase_S8
Solyc06g084450.3	1.9604	50.9217	-4.65926	8.3e-07	1.53e-05	-	SL3.0ch06	49597222	49598840	+	1308	-	PF00620:RhoGAP domain	RhoGAP
Solyc03g006800.1	20.7167	162.284	-3.00233	8.38e-07	1.54e-05	-	SL3.0ch03	1316489	1317469	+	981	-	PF03634:TCP family transcription factor	TCP
Solyc07g043310.3	1622.36	519.145	1.64353	8.48e-07	1.56e-05	-	SL3.0ch07	57117187	57124219	+	2200	-	PF00202:Aminotransferase class-III	Aminotran_3
Solyc08g005220.3	331.405	964.638	-1.53981	8.48e-07	1.56e-05	-	SL3.0ch08	141117	143502	-	1605	-	PF04755:PAP_fibrillin	-
Solyc07g066675.1	195.093	51.9227	1.91128	8.58e-07	1.57e-05	-	SL3.0ch07	68170727	68173425	-	1497	-	PF01397:Terpene synthase, N-terminal domain	-
Solyc12g100160.2	675.179	3314.81	-2.29552	8.62e-07	1.58e-05	-	SL3.0ch12	67970729	67975107	+	983	-	PF00347:Ribosomal protein L6	-
Solyc09g065800.3	0.254988	31.2154	-6.61797	8.64e-07	1.58e-05	-	SL3.0ch09	64303550	64304995	-	1359	-	PF08541:3-Oxoacyl-[acyl-carrier-protein (ACP)] synthase III C terminal|PF08392:FAE1/Type III polyketide synthase-like protein	-
Solyc00g227860.1	112.463	300.279	-1.4153	8.69e-07	1.59e-05	-	SL3.0ch00	18605338	18606750	-	1413	-	PF00201:UDP-glucoronosyl and UDP-glucosyl transferase	UDPGT
novel.431	12.0127	73.1268	-2.6265	8.73e-07	1.59e-05	-	SL3.0ch10	58588463	58588932	-	470	-	-	-
Solyc05g052280.3	178.526	10.5609	3.99534	8.76e-07	1.6e-05	-	SL3.0ch05	63410974	63414037	-	1260	-	PF00141:Peroxidase	-
Solyc06g072810.3	3.49421	48.1818	-3.67364	8.76e-07	1.6e-05	-	SL3.0ch06	45042180	45046972	-	3525	-	-	-
Solyc05g009120.3	3.42983	45.4449	-3.66981	8.76e-07	1.6e-05	-	SL3.0ch05	3244790	3248102	-	1293	-	PF02485:Core-2/I-Branching enzyme	-
Solyc12g042830.2	57.5465	1.38491	5.1773	8.79e-07	1.6e-05	-	SL3.0ch12	59196949	59199392	-	1043	-	PF00011:Hsp20/alpha crystallin family	-
Solyc02g037550.3	44.3574	669.914	-3.91165	8.8e-07	1.6e-05	-	SL3.0ch02	31570246	31574092	-	1441	-	PF03547:Membrane transport protein	-
Solyc12g007020.2	8.58542	53.8458	-2.6107	8.81e-07	1.6e-05	-	SL3.0ch12	1459015	1462343	+	2191	-	PF06075:Plant protein of unknown function (DUF936)	-
Solyc08g075990.3	267.632	1454.31	-2.44342	8.96e-07	1.63e-05	-	SL3.0ch08	60178107	60182644	-	1806	-	PF09353:Domain of unknown function (DUF1995)	-
Solyc08g065880.3	724.574	272.44	1.40971	9.04e-07	1.64e-05	-	SL3.0ch08	54281496	54294012	+	4722	-	PF01612:3'-5' exonuclease|PF00013:KH domain	3_5_exonuc
Solyc12g096930.2	28.4819	0	7.13623	9.09e-07	1.65e-05	-	SL3.0ch12	66628625	66632555	+	1142	-	PF05042:Caleosin related protein	-
Solyc05g007000.3	103.583	331.345	-1.67343	9.19e-07	1.66e-05	-	SL3.0ch05	1581540	1598582	+	3656	-	PF00854:POT family	-
Solyc12g011280.2	4697.64	38839.9	-3.04767	9.26e-07	1.67e-05	-	SL3.0ch12	4139379	4140964	-	1068	-	PF00504:Chlorophyll A-B binding protein	-
Solyc07g052240.3	90.85	294.281	-1.68865	9.27e-07	1.67e-05	-	SL3.0ch07	60851113	60857879	-	3159	-	PF07731:Multicopper oxidase|PF07732:Multicopper oxidase|PF00394:Multicopper oxidase	-
Solyc06g053585.1	465.166	1526.99	-1.71429	9.29e-07	1.68e-05	-	SL3.0ch06	36496448	36508164	-	2681	-	PF00248:Aldo/keto reductase family	Aldo_ket_red
Solyc02g082870.3	16.2253	97.5477	-2.60008	9.29e-07	1.68e-05	-	SL3.0ch02	47074724	47084881	+	3557	-	PF13193:AMP-binding enzyme C-terminal domain|PF00501:AMP-binding enzyme	AMP-binding
Solyc02g072550.1	102.766	18.9587	2.43348	9.49e-07	1.71e-05	-	SL3.0ch02	42301031	42301261	-	231	-	-	-
Solyc12g094380.2	221.823	44.7181	2.3086	9.61e-07	1.73e-05	-	SL3.0ch12	65579290	65581175	-	1300	-	-	-
novel.319	91.2331	10.2158	3.20652	9.68e-07	1.74e-05	-	SL3.0ch08	50633689	50638752	+	3040	-	-	-
Solyc02g081180.2	4.13041	49.655	-3.53989	9.76e-07	1.75e-05	-	SL3.0ch02	45795402	45796468	+	841	-	PF13920:Zinc finger, C3HC4 type (RING finger)	-
Solyc06g048713.1	50.5237	0.328818	7.00124	9.86e-07	1.77e-05	-	SL3.0ch06	31619343	31624556	+	1752	-	PF07727:Reverse transcriptase (RNA-dependent DNA polymerase)	RVT_2
Solyc05g053060.1	58.6858	749.513	-3.68303	9.92e-07	1.78e-05	-	SL3.0ch05	64057988	64058284	+	297	-	-	-
Solyc10g006150.3	0.254988	36.4105	-6.84757	9.93e-07	1.78e-05	-	SL3.0ch10	872962	876081	+	1631	-	PF05553:Cotton fibre expressed protein	-
Solyc08g074660.1	226.461	729.719	-1.69049	9.97e-07	1.79e-05	-	SL3.0ch08	58939067	58940257	+	1191	-	PF13964:Kelch motif	-
Solyc03g098480.1	71.2166	3.98193	3.9955	1e-06	1.79e-05	-	SL3.0ch03	62195672	62196649	-	978	-	-	-
Solyc01g080600.3	39.6951	298.664	-2.9252	1e-06	1.79e-05	-	SL3.0ch01	79693479	79693889	+	411	-	PF00125:Core histone H2A/H2B/H3/H4	Histone
Solyc06g053870.3	9.90453	121.173	-3.63765	1e-06	1.79e-05	-	SL3.0ch06	36851071	36852665	+	1523	-	PF08541:3-Oxoacyl-[acyl-carrier-protein (ACP)] synthase III C terminal|PF08392:FAE1/Type III polyketide synthase-like protein	-
Solyc04g055200.3	90.9788	464.836	-2.34579	1.01e-06	1.8e-05	-	SL3.0ch04	53763613	53783222	-	1963	-	PF00733:Asparagine synthase|PF13537:Glutamine amidotransferase domain	-
Solyc03g123980.3	1423.39	571.368	1.31604	1.01e-06	1.8e-05	-	SL3.0ch03	72169202	72178598	+	4187	-	PF00806:Pumilio-family RNA binding repeat	PUF
Solyc12g042073.1	398.535	124.626	1.68114	1.01e-06	1.8e-05	-	SL3.0ch12	58026731	58027431	-	216	-	-	-
Solyc08g079005.1	5.9508	45.9467	-2.94551	1.02e-06	1.82e-05	-	SL3.0ch08	62782027	62783752	-	1365	-	-	-
Solyc03g120420.3	57.6127	0.606117	7.1861	1.04e-06	1.85e-05	-	SL3.0ch03	70306127	70306383	+	257	-	-	-
Solyc04g064850.3	143.639	33.6748	2.10922	1.07e-06	1.9e-05	-	SL3.0ch04	56021821	56033107	+	2828	-	PF03619:Organic solute transporter Ostalpha	-
Solyc03g118760.3	61.6556	1.09096	5.90458	1.08e-06	1.91e-05	-	SL3.0ch03	69070993	69072719	-	1332	-	PF00091:Tubulin/FtsZ family, GTPase domain|PF03953:Tubulin C-terminal domain	Tubulin
Solyc05g007210.2	2.12075	39.2139	-4.26911	1.11e-06	1.98e-05	-	SL3.0ch05	1820635	1822289	-	589	-	-	-
Solyc09g005080.1	48.7016	186.968	-1.92788	1.12e-06	1.98e-05	-	SL3.0ch09	48642	52061	-	3420	-	PF08263:Leucine rich repeat N-terminal domain|PF13855:Leucine rich repeat	LRRNT_2
Solyc11g011020.2	66.3333	487.976	-2.87275	1.13e-06	1.99e-05	-	SL3.0ch11	4060572	4064034	+	2504	-	PF00069:Protein kinase domain|PF13855:Leucine rich repeat	Pkinase
Solyc02g084370.1	25.0558	254.489	-3.34511	1.14e-06	2.01e-05	-	SL3.0ch02	48037322	48040705	-	3384	-	PF08263:Leucine rich repeat N-terminal domain|PF00069:Protein kinase domain|PF13855:Leucine rich repeat	LRRNT_2
Solyc01g087970.3	7.19295	148.578	-4.39997	1.15e-06	2.04e-05	-	SL3.0ch01	82669123	82692157	-	4587	-	PF00450:Serine carboxypeptidase	Peptidase_S10
novel.372	55.4032	5.31532	3.24064	1.16e-06	2.05e-05	-	SL3.0ch09	66699212	66702247	+	3036	-	-	-
Solyc03g113210.3	67.1404	363.669	-2.4427	1.17e-06	2.06e-05	-	SL3.0ch03	64915853	64917125	+	862	-	PF01459:Eukaryotic porin	-
Solyc07g042230.1	48.3979	1.45454	4.73808	1.2e-06	2.11e-05	-	SL3.0ch07	55412937	55413440	-	504	-	PF00847:AP2 domain	AP2
Solyc01g109500.3	17.3956	125.285	-2.84348	1.21e-06	2.13e-05	-	SL3.0ch01	96340925	96342459	-	1429	-	PF03181:BURP domain	-
Solyc07g065930.3	1026.86	288.193	1.82925	1.22e-06	2.14e-05	-	SL3.0ch07	67648700	67651296	+	1664	-	PF00651:BTB/POZ domain	BTB
Solyc12g017970.1	4.99135	47.0075	-3.23806	1.22e-06	2.15e-05	-	SL3.0ch12	8882232	8884097	-	1866	-	-	-
Solyc08g065840.3	451.836	68.2443	2.70943	1.23e-06	2.16e-05	-	SL3.0ch08	54246931	54248548	+	807	-	PF07797:Protein of unknown function (DUF1639)	-
Solyc06g072840.3	342.596	91.9812	1.88847	1.23e-06	2.16e-05	-	SL3.0ch06	45059572	45060952	-	1257	-	-	-
Solyc07g049370.2	67.0673	578.044	-3.10534	1.24e-06	2.17e-05	-	SL3.0ch07	59771013	59773690	+	1645	-	PF00332:Glycosyl hydrolases family 17|PF07983:X8 domain	Glyco_hydro_17
Solyc03g005910.3	2.50451	40.7209	-3.89231	1.24e-06	2.18e-05	-	SL3.0ch03	614427	618937	+	1297	-	PF00657:GDSL-like Lipase/Acylhydrolase	Lipase_GDSL
Solyc07g066320.3	388.049	141.556	1.45879	1.26e-06	2.21e-05	-	SL3.0ch07	67918209	67923014	-	1831	-	PF00154:recA bacterial DNA recombination protein	-
Solyc06g074680.3	23.2465	0	6.85999	1.26e-06	2.21e-05	-	SL3.0ch06	46356825	46359913	+	2100	-	PF02450:Lecithin:cholesterol acyltransferase	-
Solyc12g088390.2	9.02578	101.838	-3.47984	1.27e-06	2.22e-05	-	SL3.0ch12	64778806	64781884	+	1137	-	PF13912:C2H2-type zinc finger	-
Solyc12g005660.2	18.0403	180.849	-3.31315	1.27e-06	2.22e-05	-	SL3.0ch12	350823	352406	-	1503	-	PF00643:B-box zinc finger	zf-B_box
Solyc01g111960.3	3.14071	48.7397	-3.93311	1.29e-06	2.24e-05	-	SL3.0ch01	98019324	98021365	-	1236	-	PF00657:GDSL-like Lipase/Acylhydrolase	Lipase_GDSL
Solyc08g081770.3	251.349	829.123	-1.71775	1.29e-06	2.25e-05	-	SL3.0ch08	64856179	64862409	-	1499	-	PF01169:Uncharacterized protein family UPF0016	-
Solyc08g068150.3	19180.8	2774.9	2.78868	1.31e-06	2.27e-05	-	SL3.0ch08	57301622	57304426	-	1349	-	PF03181:BURP domain	-
Solyc11g066290.2	1120.87	192.343	2.54582	1.31e-06	2.27e-05	-	SL3.0ch11	52310033	52313747	-	1511	-	PF00149:Calcineurin-like phosphoesterase	Metallophos
Solyc07g065530.1	33.6905	277.451	-3.0377	1.31e-06	2.28e-05	-	SL3.0ch07	67383320	67383910	+	591	-	-	-
Solyc10g085150.2	4359.99	907.156	2.26541	1.34e-06	2.32e-05	-	SL3.0ch10	64554349	64560918	-	1825	-	PF01255:Putative undecaprenyl diphosphate synthase	Prenyltransf
Solyc01g006450.3	84.2238	275.096	-1.7016	1.36e-06	2.36e-05	-	SL3.0ch01	1057680	1063081	+	1691	-	PF13561:Enoyl-(Acyl carrier protein) reductase	-
Solyc09g008840.3	13.2587	64.0587	-2.29379	1.39e-06	2.42e-05	-	SL3.0ch09	2258817	2266168	-	2066	-	PF00224:Pyruvate kinase, barrel domain|PF02887:Pyruvate kinase, alpha/beta domain	PK
Solyc10g007800.3	68.7392	1.69708	5.53931	1.4e-06	2.42e-05	-	SL3.0ch10	2015236	2016883	+	1473	-	-	-
Solyc01g060240.3	61.1759	313.232	-2.36615	1.46e-06	2.52e-05	-	SL3.0ch01	69851247	69856124	+	2900	-	-	-
Solyc01g010480.3	384.168	98.0556	1.95757	1.46e-06	2.53e-05	-	SL3.0ch01	5308755	5314476	-	4136	-	PF13426:PAS domain	-
Solyc03g020040.3	59.8843	264.685	-2.15331	1.48e-06	2.55e-05	-	SL3.0ch03	62644953	62645859	+	799	-	PF02428:Potato type II proteinase inhibitor family	-
Solyc01g107190.3	39.7865	147.108	-1.89647	1.48e-06	2.56e-05	-	SL3.0ch01	94712830	94714347	+	1384	-	PF03195:Lateral organ boundaries (LOB) domain	-
Solyc06g084760.2	351.059	20.7402	4.04684	1.5e-06	2.58e-05	-	SL3.0ch06	35667219	35670757	+	1410	-	PF00067:Cytochrome P450	p450
Solyc03g081260.3	103.463	374.445	-1.85097	1.51e-06	2.59e-05	-	SL3.0ch03	53580671	53588574	-	3027	-	PF00082:Subtilase family|PF06203:CCT motif|PF05922:Peptidase inhibitor I9	Peptidase_S8
Solyc02g082920.3	3099.58	366.724	3.07583	1.51e-06	2.59e-05	-	SL3.0ch02	47106241	47107335	+	961	-	PF00182:Chitinase class I	-
Solyc06g074070.3	75.8412	288.193	-1.92168	1.51e-06	2.59e-05	-	SL3.0ch06	45924868	45929869	-	4383	-	PF00069:Protein kinase domain	Pkinase
Solyc01g008240.3	1454.12	6016.89	-2.04939	1.51e-06	2.6e-05	-	SL3.0ch01	2303734	2312454	-	2572	-	PF00083:Sugar (and other) transporter|PF00085:Thioredoxin	Sugar_tr
Solyc04g078600.3	957.498	182.626	2.39547	1.57e-06	2.69e-05	-	SL3.0ch04	63365570	63375243	+	6724	-	-	-
Solyc01g109550.2	73.535	578.534	-2.9832	1.62e-06	2.78e-05	-	SL3.0ch01	96382779	96383756	-	978	-	PF02536:mTERF	-
Solyc02g079280.3	36.8735	0.242423	6.56324	1.63e-06	2.8e-05	-	SL3.0ch02	44444898	44446421	+	1274	-	PF00249:Myb-like DNA-binding domain	Myb_DNA-binding
Solyc01g060180.3	2248.5	7854.58	-1.8045	1.63e-06	2.8e-05	-	SL3.0ch01	69680714	69684978	-	2179	-	PF00501:AMP-binding enzyme|PF13193:AMP-binding enzyme C-terminal domain	AMP-binding
Solyc02g080050.2	145.066	517.725	-1.83425	1.63e-06	2.8e-05	-	SL3.0ch02	44908346	44957593	-	14737	-	PF07714:Protein tyrosine kinase|PF01657:Salt stress response/antifungal|PF00069:Protein kinase domain	Pkinase_Tyr
novel.258	3.01583	32.7219	-3.47051	1.65e-06	2.82e-05	-	SL3.0ch07	24127791	24129130	+	663	-	-	-
Solyc06g005850.3	19.7195	86.2209	-2.1278	1.66e-06	2.84e-05	-	SL3.0ch06	871255	873433	+	1276	-	PF12906:RING-variant domain	-
Solyc10g017600.3	159.679	456.882	-1.51363	1.68e-06	2.87e-05	-	SL3.0ch10	5542630	5552541	-	3435	-	PF01501:Glycosyl transferase family 8	Glyco_transf_8
Solyc08g023440.3	2212.89	459.793	2.26811	1.69e-06	2.88e-05	-	SL3.0ch08	27934187	27940103	+	2685	-	PF02714:Calcium-dependent channel, 7TM region, putative phosphate|PF14703:Cytosolic domain of 10TM putative phosphate transporter|PF13967:Late exocytosis, associated with Golgi transport	-
Solyc08g075450.3	697.823	3353.58	-2.26504	1.7e-06	2.89e-05	-	SL3.0ch08	59718028	59746985	+	3525	-	PF00892:EamA-like transporter family	DUF6
Solyc09g007910.3	6487.09	21875.8	-1.75358	1.7e-06	2.89e-05	-	SL3.0ch09	1429171	1438830	+	4707	-	PF00221:Aromatic amino acid lyase	-
Solyc04g016480.3	71.2417	244.167	-1.77855	1.72e-06	2.93e-05	-	SL3.0ch04	7305290	7315850	-	2878	-	PF13178:Protein of unknown function (DUF4005)|PF00149:Calcineurin-like phosphoesterase	Metallophos
Solyc09g074910.1	443.158	57.3616	2.96322	1.74e-06	2.95e-05	-	SL3.0ch09	67138632	67139228	+	597	-	PF03073:TspO/MBR family	-
Solyc05g013850.2	353.647	1092.49	-1.62578	1.74e-06	2.95e-05	-	SL3.0ch05	7237360	7240705	-	2692	-	PF14577:Sieve element occlusion C-terminus|PF14576:Sieve element occlusion N-terminus	-
Solyc06g076400.3	2149.8	782.487	1.45711	1.75e-06	2.97e-05	-	SL3.0ch06	47613820	47617551	+	3205	-	PF00481:Protein phosphatase 2C	PP2C
Solyc05g005670.1	5.08986	48.0768	-3.20211	1.77e-06	3.01e-05	-	SL3.0ch05	498018	500075	-	2058	-	PF04564:U-box domain|PF00514:Armadillo/beta-catenin-like repeat	U-box
Solyc08g083240.3	23.8815	137.117	-2.52417	1.78e-06	3.02e-05	-	SL3.0ch08	65877803	65882658	-	4378	-	PF13178:Protein of unknown function (DUF4005)	-
Solyc06g073740.3	813.75	222.961	1.87004	1.79e-06	3.03e-05	-	SL3.0ch06	45645596	45650948	+	2413	-	PF00933:Glycosyl hydrolase family 3 N terminal domain|PF01915:Glycosyl hydrolase family 3 C-terminal domain	Glyco_hydro_3
Solyc03g097270.3	4399.62	989.088	2.15305	1.8e-06	3.05e-05	-	SL3.0ch03	61021452	61026805	+	1294	-	PF16845:Aspartic acid proteinase inhibitor	-
Solyc07g054170.3	40.6386	500.782	-3.63141	1.81e-06	3.06e-05	-	SL3.0ch07	62655866	62659897	+	1957	-	PF03330:Lytic transglycolase|PF01357:Pollen allergen	-
Solyc06g068620.3	107.356	17.4691	2.59946	1.82e-06	3.07e-05	-	SL3.0ch06	42652648	42655554	-	2666	-	-	-
Solyc08g079100.3	89.7241	355.517	-1.99514	1.82e-06	3.08e-05	-	SL3.0ch08	62863431	62866700	-	1217	-	PF04690:YABBY protein	YABBY
Solyc04g074450.2	101.421	639.875	-2.66609	1.85e-06	3.12e-05	-	SL3.0ch04	60517362	60524782	-	2601	-	PF04674:Phosphate-induced protein 1 conserved region	-
Solyc12g042070.2	268.295	60.3219	2.15864	1.91e-06	3.22e-05	-	SL3.0ch12	58025978	58026628	-	282	-	-	-
Solyc01g108780.3	32.4039	2.07742	3.96574	1.91e-06	3.22e-05	-	SL3.0ch01	95859598	95886813	-	1511	-	PF12697:Alpha/beta hydrolase family	-
novel.61	249.052	14.1994	4.17742	1.92e-06	3.22e-05	-	SL3.0ch01	93708654	93710104	-	1451	-	-	-
Solyc03g062700.3	3.94369	52.7849	-3.64342	1.92e-06	3.23e-05	-	SL3.0ch03	34187463	34194141	+	5235	-	-	-
Solyc08g007620.2	76.3456	302.992	-1.99542	1.92e-06	3.23e-05	-	SL3.0ch08	2149598	2185879	+	13518	-	PF00082:Subtilase family|PF05922:Peptidase inhibitor I9|PF02225:PA domain	Peptidase_S8
Solyc07g054270.3	581.989	181.72	1.67645	1.93e-06	3.24e-05	-	SL3.0ch07	62735540	62738112	-	1623	-	PF05623:Protein of unknown function (DUF789)	-
Solyc05g009890.1	80.4706	891.678	-3.47666	1.99e-06	3.34e-05	-	SL3.0ch05	4112480	4113841	-	1362	-	PF14543:Xylanase inhibitor N-terminal|PF14541:Xylanase inhibitor C-terminal	-
Solyc08g007420.3	423.701	56.2527	2.9281	1.99e-06	3.34e-05	-	SL3.0ch08	1979856	1982985	+	1149	-	PF02866:lactate/malate dehydrogenase, alpha/beta C-terminal domain|PF00056:lactate/malate dehydrogenase, NAD binding domain	-
Solyc02g068640.3	827.422	195.262	2.08884	2.01e-06	3.36e-05	-	SL3.0ch02	39162572	39170102	+	1347	-	PF03807:NADP oxidoreductase coenzyme F420-dependent|PF14748:Pyrroline-5-carboxylate reductase dimerisation	F420_oxidored
Solyc05g006760.3	271.251	50.8283	2.38825	2.01e-06	3.36e-05	-	SL3.0ch05	1385201	1391291	+	1738	-	-	-
Solyc07g008670.3	39.2481	229.395	-2.53213	2.01e-06	3.36e-05	-	SL3.0ch07	3613285	3617662	-	3161	-	PF14309:Domain of unknown function (DUF4378)|PF14383:DUF761-associated sequence motif	-
Solyc06g084540.3	893.01	222.303	2.00834	2.01e-06	3.36e-05	-	SL3.0ch06	49674412	49675459	+	780	-	PF00582:Universal stress protein family	Usp
Solyc01g095305.1	591.925	25.8968	4.4924	2.03e-06	3.39e-05	-	SL3.0ch01	86503728	86504537	+	264	-	-	-
Solyc11g007250.2	0.254988	29.5517	-6.54381	2.05e-06	3.41e-05	-	SL3.0ch11	1647905	1649860	-	1433	-	PF00069:Protein kinase domain	Pkinase
Solyc12g095850.2	102.766	353.868	-1.77672	2.05e-06	3.42e-05	-	SL3.0ch12	65944984	65955459	+	1698	-	PF00579:tRNA synthetases class I (W and Y)	-
Solyc02g079520.2	47.5988	181.949	-1.94528	2.07e-06	3.44e-05	-	SL3.0ch02	44610436	44611094	-	659	-	PF13833:EF-hand domain pair	-
Solyc03g121850.3	173.261	58.1368	1.56571	2.08e-06	3.45e-05	-	SL3.0ch03	71369806	71385809	+	3402	-	-	-
Solyc03g120980.3	3354.02	848.031	1.9833	2.08e-06	3.46e-05	-	SL3.0ch03	70689278	70704520	+	6452	-	PF01061:ABC-2 type transporter|PF00005:ABC transporter|PF14510:ABC-transporter extracellular N-terminal|PF08370:Plant PDR ABC transporter associated|PF03949:Malic enzyme, NAD binding domain|PF00390:Malic enzyme, N-terminal domain	ABC2_membrane
Solyc03g114110.3	330.783	114.599	1.52614	2.12e-06	3.53e-05	-	SL3.0ch03	65620564	65626384	-	2833	-	PF00027:Cyclic nucleotide-binding domain|PF00520:Ion transport protein	cNMP_binding
Solyc01g090440.2	56.0126	203.077	-1.86767	2.13e-06	3.53e-05	-	SL3.0ch01	84001770	84004825	-	3056	-	PF05553:Cotton fibre expressed protein	-
Solyc10g047950.2	301.152	829.046	-1.46077	2.15e-06	3.56e-05	-	SL3.0ch10	43079894	43086633	-	1162	-	PF00719:Inorganic pyrophosphatase	Pyrophosphatase
Solyc10g009430.3	4.46625	36.4265	-3.05277	2.15e-06	3.57e-05	-	SL3.0ch10	3483442	3490037	+	1951	-	PF03007:Wax ester synthase-like Acyl-CoA acyltransferase domain|PF06974:Protein of unknown function (DUF1298)	-
Solyc09g089880.3	812.317	207.78	1.96871	2.16e-06	3.58e-05	-	SL3.0ch09	69974350	69977865	-	1258	-	PF01012:Electron transfer flavoprotein domain	-
Solyc01g112190.3	19.9697	94.9276	-2.2215	2.18e-06	3.6e-05	-	SL3.0ch01	98167670	98171235	+	3096	-	PF02042:RWP-RK domain|PF00564:PB1 domain	RWP-RK
Solyc03g116750.3	1983.24	663.196	1.58312	2.19e-06	3.61e-05	-	SL3.0ch03	67513987	67525804	-	5778	-	-	-
Solyc01g088480.3	327.941	938.59	-1.51853	2.19e-06	3.62e-05	-	SL3.0ch01	83136644	83142965	-	2955	-	PF00406:Adenylate kinase	ADK
Solyc00g005840.3	871.064	2328.5	-1.41803	2.2e-06	3.63e-05	-	SL3.0ch00	3425447	3431254	-	1372	-	PF00085:Thioredoxin	-
Solyc02g087880.3	60.9701	523.895	-3.10758	2.2e-06	3.63e-05	-	SL3.0ch02	50789257	50792694	+	3151	-	PF03953:Tubulin C-terminal domain|PF00091:Tubulin/FtsZ family, GTPase domain	Tubulin_C
Solyc03g120570.3	10.1344	70.4865	-2.74441	2.26e-06	3.71e-05	-	SL3.0ch03	70428713	70436340	+	3649	-	PF00854:POT family	-
Solyc06g082780.3	269.687	70.3634	1.94343	2.27e-06	3.73e-05	-	SL3.0ch06	48505872	48509628	-	1472	-	PF04678:Mitochondrial calcium uniporter	-
Solyc07g064260.2	40.915	4.62304	3.25096	2.27e-06	3.74e-05	-	SL3.0ch07	66608728	66612668	+	1174	-	PF00646:F-box domain	F-box
Solyc04g076820.1	11936.7	2541.93	2.2318	2.31e-06	3.8e-05	-	SL3.0ch04	61782222	61783646	-	1425	-	PF00564:PB1 domain	-
Solyc01g095980.3	381.415	1190.8	-1.64294	2.33e-06	3.82e-05	-	SL3.0ch01	86970539	86974441	+	1788	-	PF02681:Divergent PAP2 family	-
Solyc04g063240.3	1820.97	6373.63	-1.8077	2.33e-06	3.82e-05	-	SL3.0ch04	55393360	55397793	+	1159	-	PF12638:Staygreen protein	-
Solyc02g085150.3	394.084	78.8071	2.31044	2.34e-06	3.84e-05	-	SL3.0ch02	48772160	48777712	+	1761	-	PF02987:Late embryogenesis abundant protein|PF00249:Myb-like DNA-binding domain	Myb_DNA-binding
Solyc08g014080.3	116.172	31.2505	1.90694	2.39e-06	3.92e-05	-	SL3.0ch08	3716407	3720845	+	1296	-	PF12428:Protein of unknown function (DUF3675)|PF12906:RING-variant domain	-
Solyc05g050120.3	2715.44	813.813	1.74057	2.41e-06	3.95e-05	-	SL3.0ch05	60955438	60959825	+	2190	-	PF03949:Malic enzyme, NAD binding domain|PF00390:Malic enzyme, N-terminal domain	Malic_M
Solyc01g007870.3	14.8998	72.0953	-2.29405	2.48e-06	4.05e-05	-	SL3.0ch01	1967558	1968452	-	615	-	-	-
Solyc06g084330.3	21.7016	0	6.74598	2.48e-06	4.05e-05	-	SL3.0ch06	49532811	49536317	+	2301	-	PF13967:Late exocytosis, associated with Golgi transport|PF02714:Calcium-dependent channel, 7TM region, putative phosphate|PF14703:Cytosolic domain of 10TM putative phosphate transporter	-
Solyc03g005200.3	13.2259	81.4237	-2.66554	2.48e-06	4.05e-05	-	SL3.0ch03	118779	120032	-	688	-	PF14368:Probable lipid transfer	-
Solyc03g122310.3	6851.94	781.555	3.13337	2.49e-06	4.06e-05	-	SL3.0ch03	71656397	71664130	-	2543	-	PF00171:Aldehyde dehydrogenase family	Aldedh
Solyc06g076790.1	1784.44	13769.1	-2.9479	2.55e-06	4.15e-05	-	SL3.0ch06	47843476	47843796	-	321	-	PF11493:Thylakoid soluble phosphoprotein TSP9	-
Solyc12g008510.2	117.968	34.575	1.79632	2.56e-06	4.17e-05	-	SL3.0ch12	1919097	1924154	-	1889	-	PF03727:Hexokinase|PF00349:Hexokinase	-
Solyc00g024150.3	3734.31	8822.21	-1.24017	2.58e-06	4.2e-05	-	SL3.0ch00	11226559	11229211	+	996	-	PF01329:Pterin 4 alpha carbinolamine dehydratase	-
Solyc02g087510.3	8.9325	58.4018	-2.72005	2.6e-06	4.22e-05	-	SL3.0ch02	50564664	50567290	-	1990	-	PF00069:Protein kinase domain	Pkinase
Solyc06g005710.3	1477.35	9483.27	-2.68225	2.61e-06	4.24e-05	-	SL3.0ch06	759504	763843	+	2265	-	PF13460:NAD(P)H-binding	-
Solyc03g120110.3	63.165	6.42316	3.33341	2.64e-06	4.28e-05	-	SL3.0ch03	70084144	70088078	+	2832	-	PF01453:D-mannose binding lectin|PF08276:PAN-like domain|PF07714:Protein tyrosine kinase	B_lectin
Solyc01g107650.3	19.4199	340.643	-4.13475	2.65e-06	4.3e-05	-	SL3.0ch01	95021970	95025225	+	2649	-	PF08263:Leucine rich repeat N-terminal domain|PF00069:Protein kinase domain	LRRNT_2
Solyc05g013060.3	1015.44	228.628	2.15525	2.66e-06	4.31e-05	-	SL3.0ch05	6160919	6164605	+	1063	-	-	-
Solyc01g095430.3	8943.95	30656.1	-1.77721	2.72e-06	4.4e-05	-	SL3.0ch01	86555244	86558588	-	985	-	PF14159:CAAD domains of cyanobacterial aminoacyl-tRNA synthetase	-
Solyc06g006090.1	0.685457	41.7926	-6.14249	2.74e-06	4.43e-05	-	SL3.0ch06	1117319	1117738	+	420	-	-	-
Solyc04g016470.3	37.7783	0.328818	6.59563	2.78e-06	4.5e-05	-	SL3.0ch04	7303620	7305238	+	1216	-	PF00332:Glycosyl hydrolases family 17	Glyco_hydro_17
Solyc02g063520.3	589.481	38.9529	3.8977	2.79e-06	4.5e-05	-	SL3.0ch02	36162030	36163596	+	1196	-	PF00046:Homeobox domain|PF02183:Homeobox associated leucine zipper	Homeobox
Solyc01g010250.3	430.578	121.472	1.82636	2.8e-06	4.51e-05	-	SL3.0ch01	4970117	4972308	-	1094	-	PF01182:Glucosamine-6-phosphate isomerases/6-phosphogluconolactonase	-
Solyc03g096770.1	16.3705	94.5084	-2.55148	2.81e-06	4.53e-05	-	SL3.0ch03	60549447	60549794	-	348	-	-	-
Solyc04g081890.1	878.256	175.627	2.32633	2.83e-06	4.56e-05	-	SL3.0ch04	65839842	65840246	+	405	-	PF13639:Ring finger domain	-
Solyc01g067800.3	643.495	116.026	2.47996	2.83e-06	4.56e-05	-	SL3.0ch01	76587847	76596649	-	2736	-	PF12906:RING-variant domain	-
Solyc02g084450.3	78.397	261.943	-1.7381	2.86e-06	4.59e-05	-	SL3.0ch02	48094232	48102046	+	4893	-	PF13855:Leucine rich repeat|PF00931:NB-ARC domain	NB-ARC
Solyc10g084170.1	497.59	77.0297	2.70127	2.87e-06	4.6e-05	-	SL3.0ch10	63956434	63956946	+	513	-	PF02179:BAG domain	-
Solyc09g014380.3	439.228	1589.17	-1.85436	2.87e-06	4.6e-05	-	SL3.0ch09	6008065	6012406	+	2430	-	PF01490:Transmembrane amino acid transporter protein	Aa_trans
Solyc01g110920.3	70.2469	265.319	-1.92682	2.88e-06	4.63e-05	-	SL3.0ch01	97313378	97313638	+	261	-	-	-
Solyc06g074200.3	17016.8	58881.6	-1.79088	2.92e-06	4.69e-05	-	SL3.0ch06	46018145	46019172	-	518	-	-	-
Solyc08g078140.3	90.5021	10.1293	3.14704	2.96e-06	4.74e-05	-	SL3.0ch08	62090011	62096347	+	1021	-	PF01088:Ubiquitin carboxyl-terminal hydrolase, family 1	-
novel.251	0.254988	39.2135	-6.95461	3e-06	4.8e-05	-	SL3.0ch06	46627422	46628184	-	480	-	-	-
Solyc08g067250.3	33.1497	138.37	-2.04894	3.01e-06	4.81e-05	-	SL3.0ch08	56351936	56361827	+	2814	-	PF00536:SAM domain (Sterile alpha motif)|PF07522:DNA repair metallo-beta-lactamase	SAM_1
Solyc02g076730.2	14.0553	73.9125	-2.42338	3.11e-06	4.97e-05	-	SL3.0ch02	42422321	42423492	-	488	-	PF00396:Granulin	-
Solyc11g012270.2	65.1007	191.67	-1.56257	3.12e-06	4.98e-05	-	SL3.0ch11	5136006	5139346	-	1381	-	PF02115:RHO protein GDP dissociation inhibitor	-
Solyc02g067890.3	466.059	1555.01	-1.73822	3.14e-06	5.01e-05	-	SL3.0ch02	38547182	38551720	-	2847	-	PF03141:Putative S-adenosyl-L-methionine-dependent methyltransferase	-
Solyc03g063700.1	0.239864	27.9096	-6.43066	3.16e-06	5.04e-05	-	SL3.0ch03	37761620	37765974	+	963	-	-	-
Solyc09g090360.3	6.63492	81.4129	-3.58259	3.2e-06	5.1e-05	-	SL3.0ch09	70337479	70350032	-	4791	-	PF03105:SPX domain|PF03124:EXS family	SPX
Solyc06g005490.3	2235.01	476.601	2.23063	3.21e-06	5.11e-05	-	SL3.0ch06	504081	510531	+	1141	-	PF00121:Triosephosphate isomerase	-
Solyc12g100330.2	54.8613	274.636	-2.3095	3.24e-06	5.15e-05	-	SL3.0ch12	68070711	68077604	+	3284	-	PF01426:BAH domain|PF00385:Chromo (CHRromatin Organisation MOdifier) domain|PF00145:C-5 cytosine-specific DNA methylase	BAH
Solyc04g014310.1	74.3483	6.92612	3.43951	3.24e-06	5.15e-05	-	SL3.0ch04	4601462	4601665	+	204	-	-	-
Solyc03g112210.1	332.317	125.089	1.41094	3.27e-06	5.19e-05	-	SL3.0ch03	64172928	64173206	-	279	-	-	-
Solyc05g054480.3	22.7831	159.253	-2.77687	3.4e-06	5.39e-05	-	SL3.0ch05	65244837	65254589	-	2356	-	PF00022:Actin	Actin
Solyc01g110605.1	1.9604	85.5074	-5.43149	3.47e-06	5.5e-05	-	SL3.0ch01	97166173	97166610	-	438	-	PF02519:Auxin responsive protein	Auxin_inducible
Solyc04g008820.3	5.93179	57.1639	-3.29335	3.49e-06	5.54e-05	-	SL3.0ch04	2435404	2440370	+	3318	-	PF00505:HMG (high mobility group) box	HMG_box
Solyc02g080810.3	9507.44	40580.9	-2.09371	3.52e-06	5.58e-05	-	SL3.0ch02	45493187	45496859	-	1732	-	PF01571:Aminomethyltransferase folate-binding domain|PF08669:Glycine cleavage T-protein C-terminal barrel domain	GCV_T
Solyc01g080890.2	30.2398	163.875	-2.43553	3.55e-06	5.62e-05	-	SL3.0ch01	80070459	80071078	+	620	-	-	-
Solyc01g008510.3	374.436	78.9692	2.24164	3.56e-06	5.62e-05	-	SL3.0ch01	2552949	2553296	+	348	-	-	-
Solyc09g014160.2	26.8415	128.308	-2.26088	3.56e-06	5.63e-05	-	SL3.0ch09	5595829	5599741	+	2874	-	PF05340:Protein of unknown function (DUF740)	-
Solyc06g075610.1	203.911	590.885	-1.53505	3.66e-06	5.77e-05	-	SL3.0ch06	47138761	47140632	-	1872	-	PF03081:Exo70 exocyst complex subunit	Exo70
Solyc02g068820.2	84.529	328.382	-1.95217	3.66e-06	5.78e-05	-	SL3.0ch02	39295563	39301619	-	4385	-	PF00069:Protein kinase domain|PF08263:Leucine rich repeat N-terminal domain|PF13855:Leucine rich repeat	Pkinase
Solyc06g084615.1	177.394	647.147	-1.8681	3.73e-06	5.88e-05	-	SL3.0ch06	49712839	49717121	-	1746	-	PF13225:Domain of unknown function (DUF4033)	-
Solyc09g059470.3	63.1606	201.286	-1.66721	3.74e-06	5.89e-05	-	SL3.0ch09	54765412	54767973	-	1454	-	-	-
Solyc02g062590.3	41.71	1.78336	4.29	3.75e-06	5.9e-05	-	SL3.0ch02	34855140	34857393	-	1303	-	PF01501:Glycosyl transferase family 8	Glyco_transf_8
Solyc03g119220.3	9.63442	59.8692	-2.68639	3.85e-06	6.06e-05	-	SL3.0ch03	69356906	69362957	-	3519	-	PF00225:Kinesin motor domain|PF11995:Domain of unknown function (DUF3490)	Kinesin
Solyc10g083260.1	232.271	17.0557	3.80633	3.86e-06	6.07e-05	-	SL3.0ch10	63223521	63223745	-	225	-	-	-
Solyc12g013900.2	18042.9	4949.57	1.86624	3.9e-06	6.12e-05	-	SL3.0ch12	4704861	4706760	-	1587	-	PF02298:Plastocyanin-like domain	Cu_bind_like
Solyc06g053970.3	33.2826	0.813665	5.07376	3.91e-06	6.14e-05	-	SL3.0ch06	36951072	36952259	-	1100	-	-	-
Solyc02g070240.3	431.546	158.568	1.44327	3.93e-06	6.16e-05	-	SL3.0ch02	40557374	40572095	-	2669	-	PF04146:YT521-B-like domain	YTH
Solyc04g008060.3	286.889	1267.74	-2.14446	3.93e-06	6.16e-05	-	SL3.0ch04	1717818	1720965	-	946	-	PF01988:VIT family	DUF125
Solyc10g005690.3	19.9744	120.125	-2.56178	3.97e-06	6.22e-05	-	SL3.0ch10	550345	558783	-	3750	-	PF00654:Voltage gated chloride channel|PF00571:CBS domain	Voltage_CLC
Solyc10g078160.2	114.083	357.403	-1.64327	3.99e-06	6.25e-05	-	SL3.0ch10	60158387	60163295	+	1846	-	-	-
Solyc12g094640.2	8574.89	43766.3	-2.35167	4.01e-06	6.27e-05	-	SL3.0ch12	65792804	65797868	+	3355	-	PF00044:Glyceraldehyde 3-phosphate dehydrogenase, NAD binding domain|PF02800:Glyceraldehyde 3-phosphate dehydrogenase, C-terminal domain	-
Solyc09g091430.3	421.523	2924.28	-2.79485	4.04e-06	6.31e-05	-	SL3.0ch09	71178811	71183391	-	1973	-	PF00544:Pectate lyase	-
Solyc12g100180.2	61.3158	216.339	-1.81176	4.11e-06	6.41e-05	-	SL3.0ch12	67979199	67995586	+	8540	-	PF08370:Plant PDR ABC transporter associated|PF00005:ABC transporter|PF14510:ABC-transporter extracellular N-terminal|PF01061:ABC-2 type transporter	ABC_tran
Solyc05g015955.1	234.81	1679.13	-2.84077	4.13e-06	6.44e-05	-	SL3.0ch05	13137008	13145889	-	2653	-	-	-
Solyc03g083130.2	3.53958	66.0282	-4.14456	4.15e-06	6.47e-05	-	SL3.0ch03	54370724	54389471	+	4665	-	-	-
Solyc03g122250.3	182.583	508.26	-1.47209	4.16e-06	6.47e-05	-	SL3.0ch03	71617008	71621115	-	1813	-	PF06814:Lung seven transmembrane receptor	-
Solyc01g065700.3	4.30455	83.0499	-4.20495	4.3e-06	6.69e-05	-	SL3.0ch01	72100698	72104700	-	1584	-	PF00481:Protein phosphatase 2C	PP2C
Solyc01g110960.3	40.5962	250.717	-2.61892	4.36e-06	6.78e-05	-	SL3.0ch01	97321317	97323939	+	2379	-	-	-
Solyc04g071770.3	35.2147	0.242423	6.50577	4.38e-06	6.81e-05	-	SL3.0ch04	58831266	58833018	+	1457	-	PF00847:AP2 domain	AP2
Solyc12g049560.2	417.647	156.39	1.41816	4.4e-06	6.82e-05	-	SL3.0ch12	62140469	62143254	-	1635	-	PF00847:AP2 domain	AP2
Solyc01g060415.1	2.425	37.5994	-3.91092	4.5e-06	6.98e-05	-	SL3.0ch01	70829321	70834600	+	4552	-	-	-
Solyc08g065430.3	73.4578	507.036	-2.78121	4.53e-06	7.02e-05	-	SL3.0ch08	53501858	53507696	-	1298	-	PF03096:Ndr family	Ndr
Solyc03g097910.3	1893.03	821.102	1.20388	4.6e-06	7.12e-05	-	SL3.0ch03	61722257	61726419	-	1786	-	PF01180:Dihydroorotate dehydrogenase	DHO_dh
Solyc04g082400.3	1686.9	589.897	1.51527	4.62e-06	7.15e-05	-	SL3.0ch04	66149243	66161397	-	4447	-	PF02806:Alpha amylase, C-terminal all-beta domain|PF00128:Alpha amylase, catalytic domain|PF02922:Carbohydrate-binding module 48 (Isoamylase N-terminal domain)	-
Solyc01g066570.3	32.3145	0.934935	5.47935	4.63e-06	7.15e-05	-	SL3.0ch01	74452953	74454340	+	1309	-	PF04570:zinc-finger of the FCS-type, C2-C2	-
Solyc11g065950.2	427.405	162.244	1.40194	4.65e-06	7.18e-05	-	SL3.0ch11	51856328	51866997	-	2945	-	PF04564:U-box domain|PF07714:Protein tyrosine kinase	U-box
Solyc01g079400.3	7.36963	66.4125	-3.13182	4.67e-06	7.21e-05	-	SL3.0ch01	78340342	78343710	-	2358	-	PF13839:GDSL/SGNH-like Acyl-Esterase family found in Pmr5 and Cas1p|PF14416:PMR5 N terminal Domain	-
Solyc08g078820.3	863.612	238.079	1.8525	4.68e-06	7.22e-05	-	SL3.0ch08	62653144	62656981	+	875	-	PF02991:Autophagy protein Atg8 ubiquitin like	-
Solyc08g076860.3	2992.7	553.591	2.43233	4.71e-06	7.26e-05	-	SL3.0ch08	60889188	60891391	-	1428	-	PF04640:PLATZ transcription factor	-
Solyc05g050990.1	94.4444	270.308	-1.51094	4.72e-06	7.27e-05	-	SL3.0ch05	62050801	62052108	+	1308	-	PF01370:NAD dependent epimerase/dehydratase family	Epimerase
Solyc04g055207.1	0.494852	30.0907	-5.74968	4.74e-06	7.3e-05	-	SL3.0ch04	53817183	53818388	-	515	-	-	-
Solyc05g013660.3	207.833	66.031	1.64057	4.75e-06	7.31e-05	-	SL3.0ch05	6959439	6963942	-	1407	-	PF05212:Protein of unknown function (DUF707)	-
Solyc03g059180.3	1945.06	5784.46	-1.57206	4.76e-06	7.31e-05	-	SL3.0ch03	30064950	30087733	-	2464	-	PF00581:Rhodanese-like domain	Rhodanese
Solyc05g006000.2	19.082	87.8958	-2.20231	4.85e-06	7.45e-05	-	SL3.0ch05	742227	744387	+	1894	-	PF00854:POT family	-
Solyc12g008640.2	388.544	1306.08	-1.74857	4.87e-06	7.47e-05	-	SL3.0ch12	2016869	2029053	-	2935	-	PF01019:Gamma-glutamyltranspeptidase|PF05153:Myo-inositol oxygenase	-
Solyc04g076400.3	3.18996	37.1883	-3.48743	4.93e-06	7.55e-05	-	SL3.0ch04	61392901	61399163	+	3940	-	PF07227:PHD - plant homeodomain finger protein	-
Solyc08g015620.3	347.932	889.227	-1.3546	4.94e-06	7.57e-05	-	SL3.0ch08	4860616	4868999	-	1360	-	-	-
Solyc05g015390.3	37602.3	4056.83	3.2126	4.98e-06	7.63e-05	-	SL3.0ch05	10448598	10450425	+	1257	-	PF05755:Rubber elongation factor protein (REF)	-
Solyc09g082660.3	6.29908	98.4731	-3.90886	5e-06	7.65e-05	-	SL3.0ch09	68798772	68802403	+	1079	-	PF01596:O-methyltransferase	-
Solyc06g062460.3	173.919	42.3157	2.02813	5.02e-06	7.67e-05	-	SL3.0ch06	39524196	39526872	-	2172	-	-	-
Solyc07g063410.3	672.769	58.361	3.5099	5.11e-06	7.81e-05	-	SL3.0ch07	66014470	66015920	+	1279	-	PF02365:No apical meristem (NAM) protein	NAM
Solyc12g099650.2	11298.5	45390.8	-2.00634	5.14e-06	7.85e-05	-	SL3.0ch12	67690850	67691191	+	342	-	-	-
Solyc08g079850.2	559.36	2100.72	-1.90929	5.14e-06	7.85e-05	-	SL3.0ch08	63404171	63411616	-	4410	-	PF02225:PA domain|PF05922:Peptidase inhibitor I9|PF00082:Subtilase family	Peptidase_S8
Solyc01g110360.3	16955.9	45346.1	-1.41915	5.19e-06	7.91e-05	-	SL3.0ch01	96998163	97000838	+	1641	-	PF00274:Fructose-bisphosphate aldolase class-I	-
Solyc04g050490.3	317.501	863.209	-1.44082	5.27e-06	8.03e-05	-	SL3.0ch04	47283457	47292936	-	1612	-	PF14365:Neprosin activation peptide|PF03080:Neprosin	-
Solyc04g079960.1	429.52	2281.11	-2.408	5.28e-06	8.04e-05	-	SL3.0ch04	64362839	64363930	-	1092	-	PF00348:Polyprenyl synthetase	-
Solyc03g117420.3	6378.74	1196.97	2.4147	5.31e-06	8.07e-05	-	SL3.0ch03	68033366	68053906	-	7225	-	-	-
Solyc04g073990.3	14321.3	1486.76	3.26839	5.32e-06	8.08e-05	-	SL3.0ch04	60102620	60105073	-	1416	-	PF00191:Annexin	-
Solyc04g050050.3	82.1943	229.329	-1.48591	5.48e-06	8.32e-05	-	SL3.0ch04	45255959	45260125	-	2621	-	-	-
Solyc09g074270.3	342.903	134.422	1.3495	5.49e-06	8.32e-05	-	SL3.0ch09	66469232	66484876	-	2702	-	PF07859:alpha/beta hydrolase fold	Abhydrolase_3
Solyc10g055390.2	356.844	33.9026	3.42166	5.51e-06	8.35e-05	-	SL3.0ch10	56615509	56617788	-	2043	-	PF06813:Nodulin-like	-
Solyc06g007430.2	1277.47	407.65	1.64559	5.53e-06	8.37e-05	-	SL3.0ch06	1443931	1447457	+	2112	-	PF00069:Protein kinase domain|PF03822:NAF domain	Pkinase
Solyc01g104230.3	1.91502	30.4385	-3.915	5.54e-06	8.38e-05	-	SL3.0ch01	92569764	92572917	-	1678	-	-	-
Solyc12g042075.1	1607.21	543.46	1.56711	5.58e-06	8.44e-05	-	SL3.0ch12	58027473	58028857	-	1110	-	-	-
Solyc03g115540.2	8.45397	123.854	-3.83816	5.6e-06	8.46e-05	-	SL3.0ch03	66696169	66698412	+	1328	-	PF00010:Helix-loop-helix DNA-binding domain	HLH
Solyc06g069260.1	45.0902	1.26375	5.34315	5.61e-06	8.47e-05	-	SL3.0ch06	43148590	43149051	-	462	-	PF01277:Oleosin	-
Solyc04g074140.3	175.392	40.5511	2.14385	5.63e-06	8.5e-05	-	SL3.0ch04	60227341	60228418	+	672	-	-	-
Solyc06g036290.3	9243.4	2446.1	1.91808	5.64e-06	8.5e-05	-	SL3.0ch06	25893273	25897839	+	3760	-	PF00183:Hsp90 protein|PF02518:Histidine kinase-, DNA gyrase B-, and HSP90-like ATPase	HATPase_c
Solyc05g011920.3	206.938	544.642	-1.397	5.64e-06	8.5e-05	-	SL3.0ch05	5153709	5156805	+	1484	-	PF01842:ACT domain	ACT
Solyc08g083090.2	120.745	14.4933	3.11373	5.66e-06	8.52e-05	-	SL3.0ch08	65780610	65781125	+	399	-	PF04398:Protein of unknown function, DUF538	-
Solyc05g018050.1	119.872	16.1187	2.82616	5.66e-06	8.52e-05	-	SL3.0ch05	19894973	19895254	+	282	-	-	-
Solyc06g072350.3	601.404	5001.59	-3.05557	5.68e-06	8.54e-05	-	SL3.0ch06	44764974	44766313	+	827	-	PF04535:Domain of unknown function (DUF588)	-
Solyc10g054840.2	186.934	823.842	-2.14341	5.79e-06	8.7e-05	-	SL3.0ch10	55948632	55950532	-	1706	-	PF00230:Major intrinsic protein	-
Solyc02g080490.3	122.425	431.791	-1.81107	5.79e-06	8.7e-05	-	SL3.0ch02	45241213	45253784	-	3867	-	PF01554:MatE	MatE
Solyc03g119060.3	1698.75	444.183	1.93228	5.8e-06	8.7e-05	-	SL3.0ch03	69256602	69262331	+	2524	-	PF03098:Animal haem peroxidase	An_peroxidase
Solyc03g116270.3	718.931	216.156	1.73453	5.89e-06	8.83e-05	-	SL3.0ch03	67249414	67251675	+	2076	-	PF03171:2OG-Fe(II) oxygenase superfamily|PF14226:non-haem dioxygenase in morphine synthesis N-terminal	2OG-FeII_Oxy
Solyc04g054370.1	1336.06	396.46	1.75227	5.92e-06	8.87e-05	-	SL3.0ch04	52306068	52306565	-	498	-	PF13639:Ring finger domain	-
Solyc01g098560.3	1551.93	399.2	1.96097	5.94e-06	8.9e-05	-	SL3.0ch01	88924660	88928553	+	1671	-	PF00083:Sugar (and other) transporter	Sugar_tr
Solyc03g097740.1	412.247	996.669	-1.27222	5.98e-06	8.95e-05	-	SL3.0ch03	61518263	61519927	-	1665	-	-	-
Solyc04g014290.1	113.485	9.02018	3.62833	6.04e-06	9.03e-05	-	SL3.0ch04	4590214	4590561	-	348	-	-	-
Solyc03g111010.3	48480.6	5375.11	3.17319	6.05e-06	9.04e-05	-	SL3.0ch03	63185750	63196281	+	1724	-	PF00044:Glyceraldehyde 3-phosphate dehydrogenase, NAD binding domain|PF02800:Glyceraldehyde 3-phosphate dehydrogenase, C-terminal domain	-
Solyc04g071085.1	100.189	488.849	-2.28469	6.08e-06	9.07e-05	-	SL3.0ch04	58101640	58102845	+	474	-	PF04554:Extensin-like region	-
Solyc01g096370.3	401.813	1263.45	-1.65127	6.12e-06	9.13e-05	-	SL3.0ch01	87325358	87327207	+	1549	-	PF14215:bHLH-MYC and R2R3-MYB transcription factors N-terminal|PF00010:Helix-loop-helix DNA-binding domain	HLH
Solyc01g096450.3	570.391	4523.63	-2.98834	6.15e-06	9.17e-05	-	SL3.0ch01	87419111	87422329	+	1832	-	PF14541:Xylanase inhibitor C-terminal|PF14543:Xylanase inhibitor N-terminal	-
Solyc10g017960.2	139.578	18.7508	2.85956	6.2e-06	9.23e-05	-	SL3.0ch10	6167865	6170754	-	1118	-	PF14299:Phloem protein 2	-
Solyc04g072850.3	118.247	369.576	-1.64421	6.27e-06	9.33e-05	-	SL3.0ch04	59893848	59915395	-	6671	-	PF00933:Glycosyl hydrolase family 3 N terminal domain|PF14310:Fibronectin type III-like domain|PF01915:Glycosyl hydrolase family 3 C-terminal domain	Glyco_hydro_3
Solyc01g109700.3	9.28331	199.301	-4.39254	6.29e-06	9.35e-05	-	SL3.0ch01	96509269	96512434	+	1781	-	PF00010:Helix-loop-helix DNA-binding domain	HLH
Solyc02g082180.3	111.59	324.774	-1.53766	6.31e-06	9.38e-05	-	SL3.0ch02	46439268	46444917	+	2939	-	PF17207:MCM OB domain|PF14551:MCM N-terminal domain|PF00493:MCM2/3/5 family	MCM
Solyc10g084900.1	0.940445	29.4643	-5.05627	6.47e-06	9.6e-05	-	SL3.0ch10	64390149	64391609	-	1461	-	PF12710:haloacid dehalogenase-like hydrolase|PF01553:Acyltransferase	Acyltransferase
Solyc02g069500.1	59.5925	216.841	-1.87021	6.73e-06	9.99e-05	-	SL3.0ch02	39948072	39950633	+	2562	-	PF13041:PPR repeat family	-
Solyc04g078640.2	549.836	145.617	1.90727	6.79e-06	0.000100608	-	SL3.0ch04	63416461	63418883	+	2132	-	PF00847:AP2 domain	AP2
Solyc10g005400.3	0.430469	68.4601	-7.74932	6.83e-06	0.000101134	-	SL3.0ch10	297317	308940	-	2737	-	PF03936:Terpene synthase family, metal binding domain|PF01397:Terpene synthase, N-terminal domain|PF05153:Myo-inositol oxygenase	-
Solyc09g008970.1	68.2997	3.60024	4.14763	6.86e-06	0.000101624	-	SL3.0ch09	2346453	2346863	+	411	-	-	-
Solyc10g012430.3	208.835	56.4273	1.89376	6.94e-06	0.000102661	-	SL3.0ch10	5064271	5078185	-	2642	-	PF04258:Signal peptide peptidase|PF02225:PA domain	-
Solyc06g007440.3	1.45042	82.6122	-5.83804	7e-06	0.000103437	-	SL3.0ch06	1452508	1454294	-	1274	-	PF00069:Protein kinase domain|PF03822:NAF domain	Pkinase
Solyc03g113510.2	32.5818	2.44111	3.90661	7e-06	0.000103471	-	SL3.0ch03	65118635	65119915	-	1208	-	-	-
Solyc01g091920.3	138.968	445.742	-1.67844	7.03e-06	0.000103718	-	SL3.0ch01	85328977	85344333	-	4593	-	PF00082:Subtilase family|PF05922:Peptidase inhibitor I9|PF02225:PA domain	Peptidase_S8
Solyc11g008030.2	55.4441	4.17148	3.62047	7.06e-06	0.000104085	-	SL3.0ch11	2237934	2251563	+	2817	-	PF00394:Multicopper oxidase|PF07731:Multicopper oxidase|PF00071:Ras family|PF07732:Multicopper oxidase	Ras
Solyc01g006900.3	16492.5	2800.09	2.55845	7.13e-06	0.000105164	-	SL3.0ch01	1471955	1477626	-	1015	-	PF02221:ML domain	-
Solyc06g053600.3	265.008	802.991	-1.5962	7.17e-06	0.000105559	-	SL3.0ch06	36509476	36510827	-	470	-	PF00248:Aldo/keto reductase family	Aldo_ket_red
Solyc05g052980.3	2925.03	505.016	2.5319	7.18e-06	0.000105688	-	SL3.0ch05	64000972	64002806	-	1573	-	PF00481:Protein phosphatase 2C	PP2C
Solyc02g077530.2	0.494852	26.7989	-5.55825	7.19e-06	0.000105688	-	SL3.0ch02	42999856	43003492	+	1692	-	PF04654:Protein of unknown function, DUF599|PF08100:Dimerisation domain|PF00891:O-methyltransferase	-
Solyc01g056310.3	7.78378	67.4772	-3.1577	7.2e-06	0.000105756	-	SL3.0ch01	53286167	53287831	+	1665	-	PF07732:Multicopper oxidase|PF00394:Multicopper oxidase|PF07731:Multicopper oxidase	-
Solyc04g074700.3	3.97394	97.8827	-4.56143	7.21e-06	0.000105897	-	SL3.0ch04	60703139	60705132	-	1533	-	PF02183:Homeobox associated leucine zipper|PF00046:Homeobox domain	HALZ
Solyc10g052500.2	43.9444	187.055	-2.11071	7.34e-06	0.000107665	-	SL3.0ch10	52789874	52795570	+	2278	-	PF05368:NmrA-like family	NmrA
Solyc11g008910.2	107.087	586.524	-2.45513	7.59e-06	0.000111299	-	SL3.0ch11	3081938	3083654	+	1161	-	-	-
Solyc06g076670.3	3294.17	739.846	2.15608	7.59e-06	0.000111299	-	SL3.0ch06	47754957	47763708	+	7093	-	PF00076:RNA recognition motif. (a.k.a. RRM, RBD, or RNP domain)	RRM_1
Solyc11g044560.2	749.619	255.668	1.55588	7.62e-06	0.00011154	-	SL3.0ch11	32687596	32691850	+	1612	-	PF00170:bZIP transcription factor	bZIP_1
Solyc04g016360.3	7591.2	1499.95	2.34006	7.71e-06	0.000112756	-	SL3.0ch04	7158710	7165909	+	1275	-	PF00756:Putative esterase	-
Solyc02g063230.1	7.81911	61.6489	-2.93494	7.72e-06	0.000112857	-	SL3.0ch02	35837957	35838733	+	777	-	-	-
Solyc01g096240.3	2251.94	7937.24	-1.81768	7.92e-06	0.000115668	-	SL3.0ch01	87204794	87210319	+	2093	-	PF13301:Protein of unknown function (DUF4079)	-
Solyc03g114350.1	204.469	726.779	-1.82822	8.02e-06	0.000117177	-	SL3.0ch03	65839739	65840608	+	870	-	PF07816:Protein of unknown function (DUF1645)	-
Solyc09g014490.3	9.06649	61.1555	-2.74845	8.13e-06	0.000118626	-	SL3.0ch09	6111473	6116276	-	2910	-	-	-
Solyc01g088050.3	471.85	1273.61	-1.4322	8.23e-06	0.000119996	-	SL3.0ch01	82774933	82776369	+	1437	-	PF00069:Protein kinase domain	Pkinase
novel.175	40.7072	3.13351	3.62285	8.25e-06	0.000120141	-	SL3.0ch04	4598148	4598809	-	662	-	-	-
Solyc09g015650.3	1351.52	543.121	1.31368	8.33e-06	0.000121229	-	SL3.0ch09	10580734	10587907	+	1891	-	PF03647:Transmembrane proteins 14C	-
Solyc10g084120.2	154.121	39.2491	1.95789	8.43e-06	0.000122618	-	SL3.0ch10	63896303	63898707	-	1155	-	PF00230:Major intrinsic protein	-
Solyc04g009530.3	393.328	1021.74	-1.37864	8.43e-06	0.000122618	-	SL3.0ch04	2944056	2949217	-	1140	-	PF13417:Glutathione S-transferase, N-terminal domain|PF13410:Glutathione S-transferase, C-terminal domain	-
Solyc07g064560.3	1612.36	287.469	2.49123	8.45e-06	0.000122817	-	SL3.0ch07	66775596	66782534	-	1828	-	-	-
Solyc12g056580.2	1863.85	5435.79	-1.54369	8.5e-06	0.000123404	-	SL3.0ch12	63474688	63482115	+	4175	-	PF03552:Cellulose synthase|PF14569:Zinc-binding RING-finger	-
Solyc09g074300.1	5.40535	77.5556	-3.81877	8.53e-06	0.000123705	-	SL3.0ch09	66513262	66513690	+	429	-	PF16211:C-terminus of histone H2A|PF00125:Core histone H2A/H2B/H3/H4	Histone
Solyc01g087780.2	542.098	1756.19	-1.69487	8.57e-06	0.0001243	-	SL3.0ch01	82558705	82561534	+	2830	-	PF05922:Peptidase inhibitor I9|PF00082:Subtilase family	Peptidase_S8
Solyc02g092490.3	122.514	366.989	-1.57687	8.61e-06	0.00012476	-	SL3.0ch02	54181032	54184978	-	3167	-	PF00583:Acetyltransferase (GNAT) family	Acetyltransf_1
Solyc01g014180.3	9082.23	1809.92	2.32755	8.67e-06	0.000125495	-	SL3.0ch01	11696897	11697872	-	976	-	PF01428:AN1-like Zinc finger|PF01754:A20-like zinc finger	zf-AN1
Solyc09g090290.3	61.1977	13.331	2.16524	8.69e-06	0.00012565	-	SL3.0ch09	70291187	70298095	+	2771	-	-	-
Solyc04g081990.3	26.3077	107.901	-2.01771	8.69e-06	0.000125664	-	SL3.0ch04	65895839	65901137	+	1913	-	PF07690:Major Facilitator Superfamily	MFS_1
Solyc02g065190.3	62.6496	326.964	-2.38704	8.79e-06	0.000126922	-	SL3.0ch02	36919601	36922095	-	1774	-	PF00067:Cytochrome P450	p450
Solyc05g008380.3	377.069	83.8078	2.15954	8.9e-06	0.00012851	-	SL3.0ch05	2744673	2753415	+	4124	-	-	-
Solyc02g087960.3	3.0612	55.122	-4.21803	8.96e-06	0.000129204	-	SL3.0ch02	50834915	50836205	+	879	-	PF00249:Myb-like DNA-binding domain	Myb_DNA-binding
Solyc06g075510.3	51.7984	291.319	-2.48041	9e-06	0.000129787	-	SL3.0ch06	47000650	47010183	-	2891	-	PF00854:POT family|PF00847:AP2 domain	AP2
Solyc03g118130.3	1830.06	6520.46	-1.83313	9.02e-06	0.000129948	-	SL3.0ch03	68565673	68567507	-	924	-	-	-
Solyc06g010250.3	0.254988	26.8488	-6.40186	9.07e-06	0.000130456	-	SL3.0ch06	5517538	5519733	-	1606	-	PF07690:Major Facilitator Superfamily	MFS_1
Solyc06g050880.3	185.693	64.666	1.52668	9.07e-06	0.000130456	-	SL3.0ch06	33814577	33818528	+	1804	-	-	-
Solyc06g062430.3	29.5568	0.328818	6.23905	9.11e-06	0.000130912	-	SL3.0ch06	39493055	39496715	-	1264	-	PF05153:Myo-inositol oxygenase	-
Solyc10g048190.1	3.12693	56.5347	-4.27159	9.25e-06	0.000132799	-	SL3.0ch10	44425362	44425778	+	417	-	PF01878:EVE domain	-
Solyc03g111530.3	0.989703	24.0665	-4.42778	9.26e-06	0.000132948	-	SL3.0ch03	63619229	63622293	-	1358	-	PF01657:Salt stress response/antifungal	-
Solyc01g066200.1	109.111	13.9523	2.90921	9.29e-06	0.000133186	-	SL3.0ch01	73145977	73146246	-	270	-	-	-
Solyc11g019910.1	115.289	434.87	-1.91929	9.29e-06	0.000133206	-	SL3.0ch11	9775303	9775893	-	591	-	PF04043:Plant invertase/pectin methylesterase inhibitor	-
Solyc10g081010.2	224.404	699.239	-1.63842	9.33e-06	0.000133644	-	SL3.0ch10	62317274	62320188	-	1765	-	-	-
Solyc01g103540.3	26832.5	9022.78	1.57244	9.41e-06	0.000134641	-	SL3.0ch01	92005610	92012259	+	2767	-	PF04146:YT521-B-like domain	YTH
Solyc08g065150.1	229.044	538.329	-1.23193	9.42e-06	0.000134795	-	SL3.0ch08	52967644	52968675	-	1032	-	PF14364:Domain of unknown function (DUF4408)|PF05553:Cotton fibre expressed protein	-
Solyc01g056850.3	568.543	134.909	2.08183	9.44e-06	0.000134973	-	SL3.0ch01	56980456	56987295	-	2589	-	PF06418:CTP synthase N-terminus|PF00117:Glutamine amidotransferase class-I	CTP_synth_N
Solyc12g088930.1	0	19.9782	-6.94825	9.53e-06	0.000136071	-	SL3.0ch12	65103981	65104805	+	825	-	PF04759:Protein of unknown function, DUF617	-
Solyc04g054910.3	1068.37	2687.94	-1.33037	9.66e-06	0.000137881	-	SL3.0ch04	53346864	53348369	+	1192	-	PF00847:AP2 domain	AP2
Solyc10g076500.2	0.254988	22.1787	-6.1085	9.71e-06	0.000138442	-	SL3.0ch10	59574828	59597692	-	3750	-	PF13855:Leucine rich repeat	-
Solyc10g083510.2	1.19543	25.2773	-4.4373	9.78e-06	0.000139432	-	SL3.0ch10	63422594	63427069	-	1703	-	PF08879:WRC|PF08880:QLQ	-
Solyc05g015433.1	142.502	11.0476	3.71511	9.93e-06	0.000141456	-	SL3.0ch05	10563923	10570264	+	639	-	-	-
Solyc06g065480.3	462.347	197.752	1.22681	9.94e-06	0.000141456	-	SL3.0ch06	40987812	40996578	-	2047	-	PF00102:Protein-tyrosine phosphatase	Y_phosphatase
Solyc07g052400.3	194.955	649.252	-1.73316	9.99e-06	0.000142128	-	SL3.0ch07	61046405	61052391	+	4396	-	PF00497:Bacterial extracellular solute-binding proteins, family 3|PF00060:Ligand-gated ion channel|PF01094:Receptor family ligand binding region	Lig_chan
Solyc07g062700.3	20362.2	2568.2	2.9875	1e-05	0.000142564	-	SL3.0ch07	65508462	65515692	-	4082	-	PF13499:EF-hand domain pair|PF01699:Sodium/calcium exchanger protein	Na_Ca_ex
Solyc04g007200.3	0.254988	24.5651	-6.27931	1.02e-05	0.000144965	-	SL3.0ch04	896737	898412	+	678	-	PF03061:Thioesterase superfamily	4HBT
Solyc07g053490.3	243.357	83.1871	1.54711	1.03e-05	0.0001463	-	SL3.0ch07	62060367	62064596	-	1128	-	PF07047:Optic atrophy 3 protein (OPA3)	-
Solyc04g074880.3	96.8128	274.167	-1.49957	1.04e-05	0.000146936	-	SL3.0ch04	60892217	60898550	+	1986	-	PF16913:Purine nucleobase transmembrane transport	-
Solyc06g084320.1	1952.3	287.345	2.76702	1.04e-05	0.000146936	-	SL3.0ch06	49530906	49531739	+	834	-	-	-
Solyc01g095240.3	23.7427	102.717	-2.11796	1.04e-05	0.000147729	-	SL3.0ch01	86458842	86459932	-	1091	-	-	-
Solyc08g082250.3	1139.31	3737.1	-1.7135	1.05e-05	0.000148361	-	SL3.0ch08	65214410	65219638	+	2467	-	PF00759:Glycosyl hydrolase family 9|PF09478:Carbohydrate binding domain CBM49	-
Solyc12g099740.2	576.614	1656.21	-1.52083	1.05e-05	0.000148678	-	SL3.0ch12	67738370	67759715	-	5412	-	PF01363:FYVE zinc finger|PF00415:Regulator of chromosome condensation (RCC1) repeat|PF13713:Transcription factor BRX N-terminal domain|PF08381:Transcription factor regulating root and shoot growth via Pin3|PF00046:Homeobox domain|PF16627:Unstructured region between BRX_N and BRX domain	FYVE
Solyc06g066530.1	7.43013	174.581	-4.53486	1.05e-05	0.000148678	-	SL3.0ch06	41899219	41899794	+	576	-	PF07911:Protein of unknown function (DUF1677)	-
Solyc10g074680.2	12.317	60.442	-2.27526	1.09e-05	0.000153978	-	SL3.0ch10	58293407	58298528	-	3357	-	PF03514:GRAS domain family	GRAS
Solyc08g065870.3	307.326	108.004	1.51631	1.1e-05	0.000155073	-	SL3.0ch08	54274186	54279936	+	3348	-	-	-
Solyc10g007120.3	384.167	957.365	-1.316	1.11e-05	0.00015625	-	SL3.0ch10	1514482	1516686	+	908	-	PF11282:Protein of unknown function (DUF3082)	-
Solyc08g016440.3	216.531	60.0234	1.84553	1.13e-05	0.00015907	-	SL3.0ch08	7578273	7580889	+	989	-	-	-
Solyc06g066500.1	45.6324	8.32779	2.46117	1.14e-05	0.000160585	-	SL3.0ch06	41860874	41861317	-	444	-	-	-
Solyc03g034100.3	32.326	1.54094	4.11882	1.15e-05	0.000162562	-	SL3.0ch03	5824301	5826352	+	1630	-	PF04844:Transcriptional repressor, ovate	-
Solyc02g086650.3	606.442	3262.74	-2.42701	1.16e-05	0.000163367	-	SL3.0ch02	49940409	49945542	+	3111	-	PF03151:Triose-phosphate Transporter family	-
Solyc08g066530.3	69.2619	226.411	-1.70484	1.17e-05	0.00016508	-	SL3.0ch08	55319326	55330454	-	1474	-	PF03767:HAD superfamily, subfamily IIIB (Acid phosphatase)	-
Solyc02g083810.3	23937.9	87180.1	-1.86471	1.18e-05	0.000165654	-	SL3.0ch02	47624035	47627412	-	1707	-	PF00175:Oxidoreductase NAD-binding domain	NAD_binding_1
Solyc08g080670.2	3.09922	43.2683	-3.71178	1.18e-05	0.000165822	-	SL3.0ch08	64008272	64012606	-	1856	-	PF00314:Thaumatin family	Thaumatin
Solyc06g070970.3	4.64427	44.1515	-3.15675	1.19e-05	0.000167122	-	SL3.0ch06	43724682	43742160	+	3749	-	-	-
Solyc02g065050.1	99.5548	491.982	-2.30732	1.19e-05	0.000167441	-	SL3.0ch02	36735180	36736469	-	1290	-	PF14543:Xylanase inhibitor N-terminal|PF14541:Xylanase inhibitor C-terminal	-
Solyc03g122190.3	444.016	1199.1	-1.43102	1.21e-05	0.000169325	-	SL3.0ch03	71585569	71589220	-	2714	-	PF09425:Divergent CCT motif|PF06200:tify domain	Zim
Solyc02g063450.3	4445.24	1036.11	2.10262	1.21e-05	0.000169836	-	SL3.0ch02	36087659	36093959	-	3395	-	PF07173:Glycine-rich domain-containing protein-like	-
Solyc01g090690.3	969.546	403.067	1.268	1.22e-05	0.000170677	-	SL3.0ch01	84202680	84213507	+	2717	-	PF03764:Elongation factor G, domain IV|PF03144:Elongation factor Tu domain 2|PF00009:Elongation factor Tu GTP binding domain|PF14492:Elongation Factor G, domain II|PF00679:Elongation factor G C-terminus	GTP_EFTU_D2
Solyc03g007770.3	211.352	1465.04	-2.79409	1.23e-05	0.000172537	-	SL3.0ch03	2317035	2321125	+	2793	-	PF03595:Voltage-dependent anion channel	C4dic_mal_tran
Solyc07g066120.3	1183.53	474.769	1.3182	1.24e-05	0.000172573	-	SL3.0ch07	67753681	67763925	-	5842	-	PF01535:PPR repeat|PF13041:PPR repeat family	PPR
Solyc09g090410.3	875.717	2955.39	-1.75597	1.24e-05	0.000173342	-	SL3.0ch09	70408272	70412652	-	1336	-	PF00830:Ribosomal L28 family	-
Solyc07g008760.3	134.947	39.9254	1.78547	1.25e-05	0.000174044	-	SL3.0ch07	3727744	3747654	-	3653	-	-	-
Solyc01g006380.2	2.00966	32.7201	-3.91356	1.25e-05	0.000174825	-	SL3.0ch01	1012479	1014082	+	1604	-	-	-
Solyc07g052700.3	249.786	40.2854	2.61177	1.26e-05	0.000174863	-	SL3.0ch07	61284382	61290779	+	1147	-	PF00319:SRF-type transcription factor (DNA-binding and dimerisation domain)	SRF-TF
Solyc08g076530.3	138.875	418.631	-1.59003	1.26e-05	0.000175427	-	SL3.0ch08	60633958	60640431	-	2305	-	PF00076:RNA recognition motif. (a.k.a. RRM, RBD, or RNP domain)	RRM_1
Solyc10g080340.2	17.211	93.9375	-2.4317	1.27e-05	0.000177093	-	SL3.0ch10	61746325	61749327	-	1715	-	PF01554:MatE	MatE
Solyc02g086310.1	21.4026	0	6.72558	1.28e-05	0.000178069	-	SL3.0ch02	49640717	49641001	-	285	-	-	-
Solyc03g122120.3	856.168	271.484	1.6616	1.28e-05	0.000178069	-	SL3.0ch03	71553937	71559774	-	2445	-	PF00109:Beta-ketoacyl synthase, N-terminal domain|PF02801:Beta-ketoacyl synthase, C-terminal domain	ketoacyl-synt
Solyc02g069630.3	40.5291	256.634	-2.6498	1.29e-05	0.000178761	-	SL3.0ch02	40033045	40040991	+	3534	-	PF00082:Subtilase family|PF05922:Peptidase inhibitor I9	Peptidase_S8
Solyc11g016940.2	526.748	102.969	2.3664	1.29e-05	0.00017936	-	SL3.0ch11	7602011	7608795	-	2657	-	PF05653:Magnesium transporter NIPA	DUF803
Solyc01g095140.3	468.391	40.6358	3.53209	1.3e-05	0.000179741	-	SL3.0ch01	86397518	86398199	+	590	-	PF03168:Late embryogenesis abundant protein	-
Solyc09g010840.1	74.3565	422.787	-2.50503	1.3e-05	0.000180309	-	SL3.0ch09	4148694	4149776	-	1083	-	PF13921:Myb-like DNA-binding domain	-
Solyc10g011880.1	31.114	223.898	-2.86024	1.31e-05	0.000180977	-	SL3.0ch10	4135766	4136383	-	618	-	PF13639:Ring finger domain	-
Solyc12g010980.2	149.348	1791.12	-3.58344	1.31e-05	0.000181085	-	SL3.0ch12	3842417	3843916	-	1417	-	PF02458:Transferase family	-
Solyc06g066010.3	557.867	88.243	2.64731	1.34e-05	0.000185578	-	SL3.0ch06	41481049	41484546	-	1367	-	-	-
Solyc07g021710.3	23.7653	107.01	-2.20236	1.34e-05	0.000185749	-	SL3.0ch07	21218376	21220017	+	1094	-	PF06888:Putative Phosphatase	-
Solyc06g065390.3	1095.34	2578.24	-1.23471	1.35e-05	0.000186155	-	SL3.0ch06	40923499	40926555	+	850	-	PF00829:Ribosomal prokaryotic L21 protein	-
Solyc02g068830.2	15.93	79.7551	-2.31153	1.36e-05	0.00018786	-	SL3.0ch02	39310776	39314317	-	3359	-	PF00069:Protein kinase domain|PF08263:Leucine rich repeat N-terminal domain|PF13855:Leucine rich repeat	Pkinase
Solyc08g007430.2	101.13	12.8627	2.91522	1.42e-05	0.000196248	-	SL3.0ch08	1992822	1999089	+	3411	-	PF00854:POT family	-
Solyc02g091330.3	396.403	123.889	1.66708	1.43e-05	0.000196805	-	SL3.0ch02	53284561	53299690	-	1667	-	PF05282:AAR2 protein	-
Solyc12g088670.2	14205.9	6144.9	1.20922	1.43e-05	0.000197064	-	SL3.0ch12	64929580	64934433	-	2483	-	PF08246:Cathepsin propeptide inhibitor domain (I29)|PF00112:Papain family cysteine protease|PF00396:Granulin	Peptidase_C1
Solyc09g007440.3	76.6935	14.6978	2.3527	1.43e-05	0.000197188	-	SL3.0ch09	999686	1005549	-	1989	-	PF00271:Helicase conserved C-terminal domain|PF00270:DEAD/DEAH box helicase	Helicase_C
Solyc11g071200.2	5.66557	36.7054	-2.66654	1.44e-05	0.000198438	-	SL3.0ch11	55019576	55024854	-	1828	-	-	-
Solyc09g091220.2	1.52993	40.4285	-4.6075	1.45e-05	0.000199449	-	SL3.0ch09	70998966	71001165	-	621	-	-	-
Solyc03g120750.3	270.132	634.091	-1.23218	1.46e-05	0.000200633	-	SL3.0ch03	70511342	70515529	-	1037	-	PF00071:Ras family	Ras
Solyc01g087490.3	589.645	237.99	1.31459	1.49e-05	0.000203827	-	SL3.0ch01	82304263	82320267	+	5118	-	PF16312:Coiled-coil region of Oberon|PF00254:FKBP-type peptidyl-prolyl cis-trans isomerase|PF07227:PHD - plant homeodomain finger protein	FKBP_C
Solyc05g056440.2	8.17142	47.2501	-2.52208	1.51e-05	0.000207505	-	SL3.0ch05	66582245	66582591	-	222	-	-	-
Solyc03g111630.3	1606.72	205.993	2.96848	1.54e-05	0.000210791	-	SL3.0ch03	63745156	63750899	-	2118	-	PF02847:MA3 domain	-
Solyc08g075960.3	4435.43	828.368	2.42199	1.56e-05	0.000213612	-	SL3.0ch08	60157953	60166821	+	1061	-	PF03637:Mob1/phocein family	-
Solyc04g072160.3	892.122	245.246	1.86677	1.56e-05	0.000214096	-	SL3.0ch04	59262502	59268996	-	4900	-	-	-
Solyc05g006420.3	219.921	744.794	-1.76308	1.57e-05	0.000214427	-	SL3.0ch05	1055728	1059261	+	1461	-	PF00072:Response regulator receiver domain	Response_reg
Solyc04g063245.1	0.74984	41.0496	-5.64962	1.57e-05	0.000214427	-	SL3.0ch04	55403565	55405112	+	1462	-	PF00067:Cytochrome P450	p450
Solyc12g015860.2	210.607	935.209	-2.14959	1.58e-05	0.000215489	-	SL3.0ch12	5832881	5837233	-	1397	-	PF00348:Polyprenyl synthetase	-
Solyc02g083890.3	6.70064	50.8522	-2.88312	1.59e-05	0.000216962	-	SL3.0ch02	47695326	47697593	+	1926	-	-	-
Solyc06g005170.3	160.566	519.386	-1.69126	1.6e-05	0.000217593	-	SL3.0ch06	191876	195121	+	1653	-	PF00069:Protein kinase domain	Pkinase
Solyc01g080280.3	26949	140354	-2.38078	1.6e-05	0.000218454	-	SL3.0ch01	79383392	79388900	+	1905	-	PF00120:Glutamine synthetase, catalytic domain|PF03951:Glutamine synthetase, beta-Grasp domain	-
Solyc01g091240.3	86.5277	259.482	-1.58563	1.62e-05	0.000220951	-	SL3.0ch01	84786477	84788461	-	1943	-	PF12854:PPR repeat|PF13041:PPR repeat family	-
Solyc02g062530.3	420.13	152.683	1.45792	1.64e-05	0.000223838	-	SL3.0ch02	34766119	34768103	-	470	-	-	-
Solyc02g081270.3	7.15748	74.0165	-3.38073	1.65e-05	0.000224294	-	SL3.0ch02	45853536	45864836	+	5214	-	PF02365:No apical meristem (NAM) protein	NAM
Solyc03g007030.3	1077.4	2965.73	-1.46103	1.67e-05	0.000226521	-	SL3.0ch03	1570963	1573515	-	620	-	-	-
Solyc12g057120.2	678.322	2079.61	-1.61549	1.68e-05	0.00022878	-	SL3.0ch12	64142644	64148469	+	1654	-	PF00244:14-3-3 protein|PF02297:Cytochrome oxidase c subunit VIb	-
Solyc01g006430.3	2382.28	18028.1	-2.92004	1.7e-05	0.000230366	-	SL3.0ch01	1033439	1038597	-	1319	-	PF00487:Fatty acid desaturase|PF11960:Domain of unknown function (DUF3474)	-
Solyc08g076730.3	996.166	84.3843	3.55046	1.71e-05	0.000232027	-	SL3.0ch08	60802405	60803887	-	1320	-	-	-
Solyc04g072260.2	89.4336	19.1131	2.18141	1.72e-05	0.000233331	-	SL3.0ch04	59340344	59349872	-	5037	-	-	-
Solyc01g095470.3	1654.02	460.978	1.84389	1.72e-05	0.000233462	-	SL3.0ch01	86590663	86599226	+	4451	-	PF01263:Aldose 1-epimerase	Aldose_epim
Solyc02g092190.1	2.21673	30.5384	-3.99437	1.73e-05	0.000234218	-	SL3.0ch02	53994433	53994894	+	462	-	-	-
Solyc03g119930.1	4408.44	860.872	2.35775	1.73e-05	0.000234218	-	SL3.0ch03	69951368	69952744	-	1377	-	PF16983:Molybdate transporter of MFS superfamily	-
Solyc08g075010.3	143.449	465.051	-1.69304	1.74e-05	0.000235378	-	SL3.0ch08	59267164	59270749	-	1952	-	PF03372:Endonuclease/Exonuclease/phosphatase family	Exo_endo_phos
Solyc01g009500.3	106.146	344.515	-1.69833	1.74e-05	0.000235378	-	SL3.0ch01	3673460	3683804	+	1918	-	PF12697:Alpha/beta hydrolase family	-
Solyc03g064010.3	84.6007	407.907	-2.27503	1.78e-05	0.000240752	-	SL3.0ch03	39439562	39443664	+	2387	-	PF08263:Leucine rich repeat N-terminal domain|PF07714:Protein tyrosine kinase	LRRNT_2
Solyc11g011000.2	0.494852	27.4573	-5.62503	1.78e-05	0.000240835	-	SL3.0ch11	4035833	4038466	+	1282	-	PF01657:Salt stress response/antifungal	-
Solyc04g009860.3	47.8969	6.80338	2.71178	1.79e-05	0.000241633	-	SL3.0ch04	3170749	3175356	-	1141	-	PF14226:non-haem dioxygenase in morphine synthesis N-terminal|PF03171:2OG-Fe(II) oxygenase superfamily	2OG-FeII_Oxy
Solyc09g015450.3	62.6567	2.75305	4.3186	1.81e-05	0.000243453	-	SL3.0ch09	8796146	8797200	-	957	-	-	-
Solyc04g078810.3	229.636	667.612	-1.53671	1.81e-05	0.000243453	-	SL3.0ch04	63558270	63563919	-	3122	-	PF03763:Remorin, C-terminal region	-
Solyc02g084390.3	37.8603	398.974	-3.3917	1.83e-05	0.000246373	-	SL3.0ch02	48061851	48067184	-	3527	-	PF00225:Kinesin motor domain|PF11995:Domain of unknown function (DUF3490)	Kinesin
Solyc12g055970.2	563.853	1757.51	-1.64056	1.86e-05	0.000249914	-	SL3.0ch12	62902468	62907004	-	2459	-	PF00759:Glycosyl hydrolase family 9|PF09478:Carbohydrate binding domain CBM49	-
Solyc05g005510.3	1596.63	519.156	1.61884	1.86e-05	0.000249914	-	SL3.0ch05	368210	371005	+	846	-	-	-
Solyc01g073880.2	1.22957	26.7504	-4.25938	1.86e-05	0.000250194	-	SL3.0ch01	81097311	81097919	-	609	-	PF03107:C1 domain	-
Solyc12g056350.2	42.9405	162.969	-1.91789	1.87e-05	0.000250642	-	SL3.0ch12	63255503	63261345	-	1782	-	PF07876:Stress responsive A/B Barrel Domain	-
Solyc03g116410.2	30.1537	0.606117	6.26875	1.87e-05	0.000251232	-	SL3.0ch03	67343350	67351348	+	1252	-	PF00642:Zinc finger C-x8-C-x5-C-x3-H type (and similar)	zf-CCCH
Solyc12g043030.2	113.133	29.2064	1.9514	1.91e-05	0.000255719	-	SL3.0ch12	59652745	59658617	+	3770	-	PF00916:Sulfate permease family	Sulfate_transp
Solyc02g071770.3	37.6822	5.03825	2.99777	1.91e-05	0.0002563	-	SL3.0ch02	41694439	41696040	-	897	-	PF06884:Protein of unknown function (DUF1264)	-
Solyc09g092430.3	8479.31	976.627	3.11898	1.92e-05	0.00025719	-	SL3.0ch09	72003827	72007751	+	1843	-	PF05694:56kDa selenium binding protein (SBP56)	-
Solyc09g025270.3	756.244	1790.75	-1.2426	1.93e-05	0.000258677	-	SL3.0ch09	65320167	65327057	+	3419	-	PF00514:Armadillo/beta-catenin-like repeat|PF04564:U-box domain	Arm
Solyc02g090510.3	196.442	730.6	-1.89593	1.95e-05	0.000260419	-	SL3.0ch02	52688147	52693519	+	2562	-	PF00069:Protein kinase domain	Pkinase
Solyc02g081980.3	88.7081	590.078	-2.7324	1.96e-05	0.000262293	-	SL3.0ch02	46285678	46289991	-	1945	-	PF01150:GDA1/CD39 (nucleoside phosphatase) family	-
Solyc02g082930.3	2093.91	497.854	2.07402	1.96e-05	0.000262312	-	SL3.0ch02	47109617	47110752	+	777	-	PF00182:Chitinase class I	-
Solyc06g083220.3	350.508	137.935	1.33726	1.97e-05	0.000262811	-	SL3.0ch06	48770573	48786070	+	5777	-	PF00069:Protein kinase domain	Pkinase
Solyc09g075440.3	809.159	313.962	1.36581	1.97e-05	0.000263224	-	SL3.0ch09	67559532	67564284	-	2394	-	PF01590:GAF domain|PF00512:His Kinase A (phospho-acceptor) domain|PF02518:Histidine kinase-, DNA gyrase B-, and HSP90-like ATPase	GAF
Solyc03g096800.3	84.3471	413.616	-2.29444	1.98e-05	0.000263249	-	SL3.0ch03	60586543	60597075	+	3994	-	-	-
Solyc11g018777.1	0.254988	21.0363	-6.02074	1.99e-05	0.000265424	-	SL3.0ch11	9488879	9498673	+	996	-	PF00141:Peroxidase	-
Solyc01g097270.3	90.2124	263.031	-1.53578	2.02e-05	0.000268305	-	SL3.0ch01	88055015	88059535	-	1482	-	PF00187:Chitin recognition protein|PF00967:Barwin family	-
Solyc08g067320.2	2218.49	13053.9	-2.55706	2.02e-05	0.000268854	-	SL3.0ch08	56451584	56452483	-	645	-	PF00504:Chlorophyll A-B binding protein	-
Solyc01g005210.3	1128.14	460.285	1.29306	2.02e-05	0.000268854	-	SL3.0ch01	165332	169318	+	2713	-	PF02358:Trehalose-phosphatase|PF00982:Glycosyltransferase family 20	-
Solyc12g018990.2	882.525	351.164	1.32866	2.03e-05	0.000269205	-	SL3.0ch12	8921429	8935471	+	1528	-	PF01156:Inosine-uridine preferring nucleoside hydrolase	-
Solyc05g056170.3	777.756	2367.11	-1.60518	2.03e-05	0.000269452	-	SL3.0ch05	66406945	66411998	+	3674	-	PF00221:Aromatic amino acid lyase	-
Solyc01g106090.3	241.702	724.244	-1.58126	2.04e-05	0.000270771	-	SL3.0ch01	93974443	93979865	+	3568	-	PF04576:Zein-binding	-
Solyc10g006010.3	78.9945	234.162	-1.57719	2.04e-05	0.000270771	-	SL3.0ch10	757094	761165	-	1926	-	PF07885:Ion channel	Ion_trans_2
Solyc09g015040.1	222.711	584.424	-1.39493	2.04e-05	0.000270771	-	SL3.0ch09	7854816	7856348	+	1533	-	PF08241:Methyltransferase domain	Methyltransf_11
Solyc04g078090.3	53.3273	5.88656	3.06204	2.05e-05	0.000270771	-	SL3.0ch04	63021946	63026816	+	2062	-	PF00887:Acyl CoA binding protein	-
Solyc04g081300.3	786.713	3081.4	-1.9702	2.07e-05	0.00027387	-	SL3.0ch04	65417813	65427483	-	1892	-	PF00759:Glycosyl hydrolase family 9	-
Solyc08g078695.1	396.716	104.717	1.91527	2.07e-05	0.00027387	-	SL3.0ch08	62590604	62591751	+	913	-	PF00011:Hsp20/alpha crystallin family	-
Solyc11g031960.2	37.2821	292.286	-2.96447	2.08e-05	0.000275282	-	SL3.0ch11	24269626	24272297	-	1257	-	PF00657:GDSL-like Lipase/Acylhydrolase	Lipase_GDSL
Solyc04g008040.3	57.6463	174.234	-1.60517	2.09e-05	0.000276509	-	SL3.0ch04	1700995	1706591	+	2355	-	PF07058:Microtubule-associated protein 70	-
Solyc08g077000.1	0	14.3523	-6.467	2.11e-05	0.00027798	-	SL3.0ch08	61065222	61066058	-	837	-	-	-
Solyc03g098010.3	37.8124	1.71372	4.29993	2.12e-05	0.000280001	-	SL3.0ch03	61796513	61799318	+	1528	-	PF00149:Calcineurin-like phosphoesterase	Metallophos
Solyc11g012590.2	310.374	23.6814	3.6832	2.14e-05	0.000282371	-	SL3.0ch11	5386379	5392481	+	1122	-	PF06624:Ribosome associated membrane protein RAMP4|PF04535:Domain of unknown function (DUF588)	-
Solyc01g005120.3	152.141	671.524	-2.13818	2.15e-05	0.000282673	-	SL3.0ch01	104207	107325	-	1392	-	PF00722:Glycosyl hydrolases family 16|PF06955:Xyloglucan endo-transglycosylase (XET) C-terminus	-
Solyc10g080950.2	3.4463	36.7072	-3.44719	2.15e-05	0.000282673	-	SL3.0ch10	62262618	62265235	+	1654	-	PF02984:Cyclin, C-terminal domain|PF00134:Cyclin, N-terminal domain	Cyclin_C
Solyc11g044250.2	227.242	847.067	-1.89556	2.15e-05	0.000282809	-	SL3.0ch11	33447641	33466604	+	2481	-	PF02254:TrkA-N domain|PF00999:Sodium/hydrogen exchanger family	Na_H_Exchanger
Solyc11g008800.2	1798.57	587.545	1.61652	2.16e-05	0.000283997	-	SL3.0ch11	2977714	2989767	-	6228	-	PF03372:Endonuclease/Exonuclease/phosphatase family	Exo_endo_phos
Solyc01g107670.2	239.067	675.827	-1.49767	2.21e-05	0.000290113	-	SL3.0ch01	95032801	95034197	-	1397	-	PF13855:Leucine rich repeat	-
Solyc01g095610.3	63.1139	180.353	-1.51996	2.23e-05	0.000293337	-	SL3.0ch01	86696293	86699588	+	1616	-	PF13839:GDSL/SGNH-like Acyl-Esterase family found in Pmr5 and Cas1p|PF14416:PMR5 N terminal Domain	-
Solyc11g007850.2	440.635	61.594	2.82292	2.25e-05	0.000294751	-	SL3.0ch11	2065316	2074777	+	5711	-	-	-
Solyc05g026470.2	8.37326	51.0699	-2.65545	2.25e-05	0.00029489	-	SL3.0ch05	41464937	41479402	+	3447	-	PF00400:WD domain, G-beta repeat	WD40
Solyc08g083270.2	3.0612	36.1693	-3.58469	2.26e-05	0.000296032	-	SL3.0ch08	65896392	65898980	+	1544	-	PF00462:Glutaredoxin	-
Solyc10g006230.3	60902.1	283970	-2.22118	2.26e-05	0.000296102	-	SL3.0ch10	913417	917123	+	1174	-	PF00504:Chlorophyll A-B binding protein	-
Solyc01g100030.3	58.9443	210.1	-1.83314	2.27e-05	0.000297529	-	SL3.0ch01	89986442	89987810	+	1041	-	PF00692:dUTPase	-
Solyc10g082030.2	5385.26	18991	-1.81828	2.28e-05	0.000298074	-	SL3.0ch10	63058483	63062855	-	1203	-	PF00578:AhpC/TSA family|PF10417:C-terminal domain of 1-Cys peroxiredoxin	-
Solyc05g054210.3	145.1	849.903	-2.54729	2.29e-05	0.000298639	-	SL3.0ch05	65019455	65021614	-	1616	-	-	-
Solyc03g058880.3	439.099	158.302	1.48038	2.35e-05	0.000306262	-	SL3.0ch03	28643670	28653528	+	3221	-	PF00009:Elongation factor Tu GTP binding domain|PF00679:Elongation factor G C-terminus|PF06421:GTP-binding protein LepA C-terminus	GTP_EFTU
Solyc09g014350.3	87.7407	1037.78	-3.56252	2.35e-05	0.000306786	-	SL3.0ch09	5900597	5903848	-	1784	-	PF01553:Acyltransferase|PF12710:haloacid dehalogenase-like hydrolase	Acyltransferase
Solyc03g117070.1	96.2562	17.9543	2.46368	2.36e-05	0.000307365	-	SL3.0ch03	67818941	67819630	+	690	-	-	-
Solyc01g108600.3	14353	6265.99	1.19576	2.37e-05	0.000308524	-	SL3.0ch01	95746574	95760428	+	4046	-	PF08367:Peptidase M16C associated|PF00675:Insulinase (Peptidase family M16)|PF05193:Peptidase M16 inactive domain	-
Solyc02g063420.3	2.63073	28.567	-3.44551	2.37e-05	0.000308995	-	SL3.0ch02	36051220	36051958	+	559	-	-	-
Solyc01g006340.3	408.876	1244.53	-1.60535	2.38e-05	0.000309465	-	SL3.0ch01	909106	918634	+	3062	-	PF04755:PAP_fibrillin|PF13456:Reverse transcriptase-like|PF04438:HIT zinc finger|PF00271:Helicase conserved C-terminal domain|PF00270:DEAD/DEAH box helicase	Helicase_C
Solyc05g009270.3	12.7067	221.885	-4.12067	2.4e-05	0.000312117	-	SL3.0ch05	3413776	3416750	-	1840	-	PF08392:FAE1/Type III polyketide synthase-like protein|PF08541:3-Oxoacyl-[acyl-carrier-protein (ACP)] synthase III C terminal	-
Solyc07g054180.3	0.74984	21.0012	-4.64374	2.41e-05	0.000312779	-	SL3.0ch07	62662176	62666334	-	2010	-	PF01086:Clathrin light chain	-
Solyc08g075370.3	17396.2	3429.6	2.34296	2.44e-05	0.00031661	-	SL3.0ch08	59628875	59631494	-	1024	-	-	-
Solyc01g097450.3	1164.09	484.19	1.26358	2.45e-05	0.000318083	-	SL3.0ch01	88180739	88186997	+	1867	-	PF06201:PITH domain	-
Solyc11g013480.2	188.559	52.0466	1.85537	2.45e-05	0.000318502	-	SL3.0ch11	6495263	6511686	-	2517	-	PF06507:Auxin response factor|PF02362:B3 DNA binding domain	Auxin_resp
Solyc09g072860.2	492.302	197.647	1.31472	2.47e-05	0.000319816	-	SL3.0ch09	65965814	65974860	-	2604	-	PF11107:Fanconi anemia group F protein (FANCF)	-
Solyc06g007760.3	782.845	2074.63	-1.40709	2.5e-05	0.000323476	-	SL3.0ch06	1714823	1717934	+	1436	-	PF10674:Protein of unknown function (DUF2488)	-
Solyc06g051010.1	437.22	1151.3	-1.39741	2.5e-05	0.000323476	-	SL3.0ch06	34187124	34188896	-	1773	-	PF12222:Peptide N-acetyl-beta-D-glucosaminyl asparaginase amidase A	-
Solyc12g098890.2	513.002	2484.26	-2.27646	2.52e-05	0.000325711	-	SL3.0ch12	67238385	67241585	-	780	-	PF00861:Ribosomal L18 of archaea, bacteria, mitoch. and chloroplast	-
Solyc06g036330.1	4260.12	638.468	2.73975	2.52e-05	0.000326141	-	SL3.0ch06	25991290	25992270	+	981	-	PF02423:Ornithine cyclodeaminase/mu-crystallin family	OCD_Mu_crystall
Solyc01g098570.2	48.7346	279.958	-2.51555	2.55e-05	0.000329128	-	SL3.0ch01	88933811	88935115	+	1174	-	PF11250:Fantastic Four meristem regulator	-
Solyc01g102310.3	238.951	1354.27	-2.50116	2.55e-05	0.000329545	-	SL3.0ch01	91005215	91008775	-	2747	-	-	-
Solyc08g079310.3	1895.86	541.614	1.80747	2.55e-05	0.000329576	-	SL3.0ch08	63021822	63023886	+	1963	-	PF00067:Cytochrome P450	p450
Solyc07g053700.3	1.37091	23.2166	-4.25381	2.56e-05	0.000330169	-	SL3.0ch07	62259138	62262684	-	1923	-	PF02453:Reticulon	-
Solyc09g059440.1	14.8734	85.7899	-2.52576	2.56e-05	0.000330175	-	SL3.0ch09	54669184	54670971	+	1788	-	PF02724:CDC45-like protein	-
Solyc04g076300.3	543.927	179.027	1.60568	2.56e-05	0.000330175	-	SL3.0ch04	61300722	61302317	-	1178	-	-	-
Solyc11g069120.1	41.6963	6.99428	2.4895	2.57e-05	0.000330842	-	SL3.0ch11	54020118	54021135	-	975	-	PF00646:F-box domain	F-box
Solyc08g068290.3	1479.36	5193.31	-1.81169	2.57e-05	0.000331193	-	SL3.0ch08	57452114	57458002	+	2290	-	PF01925:Sulfite exporter TauE/SafE	-
Solyc01g100830.2	33.3269	0	7.37874	2.58e-05	0.000332169	-	SL3.0ch01	90629568	90630716	+	995	-	PF01501:Glycosyl transferase family 8	Glyco_transf_8
Solyc04g045660.3	155.797	46.9009	1.71014	2.61e-05	0.000334917	-	SL3.0ch04	35249107	35288130	-	2593	-	PF01119:DNA mismatch repair protein, C-terminal domain|PF13589:Histidine kinase-, DNA gyrase B-, and HSP90-like ATPase|PF16413:DNA mismatch repair protein Mlh1 C-terminus	-
Solyc03g097370.3	4797.2	14241.1	-1.56962	2.65e-05	0.000340504	-	SL3.0ch03	61116697	61124632	-	4135	-	PF13087:AAA domain|PF13086:AAA domain	-
Solyc10g076280.2	0.670333	20.9664	-5.15333	2.66e-05	0.000341165	-	SL3.0ch10	59293660	59298506	+	3027	-	PF06963:Ferroportin1 (FPN1)	-
Solyc03g113880.3	26.2712	113.804	-2.13506	2.69e-05	0.000344829	-	SL3.0ch03	65416252	65419023	+	1342	-	PF00730:HhH-GPD superfamily base excision DNA repair protein	HhH-GPD
Solyc02g093230.3	12.2906	55.8033	-2.1581	2.69e-05	0.000345122	-	SL3.0ch02	54799559	54801957	-	2040	-	PF01596:O-methyltransferase	-
Solyc02g088830.3	6.30431	43.6804	-2.7236	2.7e-05	0.000345977	-	SL3.0ch02	51427480	51428202	+	613	-	-	-
Solyc03g044430.3	324.721	128.154	1.35172	2.7e-05	0.000345977	-	SL3.0ch03	9231056	9241548	+	2298	-	-	-
Solyc12g005200.2	812.915	226.635	1.8462	2.71e-05	0.000346312	-	SL3.0ch12	129170	136158	-	3467	-	PF07228:Stage II sporulation protein E (SpoIIE)	SpoIIE
Solyc07g042580.3	26.7407	102.719	-1.9208	2.71e-05	0.000346596	-	SL3.0ch07	56164858	56172009	+	3591	-	-	-
Solyc07g063905.1	13885.2	1746.69	2.99119	2.73e-05	0.000348306	-	SL3.0ch07	66379970	66380672	+	511	-	-	-
Solyc04g072180.2	46.0602	128.57	-1.4874	2.73e-05	0.000348386	-	SL3.0ch04	59271622	59280752	-	3564	-	PF14432:DYW family of nucleic acid deaminases|PF13041:PPR repeat family	-
Solyc01g087290.3	216.418	621.653	-1.51912	2.73e-05	0.000349021	-	SL3.0ch01	82096906	82104422	-	1775	-	PF01207:Dihydrouridine synthase (Dus)	Dus
Solyc06g035520.3	50.9915	4.01681	3.56569	2.74e-05	0.000349134	-	SL3.0ch06	24530333	24532217	+	1520	-	PF07859:alpha/beta hydrolase fold	Abhydrolase_3
Solyc06g063180.2	152.041	576.206	-1.91869	2.76e-05	0.000351336	-	SL3.0ch06	40015805	40035636	+	8973	-	PF00497:Bacterial extracellular solute-binding proteins, family 3|PF00060:Ligand-gated ion channel|PF01094:Receptor family ligand binding region	Lig_chan
Solyc07g062220.3	205.135	21.0187	3.24277	2.76e-05	0.000351336	-	SL3.0ch07	65142966	65147806	-	1408	-	PF14416:PMR5 N terminal Domain|PF13839:GDSL/SGNH-like Acyl-Esterase family found in Pmr5 and Cas1p	-
Solyc03g058860.3	528.307	1206.54	-1.19042	2.76e-05	0.000351691	-	SL3.0ch03	28550583	28559173	-	1505	-	PF01959:3-dehydroquinate synthase (EC 4.6.1.3)	-
Solyc06g048950.3	329.31	1132.88	-1.78318	2.77e-05	0.000352818	-	SL3.0ch06	32115008	32119128	+	3488	-	PF07714:Protein tyrosine kinase|PF08263:Leucine rich repeat N-terminal domain|PF13855:Leucine rich repeat	Pkinase_Tyr
Solyc11g071550.2	10.9257	65.4095	-2.56318	2.79e-05	0.000354886	-	SL3.0ch11	55274825	55279218	+	1974	-	PF01425:Amidase	Amidase
Solyc08g076840.3	335.451	946.899	-1.49906	2.8e-05	0.000355342	-	SL3.0ch08	60862808	60866105	-	1422	-	PF00076:RNA recognition motif. (a.k.a. RRM, RBD, or RNP domain)	RRM_1
Solyc01g111950.3	1.75467	28.8592	-3.92784	2.8e-05	0.000355342	-	SL3.0ch01	98014920	98018656	+	2614	-	PF00069:Protein kinase domain	Pkinase
Solyc07g056270.3	488.366	1392.46	-1.51129	2.81e-05	0.000356173	-	SL3.0ch07	64255886	64260142	+	2432	-	PF00069:Protein kinase domain	Pkinase
Solyc02g065400.3	38491.3	140671	-1.86973	2.84e-05	0.000360165	-	SL3.0ch02	37141474	37144354	+	1886	-	PF01716:Manganese-stabilising protein / photosystem II polypeptide	-
Solyc03g123710.3	73.4098	6.89124	3.39515	2.85e-05	0.000360846	-	SL3.0ch03	71964338	71966702	-	2129	-	-	-
Solyc06g072740.1	433.327	126.762	1.76506	2.86e-05	0.000361886	-	SL3.0ch06	45003652	45004605	+	954	-	PF05770:Inositol 1, 3, 4-trisphosphate 5/6-kinase	-
Solyc11g045530.2	2.71024	33.9672	-3.60239	2.88e-05	0.000364517	-	SL3.0ch11	30527581	30537269	-	2085	-	PF03195:Lateral organ boundaries (LOB) domain	-
Solyc06g083410.3	14.4476	81.8564	-2.49557	2.88e-05	0.000364584	-	SL3.0ch06	48858588	48861750	+	1360	-	-	-
Solyc08g083060.3	320.785	738.549	-1.20257	2.93e-05	0.000370223	-	SL3.0ch08	65762070	65766199	+	3636	-	PF03169:OPT oligopeptide transporter protein	OPT
Solyc01g107560.3	109.619	264.344	-1.26816	2.94e-05	0.000371662	-	SL3.0ch01	94960936	94962399	-	1464	-	PF00201:UDP-glucoronosyl and UDP-glucosyl transferase	UDPGT
Solyc11g008780.2	255.732	850.046	-1.73091	2.96e-05	0.000373508	-	SL3.0ch11	2962920	2972883	+	1587	-	PF13710:ACT domain|PF10369:Small subunit of acetolactate synthase|PF01842:ACT domain	ACT
Solyc09g075560.1	253.801	1343.3	-2.40495	2.96e-05	0.000374132	-	SL3.0ch09	67678017	67679120	-	1104	-	PF01501:Glycosyl transferase family 8	Glyco_transf_8
Solyc01g086850.3	227.843	86.028	1.39982	2.97e-05	0.000374758	-	SL3.0ch01	81646975	81652797	-	2344	-	PF00071:Ras family	Ras
Solyc07g064880.3	1178.45	448.23	1.39395	2.98e-05	0.000375038	-	SL3.0ch07	66987665	66998270	-	682	-	PF11976:Ubiquitin-2 like Rad60 SUMO-like	-
Solyc04g015850.2	177.215	841.459	-2.24716	2.98e-05	0.000375359	-	SL3.0ch04	6219491	6220659	-	1128	-	-	-
Solyc03g111770.3	303.612	665.667	-1.13102	2.99e-05	0.000376779	-	SL3.0ch03	63883921	63888314	-	1239	-	PF12146:Serine aminopeptidase, S33	-
Solyc09g030450.3	31.5554	113.339	-1.83537	3.02e-05	0.000379584	-	SL3.0ch09	31540703	31544028	+	2855	-	PF07714:Protein tyrosine kinase|PF08263:Leucine rich repeat N-terminal domain	Pkinase_Tyr
Solyc10g086690.2	36.0494	0.84854	5.67489	3.03e-05	0.000380646	-	SL3.0ch10	65581571	65584923	+	1413	-	PF14360:PAP2 superfamily C-terminal	-
Solyc06g048717.1	16.6826	0	6.37244	3.03e-05	0.000380954	-	SL3.0ch06	31624674	31628289	+	423	-	-	-
Solyc07g062260.3	839.808	188.913	2.15735	3.04e-05	0.000381821	-	SL3.0ch07	65168874	65172366	-	1557	-	PF05687:BES1/BZR1 plant transcription factor, N-terminal	-
Solyc03g115950.3	18.6653	94.734	-2.32852	3.05e-05	0.000382611	-	SL3.0ch03	67010679	67012444	+	1571	-	-	-
Solyc08g082170.3	1116.98	3121.89	-1.48276	3.08e-05	0.000385731	-	SL3.0ch08	65152597	65155766	-	1344	-	PF00295:Glycosyl hydrolases family 28	-
Solyc08g068700.1	128.157	471.975	-1.87702	3.08e-05	0.000386151	-	SL3.0ch08	57897000	57897740	-	741	-	-	-
Solyc01g095150.3	5422.1	756.227	2.84278	3.08e-05	0.000386284	-	SL3.0ch01	86400397	86401924	+	814	-	PF03168:Late embryogenesis abundant protein	-
Solyc08g080620.2	36.3033	208.577	-2.53803	3.12e-05	0.000390258	-	SL3.0ch08	63965721	63977521	+	1842	-	PF00314:Thaumatin family	Thaumatin
Solyc08g075850.3	453.45	150.066	1.58441	3.13e-05	0.000391008	-	SL3.0ch08	60043930	60053156	-	5497	-	PF01336:OB-fold nucleic acid binding domain|PF16900:Replication protein A OB domain|PF08646:Replication factor-A C terminal domain	tRNA_anti
Solyc09g090730.2	993.642	2772.12	-1.47903	3.15e-05	0.0003944	-	SL3.0ch09	70641030	70642502	-	1473	-	PF00909:Ammonium Transporter Family	Ammonium_transp
Solyc05g018700.3	995.876	394.393	1.33433	3.17e-05	0.000395627	-	SL3.0ch05	22836817	22842493	-	2052	-	PF13848:Thioredoxin-like domain|PF00085:Thioredoxin	-
Solyc01g108280.3	1294.57	579.525	1.16141	3.17e-05	0.000395627	-	SL3.0ch01	95525272	95529891	-	2559	-	PF00069:Protein kinase domain	Pkinase
Solyc02g091930.3	1284.18	261.531	2.29263	3.18e-05	0.000396303	-	SL3.0ch02	53787553	53789054	-	1302	-	PF00046:Homeobox domain|PF02183:Homeobox associated leucine zipper	Homeobox
novel.377	9.20381	78.8275	-3.04957	3.18e-05	0.000396303	-	SL3.0ch09	72142604	72143993	+	712	-	PF07172:Glycine rich protein family	-
Solyc08g083500.2	3.04996	72.1545	-4.55606	3.21e-05	0.000400458	-	SL3.0ch08	63062251	63064730	+	1793	-	PF00067:Cytochrome P450	p450
Solyc01g109430.3	17.4484	123.784	-2.84418	3.22e-05	0.000400871	-	SL3.0ch01	96298725	96302379	-	988	-	PF05903:PPPDE putative peptidase domain	-
Solyc01g097190.3	631.958	210.925	1.581	3.22e-05	0.000400871	-	SL3.0ch01	88000291	88025314	+	2526	-	PF12796:Ankyrin repeats (3 copies)	-
Solyc08g083140.3	130.704	391.819	-1.57841	3.29e-05	0.000408818	-	SL3.0ch08	65802623	65809717	+	1667	-	PF00561:alpha/beta hydrolase fold	Abhydrolase_1
Solyc09g007900.3	2345.99	7526.75	-1.68143	3.29e-05	0.000408818	-	SL3.0ch09	1413573	1422353	-	4463	-	PF00221:Aromatic amino acid lyase	-
Solyc05g054620.3	569.897	1491.64	-1.38884	3.3e-05	0.000410104	-	SL3.0ch05	65341493	65347080	+	3051	-	-	-
Solyc02g068080.3	3223.98	788.486	2.03275	3.31e-05	0.000410512	-	SL3.0ch02	38693397	38697509	-	2782	-	PF00654:Voltage gated chloride channel	Voltage_CLC
Solyc04g076030.2	3663.59	1526.21	1.26275	3.31e-05	0.000410512	-	SL3.0ch04	61058401	61062445	-	3191	-	-	-
Solyc08g076810.3	112.438	373.048	-1.73416	3.33e-05	0.000412927	-	SL3.0ch08	60823556	60854252	+	3920	-	PF00010:Helix-loop-helix DNA-binding domain|PF13639:Ring finger domain|PF06423:GWT1|PF01370:NAD dependent epimerase/dehydratase family	HLH
Solyc04g005660.3	0.509976	23.8211	-5.40236	3.33e-05	0.000412927	-	SL3.0ch04	428629	430177	-	737	-	-	-
Solyc09g092170.2	509.218	193.468	1.40367	3.33e-05	0.000412927	-	SL3.0ch09	71781448	71799442	-	5333	-	PF01301:Glycosyl hydrolases family 35|PF02140:Galactose binding lectin domain	-
Solyc10g078780.2	18.6723	0	6.54513	3.34e-05	0.000413101	-	SL3.0ch10	60616764	60618079	-	928	-	PF03760:Late embryogenesis abundant (LEA) group 1	-
Solyc03g007180.1	104.689	280.543	-1.41888	3.34e-05	0.000413594	-	SL3.0ch03	1755969	1758236	+	2268	-	-	-
Solyc10g079070.2	103.565	376.343	-1.85921	3.36e-05	0.000415165	-	SL3.0ch10	60830256	60836044	+	2131	-	PF00010:Helix-loop-helix DNA-binding domain	HLH
Solyc03g119400.3	1028.35	382.708	1.42951	3.37e-05	0.000416331	-	SL3.0ch03	69512051	69517599	+	2773	-	PF04842:Plant protein of unknown function (DUF639)	-
Solyc09g072800.3	16.4638	71.799	-2.11836	3.37e-05	0.000416331	-	SL3.0ch09	65923492	65926854	+	1691	-	-	-
Solyc01g066680.3	671.328	2371.84	-1.82162	3.37e-05	0.000416331	-	SL3.0ch01	74662632	74663714	-	697	-	-	-
Solyc02g072560.1	143.666	30.7839	2.23827	3.38e-05	0.000416766	-	SL3.0ch02	42301405	42301782	-	378	-	PF14144:Seed dormancy control	-
Solyc08g075240.3	12.9452	144.999	-3.46599	3.38e-05	0.000416853	-	SL3.0ch08	59491527	59497193	+	2633	-	PF00732:GMC oxidoreductase|PF05199:GMC oxidoreductase	-
Solyc01g109800.2	34.8187	3.82602	3.20781	3.41e-05	0.000420523	-	SL3.0ch01	96577045	96578239	+	1195	-	-	-
Solyc09g007410.3	74.3512	189.912	-1.34887	3.42e-05	0.000421647	-	SL3.0ch09	984922	989011	-	2399	-	-	-
Solyc07g021700.3	104.045	436.627	-2.06167	3.43e-05	0.000422004	-	SL3.0ch07	21202605	21206101	+	1584	-	PF03096:Ndr family	Ndr
Solyc08g005560.3	411.81	155.511	1.40922	3.45e-05	0.000424355	-	SL3.0ch08	408462	420927	+	2416	-	PF01786:Alternative oxidase|PF13369:Transglutaminase-like superfamily	AOX
Solyc12g006140.2	17513.5	73374.5	-2.06684	3.46e-05	0.000425361	-	SL3.0ch12	693028	694539	-	944	-	PF00504:Chlorophyll A-B binding protein	-
Solyc07g056350.3	960.961	2737.68	-1.51049	3.47e-05	0.000426006	-	SL3.0ch07	64356264	64365719	+	6090	-	PF00069:Protein kinase domain	Pkinase
Solyc04g017720.3	26.6719	283.575	-3.40309	3.48e-05	0.000426731	-	SL3.0ch04	7793995	7795271	+	565	-	PF02704:Gibberellin regulated protein	-
Solyc08g028970.3	36.9253	2.02578	3.948	3.48e-05	0.000426731	-	SL3.0ch08	39082152	39086693	+	1761	-	-	-
Solyc01g066870.3	204.109	623.176	-1.61121	3.48e-05	0.00042688	-	SL3.0ch01	74906810	74910767	+	2011	-	PF00481:Protein phosphatase 2C	PP2C
Solyc01g066290.2	593.132	76.2875	2.96872	3.48e-05	0.00042688	-	SL3.0ch01	73726294	73726899	-	606	-	-	-
Solyc06g073245.1	10.5826	64.427	-2.61593	3.5e-05	0.000429237	-	SL3.0ch06	45277008	45277784	-	648	-	PF13499:EF-hand domain pair	-
Solyc11g011660.2	2.10563	39.1412	-4.26398	3.51e-05	0.00042928	-	SL3.0ch11	4690092	4694523	+	1281	-	PF02519:Auxin responsive protein	Auxin_inducible
Solyc01g110560.3	9.77562	87.9492	-3.15605	3.55e-05	0.000434621	-	SL3.0ch01	97126618	97127073	+	456	-	PF02519:Auxin responsive protein	Auxin_inducible
Solyc11g013010.2	522.937	100.048	2.3771	3.58e-05	0.000437409	-	SL3.0ch11	5872500	5874738	+	1919	-	PF02493:MORN repeat	MORN
Solyc02g085220.3	12.6489	59.2944	-2.25991	3.62e-05	0.00044253	-	SL3.0ch02	48818081	48830819	-	4941	-	PF10367:Vacuolar sorting protein 39 domain 2|PF00780:CNH domain|PF10366:Vacuolar sorting protein 39 domain 1	CNH
Solyc01g105970.3	2204.61	873.866	1.33493	3.63e-05	0.000443711	-	SL3.0ch01	93846474	93869195	-	3424	-	PF12689:Acid Phosphatase	-
Solyc06g071320.3	13.5879	206.525	-3.902	3.67e-05	0.000448125	-	SL3.0ch06	44027842	44029028	-	985	-	PF14009:Domain of unknown function (DUF4228)	-
Solyc06g074940.3	1402.69	329.176	2.09443	3.67e-05	0.000448136	-	SL3.0ch06	46584717	46588968	+	2782	-	PF12848:ABC transporter|PF00005:ABC transporter	ABC_tran
Solyc03g121760.3	4.61148	30.0897	-2.76584	3.69e-05	0.000449243	-	SL3.0ch03	71314268	71317548	-	2327	-	-	-
Solyc06g074390.3	7.19027	95.9103	-3.71471	3.7e-05	0.000450609	-	SL3.0ch06	46156977	46161655	+	2143	-	PF03015:Male sterility protein|PF07993:Male sterility protein	Sterile
Solyc01g097340.3	1240.79	7607.56	-2.6166	3.71e-05	0.000452193	-	SL3.0ch01	88113763	88117102	+	1687	-	PF01370:NAD dependent epimerase/dehydratase family	Epimerase
Solyc02g079740.1	1174.03	495.735	1.24591	3.72e-05	0.000453101	-	SL3.0ch02	44741285	44742400	+	1116	-	PF04564:U-box domain	U-box
Solyc01g081440.3	227.724	698.109	-1.61628	3.75e-05	0.000456415	-	SL3.0ch01	80500439	80505752	-	2795	-	PF06219:Protein of unknown function (DUF1005)	-
Solyc01g095590.3	387.181	1147.53	-1.56576	3.79e-05	0.000460746	-	SL3.0ch01	86683540	86688966	+	3788	-	PF11331:Probable zinc-ribbon domain	-
Solyc02g070780.3	137.208	426.073	-1.63328	3.79e-05	0.000460783	-	SL3.0ch02	40955075	40961681	-	2820	-	PF17207:MCM OB domain|PF14551:MCM N-terminal domain|PF00493:MCM2/3/5 family	MCM
Solyc05g015490.3	7278.61	1055.28	2.78664	3.94e-05	0.000477951	-	SL3.0ch05	10702415	10705095	-	809	-	PF14368:Probable lipid transfer	-
Solyc04g081530.1	1808.69	486.01	1.89789	3.99e-05	0.000484055	-	SL3.0ch04	65562982	65563449	+	468	-	PF00226:DnaJ domain	DnaJ
Solyc05g053400.2	628.255	2164.26	-1.78413	4e-05	0.000484999	-	SL3.0ch05	64346892	64348301	-	1410	-	PF00201:UDP-glucoronosyl and UDP-glucosyl transferase	UDPGT
Solyc12g036310.1	0.254988	20.0647	-5.99282	4.02e-05	0.000486565	-	SL3.0ch12	46244027	46244290	+	264	-	-	-
Solyc08g067960.3	1492.84	209.604	2.82872	4.02e-05	0.000486686	-	SL3.0ch08	57081091	57086837	+	3843	-	PF05495:CHY zinc finger|PF14599:Zinc-ribbon|PF13445:RING-type zinc-finger	zf-CHY
Solyc02g083570.3	306.917	805.089	-1.38915	4.02e-05	0.000486712	-	SL3.0ch02	47484487	47486904	-	2020	-	PF00179:Ubiquitin-conjugating enzyme	UQ_con
Solyc09g062960.2	3.41216	44.5003	-3.78501	4.04e-05	0.000488195	-	SL3.0ch09	61097507	61097973	-	365	-	-	-
Solyc11g072030.2	140.136	676.287	-2.27029	4.06e-05	0.000490695	-	SL3.0ch11	55614771	55617822	-	922	-	PF14368:Probable lipid transfer	-
Solyc02g087340.3	2927.33	6594.49	-1.17175	4.07e-05	0.000491837	-	SL3.0ch02	50409120	50414904	+	4071	-	PF01501:Glycosyl transferase family 8	Glyco_transf_8
Solyc10g083290.2	19.5879	178.095	-3.16659	4.08e-05	0.000492562	-	SL3.0ch10	63231957	63251647	-	6176	-	PF08244:Glycosyl hydrolases family 32 C terminal|PF00251:Glycosyl hydrolases family 32 N-terminal domain	-
Solyc02g083460.3	407.535	105.931	1.9541	4.09e-05	0.000493329	-	SL3.0ch02	47413818	47417877	+	1966	-	PF14543:Xylanase inhibitor N-terminal|PF14541:Xylanase inhibitor C-terminal	-
Solyc06g071750.3	195.622	34.8721	2.51629	4.11e-05	0.000495352	-	SL3.0ch06	44337135	44338376	+	1175	-	PF00564:PB1 domain	-
Solyc08g079680.3	31.5822	102.061	-1.6732	4.11e-05	0.000495514	-	SL3.0ch08	63281846	63286742	+	1122	-	PF10693:Protein of unknown function (DUF2499)	-
Solyc10g050840.2	966.17	333.737	1.53043	4.15e-05	0.000499783	-	SL3.0ch10	50830938	50838786	+	2680	-	PF00326:Prolyl oligopeptidase family	-
Solyc06g053720.2	0	14.5965	-6.44588	4.18e-05	0.000502874	-	SL3.0ch06	36672152	36672667	-	516	-	-	-
Solyc06g066630.1	6.92673	46.5746	-2.75526	4.22e-05	0.000508166	-	SL3.0ch06	41991439	41992500	+	1062	-	PF13813:Membrane bound O-acyl transferase family	-
Solyc02g068877.1	1.75467	32.6039	-4.07512	4.23e-05	0.000508971	-	SL3.0ch02	39330174	39331190	-	1017	-	PF04674:Phosphate-induced protein 1 conserved region	-
Solyc08g067100.2	1763.15	5287.04	-1.58442	4.24e-05	0.000508971	-	SL3.0ch08	56075310	56079311	-	2004	-	PF14541:Xylanase inhibitor C-terminal|PF14543:Xylanase inhibitor N-terminal	-
Solyc09g092550.3	344.587	750.065	-1.12375	4.27e-05	0.000512375	-	SL3.0ch09	72073592	72080900	+	4538	-	-	-
Solyc12g009260.2	6.7499	39.4553	-2.51625	4.28e-05	0.000513988	-	SL3.0ch12	2538359	2545262	+	1788	-	PF00109:Beta-ketoacyl synthase, N-terminal domain|PF02801:Beta-ketoacyl synthase, C-terminal domain	ketoacyl-synt
Solyc05g056385.1	957.503	278.962	1.78011	4.29e-05	0.000514679	-	SL3.0ch05	66560823	66566451	+	1605	-	PF00166:Chaperonin 10 Kd subunit|PF13848:Thioredoxin-like domain|PF00085:Thioredoxin	-
Solyc06g072530.3	22.8996	1.05609	4.15107	4.3e-05	0.000515132	-	SL3.0ch06	44883846	44884966	-	765	-	PF04535:Domain of unknown function (DUF588)	-
Solyc07g042400.2	14.0422	222.308	-3.97759	4.3e-05	0.000515132	-	SL3.0ch07	55659263	55660074	-	682	-	-	-
Solyc06g053180.3	668.646	208.174	1.67864	4.33e-05	0.000518348	-	SL3.0ch06	36006388	36009144	+	1123	-	-	-
Solyc10g005080.3	2756.06	6667.78	-1.27437	4.34e-05	0.000519485	-	SL3.0ch10	55713	79438	+	6548	-	PF00249:Myb-like DNA-binding domain	Myb_DNA-binding
Solyc06g083190.3	6103.86	2330.79	1.38869	4.36e-05	0.00052093	-	SL3.0ch06	48759426	48763458	-	2292	-	PF00515:Tetratricopeptide repeat|PF00254:FKBP-type peptidyl-prolyl cis-trans isomerase	TPR_1
Solyc04g015030.3	4.59113	84.8217	-4.21109	4.39e-05	0.000524607	-	SL3.0ch04	5236241	5241917	+	860	-	PF00403:Heavy-metal-associated domain	HMA
Solyc11g005150.2	34.9264	242.602	-2.80713	4.41e-05	0.000526173	-	SL3.0ch11	138523	140798	+	1449	-	PF13855:Leucine rich repeat	-
Solyc10g078470.2	41.1987	211.72	-2.37065	4.44e-05	0.000530229	-	SL3.0ch10	60416845	60419182	-	2198	-	PF03222:Tryptophan/tyrosine permease family	-
Solyc02g078670.3	211.12	1128.26	-2.41583	4.46e-05	0.000531773	-	SL3.0ch02	43898345	43903546	-	3427	-	-	-
Solyc04g015740.3	333.389	818.09	-1.29393	4.46e-05	0.000531773	-	SL3.0ch04	6028854	6033756	+	2168	-	PF03385:STELLO glycosyltransferases	-
Solyc08g077180.3	227.884	808.462	-1.82416	4.48e-05	0.000533703	-	SL3.0ch08	61208597	61215801	-	2293	-	PF00224:Pyruvate kinase, barrel domain|PF02887:Pyruvate kinase, alpha/beta domain	PK
Solyc02g071130.3	23.5927	0.571241	5.13359	4.52e-05	0.000538715	-	SL3.0ch02	41178986	41180342	-	855	-	PF03106:WRKY DNA -binding domain	WRKY
Solyc10g047647.1	29.9853	4.58816	2.73989	4.55e-05	0.000540921	-	SL3.0ch10	41493201	41505950	+	3612	-	PF07727:Reverse transcriptase (RNA-dependent DNA polymerase)	RVT_2
Solyc07g063970.3	22.3082	244.248	-3.45059	4.57e-05	0.000543664	-	SL3.0ch07	66427058	66429871	-	2035	-	-	-
Solyc04g054190.3	2480.11	6990.99	-1.49484	4.61e-05	0.000548423	-	SL3.0ch04	51841050	51856019	+	3777	-	PF03109:ABC1 family	ABC1
Solyc07g041070.3	44.5822	170.409	-1.93521	4.63e-05	0.000550268	-	SL3.0ch07	51872074	51874293	+	2121	-	PF05553:Cotton fibre expressed protein	-
Solyc07g062950.3	93.7172	362.907	-1.95801	4.68e-05	0.000555627	-	SL3.0ch07	65716100	65719764	+	2094	-	PF14215:bHLH-MYC and R2R3-MYB transcription factors N-terminal	-
Solyc08g075360.2	24.9876	2.07742	3.58554	4.68e-05	0.000555632	-	SL3.0ch08	59620899	59626483	-	2237	-	PF04068:Possible Fer4-like domain in RNase L inhibitor, RLI|PF00037:4Fe-4S binding domain|PF00005:ABC transporter	Fer4
Solyc06g075090.3	28.6829	271.157	-3.23601	4.69e-05	0.000555785	-	SL3.0ch06	46732537	46737928	+	1578	-	PF03641:Possible lysine decarboxylase	-
Solyc02g091710.3	204.973	64.0615	1.69058	4.7e-05	0.000557353	-	SL3.0ch02	53594773	53597752	+	2858	-	PF17123:RING-like zinc finger|PF00092:von Willebrand factor type A domain	VWA
Solyc02g080990.2	238.563	740.377	-1.6308	4.77e-05	0.000565568	-	SL3.0ch02	45601932	45619362	-	3211	-	PF00133:tRNA synthetases class I (I, L, M and V)|PF09334:tRNA synthetases class I (M)|PF08264:Anticodon-binding domain of tRNA|PF13603:Leucyl-tRNA synthetase, Domain 2	-
Solyc06g076960.2	605.27	149.125	2.0268	4.82e-05	0.000570829	-	SL3.0ch06	47971028	47971914	+	634	-	PF07011:Protein of unknown function (DUF1313)	-
Solyc08g014440.3	222.714	585.73	-1.39411	4.84e-05	0.000572843	-	SL3.0ch08	4481516	4486961	-	1934	-	PF02135:TAZ zinc finger|PF00651:BTB/POZ domain	zf-TAZ
Solyc02g088740.1	45.3498	218.486	-2.2724	4.85e-05	0.000573806	-	SL3.0ch02	51361137	51361430	+	294	-	-	-
Solyc07g008840.3	993.033	2567.82	-1.36975	4.88e-05	0.000576628	-	SL3.0ch07	3803961	3809182	-	3065	-	PF00566:Rab-GTPase-TBC domain	TBC
Solyc07g053600.3	174.792	441.244	-1.33201	4.89e-05	0.000577993	-	SL3.0ch07	62148518	62152234	-	3249	-	PF13855:Leucine rich repeat|PF08263:Leucine rich repeat N-terminal domain|PF00069:Protein kinase domain	LRRNT_2
Solyc03g078330.1	0	15.8905	-6.61128	4.91e-05	0.000579981	-	SL3.0ch03	51992642	51994069	-	1428	-	PF08541:3-Oxoacyl-[acyl-carrier-protein (ACP)] synthase III C terminal|PF08392:FAE1/Type III polyketide synthase-like protein	-
Solyc11g065220.2	10.0056	46.4509	-2.20837	4.94e-05	0.000582376	-	SL3.0ch11	50877260	50882251	+	2338	-	PF00349:Hexokinase|PF03727:Hexokinase	-
Solyc04g071590.2	36.2684	5.40183	2.75421	4.99e-05	0.000588202	-	SL3.0ch04	58634273	58638709	+	567	-	PF02496:ABA/WDS induced protein	-
Solyc09g008490.3	511.139	203.854	1.33292	5.02e-05	0.000591072	-	SL3.0ch09	1945746	1983298	+	5953	-	PF12717:non-SMC mitotic condensation complex subunit 1	-
Solyc07g066190.2	20.5415	73.6518	-1.82138	5.02e-05	0.000591599	-	SL3.0ch07	67795695	67796212	-	486	-	PF03208:PRA1 family protein	-
Solyc10g076360.1	270.493	1293.24	-2.25787	5.03e-05	0.000591791	-	SL3.0ch10	59428665	59429339	+	675	-	PF03208:PRA1 family protein	-
Solyc01g059930.3	7766.63	2016.44	1.94534	5.05e-05	0.000593959	-	SL3.0ch01	69280762	69285386	+	2901	-	PF00582:Universal stress protein family	Usp
Solyc11g010480.2	617.084	2757.62	-2.15942	5.1e-05	0.000599653	-	SL3.0ch11	3541894	3547944	+	2082	-	PF14159:CAAD domains of cyanobacterial aminoacyl-tRNA synthetase	-
Solyc01g091200.3	366.809	1182.72	-1.69006	5.11e-05	0.000600729	-	SL3.0ch01	84762336	84764871	+	1756	-	PF01370:NAD dependent epimerase/dehydratase family	Epimerase
Solyc07g063510.3	1447.01	507.811	1.51119	5.12e-05	0.000601465	-	SL3.0ch07	66106731	66119195	+	2558	-	PF03619:Organic solute transporter Ostalpha|PF06838:Methionine gamma-lyase	-
Solyc01g100850.3	242.93	545.49	-1.16556	5.13e-05	0.000601899	-	SL3.0ch01	90637344	90640833	+	1487	-	PF00005:ABC transporter	ABC_tran
Solyc12g011420.2	105.077	17.434	2.53466	5.19e-05	0.000608205	-	SL3.0ch12	4244615	4251442	-	2779	-	PF00168:C2 domain	C2
Solyc03g121640.3	333.214	113.732	1.55977	5.19e-05	0.000608702	-	SL3.0ch03	71219828	71227577	+	2352	-	PF00118:TCP-1/cpn60 chaperonin family	-
Solyc07g062550.3	46.9133	161.831	-1.7872	5.2e-05	0.000609161	-	SL3.0ch07	65370047	65374858	-	2545	-	PF00275:EPSP synthase (3-phosphoshikimate 1-carboxyvinyltransferase)	EPSP_synthase
Solyc07g020800.3	28.3361	164.153	-2.55003	5.23e-05	0.00061177	-	SL3.0ch07	13545286	13548125	-	1146	-	PF00071:Ras family	Ras
Solyc07g006020.3	19.502	143.379	-2.87155	5.23e-05	0.00061177	-	SL3.0ch07	862875	866227	+	1481	-	PF03006:Haemolysin-III related	-
Solyc08g079790.1	399.499	1104.85	-1.4695	5.24e-05	0.000612596	-	SL3.0ch08	63380215	63381285	-	1071	-	PF03151:Triose-phosphate Transporter family	-
Solyc06g071370.1	265.672	101.106	1.38228	5.26e-05	0.00061451	-	SL3.0ch06	44062064	44062534	-	471	-	-	-
Solyc03g019670.3	125.747	469.924	-1.90737	5.27e-05	0.000616006	-	SL3.0ch03	62929086	62932303	+	1909	-	PF04185:Phosphoesterase family	Phosphoesterase
Solyc03g006710.1	5.91921	43.9919	-2.83081	5.28e-05	0.000616911	-	SL3.0ch03	1265131	1265478	-	348	-	PF13833:EF-hand domain pair	-
Solyc08g062960.3	44.3613	2.63202	4.26582	5.3e-05	0.000619002	-	SL3.0ch08	52442803	52445981	-	2433	-	PF00447:HSF-type DNA-binding	HSF_DNA-bind
Solyc07g065010.3	931.759	315.526	1.56468	5.31e-05	0.000619565	-	SL3.0ch07	67081277	67085998	-	1605	-	PF01273:LBP / BPI / CETP family, N-terminal domain|PF02886:LBP / BPI / CETP family, C-terminal domain	-
Solyc07g054080.2	906.488	410.072	1.14632	5.32e-05	0.000619565	-	SL3.0ch07	62613220	62616150	+	1032	-	PF00097:Zinc finger, C3HC4 type (RING finger)	zf-C3HC4
Solyc11g071240.2	47.9878	133.885	-1.48975	5.35e-05	0.000623348	-	SL3.0ch11	55068520	55070465	+	1324	-	-	-
Solyc10g080690.2	3.62043	65.8219	-4.17726	5.36e-05	0.000623823	-	SL3.0ch10	62035062	62037307	+	1641	-	PF01734:Patatin-like phospholipase	-
Solyc03g098090.2	16.8164	0	6.39868	5.37e-05	0.000624435	-	SL3.0ch03	61872585	61873524	-	566	-	PF04535:Domain of unknown function (DUF588)	-
Solyc03g113770.3	319.33	78.105	2.04001	5.37e-05	0.000624435	-	SL3.0ch03	65306344	65311196	-	1913	-	PF01243:Pyridoxamine 5'-phosphate oxidase|PF03853:YjeF-related protein N-terminus|PF10590:Pyridoxine 5'-phosphate oxidase C-terminal dimerisation region	Pyridox_oxidase
Solyc06g075310.3	152.245	53.3939	1.49735	5.41e-05	0.00062844	-	SL3.0ch06	46890044	46892851	+	2077	-	PF00190:Cupin	-
Solyc01g079150.3	313.921	1046.52	-1.73516	5.45e-05	0.000633001	-	SL3.0ch01	78098620	78102435	-	2621	-	PF00955:HCO3- transporter family	-
Solyc09g013100.3	887.698	2058.16	-1.21287	5.46e-05	0.000633001	-	SL3.0ch09	5502237	5508238	+	2066	-	PF14237:Domain of unknown function (DUF4339)	-
Solyc05g018880.1	11.144	170.258	-3.94427	5.46e-05	0.000633001	-	SL3.0ch05	24482263	24483801	-	1539	-	PF01593:Flavin containing amine oxidoreductase	Amino_oxidase
Solyc05g050520.3	326.781	138.453	1.24029	5.49e-05	0.000636579	-	SL3.0ch05	61511546	61524473	+	2876	-	PF12766:Pyridoxamine 5'-phosphate oxidase|PF04970:Lecithin retinol acyltransferase	-
novel.245	14.4896	0	6.16146	5.52e-05	0.000640232	-	SL3.0ch06	31606182	31607843	-	765	-	-	-
Solyc08g083505.1	1.6259	23.3544	-3.96251	5.56e-05	0.000643491	-	SL3.0ch08	63068286	63070746	+	1853	-	PF00067:Cytochrome P450	p450
novel.494	0.239864	17.001	-5.73873	5.6e-05	0.000647921	-	SL3.0ch12	59474361	59475014	+	654	-	-	-
Solyc06g016770.3	321.701	106.336	1.58869	5.62e-05	0.000650087	-	SL3.0ch06	13532340	13537270	+	2248	-	PF12906:RING-variant domain	-
Solyc03g118810.1	2162	266.226	3.02302	5.65e-05	0.000652844	-	SL3.0ch03	69107491	69107985	+	495	-	PF13499:EF-hand domain pair	-
Solyc02g064770.3	4898.07	2059.71	1.24971	5.69e-05	0.000656979	-	SL3.0ch02	36448338	36452831	+	1185	-	PF12697:Alpha/beta hydrolase family	-
Solyc01g088505.1	948.285	2258.93	-1.25124	5.69e-05	0.000657578	-	SL3.0ch01	83156893	83163614	-	1735	-	PF00350:Dynamin family|PF02212:Dynamin GTPase effector domain|PF01031:Dynamin central region	-
Solyc11g066020.2	785.686	250.434	1.64459	5.7e-05	0.00065775	-	SL3.0ch11	51950745	51954077	-	2291	-	PF12796:Ankyrin repeats (3 copies)	-
Solyc02g030480.3	20.7467	188.937	-3.18162	5.71e-05	0.000658291	-	SL3.0ch02	26693477	26697808	+	1616	-	PF08240:Alcohol dehydrogenase GroES-like domain|PF00107:Zinc-binding dehydrogenase	ADH_N
Solyc02g086080.3	56.1576	208.821	-1.88117	5.75e-05	0.000662663	-	SL3.0ch02	49500602	49504537	+	2228	-	PF12697:Alpha/beta hydrolase family	-
Solyc09g074630.3	5.40923	53.6342	-3.26594	5.79e-05	0.000667078	-	SL3.0ch09	66876331	66881676	+	4654	-	PF03000:NPH3 family	-
Solyc10g083190.2	138.36	419.268	-1.59813	5.79e-05	0.000667078	-	SL3.0ch10	63176164	63180491	+	3333	-	-	-
Solyc08g078757.1	40.5452	5.73065	2.80306	5.81e-05	0.000668729	-	SL3.0ch08	62613509	62616058	-	2466	-	-	-
Solyc06g068970.3	783.028	1917.6	-1.29173	5.83e-05	0.000670295	-	SL3.0ch06	42903972	42906362	-	1178	-	PF06966:Protein of unknown function (DUF1295)	-
Solyc11g065760.2	4.26052	28.6001	-2.75257	5.84e-05	0.000671354	-	SL3.0ch11	51654390	51657485	-	835	-	PF00265:Thymidine kinase	TK
Solyc07g066360.1	166.122	16.3463	3.36408	5.86e-05	0.000672849	-	SL3.0ch07	67957610	67957855	-	246	-	-	-
Solyc09g074880.3	567.907	1507.71	-1.40849	5.9e-05	0.000677477	-	SL3.0ch09	67115678	67120592	+	1706	-	PF11998:Protein of unknown function (DUF3493)	-
Solyc06g068910.3	37.3477	158.963	-2.08766	5.92e-05	0.000679496	-	SL3.0ch06	42838407	42844839	+	4689	-	PF13855:Leucine rich repeat|PF00069:Protein kinase domain|PF08263:Leucine rich repeat N-terminal domain	Pkinase
Solyc10g085200.2	682.893	258.969	1.39297	5.94e-05	0.000681891	-	SL3.0ch10	64594003	64598874	+	1837	-	PF00441:Acyl-CoA dehydrogenase, C-terminal domain|PF02770:Acyl-CoA dehydrogenase, middle domain|PF02771:Acyl-CoA dehydrogenase, N-terminal domain	-
Solyc10g008930.1	4.67198	35.096	-2.95315	5.95e-05	0.000682621	-	SL3.0ch10	2940352	2940735	+	384	-	PF00462:Glutaredoxin	-
Solyc03g119970.3	397.713	1304.97	-1.71329	5.99e-05	0.000686431	-	SL3.0ch03	69966957	69970432	-	2059	-	PF03219:TLC ATP/ADP transporter	-
Solyc04g015040.3	904.433	2500.74	-1.46778	6.05e-05	0.000692296	-	SL3.0ch04	5242696	5247850	-	960	-	PF00254:FKBP-type peptidyl-prolyl cis-trans isomerase	FKBP_C
Solyc09g075860.3	147.998	417.477	-1.49428	6.06e-05	0.000693691	-	SL3.0ch09	67932645	67945638	+	6306	-	PF00305:Lipoxygenase|PF01477:PLAT/LH2 domain	Lipoxygenase
Solyc06g059800.3	1026.17	2833.98	-1.46495	6.09e-05	0.000696005	-	SL3.0ch06	37821554	37829376	+	2010	-	PF01842:ACT domain	ACT
Solyc07g055750.3	1.45042	25.9849	-4.17814	6.11e-05	0.000698443	-	SL3.0ch07	63809340	63810431	-	1092	-	PF03088:Strictosidine synthase	Str_synth
Solyc07g005930.3	60.8942	15.5813	1.94406	6.13e-05	0.000700783	-	SL3.0ch07	764405	778503	+	3940	-	PF00940:DNA-dependent RNA polymerase|PF14700:DNA-directed RNA polymerase N-terminal	-
Solyc06g074870.2	758.1	2645.99	-1.80416	6.27e-05	0.000715705	-	SL3.0ch06	46534891	46538471	+	2217	-	PF05697:Bacterial trigger factor protein (TF)|PF04824:Conserved region of Rad21 / Rec8 like protein	Rad21_Rec8
Solyc06g071860.3	420.117	185.898	1.18237	6.32e-05	0.000721384	-	SL3.0ch06	44413757	44419320	+	2392	-	PF00642:Zinc finger C-x8-C-x5-C-x3-H type (and similar)	zf-CCCH
Solyc05g012370.3	613.425	1759.74	-1.52035	6.33e-05	0.000721812	-	SL3.0ch05	5634499	5640255	+	2952	-	PF12146:Serine aminopeptidase, S33	-
Solyc05g008820.3	78.2612	24.5681	1.68685	6.36e-05	0.00072531	-	SL3.0ch05	3053304	3055784	+	1479	-	PF01569:PAP2 superfamily	-
Solyc05g026060.2	54.3084	11.8933	2.1994	6.38e-05	0.000726644	-	SL3.0ch05	39703853	39707979	+	1215	-	-	-
Solyc04g009040.3	1.00483	21.3121	-4.24638	6.4e-05	0.000728682	-	SL3.0ch04	2601193	2604456	-	3075	-	PF00069:Protein kinase domain|PF08263:Leucine rich repeat N-terminal domain	Pkinase
Solyc02g080260.3	159.595	431.694	-1.43278	6.41e-05	0.000729408	-	SL3.0ch02	45086221	45091492	+	3110	-	PF00046:Homeobox domain|PF01852:START domain	Homeobox
Solyc03g112010.3	389.305	1126.92	-1.53284	6.45e-05	0.000733346	-	SL3.0ch03	64045520	64056169	-	2682	-	PF00067:Cytochrome P450	p450
Solyc11g008850.2	117.958	24.9305	2.25209	6.52e-05	0.000741647	-	SL3.0ch11	3033350	3043313	+	3447	-	PF07731:Multicopper oxidase|PF13365:Trypsin-like peptidase domain|PF13180:PDZ domain|PF00394:Multicopper oxidase|PF07732:Multicopper oxidase	-
Solyc12g010380.2	270.85	1052.88	-1.95757	6.6e-05	0.000749721	-	SL3.0ch12	3429830	3438972	-	1989	-	PF00406:Adenylate kinase|PF09353:Domain of unknown function (DUF1995)	ADK
Solyc08g062970.1	63.4157	224.22	-1.8215	6.62e-05	0.000751394	-	SL3.0ch08	52518796	52519215	-	420	-	PF00462:Glutaredoxin	-
Solyc11g007370.2	42.1994	5.17605	2.94698	6.63e-05	0.00075185	-	SL3.0ch11	1729526	1739487	+	1773	-	PF00201:UDP-glucoronosyl and UDP-glucosyl transferase	UDPGT
Solyc03g058430.2	241.726	1375.95	-2.51056	6.64e-05	0.000752891	-	SL3.0ch03	26702312	26703466	-	1155	-	PF00487:Fatty acid desaturase|PF11960:Domain of unknown function (DUF3474)	-
novel.380	28.0387	4.34574	2.74685	6.64e-05	0.000752891	-	SL3.0ch09	5249626	5250645	-	896	-	-	-
Solyc09g098040.3	4660.29	1742.22	1.41908	6.68e-05	0.000756965	-	SL3.0ch09	72450212	72461911	+	3969	-	PF00686:Starch binding domain|PF01326:Pyruvate phosphate dikinase, PEP/pyruvate binding domain	-
Solyc03g121890.1	44.2198	117.696	-1.40996	6.74e-05	0.000762528	-	SL3.0ch03	71404341	71406092	+	1752	-	PF05553:Cotton fibre expressed protein	-
Solyc03g115980.1	33034.4	127030	-1.94314	6.74e-05	0.000762528	-	SL3.0ch03	67020176	67021570	+	1395	-	-	-
Solyc01g086820.3	88.3567	601.606	-2.77301	6.76e-05	0.000764671	-	SL3.0ch01	81639844	81640254	-	411	-	PF00125:Core histone H2A/H2B/H3/H4	Histone
Solyc04g053000.1	1.34067	29.3089	-4.60096	6.79e-05	0.000767982	-	SL3.0ch04	51242262	51242537	-	276	-	-	-
Solyc11g032090.2	82.4376	21.2966	1.95414	6.81e-05	0.000769451	-	SL3.0ch11	24911113	24916028	-	1890	-	-	-
Solyc03g025380.3	125.912	35.6297	1.83103	6.84e-05	0.000772409	-	SL3.0ch03	2839502	2841963	+	1035	-	PF00141:Peroxidase	-
novel.336	49.0785	9.19285	2.32642	6.86e-05	0.000773669	-	SL3.0ch08	52597649	52607040	-	663	-	-	-
Solyc02g087030.1	15.8869	74.3738	-2.27268	6.86e-05	0.000773669	-	SL3.0ch02	50213694	50214143	+	450	-	-	-
Solyc02g062960.3	87.0787	2.75305	4.83863	6.92e-05	0.000780551	-	SL3.0ch02	35472018	35481648	-	677	-	PF00046:Homeobox domain	Homeobox
Solyc06g050440.3	306.02	75.2824	2.03784	6.93e-05	0.000781226	-	SL3.0ch06	33135091	33137374	-	1247	-	PF00141:Peroxidase	-
Solyc01g079980.3	11.8727	58.6421	-2.29929	6.97e-05	0.000785042	-	SL3.0ch01	78975437	78976889	-	1453	-	PF14543:Xylanase inhibitor N-terminal|PF14541:Xylanase inhibitor C-terminal	-
Solyc01g087500.3	14.1636	108.587	-2.90598	6.99e-05	0.000786861	-	SL3.0ch01	82315373	82327626	-	10104	-	PF01751:Toprim domain|PF00521:DNA gyrase/topoisomerase IV, subunit A|PF00204:DNA gyrase B|PF16898:C-terminal associated domain of TOPRIM|PF02518:Histidine kinase-, DNA gyrase B-, and HSP90-like ATPase	Toprim
Solyc10g087013.1	27.3405	142.381	-2.40959	7e-05	0.000787489	-	SL3.0ch10	64173308	64176094	+	1743	-	PF00067:Cytochrome P450	p450
Solyc04g005090.3	529.507	1949.46	-1.88122	7.01e-05	0.000788247	-	SL3.0ch04	72155	77702	-	1765	-	PF11152:Cofactor assembly of complex C subunit B, CCB2/CCB4	-
Solyc01g097860.3	4478.13	16450.8	-1.87725	7.02e-05	0.000788602	-	SL3.0ch01	88430747	88438597	-	2139	-	PF07466:Protein of unknown function (DUF1517)	-
Solyc07g052203.1	10.5939	56.8614	-2.44329	7.04e-05	0.000790271	-	SL3.0ch07	60837441	60839885	-	858	-	-	-
Solyc03g026040.3	88.2409	443.013	-2.33113	7.06e-05	0.000791833	-	SL3.0ch03	3465305	3469132	-	3828	-	PF08263:Leucine rich repeat N-terminal domain|PF13855:Leucine rich repeat|PF00069:Protein kinase domain	LRRNT_2
Solyc08g005130.1	39.4843	132.874	-1.74774	7.08e-05	0.000794252	-	SL3.0ch08	83636	84685	-	1050	-	PF05770:Inositol 1, 3, 4-trisphosphate 5/6-kinase	-
Solyc03g114450.3	9269.77	35957.3	-1.95571	7.16e-05	0.000802998	-	SL3.0ch03	65932549	65935971	+	1570	-	-	-
Solyc06g064820.3	15.8362	103.184	-2.69476	7.21e-05	0.000807678	-	SL3.0ch06	40503270	40506792	-	2336	-	PF00657:GDSL-like Lipase/Acylhydrolase	Lipase_GDSL
Solyc11g062410.2	695.06	1716.29	-1.304	7.23e-05	0.000810012	-	SL3.0ch11	49729284	49737814	-	3047	-	PF03822:NAF domain|PF00069:Protein kinase domain	Pkinase
Solyc04g051670.3	318.188	99.6523	1.66517	7.24e-05	0.000810731	-	SL3.0ch04	50902975	50919408	+	4113	-	PF08351:Domain of unknown function (DUF1726)|PF13718:GNAT acetyltransferase 2|PF05127:Helicase|PF13725:Possible tRNA binding domain	-
Solyc01g009380.3	185.352	69.9482	1.41347	7.32e-05	0.000818435	-	SL3.0ch01	3506028	3525554	+	2456	-	PF05450:Nicastrin	-
Solyc06g007890.3	2.0399	69.7473	-5.03099	7.35e-05	0.000821333	-	SL3.0ch06	1781959	1784535	+	568	-	-	-
Solyc08g080720.2	45.1232	203.653	-2.18412	7.38e-05	0.000824333	-	SL3.0ch08	64055232	64056151	-	648	-	-	-
Solyc06g051320.3	2.21539	33.3474	-3.87371	7.42e-05	0.000828348	-	SL3.0ch06	34645981	34648166	+	1587	-	PF02458:Transferase family	-
Solyc07g064610.3	405.737	1075	-1.40463	7.47e-05	0.000833338	-	SL3.0ch07	66810804	66815524	+	2286	-	PF13499:EF-hand domain pair|PF00069:Protein kinase domain	Pkinase
Solyc01g102580.3	2287.89	7447.74	-1.70273	7.63e-05	0.00085118	-	SL3.0ch01	91234245	91237776	-	2066	-	PF00759:Glycosyl hydrolase family 9	-
Solyc02g089680.3	391.888	905.081	-1.20824	7.68e-05	0.000856746	-	SL3.0ch02	52071657	52074435	+	1311	-	PF13839:GDSL/SGNH-like Acyl-Esterase family found in Pmr5 and Cas1p|PF14416:PMR5 N terminal Domain	-
Solyc03g111730.3	57.5264	10.0944	2.47013	7.84e-05	0.000873304	-	SL3.0ch03	63862535	63865864	-	2940	-	PF00112:Papain family cysteine protease|PF08246:Cathepsin propeptide inhibitor domain (I29)	Peptidase_C1
Solyc03g095250.3	122.909	406.69	-1.72079	7.85e-05	0.000873655	-	SL3.0ch03	57655491	57664600	-	5864	-	-	-
Solyc08g067520.2	2596.31	790.851	1.71517	7.9e-05	0.000878796	-	SL3.0ch08	56609333	56626492	+	1323	-	-	-
Solyc11g066830.2	1530.93	698.43	1.13313	7.9e-05	0.000878796	-	SL3.0ch11	52936105	52942276	+	2118	-	PF00076:RNA recognition motif. (a.k.a. RRM, RBD, or RNP domain)|PF00642:Zinc finger C-x8-C-x5-C-x3-H type (and similar)	RRM_1
Solyc06g068520.3	55.9216	202.389	-1.85008	7.91e-05	0.000879541	-	SL3.0ch06	42585917	42587534	+	1111	-	-	-
Solyc06g063210.3	125.573	29.0323	2.11837	7.94e-05	0.00088157	-	SL3.0ch06	40035721	40046275	+	5982	-	PF00060:Ligand-gated ion channel|PF00497:Bacterial extracellular solute-binding proteins, family 3|PF01094:Receptor family ligand binding region	Lig_chan
Solyc02g037490.1	0.254988	17.6766	-5.8119	7.94e-05	0.00088157	-	SL3.0ch02	31387749	31389407	-	1659	-	PF13193:AMP-binding enzyme C-terminal domain|PF00501:AMP-binding enzyme	AMP-binding
Solyc10g076790.2	11.0091	60.2327	-2.40375	7.94e-05	0.00088157	-	SL3.0ch10	59843582	59848957	-	2213	-	PF01490:Transmembrane amino acid transporter protein	Aa_trans
Solyc09g090670.3	19.2548	90.8073	-2.21027	7.99e-05	0.000886086	-	SL3.0ch09	70589828	70601306	-	8517	-	PF07534:TLD	-
Solyc03g043740.3	9.11052	42.6754	-2.20405	8.03e-05	0.000890036	-	SL3.0ch03	7286273	7287372	-	775	-	-	-
Solyc02g067700.1	0	15.1142	-6.5495	8.05e-05	0.000892438	-	SL3.0ch02	38397230	38397742	-	513	-	PF13639:Ring finger domain	-
Solyc02g086820.3	42983.1	248376	-2.53069	8.16e-05	0.000904137	-	SL3.0ch02	50071797	50075339	+	1550	-	PF00484:Carbonic anhydrase	-
Solyc03g116480.1	102.893	17.2633	2.6251	8.26e-05	0.000913982	-	SL3.0ch03	67372238	67373344	+	1107	-	PF00646:F-box domain	F-box
Solyc08g077410.3	57.4186	9.64317	2.62851	8.27e-05	0.000915269	-	SL3.0ch08	61394525	61396257	+	671	-	PF02297:Cytochrome oxidase c subunit VIb	-
Solyc08g080200.3	1659.59	3514.29	-1.08262	8.28e-05	0.00091565	-	SL3.0ch08	63633650	63649570	-	4268	-	PF05199:GMC oxidoreductase|PF07690:Major Facilitator Superfamily|PF03105:SPX domain|PF00732:GMC oxidoreductase	MFS_1
Solyc01g095560.3	80.7991	221.546	-1.46005	8.31e-05	0.00091869	-	SL3.0ch01	86649245	86656160	+	6676	-	-	-
Solyc04g012150.3	24.0559	0.571241	5.16585	8.35e-05	0.000922631	-	SL3.0ch04	4431495	4439903	+	1047	-	-	-
Solyc08g008030.3	527.712	230.91	1.19719	8.38e-05	0.000925584	-	SL3.0ch08	2522224	2528967	-	2052	-	PF03479:Domain of unknown function (DUF296)	-
Solyc04g078840.3	136.411	24.5316	2.45049	8.4e-05	0.000927298	-	SL3.0ch04	63586695	63591769	-	3479	-	PF00170:bZIP transcription factor	bZIP_1
Solyc02g070580.1	390.387	1421.73	-1.86372	8.44e-05	0.00093051	-	SL3.0ch02	40875907	40877412	+	1506	-	PF00067:Cytochrome P450	p450
Solyc03g112230.3	7953.3	2158.45	1.88218	8.45e-05	0.000931229	-	SL3.0ch03	64178943	64183247	-	3103	-	PF00569:Zinc finger, ZZ type|PF00564:PB1 domain|PF16158:Ig-like domain from next to BRCA1 gene	ZZ
Solyc03g114690.3	18.3814	66.5498	-1.83804	8.48e-05	0.000933861	-	SL3.0ch03	66072642	66078503	-	3294	-	PF12341:Minichromosome loss protein, Mcl1, middle region|PF12894:Anaphase-promoting complex subunit 4 WD40 domain	-
Solyc12g044300.2	304.993	872.048	-1.51421	8.54e-05	0.000940153	-	SL3.0ch12	60125435	60132296	+	2455	-	PF00501:AMP-binding enzyme|PF13193:AMP-binding enzyme C-terminal domain	AMP-binding
Solyc04g007520.3	283.909	57.6085	2.32292	8.61e-05	0.000946942	-	SL3.0ch04	1207133	1223958	+	3023	-	PF03034:Phosphatidyl serine synthase	PSS
Solyc09g098170.3	86.8392	307.521	-1.82606	8.63e-05	0.000948387	-	SL3.0ch09	72545119	72548722	+	1005	-	PF00071:Ras family	Ras
Solyc11g005700.1	25.7308	94.2518	-1.88833	8.63e-05	0.000948387	-	SL3.0ch11	547502	548764	+	1263	-	PF04564:U-box domain	U-box
Solyc05g048830.3	8.31396	50.6728	-2.56024	8.67e-05	0.000952329	-	SL3.0ch05	60371197	60373640	-	1600	-	PF00249:Myb-like DNA-binding domain	Myb_DNA-binding
Solyc03g111820.3	540.64	3103.66	-2.52185	8.69e-05	0.000953871	-	SL3.0ch03	63920851	63923834	-	2441	-	PF14576:Sieve element occlusion N-terminus|PF14577:Sieve element occlusion C-terminus	-
Solyc04g077030.3	90.8457	30.4382	1.59627	8.69e-05	0.000953958	-	SL3.0ch04	62077868	62083972	-	3655	-	PF02782:FGGY family of carbohydrate kinases, C-terminal domain|PF00370:FGGY family of carbohydrate kinases, N-terminal domain	FGGY_N
Solyc07g006130.2	84.65	18.9906	2.13105	8.71e-05	0.000955109	-	SL3.0ch07	982179	984358	+	1713	-	PF03463:eRF1 domain 1|PF03465:eRF1 domain 3|PF03464:eRF1 domain 2	-
Solyc10g076410.1	0.910197	23.8028	-4.78407	8.71e-05	0.000955109	-	SL3.0ch10	59487729	59488340	-	612	-	PF10604:Polyketide cyclase / dehydrase and lipid transport	-
Solyc05g014510.3	764.267	1688.81	-1.14278	8.72e-05	0.000955117	-	SL3.0ch05	8365251	8369571	+	2615	-	PF13637:Ankyrin repeats (many copies)|PF13857:Ankyrin repeats (many copies)	-
novel.85	74.239	8.74153	3.04248	8.78e-05	0.000961472	-	SL3.0ch02	49878514	49879961	+	898	-	-	-
Solyc06g061180.1	243.637	695.119	-1.5102	8.79e-05	0.000961472	-	SL3.0ch06	39300608	39301249	+	642	-	PF10604:Polyketide cyclase / dehydrase and lipid transport	-
Solyc05g005535.1	1.66004	19.8937	-3.52588	8.81e-05	0.000963259	-	SL3.0ch05	380198	382193	+	1100	-	PF03181:BURP domain	-
Solyc07g053830.3	2944.05	561.781	2.39136	8.82e-05	0.000964723	-	SL3.0ch07	62373740	62378044	+	1727	-	PF00153:Mitochondrial carrier protein	Mito_carr
Solyc12g010800.2	0.685457	24.4088	-5.36226	8.85e-05	0.000967071	-	SL3.0ch12	3715678	3717691	-	1604	-	PF00170:bZIP transcription factor	bZIP_1
Solyc11g071850.2	311.493	715.568	-1.19717	8.88e-05	0.000969072	-	SL3.0ch11	55485305	55495547	+	2388	-	PF02485:Core-2/I-Branching enzyme	-
Solyc04g009473.1	53.2268	12.881	1.99482	8.88e-05	0.000969072	-	SL3.0ch04	2889100	2897727	+	794	-	-	-
Solyc02g062690.3	230.724	598.21	-1.37246	8.89e-05	0.00096998	-	SL3.0ch02	34957316	34958969	-	1387	-	PF00010:Helix-loop-helix DNA-binding domain	HLH
Solyc07g055050.3	99.1332	406.147	-2.02838	8.97e-05	0.000978193	-	SL3.0ch07	63308996	63313746	+	1572	-	-	-
Solyc03g111360.3	137.485	36.7237	1.92943	9.04e-05	0.00098542	-	SL3.0ch03	63441814	63444654	+	2262	-	PF04055:Radical SAM superfamily	Radical_SAM
Solyc04g014350.1	139.44	16.3452	3.14325	9.05e-05	0.00098542	-	SL3.0ch04	4611842	4612018	-	177	-	-	-
Solyc02g084210.1	2.02478	31.3538	-3.83981	9.07e-05	0.000987712	-	SL3.0ch02	47935251	47936336	+	1086	-	PF16363:GDP-mannose 4,6 dehydratase	-
Solyc07g054560.1	3.2846	45.018	-3.68763	9.14e-05	0.000994339	-	SL3.0ch07	62970572	62971438	+	867	-	-	-
Solyc03g020030.3	23.4587	250.087	-3.43864	9.19e-05	0.000999765	-	SL3.0ch03	62653113	62654041	+	823	-	PF02428:Potato type II proteinase inhibitor family	-
Solyc03g058160.3	10.8613	69.9468	-2.68453	9.21e-05	0.00100084	-	SL3.0ch03	25297704	25298321	+	618	-	-	-
Solyc07g049660.3	181.356	845.693	-2.22261	9.22e-05	0.00100177	-	SL3.0ch07	60152954	60153637	+	522	-	PF02458:Transferase family	-
Solyc09g009590.1	234.181	43.3684	2.40477	9.23e-05	0.00100199	-	SL3.0ch09	3014436	3014891	+	456	-	PF01754:A20-like zinc finger|PF01428:AN1-like Zinc finger	zf-A20
Solyc07g042590.3	117.45	306.344	-1.37449	9.27e-05	0.0010057	-	SL3.0ch07	56176534	56178725	-	1636	-	PF00069:Protein kinase domain	Pkinase
Solyc04g076670.3	731.843	259.497	1.48933	9.29e-05	0.001007	-	SL3.0ch04	61643835	61649378	-	1497	-	-	-
Solyc06g071150.3	1.45431	22.9742	-3.81914	9.41e-05	0.00101995	-	SL3.0ch06	43881172	43885522	+	2022	-	PF07995:Glucose / Sorbosone dehydrogenase	-
Solyc07g056310.3	11.9495	63.555	-2.38346	9.43e-05	0.00102108	-	SL3.0ch07	64285670	64289513	+	2711	-	PF07983:X8 domain	-
Solyc02g038690.1	11.4699	68.0278	-2.58948	9.47e-05	0.00102578	-	SL3.0ch02	31798713	31799117	-	405	-	PF00125:Core histone H2A/H2B/H3/H4	Histone
Solyc01g103530.3	249.708	689.952	-1.46512	9.57e-05	0.00103511	-	SL3.0ch01	92000445	92005559	+	4421	-	PF13855:Leucine rich repeat|PF08263:Leucine rich repeat N-terminal domain|PF00069:Protein kinase domain	LRRNT_2
Solyc05g006770.3	82.2652	264.832	-1.68466	9.57e-05	0.00103511	-	SL3.0ch05	1392219	1394141	-	1923	-	PF00069:Protein kinase domain	Pkinase
Solyc04g078000.3	69.068	194.501	-1.48342	9.63e-05	0.00104067	-	SL3.0ch04	62948897	62958526	-	3404	-	PF04484:QWRF family	-
Solyc01g008460.3	220.687	73.4078	1.59089	9.65e-05	0.00104233	-	SL3.0ch01	2476607	2481622	-	1014	-	PF00111:2Fe-2S iron-sulfur cluster binding domain	Fer2
Solyc09g061930.3	34.3782	136.056	-1.99424	9.65e-05	0.00104233	-	SL3.0ch09	60935010	60939017	-	2811	-	PF07714:Protein tyrosine kinase|PF13855:Leucine rich repeat	Pkinase_Tyr
Solyc10g075130.2	86.7386	10.5793	3.03696	9.67e-05	0.00104343	-	SL3.0ch10	58907576	58913455	-	834	-	PF00234:Protease inhibitor/seed storage/LTP family	-
Solyc02g088510.3	228.857	46.038	2.32641	9.68e-05	0.00104438	-	SL3.0ch02	51220921	51223394	+	1452	-	PF03435:Saccharopine dehydrogenase NADP binding domain	Saccharop_dh
Solyc03g112960.1	16.1156	66.8937	-2.08898	9.73e-05	0.00104886	-	SL3.0ch03	64773909	64774736	+	828	-	PF04043:Plant invertase/pectin methylesterase inhibitor	-
Solyc10g055760.2	72.8073	188.451	-1.36981	9.78e-05	0.00105349	-	SL3.0ch10	57343055	57344528	+	1314	-	PF02365:No apical meristem (NAM) protein	NAM
Solyc09g007760.3	2354.87	7432.04	-1.65815	9.79e-05	0.00105486	-	SL3.0ch09	1295479	1296698	-	1054	-	PF00230:Major intrinsic protein	-
Solyc05g054110.3	2.20415	24.7408	-3.35261	9.83e-05	0.0010584	-	SL3.0ch05	64928107	64933980	+	2309	-	PF02115:RHO protein GDP dissociation inhibitor	-
Solyc12g021365.1	418.673	1115.04	-1.41256	9.84e-05	0.0010584	-	SL3.0ch12	16040041	16044674	+	674	-	PF04379:ApaG domain	-
Solyc05g051560.3	244.926	552.126	-1.17339	9.85e-05	0.00105903	-	SL3.0ch05	62782675	62787067	-	1751	-	PF00153:Mitochondrial carrier protein	Mito_carr
Solyc04g015270.3	1496.23	4141.24	-1.46863	9.87e-05	0.00106067	-	SL3.0ch04	5471979	5479814	+	3744	-	PF01501:Glycosyl transferase family 8	Glyco_transf_8
Solyc02g087540.2	140.327	14.7491	3.19404	9.94e-05	0.00106752	-	SL3.0ch02	50576674	50584938	-	2403	-	PF14363:Domain associated at C-terminal with AAA|PF00004:ATPase family associated with various cellular activities (AAA)	AAA
novel.358	158.009	54.1231	1.55736	9.97e-05	0.00107013	-	SL3.0ch09	46894412	46895072	+	531	-	-	-
Solyc04g071615.1	9158.45	1201.72	2.9292	0.000100575	0.00107911	-	SL3.0ch04	58671444	58672355	+	777	-	PF02496:ABA/WDS induced protein	-
Solyc07g045190.2	3113.92	419.787	2.89303	0.000100646	0.0010793	-	SL3.0ch07	58446507	58449513	+	1034	-	PF13639:Ring finger domain	-
Solyc07g066650.3	2092.49	946.548	1.14314	0.000100732	0.00107966	-	SL3.0ch07	68135582	68145576	-	1199	-	PF14555:UBA-like domain|PF03556:Cullin binding	-
Solyc06g008820.3	146.428	43.3736	1.76461	0.000101249	0.00108454	-	SL3.0ch06	2761495	2769723	+	2644	-	PF00999:Sodium/hydrogen exchanger family	Na_H_Exchanger
Solyc03g117890.3	9827.63	3888.59	1.33737	0.000101312	0.00108454	-	SL3.0ch03	68380030	68384233	-	2465	-	-	-
Solyc10g009020.3	106.293	16.8976	2.60831	0.0001014	0.00108454	-	SL3.0ch10	3039172	3043251	+	1506	-	PF13920:Zinc finger, C3HC4 type (RING finger)	-
Solyc01g087030.3	487.692	192.17	1.3388	0.000101401	0.00108454	-	SL3.0ch01	81822322	81830031	-	1426	-	PF00097:Zinc finger, C3HC4 type (RING finger)	zf-C3HC4
Solyc03g118410.3	243.559	1869.74	-2.94083	0.000102157	0.00109204	-	SL3.0ch03	68779017	68780797	-	818	-	PF00550:Phosphopantetheine attachment site	PP-binding
Solyc01g106750.2	8.69398	47.9943	-2.50356	0.000103169	0.00110228	-	SL3.0ch01	94385026	94389498	+	4283	-	-	-
Solyc07g049430.3	3.32007	31.6469	-3.2501	0.000103274	0.00110282	-	SL3.0ch07	59823317	59826573	+	1863	-	PF00657:GDSL-like Lipase/Acylhydrolase	Lipase_GDSL
Solyc03g112530.3	357.978	107.098	1.74736	0.000103455	0.00110417	-	SL3.0ch03	64399598	64407535	-	1933	-	PF00400:WD domain, G-beta repeat|PF08154:NLE (NUC135) domain	WD40
Solyc02g083375.1	14.4732	59.4234	-2.03501	0.000103567	0.00110479	-	SL3.0ch02	47363951	47364229	+	279	-	-	-
Solyc00g009140.3	293.735	130.749	1.16718	0.000103856	0.00110729	-	SL3.0ch00	7887381	7891413	+	697	-	-	-
Solyc03g093360.3	35.0322	171.615	-2.3075	0.000104654	0.0011152	-	SL3.0ch03	56060057	56061195	+	807	-	PF06232:Embryo-specific protein 3, (ATS3)	-
Solyc06g050430.3	40.6483	122.805	-1.58887	0.000104839	0.00111659	-	SL3.0ch06	33113119	33114538	-	1187	-	PF03195:Lateral organ boundaries (LOB) domain	-
Solyc06g048630.3	248.214	720.106	-1.53441	0.000105676	0.00112492	-	SL3.0ch06	31494635	31500861	-	1533	-	PF00170:bZIP transcription factor	bZIP_1
Solyc03g121450.3	221.012	92.3659	1.24883	0.000106226	0.00113017	-	SL3.0ch03	71040988	71052631	-	6476	-	PF03208:PRA1 family protein|PF00076:RNA recognition motif. (a.k.a. RRM, RBD, or RNP domain)	RRM_1
Solyc02g077300.2	15.998	74.1549	-2.24881	0.000106392	0.00113135	-	SL3.0ch02	42846436	42848869	+	1484	-	PF00141:Peroxidase	-
Solyc03g063560.3	7093.75	19638.5	-1.46895	0.000107217	0.00113952	-	SL3.0ch03	37131991	37173519	-	6286	-	PF00310:Glutamine amidotransferases class-II|PF04898:Glutamate synthase central domain|PF01645:Conserved region in glutamate synthase|PF01493:GXGXG motif	GATase_2
Solyc11g070060.2	170.1	40.3556	2.06741	0.000107548	0.00114244	-	SL3.0ch11	54904936	54910654	-	584	-	PF05907:Eukaryotic protein of unknown function (DUF866)	-
Solyc08g077400.2	10.277	45.2395	-2.13378	0.000107947	0.00114608	-	SL3.0ch08	61392778	61393245	-	468	-	PF04043:Plant invertase/pectin methylesterase inhibitor	-
Solyc02g067990.3	119.634	324.023	-1.42855	0.000109096	0.00115768	-	SL3.0ch02	38618758	38627615	-	2381	-	PF14661:HAUS augmin-like complex subunit 6 N-terminus	-
Solyc02g089540.3	1038.77	4479.1	-2.10884	0.000109228	0.00115847	-	SL3.0ch02	51959904	51963221	-	2226	-	PF00643:B-box zinc finger|PF06203:CCT motif	zf-B_box
Solyc01g059830.3	805.371	317.447	1.34206	0.000109935	0.00116536	-	SL3.0ch01	68581068	68585000	-	1294	-	PF00378:Enoyl-CoA hydratase/isomerase	ECH
Solyc06g063420.3	312.051	97.9945	1.66552	0.000110039	0.00116585	-	SL3.0ch06	40202758	40220216	-	2671	-	-	-
Solyc08g006800.2	12.7526	0	5.98248	0.00011039	0.00116895	-	SL3.0ch08	1349384	1353926	+	1619	-	-	-
Solyc02g064550.3	1271.41	2709.81	-1.0915	0.000110447	0.00116895	-	SL3.0ch02	36235130	36242720	-	1764	-	PF13911:AhpC/TSA antioxidant enzyme	-
Solyc05g018760.2	397.369	104.888	1.9301	0.000110789	0.00117195	-	SL3.0ch05	23553333	23556608	-	1131	-	PF13639:Ring finger domain	-
Solyc02g084030.3	204.54	464.542	-1.18832	0.000111243	0.00117614	-	SL3.0ch02	47801913	47806981	+	1440	-	PF01625:Peptide methionine sulfoxide reductase	PMSR
Solyc07g054280.1	33.1072	164.943	-2.32264	0.000112094	0.00118453	-	SL3.0ch07	62754037	62755551	-	1515	-	PF00282:Pyridoxal-dependent decarboxylase conserved domain	-
Solyc02g091680.3	909.392	338.394	1.4298	0.000113027	0.00119377	-	SL3.0ch02	53552249	53556463	-	2827	-	PF14310:Fibronectin type III-like domain|PF01915:Glycosyl hydrolase family 3 C-terminal domain|PF00933:Glycosyl hydrolase family 3 N terminal domain	Glyco_hydro_3_C
Solyc03g119270.2	549.803	1283.92	-1.22165	0.000113649	0.00119971	-	SL3.0ch03	69391136	69404310	-	4678	-	PF01602:Adaptin N terminal region|PF03129:Anticodon binding domain|PF13393:Histidyl-tRNA synthetase	HGTP_anticodon
Solyc08g006820.3	204.302	755.435	-1.88543	0.000113754	0.0012002	-	SL3.0ch08	1353545	1362433	-	5097	-	PF02990:Endomembrane protein 70	-
Solyc11g064920.2	564.789	201.855	1.48448	0.000114762	0.00120991	-	SL3.0ch11	50526826	50536177	+	2018	-	PF01979:Amidohydrolase family	Amidohydro_1
Solyc03g006100.3	85.6849	213.551	-1.31446	0.000114794	0.00120991	-	SL3.0ch03	764580	775330	+	6009	-	PF08263:Leucine rich repeat N-terminal domain|PF00069:Protein kinase domain|PF13855:Leucine rich repeat	LRRNT_2
Solyc01g100290.3	140.92	314.119	-1.151	0.000114856	0.00120993	-	SL3.0ch01	90241977	90248714	+	3436	-	PF14383:DUF761-associated sequence motif	-
Solyc06g071440.3	142.653	49.7909	1.50641	0.000115234	0.00121328	-	SL3.0ch06	44097701	44100282	+	985	-	PF04535:Domain of unknown function (DUF588)	-
novel.210	41.9691	2.14705	4.23334	0.000115895	0.0012196	-	SL3.0ch05	28883921	28885908	-	1988	-	-	-
Solyc09g091180.3	988.336	346.228	1.51535	0.000116097	0.0012211	-	SL3.0ch09	70975928	70981304	+	2085	-	PF00118:TCP-1/cpn60 chaperonin family	-
Solyc10g011815.1	13.2245	71.2936	-2.40152	0.00011652	0.00122491	-	SL3.0ch10	4030512	4031199	-	425	-	-	-
Solyc09g082450.1	59.1425	17.2087	1.78466	0.000116793	0.00122714	-	SL3.0ch09	68594762	68597275	-	2514	-	PF13041:PPR repeat family|PF14432:DYW family of nucleic acid deaminases	-
Solyc03g119540.3	2015.81	6217.33	-1.62495	0.000117228	0.00123107	-	SL3.0ch03	69603307	69604885	-	1484	-	PF00643:B-box zinc finger|PF06203:CCT motif	zf-B_box
Solyc07g007440.1	2.71024	30.6259	-3.46147	0.000117698	0.00123537	-	SL3.0ch07	2158367	2159629	+	1263	-	PF13639:Ring finger domain	-
Solyc10g074890.2	330.423	96.1023	1.77029	0.000117785	0.00123564	-	SL3.0ch10	58650044	58680780	-	6589	-	PF08263:Leucine rich repeat N-terminal domain|PF07714:Protein tyrosine kinase	LRRNT_2
Solyc03g083330.3	926.499	324.785	1.50974	0.000118113	0.00123844	-	SL3.0ch03	54583071	54590120	+	2928	-	PF00326:Prolyl oligopeptidase family|PF00930:Dipeptidyl peptidase IV (DPP IV) N-terminal region	-
Solyc08g076230.1	123.59	22.215	2.49737	0.000121545	0.00127377	-	SL3.0ch08	60365689	60366348	-	660	-	PF06217:GAGA binding protein-like family	-
Solyc04g077590.3	626.863	1294.78	-1.04627	0.000122316	0.00128119	-	SL3.0ch04	62628541	62632831	-	1915	-	-	-
Solyc09g064940.3	12935.4	2246.18	2.52593	0.000122425	0.00128167	-	SL3.0ch09	62711504	62719502	+	2117	-	PF02567:Phenazine biosynthesis-like protein|PF13902:R3H-associated N-terminal domain	-
Solyc02g080320.3	183.385	39.0952	2.25261	0.00012283	0.00128525	-	SL3.0ch02	45111992	45127544	-	7691	-	PF00849:RNA pseudouridylate synthase	-
Solyc07g045080.3	1.76979	40.0761	-4.42066	0.000122928	0.00128535	-	SL3.0ch07	58321570	58324113	+	1456	-	PF00107:Zinc-binding dehydrogenase|PF16884:N-terminal domain of oxidoreductase	ADH_zinc_N
Solyc02g062670.3	35.8626	111.139	-1.62627	0.000122967	0.00128535	-	SL3.0ch02	34943901	34947426	+	1847	-	PF01167:Tub family|PF00646:F-box domain	Tub
Solyc06g007460.3	20.5363	1.05609	4.01265	0.000123437	0.0012892	-	SL3.0ch06	1468114	1471667	-	758	-	PF17181:Epidermal patterning factor proteins	-
Solyc04g015610.3	13.0292	0	6.02692	0.000123462	0.0012892	-	SL3.0ch04	5920518	5923188	+	1442	-	PF04862:Protein of unknown function (DUF642)	-
Solyc10g007350.3	888.717	384.359	1.20595	0.000123637	0.00129036	-	SL3.0ch10	1730728	1735001	+	786	-	PF01381:Helix-turn-helix|PF08523:Multiprotein bridging factor 1	HTH_3
Solyc03g093460.3	77.758	277.569	-1.83634	0.000124913	0.00130301	-	SL3.0ch03	56173956	56177274	-	2455	-	PF00069:Protein kinase domain	Pkinase
Solyc11g010100.2	174.566	390.058	-1.15794	0.00012513	0.00130459	-	SL3.0ch11	3222419	3224730	+	1087	-	PF00071:Ras family	Ras
Solyc01g086720.3	44.899	150.286	-1.74765	0.000125418	0.00130692	-	SL3.0ch01	81552239	81555502	-	3264	-	PF08372:Plant phosphoribosyltransferase C-terminal|PF00168:C2 domain	C2
Solyc09g082270.3	85.3306	17.9708	2.25371	0.000125533	0.00130745	-	SL3.0ch09	68481348	68482825	-	676	-	PF14368:Probable lipid transfer	-
Solyc06g007930.3	132.076	292.858	-1.14763	0.00012589	0.00131049	-	SL3.0ch06	1802041	1807694	+	1701	-	PF03000:NPH3 family	-
Solyc01g106080.3	1837.18	625.302	1.55628	0.000126426	0.0013154	-	SL3.0ch01	93958890	93964952	-	2456	-	PF00171:Aldehyde dehydrogenase family	Aldedh
Solyc11g069580.2	53.2515	203.671	-1.92906	0.000126607	0.00131661	-	SL3.0ch11	54503753	54509485	-	2831	-	PF00520:Ion transport protein	Ion_trans
Solyc12g056650.2	925.549	418.926	1.1469	0.000126815	0.00131809	-	SL3.0ch12	63578700	63592772	-	4210	-	-	-
Solyc04g077050.3	332.502	785.861	-1.23847	0.000127089	0.00131977	-	SL3.0ch04	62102741	62107293	+	1814	-	PF01490:Transmembrane amino acid transporter protein	Aa_trans
Solyc02g062040.3	692.571	124.99	2.47665	0.000127161	0.00131977	-	SL3.0ch02	34158446	34161123	-	1448	-	PF13488:Glycine zipper|PF13639:Ring finger domain	-
Solyc06g073290.1	1260.68	5815.28	-2.20546	0.000127171	0.00131977	-	SL3.0ch06	45297831	45298622	+	792	-	PF05419:GUN4-like	-
Solyc03g033490.2	12.8789	0	5.99209	0.000128035	0.00132805	-	SL3.0ch03	5058544	5060827	-	1121	-	PF00314:Thaumatin family	Thaumatin
Solyc07g042930.3	475.817	165.518	1.52699	0.000129305	0.00134054	-	SL3.0ch07	56607306	56611884	+	3450	-	PF01694:Rhomboid family	Rhomboid
Solyc09g065880.3	51.4384	195.811	-1.92211	0.000130038	0.00134745	-	SL3.0ch09	64385352	64390186	-	2007	-	PF00646:F-box domain	F-box
Solyc10g047630.2	824.986	380.142	1.11566	0.000131415	0.00136102	-	SL3.0ch10	41432817	41437238	+	1787	-	PF00795:Carbon-nitrogen hydrolase	CN_hydrolase
Solyc03g117350.1	78.3949	187.987	-1.26011	0.000132305	0.00136954	-	SL3.0ch03	67980083	67981501	-	1419	-	PF01490:Transmembrane amino acid transporter protein	Aa_trans
Solyc07g054850.3	3172.45	468.415	2.7618	0.000133243	0.00137855	-	SL3.0ch07	63159014	63160707	+	1601	-	-	-
Solyc08g079500.3	1930.77	823.998	1.22924	0.000133678	0.00138233	-	SL3.0ch08	63125495	63131976	-	2206	-	PF10248:Myelodysplasia-myeloid leukemia factor 1-interacting protein	-
Solyc08g068920.3	134.324	36.9465	1.87779	0.000133783	0.00138272	-	SL3.0ch08	58051586	58062958	-	1991	-	PF03109:ABC1 family	ABC1
Solyc12g010025.1	2000.07	283.177	2.81631	0.000134027	0.00138454	-	SL3.0ch12	3152336	3154912	-	1614	-	PF02789:Cytosol aminopeptidase family, N-terminal domain|PF00883:Cytosol aminopeptidase family, catalytic domain	-
Solyc03g096460.3	82.3346	436.418	-2.41485	0.000134331	0.00138697	-	SL3.0ch03	59989078	59989923	+	756	-	PF01477:PLAT/LH2 domain	-
Solyc08g079460.3	251.744	579.284	-1.20145	0.000134502	0.00138803	-	SL3.0ch08	63102534	63108114	+	3586	-	PF08263:Leucine rich repeat N-terminal domain|PF13855:Leucine rich repeat|PF07714:Protein tyrosine kinase	LRRNT_2
Solyc04g064550.1	567.11	247.247	1.19361	0.000134585	0.00138817	-	SL3.0ch04	55737838	55739529	+	1692	-	PF03514:GRAS domain family	GRAS
Solyc02g080550.1	7.11733	43.4912	-2.63233	0.000135097	0.00139275	-	SL3.0ch02	45306367	45306675	-	309	-	-	-
Solyc07g018300.3	24.7857	84.1052	-1.77884	0.000135646	0.0013977	-	SL3.0ch07	10028004	10033476	-	1352	-	PF01336:OB-fold nucleic acid binding domain|PF08784:Replication protein A C terminal	tRNA_anti
Solyc08g079000.3	7.3343	51.2094	-2.86868	0.000136413	0.00140488	-	SL3.0ch08	62782027	62782951	-	618	-	-	-
novel.133	53.3544	4.31075	3.49854	0.000136998	0.00141019	-	SL3.0ch03	69217020	69217978	+	605	-	-	-
Solyc02g084680.2	12.3018	56.857	-2.22335	0.000137518	0.00141483	-	SL3.0ch02	48415577	48417733	+	1274	-	PF05142:Domain of unknown function (DUF702)	-
Solyc09g008320.3	25.5765	172.166	-2.75611	0.000138256	0.0014217	-	SL3.0ch09	1784020	1786709	+	1173	-	PF00722:Glycosyl hydrolases family 16|PF06955:Xyloglucan endo-transglycosylase (XET) C-terminus	-
Solyc11g011190.1	185.962	956.025	-2.36453	0.00013857	0.00142421	-	SL3.0ch11	4252289	4253335	-	1047	-	PF03016:Exostosin family	-
Solyc07g063733.1	113.737	565.772	-2.31798	0.000138986	0.00142776	-	SL3.0ch07	66244109	66246314	+	928	-	-	-
Solyc07g062870.3	1612.42	4511.2	-1.48488	0.000139096	0.00142817	-	SL3.0ch07	65636914	65640186	+	825	-	PF01649:Ribosomal protein S20	-
Solyc01g097510.3	432.426	186.849	1.21092	0.000139783	0.00143449	-	SL3.0ch01	88211126	88214492	-	1540	-	PF00191:Annexin	-
Solyc03g121240.1	45.2168	9.38387	2.26939	0.000140068	0.00143669	-	SL3.0ch03	70889723	70890865	-	1143	-	-	-
Solyc11g012990.1	0	10.8734	-6.03471	0.000140185	0.00143716	-	SL3.0ch11	5836908	5838333	+	723	-	PF04117:Mpv17 / PMP22 family	Mpv17_PMP22
Solyc02g085610.3	268.486	98.5116	1.44136	0.00014049	0.00143907	-	SL3.0ch02	49069500	49075075	-	1478	-	PF07777:G-box binding protein MFMR|PF00170:bZIP transcription factor	MFMR
Solyc08g007540.3	21.4715	98.3856	-2.19118	0.000140513	0.00143907	-	SL3.0ch08	2088414	2091677	-	1940	-	PF01842:ACT domain	ACT
Solyc05g052920.3	129.286	324.686	-1.32533	0.000141574	0.0014492	-	SL3.0ch05	63944777	63954705	-	1757	-	PF08245:Mur ligase middle domain	-
Solyc01g098790.2	32.5367	4.22447	2.8994	0.0001418	0.00145078	-	SL3.0ch01	89090126	89095494	+	4512	-	-	-
Solyc06g060800.3	133.448	33.6931	1.9985	0.000142575	0.00145798	-	SL3.0ch06	38944749	38955521	-	1068	-	PF03171:2OG-Fe(II) oxygenase superfamily|PF14226:non-haem dioxygenase in morphine synthesis N-terminal	2OG-FeII_Oxy
Solyc08g075680.3	42.2063	112.556	-1.41862	0.00014301	0.00146168	-	SL3.0ch08	59935915	59940414	+	2128	-	-	-
Solyc10g008710.3	0	12.7931	-6.30705	0.000143254	0.00146344	-	SL3.0ch10	2765223	2768698	-	1189	-	PF00657:GDSL-like Lipase/Acylhydrolase	Lipase_GDSL
Solyc01g058100.2	0	11.6704	-6.13056	0.000144837	0.00147887	-	SL3.0ch01	65141785	65142388	-	412	-	-	-
Solyc02g081600.3	171.367	378.917	-1.14794	0.00014495	0.00147928	-	SL3.0ch02	46047538	46049959	+	1301	-	PF02535:ZIP Zinc transporter	-
Solyc04g011530.3	284.794	98.491	1.52665	0.000145124	0.00148031	-	SL3.0ch04	3961733	3968830	+	1112	-	-	-
Solyc02g063000.3	808.516	4973.57	-2.62066	0.000145647	0.0014849	-	SL3.0ch02	35564497	35566351	-	1743	-	PF00201:UDP-glucoronosyl and UDP-glucosyl transferase	UDPGT
Solyc04g070983.1	875.341	389.465	1.1674	0.000146497	0.00149281	-	SL3.0ch04	57916251	57924028	+	1461	-	PF13243:Squalene-hopene cyclase C-terminal domain	-
Solyc04g080140.3	337.864	123.59	1.46445	0.000147601	0.00150292	-	SL3.0ch04	64482754	64495964	-	2649	-	PF13320:Domain of unknown function (DUF4091)	-
Solyc01g098990.3	829.149	1820.29	-1.13424	0.000147678	0.00150292	-	SL3.0ch01	89221886	89231782	+	5519	-	PF13041:PPR repeat family|PF14432:DYW family of nucleic acid deaminases	-
Solyc04g025940.3	2479.25	644.912	1.94444	0.000147712	0.00150292	-	SL3.0ch04	20269830	20278544	-	3448	-	PF02358:Trehalose-phosphatase|PF00982:Glycosyltransferase family 20	-
Solyc02g088190.3	82.1172	422.126	-2.36017	0.000148646	0.00151147	-	SL3.0ch02	50990063	50992374	+	1673	-	PF00249:Myb-like DNA-binding domain	Myb_DNA-binding
Solyc02g078390.3	2070.89	6403.52	-1.62828	0.000148701	0.00151147	-	SL3.0ch02	43654388	43665978	-	4135	-	PF01713:Smr domain|PF01979:Amidohydrolase family|PF00488:MutS domain V	Smr
Solyc04g026020.3	0.509976	19.9091	-5.11853	0.0001502	0.00152594	-	SL3.0ch04	19746616	19750215	-	2686	-	PF14576:Sieve element occlusion N-terminus|PF14577:Sieve element occlusion C-terminus	-
Solyc06g069665.1	80.4374	12.3792	2.64243	0.000150308	0.00152628	-	SL3.0ch06	43505374	43525673	+	12076	-	PF02181:Formin Homology 2 Domain	FH2
Solyc09g008550.3	278.392	687.841	-1.30291	0.000150641	0.00152889	-	SL3.0ch09	2036515	2038020	+	1506	-	PF02133:Permease for cytosine/purines, uracil, thiamine, allantoin	-
Solyc07g051930.2	89.9015	21.365	2.09072	0.000152525	0.00154723	-	SL3.0ch07	60600972	60602407	+	1302	-	PF00069:Protein kinase domain	Pkinase
[truncated: 20,469 more rows]
