# Supplementary material for: Candidate regulators of drought stress in tomato revealed by comparative transcriptomic and proteomic analyses
Source: Front Plant Sci. 2023 Oct 23;14:1282718. doi: 10.3389/fpls.2023.1282718 (PMC10627169; doi:10.3389/fpls.2023.1282718)
Supplement: Supplementary Figure 1 — The protein-protein interaction network of differentially expressed proteins. [file DataSheet_1.zip › Supplementary Material/Supplementary Table S3.xlsx]

## Sheet: Table SI 3
Supplementary Table S3: GO classification using the up-regulated genes of drought-stressed tomato plants.
Category	GOID	Description	GeneRatio	BgRatio	pvalue	padj	geneID	Count
BP	GO:0006950	response to stress	41/477	268/6685	2.01e-06	0.000723196	Solyc02g084850.3/Solyc01g057000.3/Solyc09g007270.3/Solyc02g084840.3/Solyc01g109920.2/Solyc01g097240.3/Solyc07g053200.3/Solyc02g087110.3/Solyc03g095650.3/Solyc02g062390.3/Solyc03g006700.3/Solyc09g090970.3/Solyc09g091000.3/Solyc04g082200.2/Solyc04g071610.3/Solyc02g080530.3/Solyc07g047790.3/Solyc05g052280.3/Solyc07g066320.3/Solyc06g084540.3/Solyc06g036290.3/Solyc03g119060.3/Solyc04g045660.3/Solyc04g…	41
BP	GO:0009072	aromatic amino acid family metabolic process	8/477	24/6685	0.000167759	0.0301966	Solyc12g014100.2/Solyc01g105370.3/Solyc04g014730.3/Solyc10g049970.2/Solyc01g107700.3/Solyc04g009620.3/Solyc01g105420.3/Solyc01g107695.1	8
BP	GO:0009628	response to abiotic stimulus	5/477	10/6685	0.000337815	0.0405378	Solyc02g084850.3/Solyc02g084840.3/Solyc01g109920.2/Solyc02g062390.3/Solyc04g082200.2	5
BP	GO:0006979	response to oxidative stress	14/477	73/6685	0.000541469	0.0487322	Solyc09g007270.3/Solyc02g087110.3/Solyc03g006700.3/Solyc02g080530.3/Solyc05g052280.3/Solyc03g119060.3/Solyc03g025380.3/Solyc06g050440.3/Solyc08g080940.3/Solyc12g096520.2/Solyc11g010120.2/Solyc08g006720.3/Solyc03g006810.3/Solyc10g047110.2	14
BP	GO:1901565	organonitrogen compound catabolic process	8/477	34/6685	0.00219729	0.158205	Solyc12g014100.2/Solyc06g053980.3/Solyc10g049970.2/Solyc02g082920.3/Solyc02g082930.3/Solyc01g107700.3/Solyc10g055810.2/Solyc01g107695.1	8
BP	GO:0016054	organic acid catabolic process	4/477	10/6685	0.0038003	0.183979	Solyc12g014100.2/Solyc10g049970.2/Solyc01g107700.3/Solyc01g107695.1	4
BP	GO:0046395	carboxylic acid catabolic process	4/477	10/6685	0.0038003	0.183979	Solyc12g014100.2/Solyc10g049970.2/Solyc01g107700.3/Solyc01g107695.1	4
BP	GO:0044282	small molecule catabolic process	5/477	16/6685	0.00408841	0.183979	Solyc12g014100.2/Solyc10g049970.2/Solyc06g062430.3/Solyc01g107700.3/Solyc01g107695.1	5
BP	GO:0005975	carbohydrate metabolic process	44/477	419/6685	0.00550408	0.220163	Solyc06g050130.3/Solyc09g091030.3/Solyc09g098590.3/Solyc06g005960.3/Solyc07g006500.3/Solyc05g013720.3/Solyc03g095710.3/Solyc06g051930.3/Solyc04g015200.3/Solyc07g042550.3/Solyc08g075530.3/Solyc07g006850.2/Solyc02g093830.3/Solyc06g073740.3/Solyc08g007420.3/Solyc12g008510.2/Solyc04g016470.3/Solyc01g010250.3/Solyc04g082400.3/Solyc06g062430.3/Solyc01g095470.3/Solyc01g005210.3/Solyc04g077030.3/Solyc02g…	44
BP	GO:0044712	single-organism catabolic process	11/477	66/6685	0.00647089	0.232952	Solyc12g014100.2/Solyc06g053980.3/Solyc10g049970.2/Solyc06g051930.3/Solyc04g015200.3/Solyc06g062430.3/Solyc06g051920.3/Solyc01g094570.3/Solyc01g107700.3/Solyc01g107695.1/Solyc03g007810.3	11
BP	GO:0044281	small molecule metabolic process	38/477	369/6685	0.012972	0.42454	Solyc04g006970.3/Solyc12g014100.2/Solyc07g062530.3/Solyc03g098240.3/Solyc01g105370.3/Solyc04g009960.3/Solyc04g014730.3/Solyc09g098590.3/Solyc10g049970.2/Solyc06g007180.3/Solyc10g076600.2/Solyc06g051930.3/Solyc04g015200.3/Solyc12g056940.2/Solyc02g093830.3/Solyc03g063110.3/Solyc06g062430.3/Solyc01g056850.3/Solyc03g044430.3/Solyc06g072740.1/Solyc08g006700.3/Solyc08g067410.2/Solyc04g071140.3/Solyc06g…	38
BP	GO:0019752	carboxylic acid metabolic process	26/477	239/6685	0.0196654	0.571516	Solyc04g006970.3/Solyc12g014100.2/Solyc07g062530.3/Solyc03g098240.3/Solyc01g105370.3/Solyc04g009960.3/Solyc04g014730.3/Solyc10g049970.2/Solyc06g007180.3/Solyc10g076600.2/Solyc06g051930.3/Solyc04g015200.3/Solyc12g056940.2/Solyc03g063110.3/Solyc08g067410.2/Solyc04g071140.3/Solyc06g051920.3/Solyc01g107700.3/Solyc12g099440.2/Solyc12g007170.2/Solyc09g083050.3/Solyc07g063010.3/Solyc04g009620.3/Solyc01g…	26
BP	GO:0043436	oxoacid metabolic process	26/477	242/6685	0.0226742	0.571516	Solyc04g006970.3/Solyc12g014100.2/Solyc07g062530.3/Solyc03g098240.3/Solyc01g105370.3/Solyc04g009960.3/Solyc04g014730.3/Solyc10g049970.2/Solyc06g007180.3/Solyc10g076600.2/Solyc06g051930.3/Solyc04g015200.3/Solyc12g056940.2/Solyc03g063110.3/Solyc08g067410.2/Solyc04g071140.3/Solyc06g051920.3/Solyc01g107700.3/Solyc12g099440.2/Solyc12g007170.2/Solyc09g083050.3/Solyc07g063010.3/Solyc04g009620.3/Solyc01g…	26
BP	GO:0006082	organic acid metabolic process	26/477	243/6685	0.0237532	0.571516	Solyc04g006970.3/Solyc12g014100.2/Solyc07g062530.3/Solyc03g098240.3/Solyc01g105370.3/Solyc04g009960.3/Solyc04g014730.3/Solyc10g049970.2/Solyc06g007180.3/Solyc10g076600.2/Solyc06g051930.3/Solyc04g015200.3/Solyc12g056940.2/Solyc03g063110.3/Solyc08g067410.2/Solyc04g071140.3/Solyc06g051920.3/Solyc01g107700.3/Solyc12g099440.2/Solyc12g007170.2/Solyc09g083050.3/Solyc07g063010.3/Solyc04g009620.3/Solyc01g…	26
BP	GO:0044723	single-organism carbohydrate metabolic process	16/477	132/6685	0.0250802	0.571516	Solyc09g098590.3/Solyc07g006500.3/Solyc06g051930.3/Solyc04g015200.3/Solyc07g042550.3/Solyc02g093830.3/Solyc06g062430.3/Solyc01g005210.3/Solyc04g025940.3/Solyc03g005450.3/Solyc06g051920.3/Solyc06g068860.3/Solyc06g072380.3/Solyc01g100960.3/Solyc03g007810.3/Solyc12g015770.2	16
BP	GO:0032787	monocarboxylic acid metabolic process	12/477	90/6685	0.0254007	0.571516	Solyc06g007180.3/Solyc06g051930.3/Solyc04g015200.3/Solyc12g056940.2/Solyc03g063110.3/Solyc08g067410.2/Solyc06g051920.3/Solyc12g099440.2/Solyc12g007170.2/Solyc09g083050.3/Solyc07g063010.3/Solyc03g007810.3	12
BP	GO:0006631	fatty acid metabolic process	7/477	45/6685	0.0385016	0.781605	Solyc12g056940.2/Solyc03g063110.3/Solyc08g067410.2/Solyc12g099440.2/Solyc12g007170.2/Solyc09g083050.3/Solyc07g063010.3	7
BP	GO:0019318	hexose metabolic process	3/477	12/6685	0.0489473	0.781605	Solyc02g093830.3/Solyc06g068860.3/Solyc01g100960.3	3
BP	GO:0019439	aromatic compound catabolic process	5/477	29/6685	0.0518196	0.781605	Solyc12g014100.2/Solyc06g053980.3/Solyc10g049970.2/Solyc01g107700.3/Solyc01g107695.1	5
BP	GO:1901361	organic cyclic compound catabolic process	5/477	29/6685	0.0518196	0.781605	Solyc12g014100.2/Solyc06g053980.3/Solyc10g049970.2/Solyc01g107700.3/Solyc01g107695.1	5
BP	GO:1901575	organic substance catabolic process	19/477	181/6685	0.0568321	0.781605	Solyc12g014100.2/Solyc06g053980.3/Solyc09g091030.3/Solyc10g049970.2/Solyc06g051930.3/Solyc04g015200.3/Solyc02g082920.3/Solyc08g078140.3/Solyc06g062430.3/Solyc02g082930.3/Solyc06g051920.3/Solyc01g094570.3/Solyc01g107700.3/Solyc10g055810.2/Solyc01g099290.3/Solyc04g024420.3/Solyc01g107695.1/Solyc03g007810.3/Solyc04g007120.3	19
BP	GO:0005996	monosaccharide metabolic process	3/477	13/6685	0.0603625	0.781605	Solyc02g093830.3/Solyc06g068860.3/Solyc01g100960.3	3
BP	GO:0006576	cellular biogenic amine metabolic process	3/477	13/6685	0.0603625	0.781605	Solyc10g049970.2/Solyc01g107700.3/Solyc01g107695.1	3
BP	GO:0044106	cellular amine metabolic process	3/477	13/6685	0.0603625	0.781605	Solyc10g049970.2/Solyc01g107700.3/Solyc01g107695.1	3
BP	GO:0009073	aromatic amino acid family biosynthetic process	3/477	14/6685	0.0728947	0.781605	Solyc01g105370.3/Solyc04g009620.3/Solyc01g105420.3	3
BP	GO:0009056	catabolic process	19/477	188/6685	0.0768875	0.781605	Solyc12g014100.2/Solyc06g053980.3/Solyc09g091030.3/Solyc10g049970.2/Solyc06g051930.3/Solyc04g015200.3/Solyc02g082920.3/Solyc08g078140.3/Solyc06g062430.3/Solyc02g082930.3/Solyc06g051920.3/Solyc01g094570.3/Solyc01g107700.3/Solyc10g055810.2/Solyc01g099290.3/Solyc04g024420.3/Solyc01g107695.1/Solyc03g007810.3/Solyc04g007120.3	19
BP	GO:0042221	response to chemical	14/477	131/6685	0.0827775	0.781605	Solyc02g084850.3/Solyc02g084840.3/Solyc10g054100.2/Solyc01g109920.2/Solyc02g062390.3/Solyc01g096340.3/Solyc04g082200.2/Solyc04g074860.3/Solyc03g063730.3/Solyc11g013480.2/Solyc05g056040.3/Solyc12g042077.1/Solyc11g065820.2/Solyc10g051130.2	14
BP	GO:0006022	aminoglycan metabolic process	3/477	15/6685	0.0864768	0.781605	Solyc02g082920.3/Solyc02g082930.3/Solyc10g055810.2	3
BP	GO:0006026	aminoglycan catabolic process	3/477	15/6685	0.0864768	0.781605	Solyc02g082920.3/Solyc02g082930.3/Solyc10g055810.2	3
BP	GO:0006030	chitin metabolic process	3/477	15/6685	0.0864768	0.781605	Solyc02g082920.3/Solyc02g082930.3/Solyc10g055810.2	3
BP	GO:0006032	chitin catabolic process	3/477	15/6685	0.0864768	0.781605	Solyc02g082920.3/Solyc02g082930.3/Solyc10g055810.2	3
BP	GO:0006040	amino sugar metabolic process	3/477	15/6685	0.0864768	0.781605	Solyc02g082920.3/Solyc02g082930.3/Solyc10g055810.2	3
BP	GO:0016998	cell wall macromolecule catabolic process	3/477	15/6685	0.0864768	0.781605	Solyc02g082920.3/Solyc02g082930.3/Solyc10g055810.2	3
BP	GO:0044036	cell wall macromolecule metabolic process	3/477	15/6685	0.0864768	0.781605	Solyc02g082920.3/Solyc02g082930.3/Solyc10g055810.2	3
BP	GO:0046348	amino sugar catabolic process	3/477	15/6685	0.0864768	0.781605	Solyc02g082920.3/Solyc02g082930.3/Solyc10g055810.2	3
BP	GO:1901071	glucosamine-containing compound metabolic process	3/477	15/6685	0.0864768	0.781605	Solyc02g082920.3/Solyc02g082930.3/Solyc10g055810.2	3
BP	GO:1901072	glucosamine-containing compound catabolic process	3/477	15/6685	0.0864768	0.781605	Solyc02g082920.3/Solyc02g082930.3/Solyc10g055810.2	3
BP	GO:0009308	amine metabolic process	4/477	24/6685	0.0873572	0.781605	Solyc08g079430.3/Solyc10g049970.2/Solyc01g107700.3/Solyc01g107695.1	4
BP	GO:0045017	glycerolipid biosynthetic process	4/477	24/6685	0.0873572	0.781605	Solyc07g053890.3/Solyc01g095930.3/Solyc04g007520.3/Solyc09g059950.3	4
BP	GO:0005984	disaccharide metabolic process	5/477	34/6685	0.0910898	0.781605	Solyc09g098590.3/Solyc07g006500.3/Solyc07g042550.3/Solyc01g005210.3/Solyc04g025940.3	5
BP	GO:0006508	proteolysis	27/477	290/6685	0.0911872	0.781605	Solyc02g081550.3/Solyc11g008260.2/Solyc07g041900.3/Solyc08g065610.3/Solyc01g087820.2/Solyc01g087790.2/Solyc02g090180.3/Solyc08g078140.3/Solyc12g088670.2/Solyc01g108600.3/Solyc10g050840.2/Solyc01g009380.3/Solyc03g111730.3/Solyc03g083330.3/Solyc12g010025.1/Solyc00g187050.3/Solyc03g111180.3/Solyc12g010040.2/Solyc01g111400.3/Solyc12g095910.2/Solyc01g099290.3/Solyc08g079160.3/Solyc02g071560.3/Solyc04g…	27
BP	GO:0006629	lipid metabolic process	27/477	290/6685	0.0911872	0.781605	Solyc03g117800.3/Solyc07g017510.3/Solyc03g007960.3/Solyc07g053890.3/Solyc12g056940.2/Solyc12g038160.2/Solyc01g095930.3/Solyc03g063110.3/Solyc06g074680.3/Solyc04g007520.3/Solyc08g067410.2/Solyc08g044260.3/Solyc11g006270.2/Solyc01g094570.3/Solyc01g079600.3/Solyc03g123750.3/Solyc12g099440.2/Solyc02g080880.3/Solyc12g007170.2/Solyc09g083050.3/Solyc07g063010.3/Solyc01g095720.3/Solyc09g059950.3/Solyc03g…	27
BP	GO:0006066	alcohol metabolic process	3/477	17/6685	0.11649	0.953099	Solyc06g062430.3/Solyc06g072740.1/Solyc06g072380.3	3
BP	GO:0019751	polyol metabolic process	3/477	17/6685	0.11649	0.953099	Solyc06g062430.3/Solyc06g072740.1/Solyc06g072380.3	3
BP	GO:0046700	heterocycle catabolic process	4/477	27/6685	0.122379	0.979029	Solyc06g053980.3/Solyc10g049970.2/Solyc01g107700.3/Solyc01g107695.1	4
BP	GO:0044248	cellular catabolic process	13/477	129/6685	0.129349	0.993317	Solyc12g014100.2/Solyc06g053980.3/Solyc10g049970.2/Solyc02g082920.3/Solyc08g078140.3/Solyc06g062430.3/Solyc02g082930.3/Solyc01g107700.3/Solyc10g055810.2/Solyc01g099290.3/Solyc04g024420.3/Solyc01g107695.1/Solyc04g007120.3	13
BP	GO:0009311	oligosaccharide metabolic process	5/477	38/6685	0.130914	0.993317	Solyc09g098590.3/Solyc07g006500.3/Solyc07g042550.3/Solyc01g005210.3/Solyc04g025940.3	5
BP	GO:0048518	positive regulation of biological process	3/477	18/6685	0.13276	0.993317	Solyc06g076960.2/Solyc08g006700.3/Solyc03g115650.3	3
BP	GO:0044270	cellular nitrogen compound catabolic process	4/477	28/6685	0.135201	0.993317	Solyc06g053980.3/Solyc10g049970.2/Solyc01g107700.3/Solyc01g107695.1	4
BP	GO:1901136	carbohydrate derivative catabolic process	3/477	19/6685	0.149764	0.999999	Solyc02g082920.3/Solyc02g082930.3/Solyc10g055810.2	3
BP	GO:1901615	organic hydroxy compound metabolic process	3/477	19/6685	0.149764	0.999999	Solyc06g062430.3/Solyc06g072740.1/Solyc06g072380.3	3
BP	GO:0016052	carbohydrate catabolic process	6/477	51/6685	0.153321	0.999999	Solyc09g091030.3/Solyc06g051930.3/Solyc04g015200.3/Solyc06g062430.3/Solyc06g051920.3/Solyc03g007810.3	6
BP	GO:0044724	single-organism carbohydrate catabolic process	5/477	41/6685	0.165095	0.999999	Solyc06g051930.3/Solyc04g015200.3/Solyc06g062430.3/Solyc06g051920.3/Solyc03g007810.3	5
BP	GO:0009060	aerobic respiration	2/477	11/6685	0.182585	0.999999	Solyc04g006970.3/Solyc07g062530.3	2
BP	GO:0005992	trehalose biosynthetic process	3/477	21/6685	0.185634	0.999999	Solyc07g006500.3/Solyc01g005210.3/Solyc04g025940.3	3
BP	GO:0006457	protein folding	8/477	78/6685	0.190727	0.999999	Solyc11g071830.2/Solyc01g100370.3/Solyc07g047790.3/Solyc06g036290.3/Solyc05g056385.1/Solyc11g006070.2/Solyc06g076970.3/Solyc02g077670.3	8
BP	GO:0008610	lipid biosynthetic process	11/477	116/6685	0.203947	0.999999	Solyc03g117800.3/Solyc03g007960.3/Solyc07g053890.3/Solyc12g056940.2/Solyc01g095930.3/Solyc04g007520.3/Solyc08g067410.2/Solyc08g044260.3/Solyc09g083050.3/Solyc09g059950.3/Solyc03g065250.3	11
BP	GO:0005991	trehalose metabolic process	3/477	22/6685	0.204339	0.999999	Solyc07g006500.3/Solyc01g005210.3/Solyc04g025940.3	3
BP	GO:0005985	sucrose metabolic process	2/477	12/6685	0.209312	0.999999	Solyc09g098590.3/Solyc07g042550.3	2
BP	GO:0006298	mismatch repair	2/477	12/6685	0.209312	0.999999	Solyc04g045660.3/Solyc03g025890.2	2
BP	GO:0006415	translational termination	2/477	12/6685	0.209312	0.999999	Solyc03g115650.3/Solyc01g100420.3	2
BP	GO:0031123	RNA 3'-end processing	2/477	12/6685	0.209312	0.999999	Solyc01g058260.3/Solyc01g009630.3	2
BP	GO:0072330	monocarboxylic acid biosynthetic process	4/477	34/6685	0.221713	0.999999	Solyc06g007180.3/Solyc12g056940.2/Solyc08g067410.2/Solyc09g083050.3	4
BP	GO:0046351	disaccharide biosynthetic process	3/477	23/6685	0.22345	0.999999	Solyc07g006500.3/Solyc01g005210.3/Solyc04g025940.3	3
BP	GO:0006520	cellular amino acid metabolic process	11/477	119/6685	0.227748	0.999999	Solyc12g014100.2/Solyc01g105370.3/Solyc04g009960.3/Solyc04g014730.3/Solyc10g049970.2/Solyc06g007180.3/Solyc10g076600.2/Solyc01g107700.3/Solyc04g009620.3/Solyc01g105420.3/Solyc01g107695.1	11
BP	GO:0035556	intracellular signal transduction	6/477	58/6685	0.230885	0.999999	Solyc03g115370.3/Solyc06g053710.3/Solyc12g017570.2/Solyc05g052760.3/Solyc01g008130.3/Solyc01g098400.3	6
BP	GO:0044262	cellular carbohydrate metabolic process	10/477	107/6685	0.231747	0.999999	Solyc09g098590.3/Solyc07g006500.3/Solyc07g042550.3/Solyc07g006850.2/Solyc06g062430.3/Solyc01g005210.3/Solyc04g025940.3/Solyc03g005450.3/Solyc06g072380.3/Solyc12g015770.2	10
BP	GO:0048522	positive regulation of cellular process	2/477	13/6685	0.236394	0.999999	Solyc08g006700.3/Solyc03g115650.3	2
BP	GO:0006096	glycolytic process	4/477	36/6685	0.253275	0.999999	Solyc06g051930.3/Solyc04g015200.3/Solyc06g051920.3/Solyc03g007810.3	4
BP	GO:0006165	nucleoside diphosphate phosphorylation	4/477	36/6685	0.253275	0.999999	Solyc06g051930.3/Solyc04g015200.3/Solyc06g051920.3/Solyc03g007810.3	4
BP	GO:0006757	ATP generation from ADP	4/477	36/6685	0.253275	0.999999	Solyc06g051930.3/Solyc04g015200.3/Solyc06g051920.3/Solyc03g007810.3	4
BP	GO:0009132	nucleoside diphosphate metabolic process	4/477	36/6685	0.253275	0.999999	Solyc06g051930.3/Solyc04g015200.3/Solyc06g051920.3/Solyc03g007810.3	4
BP	GO:0009135	purine nucleoside diphosphate metabolic process	4/477	36/6685	0.253275	0.999999	Solyc06g051930.3/Solyc04g015200.3/Solyc06g051920.3/Solyc03g007810.3	4
BP	GO:0009179	purine ribonucleoside diphosphate metabolic process	4/477	36/6685	0.253275	0.999999	Solyc06g051930.3/Solyc04g015200.3/Solyc06g051920.3/Solyc03g007810.3	4
BP	GO:0009185	ribonucleoside diphosphate metabolic process	4/477	36/6685	0.253275	0.999999	Solyc06g051930.3/Solyc04g015200.3/Solyc06g051920.3/Solyc03g007810.3	4
BP	GO:0046031	ADP metabolic process	4/477	36/6685	0.253275	0.999999	Solyc06g051930.3/Solyc04g015200.3/Solyc06g051920.3/Solyc03g007810.3	4
BP	GO:0046939	nucleotide phosphorylation	4/477	36/6685	0.253275	0.999999	Solyc06g051930.3/Solyc04g015200.3/Solyc06g051920.3/Solyc03g007810.3	4
BP	GO:0006952	defense response	5/477	48/6685	0.255879	0.999999	Solyc01g097240.3/Solyc03g095650.3/Solyc09g090970.3/Solyc09g091000.3/Solyc05g007100.3	5
BP	GO:1901605	alpha-amino acid metabolic process	5/477	48/6685	0.255879	0.999999	Solyc12g014100.2/Solyc10g049970.2/Solyc06g007180.3/Solyc01g107700.3/Solyc01g107695.1	5
BP	GO:0006090	pyruvate metabolic process	4/477	37/6685	0.269392	0.999999	Solyc06g051930.3/Solyc04g015200.3/Solyc06g051920.3/Solyc03g007810.3	4
BP	GO:0046486	glycerolipid metabolic process	5/477	49/6685	0.26977	0.999999	Solyc07g017510.3/Solyc07g053890.3/Solyc01g095930.3/Solyc04g007520.3/Solyc09g059950.3	5
BP	GO:0044255	cellular lipid metabolic process	12/477	137/6685	0.27129	0.999999	Solyc07g017510.3/Solyc07g053890.3/Solyc12g056940.2/Solyc01g095930.3/Solyc03g063110.3/Solyc04g007520.3/Solyc08g067410.2/Solyc12g099440.2/Solyc12g007170.2/Solyc09g083050.3/Solyc07g063010.3/Solyc09g059950.3	12
BP	GO:0019725	cellular homeostasis	9/477	100/6685	0.283363	0.999999	Solyc12g019740.2/Solyc05g052470.3/Solyc05g018700.3/Solyc05g056385.1/Solyc09g091840.3/Solyc02g079960.3/Solyc11g008470.2/Solyc01g008130.3/Solyc03g112770.3	9
BP	GO:0019362	pyridine nucleotide metabolic process	5/477	50/6685	0.283819	0.999999	Solyc06g051930.3/Solyc04g015200.3/Solyc03g044430.3/Solyc06g051920.3/Solyc03g007810.3	5
BP	GO:0046496	nicotinamide nucleotide metabolic process	5/477	50/6685	0.283819	0.999999	Solyc06g051930.3/Solyc04g015200.3/Solyc03g044430.3/Solyc06g051920.3/Solyc03g007810.3	5
BP	GO:0015980	energy derivation by oxidation of organic compounds	2/477	15/6685	0.290901	0.999999	Solyc04g006970.3/Solyc07g062530.3	2
BP	GO:0043241	protein complex disassembly	2/477	15/6685	0.290901	0.999999	Solyc03g115650.3/Solyc01g100420.3	2
BP	GO:0043624	cellular protein complex disassembly	2/477	15/6685	0.290901	0.999999	Solyc03g115650.3/Solyc01g100420.3	2
BP	GO:0045333	cellular respiration	2/477	15/6685	0.290901	0.999999	Solyc04g006970.3/Solyc07g062530.3	2
BP	GO:0006733	oxidoreduction coenzyme metabolic process	5/477	51/6685	0.298004	0.999999	Solyc06g051930.3/Solyc04g015200.3/Solyc03g044430.3/Solyc06g051920.3/Solyc03g007810.3	5
BP	GO:0006855	drug transmembrane transport	5/477	51/6685	0.298004	0.999999	Solyc10g054100.2/Solyc04g074860.3/Solyc03g063730.3/Solyc11g065820.2/Solyc10g051130.2	5
BP	GO:0015893	drug transport	5/477	51/6685	0.298004	0.999999	Solyc10g054100.2/Solyc04g074860.3/Solyc03g063730.3/Solyc11g065820.2/Solyc10g051130.2	5
BP	GO:0042493	response to drug	5/477	51/6685	0.298004	0.999999	Solyc10g054100.2/Solyc04g074860.3/Solyc03g063730.3/Solyc11g065820.2/Solyc10g051130.2	5
BP	GO:0072524	pyridine-containing compound metabolic process	5/477	51/6685	0.298004	0.999999	Solyc06g051930.3/Solyc04g015200.3/Solyc03g044430.3/Solyc06g051920.3/Solyc03g007810.3	5
BP	GO:0009312	oligosaccharide biosynthetic process	3/477	27/6685	0.302493	0.999999	Solyc07g006500.3/Solyc01g005210.3/Solyc04g025940.3	3
BP	GO:0009607	response to biotic stimulus	3/477	27/6685	0.302493	0.999999	Solyc01g097240.3/Solyc09g090970.3/Solyc09g091000.3	3
BP	GO:0044711	single-organism biosynthetic process	24/477	301/6685	0.313252	0.999999	Solyc03g117800.3/Solyc01g105370.3/Solyc03g007960.3/Solyc07g006500.3/Solyc06g007180.3/Solyc07g053890.3/Solyc12g056940.2/Solyc01g095930.3/Solyc01g056850.3/Solyc01g005210.3/Solyc03g044430.3/Solyc04g007520.3/Solyc04g025940.3/Solyc03g005450.3/Solyc08g006700.3/Solyc08g067410.2/Solyc08g044260.3/Solyc06g006080.3/Solyc09g083050.3/Solyc04g009620.3/Solyc09g059950.3/Solyc03g065250.3/Solyc01g105420.3/Solyc12g…	24
BP	GO:0009117	nucleotide metabolic process	9/477	103/6685	0.313285	0.999999	Solyc09g098590.3/Solyc06g051930.3/Solyc04g015200.3/Solyc01g056850.3/Solyc03g044430.3/Solyc08g006700.3/Solyc06g051920.3/Solyc02g091130.3/Solyc03g007810.3	9
BP	GO:0022411	cellular component disassembly	2/477	16/6685	0.318024	0.999999	Solyc03g115650.3/Solyc01g100420.3	2
BP	GO:0032984	macromolecular complex disassembly	2/477	16/6685	0.318024	0.999999	Solyc03g115650.3/Solyc01g100420.3	2
BP	GO:0015698	inorganic anion transport	3/477	28/6685	0.322568	0.999999	Solyc03g119930.1/Solyc12g043030.2/Solyc02g068080.3	3
BP	GO:0042592	homeostatic process	9/477	105/6685	0.333604	0.999999	Solyc12g019740.2/Solyc05g052470.3/Solyc05g018700.3/Solyc05g056385.1/Solyc09g091840.3/Solyc02g079960.3/Solyc11g008470.2/Solyc01g008130.3/Solyc03g112770.3	9
BP	GO:0006633	fatty acid biosynthetic process	3/477	29/6685	0.342648	0.999999	Solyc12g056940.2/Solyc08g067410.2/Solyc09g083050.3	3
BP	GO:0007186	G-protein coupled receptor signaling pathway	2/477	17/6685	0.344896	0.999999	Solyc03g115370.3/Solyc03g097970.3	2
BP	GO:0046474	glycerophospholipid biosynthetic process	2/477	17/6685	0.344896	0.999999	Solyc04g007520.3/Solyc09g059950.3	2
BP	GO:0006753	nucleoside phosphate metabolic process	9/477	108/6685	0.364482	0.999999	Solyc09g098590.3/Solyc06g051930.3/Solyc04g015200.3/Solyc01g056850.3/Solyc03g044430.3/Solyc08g006700.3/Solyc06g051920.3/Solyc02g091130.3/Solyc03g007810.3	9
BP	GO:0016053	organic acid biosynthetic process	7/477	82/6685	0.368576	0.999999	Solyc01g105370.3/Solyc06g007180.3/Solyc12g056940.2/Solyc08g067410.2/Solyc09g083050.3/Solyc04g009620.3/Solyc01g105420.3	7
BP	GO:0046394	carboxylic acid biosynthetic process	7/477	82/6685	0.368576	0.999999	Solyc01g105370.3/Solyc06g007180.3/Solyc12g056940.2/Solyc08g067410.2/Solyc09g083050.3/Solyc04g009620.3/Solyc01g105420.3	7
BP	GO:0006091	generation of precursor metabolites and energy	6/477	69/6685	0.369874	0.999999	Solyc04g006970.3/Solyc07g062530.3/Solyc06g051930.3/Solyc04g015200.3/Solyc06g051920.3/Solyc03g007810.3	6
BP	GO:0045454	cell redox homeostasis	8/477	98/6685	0.399992	0.999999	Solyc12g019740.2/Solyc05g018700.3/Solyc05g056385.1/Solyc09g091840.3/Solyc02g079960.3/Solyc11g008470.2/Solyc01g008130.3/Solyc03g112770.3	8
BP	GO:0007165	signal transduction	12/477	154/6685	0.419127	0.999999	Solyc03g115370.3/Solyc09g018280.1/Solyc06g007430.2/Solyc09g075440.3/Solyc08g006700.3/Solyc06g053710.3/Solyc06g050300.2/Solyc03g097970.3/Solyc12g017570.2/Solyc05g052760.3/Solyc01g008130.3/Solyc01g098400.3	12
BP	GO:0023052	signaling	12/477	154/6685	0.419127	0.999999	Solyc03g115370.3/Solyc09g018280.1/Solyc06g007430.2/Solyc09g075440.3/Solyc08g006700.3/Solyc06g053710.3/Solyc06g050300.2/Solyc03g097970.3/Solyc12g017570.2/Solyc05g052760.3/Solyc01g008130.3/Solyc01g098400.3	12
BP	GO:0044700	single organism signaling	12/477	154/6685	0.419127	0.999999	Solyc03g115370.3/Solyc09g018280.1/Solyc06g007430.2/Solyc09g075440.3/Solyc08g006700.3/Solyc06g053710.3/Solyc06g050300.2/Solyc03g097970.3/Solyc12g017570.2/Solyc05g052760.3/Solyc01g008130.3/Solyc01g098400.3	12
BP	GO:0065008	regulation of biological quality	10/477	129/6685	0.440663	0.999999	Solyc12g019740.2/Solyc05g052470.3/Solyc05g018700.3/Solyc05g056385.1/Solyc09g091840.3/Solyc02g079960.3/Solyc09g059270.3/Solyc11g008470.2/Solyc01g008130.3/Solyc03g112770.3	10
BP	GO:0034637	cellular carbohydrate biosynthetic process	5/477	61/6685	0.442439	0.999999	Solyc07g006500.3/Solyc01g005210.3/Solyc04g025940.3/Solyc03g005450.3/Solyc12g015770.2	5
BP	GO:0044283	small molecule biosynthetic process	8/477	102/6685	0.444378	0.999999	Solyc01g105370.3/Solyc06g007180.3/Solyc12g056940.2/Solyc08g067410.2/Solyc06g006080.3/Solyc09g083050.3/Solyc04g009620.3/Solyc01g105420.3	8
BP	GO:0008652	cellular amino acid biosynthetic process	4/477	48/6685	0.450785	0.999999	Solyc01g105370.3/Solyc06g007180.3/Solyc04g009620.3/Solyc01g105420.3	4
BP	GO:0046034	ATP metabolic process	5/477	63/6685	0.470862	0.999999	Solyc06g051930.3/Solyc04g015200.3/Solyc06g051920.3/Solyc02g091130.3/Solyc03g007810.3	5
BP	GO:0001522	pseudouridine synthesis	2/477	22/6685	0.472415	0.999999	Solyc07g054460.3/Solyc02g080320.3	2
BP	GO:0006334	nucleosome assembly	2/477	22/6685	0.472415	0.999999	Solyc02g084240.3/Solyc02g067370.3	2
BP	GO:0031497	chromatin assembly	2/477	22/6685	0.472415	0.999999	Solyc02g084240.3/Solyc02g067370.3	2
BP	GO:0034728	nucleosome organization	2/477	22/6685	0.472415	0.999999	Solyc02g084240.3/Solyc02g067370.3	2
BP	GO:0043933	macromolecular complex subunit organization	6/477	77/6685	0.473651	0.999999	Solyc07g062860.3/Solyc02g084240.3/Solyc02g067370.3/Solyc03g115650.3/Solyc01g100420.3/Solyc00g007270.3	6
BP	GO:0009451	RNA modification	3/477	36/6685	0.47936	0.999999	Solyc07g054460.3/Solyc02g080320.3/Solyc12g017690.2	3
BP	GO:0042254	ribosome biogenesis	3/477	36/6685	0.47936	0.999999	Solyc07g054460.3/Solyc01g087670.3/Solyc00g007270.3	3
BP	GO:0009144	purine nucleoside triphosphate metabolic process	5/477	64/6685	0.484904	0.999999	Solyc06g051930.3/Solyc04g015200.3/Solyc06g051920.3/Solyc02g091130.3/Solyc03g007810.3	5
BP	GO:0009199	ribonucleoside triphosphate metabolic process	5/477	64/6685	0.484904	0.999999	Solyc06g051930.3/Solyc04g015200.3/Solyc06g051920.3/Solyc02g091130.3/Solyc03g007810.3	5
BP	GO:0009205	purine ribonucleoside triphosphate metabolic process	5/477	64/6685	0.484904	0.999999	Solyc06g051930.3/Solyc04g015200.3/Solyc06g051920.3/Solyc02g091130.3/Solyc03g007810.3	5
BP	GO:0009150	purine ribonucleotide metabolic process	6/477	78/6685	0.486359	0.999999	Solyc09g098590.3/Solyc06g051930.3/Solyc04g015200.3/Solyc06g051920.3/Solyc02g091130.3/Solyc03g007810.3	6
BP	GO:0009259	ribonucleotide metabolic process	6/477	78/6685	0.486359	0.999999	Solyc09g098590.3/Solyc06g051930.3/Solyc04g015200.3/Solyc06g051920.3/Solyc02g091130.3/Solyc03g007810.3	6
BP	GO:0009057	macromolecule catabolic process	8/477	106/6685	0.488272	0.999999	Solyc09g091030.3/Solyc02g082920.3/Solyc08g078140.3/Solyc02g082930.3/Solyc10g055810.2/Solyc01g099290.3/Solyc04g024420.3/Solyc04g007120.3	8
BP	GO:0055086	nucleobase-containing small molecule metabolic process	9/477	120/6685	0.488942	0.999999	Solyc09g098590.3/Solyc06g051930.3/Solyc04g015200.3/Solyc01g056850.3/Solyc03g044430.3/Solyc08g006700.3/Solyc06g051920.3/Solyc02g091130.3/Solyc03g007810.3	9
BP	GO:0006323	DNA packaging	2/477	23/6685	0.496125	0.999999	Solyc02g084240.3/Solyc02g067370.3	2
BP	GO:0016311	dephosphorylation	2/477	23/6685	0.496125	0.999999	Solyc06g065480.3/Solyc03g111160.3	2
BP	GO:0051716	cellular response to stimulus	17/477	234/6685	0.506486	0.999999	Solyc03g115370.3/Solyc09g018280.1/Solyc07g066320.3/Solyc06g007430.2/Solyc09g075440.3/Solyc04g045660.3/Solyc08g006700.3/Solyc06g053710.3/Solyc06g050300.2/Solyc03g025890.2/Solyc03g097970.3/Solyc12g017570.2/Solyc03g117960.3/Solyc05g052760.3/Solyc01g008130.3/Solyc04g007120.3/Solyc01g098400.3	17
BP	GO:0009123	nucleoside monophosphate metabolic process	5/477	66/6685	0.51258	0.999999	Solyc06g051930.3/Solyc04g015200.3/Solyc06g051920.3/Solyc02g091130.3/Solyc03g007810.3	5
BP	GO:0009126	purine nucleoside monophosphate metabolic process	5/477	66/6685	0.51258	0.999999	Solyc06g051930.3/Solyc04g015200.3/Solyc06g051920.3/Solyc02g091130.3/Solyc03g007810.3	5
BP	GO:0009161	ribonucleoside monophosphate metabolic process	5/477	66/6685	0.51258	0.999999	Solyc06g051930.3/Solyc04g015200.3/Solyc06g051920.3/Solyc02g091130.3/Solyc03g007810.3	5
BP	GO:0009167	purine ribonucleoside monophosphate metabolic process	5/477	66/6685	0.51258	0.999999	Solyc06g051930.3/Solyc04g015200.3/Solyc06g051920.3/Solyc02g091130.3/Solyc03g007810.3	5
BP	GO:0065004	protein-DNA complex assembly	2/477	24/6685	0.519147	0.999999	Solyc02g084240.3/Solyc02g067370.3	2
BP	GO:0071824	protein-DNA complex subunit organization	2/477	24/6685	0.519147	0.999999	Solyc02g084240.3/Solyc02g067370.3	2
BP	GO:0000272	polysaccharide catabolic process	1/477	10/6685	0.523264	0.999999	Solyc09g091030.3	1
BP	GO:0006888	ER to Golgi vesicle-mediated transport	1/477	10/6685	0.523264	0.999999	Solyc03g005380.3	1
BP	GO:0009066	aspartate family amino acid metabolic process	1/477	10/6685	0.523264	0.999999	Solyc06g007180.3	1
BP	GO:0015693	magnesium ion transport	1/477	10/6685	0.523264	0.999999	Solyc11g016940.2	1
BP	GO:0051130	positive regulation of cellular component organization	1/477	10/6685	0.523264	0.999999	Solyc03g115650.3	1
BP	GO:0051235	maintenance of location	1/477	10/6685	0.523264	0.999999	Solyc09g059270.3	1
BP	GO:0070838	divalent metal ion transport	1/477	10/6685	0.523264	0.999999	Solyc11g016940.2	1
BP	GO:0072511	divalent inorganic cation transport	1/477	10/6685	0.523264	0.999999	Solyc11g016940.2	1
BP	GO:0006163	purine nucleotide metabolic process	6/477	81/6685	0.52386	0.999999	Solyc09g098590.3/Solyc06g051930.3/Solyc04g015200.3/Solyc06g051920.3/Solyc02g091130.3/Solyc03g007810.3	6
BP	GO:0019637	organophosphate metabolic process	13/477	180/6685	0.524313	0.999999	Solyc07g017510.3/Solyc09g098590.3/Solyc06g051930.3/Solyc04g015200.3/Solyc01g056850.3/Solyc03g044430.3/Solyc06g072740.1/Solyc04g007520.3/Solyc08g006700.3/Solyc06g051920.3/Solyc02g091130.3/Solyc09g059950.3/Solyc03g007810.3	13
BP	GO:0022613	ribonucleoprotein complex biogenesis	3/477	39/6685	0.533905	0.999999	Solyc07g054460.3/Solyc01g087670.3/Solyc00g007270.3	3
BP	GO:0072521	purine-containing compound metabolic process	6/477	82/6685	0.536119	0.999999	Solyc09g098590.3/Solyc06g051930.3/Solyc04g015200.3/Solyc06g051920.3/Solyc02g091130.3/Solyc03g007810.3	6
BP	GO:0016051	carbohydrate biosynthetic process	5/477	68/6685	0.53963	0.999999	Solyc07g006500.3/Solyc01g005210.3/Solyc04g025940.3/Solyc03g005450.3/Solyc12g015770.2	5
BP	GO:0006333	chromatin assembly or disassembly	2/477	25/6685	0.541456	0.999999	Solyc02g084240.3/Solyc02g067370.3	2
BP	GO:0009141	nucleoside triphosphate metabolic process	5/477	69/6685	0.552892	0.999999	Solyc06g051930.3/Solyc04g015200.3/Solyc06g051920.3/Solyc02g091130.3/Solyc03g007810.3	5
BP	GO:0006400	tRNA modification	1/477	11/6685	0.557332	0.999999	Solyc12g017690.2	1
BP	GO:0008272	sulfate transport	1/477	11/6685	0.557332	0.999999	Solyc12g043030.2	1
BP	GO:0033865	nucleoside bisphosphate metabolic process	1/477	11/6685	0.557332	0.999999	Solyc09g098590.3	1
BP	GO:0033875	ribonucleoside bisphosphate metabolic process	1/477	11/6685	0.557332	0.999999	Solyc09g098590.3	1
BP	GO:0034032	purine nucleoside bisphosphate metabolic process	1/477	11/6685	0.557332	0.999999	Solyc09g098590.3	1
BP	GO:0072348	sulfur compound transport	1/477	11/6685	0.557332	0.999999	Solyc12g043030.2	1
BP	GO:0019693	ribose phosphate metabolic process	6/477	84/6685	0.560224	0.999999	Solyc09g098590.3/Solyc06g051930.3/Solyc04g015200.3/Solyc06g051920.3/Solyc02g091130.3/Solyc03g007810.3	6
BP	GO:0006820	anion transport	5/477	70/6685	0.565966	0.999999	Solyc03g119930.1/Solyc12g043030.2/Solyc02g068080.3/Solyc06g071890.3/Solyc06g071500.3	5
BP	GO:0007154	cell communication	14/477	201/6685	0.578562	0.999999	Solyc02g079710.3/Solyc03g115370.3/Solyc03g007790.3/Solyc09g018280.1/Solyc06g007430.2/Solyc09g075440.3/Solyc08g006700.3/Solyc06g053710.3/Solyc06g050300.2/Solyc03g097970.3/Solyc12g017570.2/Solyc05g052760.3/Solyc01g008130.3/Solyc01g098400.3	14
BP	GO:0030243	cellulose metabolic process	2/477	27/6685	0.583881	0.999999	Solyc03g005450.3/Solyc12g015770.2	2
BP	GO:0030244	cellulose biosynthetic process	2/477	27/6685	0.583881	0.999999	Solyc03g005450.3/Solyc12g015770.2	2
BP	GO:0006650	glycerophospholipid metabolic process	3/477	42/6685	0.585077	0.999999	Solyc07g017510.3/Solyc04g007520.3/Solyc09g059950.3	3
BP	GO:0034622	cellular macromolecular complex assembly	4/477	57/6685	0.588	0.999999	Solyc07g062860.3/Solyc02g084240.3/Solyc02g067370.3/Solyc00g007270.3	4
BP	GO:0007264	small GTPase mediated signal transduction	1/477	12/6685	0.58897	0.999999	Solyc12g017570.2	1
BP	GO:0042440	pigment metabolic process	1/477	12/6685	0.58897	0.999999	Solyc06g053980.3	1
BP	GO:0008654	phospholipid biosynthetic process	2/477	28/6685	0.603982	0.999999	Solyc04g007520.3/Solyc09g059950.3	2
BP	GO:0009966	regulation of signal transduction	1/477	13/6685	0.618351	0.999999	Solyc08g006700.3	1
BP	GO:0010646	regulation of cell communication	1/477	13/6685	0.618351	0.999999	Solyc08g006700.3	1
BP	GO:0023051	regulation of signaling	1/477	13/6685	0.618351	0.999999	Solyc08g006700.3	1
BP	GO:0000413	protein peptidyl-prolyl isomerization	2/477	29/6685	0.62334	0.999999	Solyc11g006070.2/Solyc06g076970.3	2
BP	GO:0018208	peptidyl-proline modification	2/477	29/6685	0.62334	0.999999	Solyc11g006070.2/Solyc06g076970.3	2
BP	GO:0006732	coenzyme metabolic process	5/477	75/6685	0.628232	0.999999	Solyc06g051930.3/Solyc04g015200.3/Solyc03g044430.3/Solyc06g051920.3/Solyc03g007810.3	5
BP	GO:0009165	nucleotide biosynthetic process	3/477	45/6685	0.632527	0.999999	Solyc01g056850.3/Solyc03g044430.3/Solyc08g006700.3	3
BP	GO:1901293	nucleoside phosphate biosynthetic process	3/477	45/6685	0.632527	0.999999	Solyc01g056850.3/Solyc03g044430.3/Solyc08g006700.3	3
BP	GO:0006281	DNA repair	5/477	76/6685	0.640019	0.999999	Solyc07g066320.3/Solyc04g045660.3/Solyc03g025890.2/Solyc03g117960.3/Solyc04g007120.3	5
BP	GO:0006497	protein lipidation	1/477	14/6685	0.645636	0.999999	Solyc09g059950.3	1
BP	GO:0006505	GPI anchor metabolic process	1/477	14/6685	0.645636	0.999999	Solyc09g059950.3	1
BP	GO:0006506	GPI anchor biosynthetic process	1/477	14/6685	0.645636	0.999999	Solyc09g059950.3	1
BP	GO:0006575	cellular modified amino acid metabolic process	1/477	14/6685	0.645636	0.999999	Solyc04g007520.3	1
BP	GO:0006661	phosphatidylinositol biosynthetic process	1/477	14/6685	0.645636	0.999999	Solyc09g059950.3	1
BP	GO:0016571	histone methylation	1/477	14/6685	0.645636	0.999999	Solyc06g060970.2	1
BP	GO:0018022	peptidyl-lysine methylation	1/477	14/6685	0.645636	0.999999	Solyc06g060970.2	1
BP	GO:0034968	histone lysine methylation	1/477	14/6685	0.645636	0.999999	Solyc06g060970.2	1
BP	GO:0042157	lipoprotein metabolic process	1/477	14/6685	0.645636	0.999999	Solyc09g059950.3	1
BP	GO:0042158	lipoprotein biosynthetic process	1/477	14/6685	0.645636	0.999999	Solyc09g059950.3	1
BP	GO:0071103	DNA conformation change	2/477	31/6685	0.659844	0.999999	Solyc02g084240.3/Solyc02g067370.3	2
BP	GO:0000375	RNA splicing, via transesterification reactions	1/477	15/6685	0.670975	0.999999	Solyc11g008470.2	1
BP	GO:0000377	RNA splicing, via transesterification reactions with bulged adenosine as nucleophile	1/477	15/6685	0.670975	0.999999	Solyc11g008470.2	1
BP	GO:0000398	mRNA splicing, via spliceosome	1/477	15/6685	0.670975	0.999999	Solyc11g008470.2	1
BP	GO:0006414	translational elongation	1/477	15/6685	0.670975	0.999999	Solyc03g115650.3	1
BP	GO:0006766	vitamin metabolic process	1/477	15/6685	0.670975	0.999999	Solyc06g006080.3	1
BP	GO:0006767	water-soluble vitamin metabolic process	1/477	15/6685	0.670975	0.999999	Solyc06g006080.3	1
BP	GO:0006778	porphyrin-containing compound metabolic process	1/477	15/6685	0.670975	0.999999	Solyc06g053980.3	1
BP	GO:0009110	vitamin biosynthetic process	1/477	15/6685	0.670975	0.999999	Solyc06g006080.3	1
BP	GO:0032268	regulation of cellular protein metabolic process	1/477	15/6685	0.670975	0.999999	Solyc03g115650.3	1
BP	GO:0042364	water-soluble vitamin biosynthetic process	1/477	15/6685	0.670975	0.999999	Solyc06g006080.3	1
BP	GO:0044272	sulfur compound biosynthetic process	1/477	15/6685	0.670975	0.999999	Solyc06g006080.3	1
BP	GO:0006974	cellular response to DNA damage stimulus	5/477	79/6685	0.673964	0.999999	Solyc07g066320.3/Solyc04g045660.3/Solyc03g025890.2/Solyc03g117960.3/Solyc04g007120.3	5
BP	GO:0033554	cellular response to stress	5/477	79/6685	0.673964	0.999999	Solyc07g066320.3/Solyc04g045660.3/Solyc03g025890.2/Solyc03g117960.3/Solyc04g007120.3	5
BP	GO:0090407	organophosphate biosynthetic process	5/477	79/6685	0.673964	0.999999	Solyc01g056850.3/Solyc03g044430.3/Solyc04g007520.3/Solyc08g006700.3/Solyc09g059950.3	5
BP	GO:0071822	protein complex subunit organization	3/477	48/6685	0.676082	0.999999	Solyc07g062860.3/Solyc03g115650.3/Solyc01g100420.3	3
BP	GO:0044257	cellular protein catabolic process	4/477	64/6685	0.679622	0.999999	Solyc08g078140.3/Solyc01g099290.3/Solyc04g024420.3/Solyc04g007120.3	4
BP	GO:0051603	proteolysis involved in cellular protein catabolic process	4/477	64/6685	0.679622	0.999999	Solyc08g078140.3/Solyc01g099290.3/Solyc04g024420.3/Solyc04g007120.3	4
BP	GO:0065003	macromolecular complex assembly	4/477	64/6685	0.679622	0.999999	Solyc07g062860.3/Solyc02g084240.3/Solyc02g067370.3/Solyc00g007270.3	4
BP	GO:0006325	chromatin organization	3/477	49/6685	0.689725	0.999999	Solyc06g060970.2/Solyc02g084240.3/Solyc02g067370.3	3
BP	GO:0048583	regulation of response to stimulus	1/477	16/6685	0.694505	0.999999	Solyc08g006700.3	1
BP	GO:0051128	regulation of cellular component organization	1/477	16/6685	0.694505	0.999999	Solyc03g115650.3	1
BP	GO:0018193	peptidyl-amino acid modification	3/477	51/6685	0.71571	0.999999	Solyc06g060970.2/Solyc11g006070.2/Solyc06g076970.3	3
BP	GO:0051704	multi-organism process	3/477	51/6685	0.71571	0.999999	Solyc01g097240.3/Solyc02g079710.3/Solyc03g007790.3	3
BP	GO:0006479	protein methylation	1/477	17/6685	0.716355	0.999999	Solyc06g060970.2	1
BP	GO:0008213	protein alkylation	1/477	17/6685	0.716355	0.999999	Solyc06g060970.2	1
BP	GO:0000160	phosphorelay signal transduction system	2/477	35/6685	0.724285	0.999999	Solyc06g053710.3/Solyc01g098400.3	2
BP	GO:0000271	polysaccharide biosynthetic process	2/477	35/6685	0.724285	0.999999	Solyc03g005450.3/Solyc12g015770.2	2
BP	GO:0009250	glucan biosynthetic process	2/477	35/6685	0.724285	0.999999	Solyc03g005450.3/Solyc12g015770.2	2
BP	GO:0033692	cellular polysaccharide biosynthetic process	2/477	35/6685	0.724285	0.999999	Solyc03g005450.3/Solyc12g015770.2	2
BP	GO:0051273	beta-glucan metabolic process	2/477	35/6685	0.724285	0.999999	Solyc03g005450.3/Solyc12g015770.2	2
BP	GO:0051274	beta-glucan biosynthetic process	2/477	35/6685	0.724285	0.999999	Solyc03g005450.3/Solyc12g015770.2	2
BP	GO:0030163	protein catabolic process	4/477	68/6685	0.72516	0.999999	Solyc08g078140.3/Solyc01g099290.3/Solyc04g024420.3/Solyc04g007120.3	4
BP	GO:0009116	nucleoside metabolic process	1/477	18/6685	0.736646	0.999999	Solyc09g098590.3	1
BP	GO:0015988	energy coupled proton transmembrane transport, against electrochemical gradient	1/477	18/6685	0.736646	0.999999	Solyc08g081900.3	1
BP	GO:0015991	ATP hydrolysis coupled proton transport	1/477	18/6685	0.736646	0.999999	Solyc08g081900.3	1
BP	GO:0051246	regulation of protein metabolic process	1/477	18/6685	0.736646	0.999999	Solyc03g115650.3	1
BP	GO:0090662	ATP hydrolysis coupled transmembrane transport	1/477	18/6685	0.736646	0.999999	Solyc08g081900.3	1
BP	GO:0099131	ATP hydrolysis coupled ion transmembrane transport	1/477	18/6685	0.736646	0.999999	Solyc08g081900.3	1
BP	GO:0099132	ATP hydrolysis coupled cation transmembrane transport	1/477	18/6685	0.736646	0.999999	Solyc08g081900.3	1
BP	GO:1901657	glycosyl compound metabolic process	1/477	18/6685	0.736646	0.999999	Solyc09g098590.3	1
BP	GO:0000003	reproduction	3/477	53/6685	0.739981	0.999999	Solyc02g079710.3/Solyc03g007790.3/Solyc10g078780.2	3
BP	GO:0022414	reproductive process	3/477	53/6685	0.739981	0.999999	Solyc02g079710.3/Solyc03g007790.3/Solyc10g078780.2	3
BP	GO:0044702	single organism reproductive process	3/477	53/6685	0.739981	0.999999	Solyc02g079710.3/Solyc03g007790.3/Solyc10g078780.2	3
BP	GO:0051186	cofactor metabolic process	6/477	103/6685	0.753734	0.999999	Solyc06g053980.3/Solyc06g051930.3/Solyc04g015200.3/Solyc03g044430.3/Solyc06g051920.3/Solyc03g007810.3	6
BP	GO:0005976	polysaccharide metabolic process	4/477	71/6685	0.756035	0.999999	Solyc09g091030.3/Solyc07g006850.2/Solyc03g005450.3/Solyc12g015770.2	4
BP	GO:1901135	carbohydrate derivative metabolic process	11/477	182/6685	0.760214	0.999999	Solyc09g098590.3/Solyc06g051930.3/Solyc04g015200.3/Solyc02g082920.3/Solyc02g082930.3/Solyc06g051920.3/Solyc02g091130.3/Solyc10g055810.2/Solyc05g053280.3/Solyc09g059950.3/Solyc03g007810.3	11
BP	GO:0009719	response to endogenous stimulus	4/477	72/6685	0.765712	0.999999	Solyc01g096340.3/Solyc11g013480.2/Solyc05g056040.3/Solyc12g042077.1	4
BP	GO:0009725	response to hormone	4/477	72/6685	0.765712	0.999999	Solyc01g096340.3/Solyc11g013480.2/Solyc05g056040.3/Solyc12g042077.1	4
BP	GO:0010033	response to organic substance	4/477	72/6685	0.765712	0.999999	Solyc01g096340.3/Solyc11g013480.2/Solyc05g056040.3/Solyc12g042077.1	4
BP	GO:0006664	glycolipid metabolic process	1/477	20/6685	0.772984	0.999999	Solyc09g059950.3	1
BP	GO:0008380	RNA splicing	1/477	20/6685	0.772984	0.999999	Solyc11g008470.2	1
BP	GO:0009247	glycolipid biosynthetic process	1/477	20/6685	0.772984	0.999999	Solyc09g059950.3	1
BP	GO:0018205	peptidyl-lysine modification	1/477	20/6685	0.772984	0.999999	Solyc06g060970.2	1
BP	GO:0046467	membrane lipid biosynthetic process	1/477	20/6685	0.772984	0.999999	Solyc09g059950.3	1
BP	GO:0070972	protein localization to endoplasmic reticulum	1/477	20/6685	0.772984	0.999999	Solyc09g059270.3	1
BP	GO:1903509	liposaccharide metabolic process	1/477	20/6685	0.772984	0.999999	Solyc09g059950.3	1
BP	GO:0006511	ubiquitin-dependent protein catabolic process	3/477	56/6685	0.77327	0.999999	Solyc08g078140.3/Solyc01g099290.3/Solyc04g007120.3	3
BP	GO:0006644	phospholipid metabolic process	3/477	56/6685	0.77327	0.999999	Solyc07g017510.3/Solyc04g007520.3/Solyc09g059950.3	3
BP	GO:0019941	modification-dependent protein catabolic process	3/477	56/6685	0.77327	0.999999	Solyc08g078140.3/Solyc01g099290.3/Solyc04g007120.3	3
BP	GO:0043632	modification-dependent macromolecule catabolic process	3/477	56/6685	0.77327	0.999999	Solyc08g078140.3/Solyc01g099290.3/Solyc04g007120.3	3
BP	GO:0046488	phosphatidylinositol metabolic process	2/477	39/6685	0.778108	0.999999	Solyc07g017510.3/Solyc09g059950.3	2
BP	GO:0016569	covalent chromatin modification	1/477	21/6685	0.789231	0.999999	Solyc06g060970.2	1
BP	GO:0016570	histone modification	1/477	21/6685	0.789231	0.999999	Solyc06g060970.2	1
BP	GO:0006397	mRNA processing	2/477	41/6685	0.801408	0.999999	Solyc11g008470.2/Solyc01g009630.3	2
BP	GO:0006413	translational initiation	1/477	22/6685	0.804318	0.999999	Solyc01g095410.3	1
BP	GO:0006643	membrane lipid metabolic process	1/477	22/6685	0.804318	0.999999	Solyc09g059950.3	1
BP	GO:0044265	cellular macromolecule catabolic process	4/477	77/6685	0.809661	0.999999	Solyc08g078140.3/Solyc01g099290.3/Solyc04g024420.3/Solyc04g007120.3	4
BP	GO:0007275	multicellular organism development	1/477	23/6685	0.818327	0.999999	Solyc10g078780.2	1
BP	GO:0032502	developmental process	1/477	23/6685	0.818327	0.999999	Solyc10g078780.2	1
BP	GO:0033013	tetrapyrrole metabolic process	1/477	23/6685	0.818327	0.999999	Solyc06g053980.3	1
BP	GO:0043414	macromolecule methylation	1/477	23/6685	0.818327	0.999999	Solyc06g060970.2	1
BP	GO:0044707	single-multicellular organism process	1/477	23/6685	0.818327	0.999999	Solyc10g078780.2	1
BP	GO:0044767	single-organism developmental process	1/477	23/6685	0.818327	0.999999	Solyc10g078780.2	1
BP	GO:0048193	Golgi vesicle transport	1/477	23/6685	0.818327	0.999999	Solyc03g005380.3	1
BP	GO:0048856	anatomical structure development	1/477	23/6685	0.818327	0.999999	Solyc10g078780.2	1
BP	GO:0006073	cellular glucan metabolic process	3/477	61/6685	0.820935	0.999999	Solyc07g006850.2/Solyc03g005450.3/Solyc12g015770.2	3
BP	GO:0044042	glucan metabolic process	3/477	61/6685	0.820935	0.999999	Solyc07g006850.2/Solyc03g005450.3/Solyc12g015770.2	3
BP	GO:0044264	cellular polysaccharide metabolic process	3/477	61/6685	0.820935	0.999999	Solyc07g006850.2/Solyc03g005450.3/Solyc12g015770.2	3
BP	GO:0055085	transmembrane transport	28/477	454/6685	0.821584	0.999999	Solyc06g051860.2/Solyc10g054100.2/Solyc06g060910.2/Solyc04g082830.3/Solyc06g066600.3/Solyc10g074790.2/Solyc04g074860.3/Solyc03g005380.3/Solyc03g063730.3/Solyc03g114110.3/Solyc01g098560.3/Solyc07g062700.3/Solyc02g068080.3/Solyc06g008820.3/Solyc04g076303.1/Solyc12g089180.2/Solyc10g024420.2/Solyc04g008340.2/Solyc09g064440.3/Solyc07g006970.3/Solyc12g008330.2/Solyc12g056440.2/Solyc12g014110.2/Solyc11g…	28
BP	GO:0006364	rRNA processing	1/477	24/6685	0.831335	0.999999	Solyc01g087670.3	1
BP	GO:0016072	rRNA metabolic process	1/477	24/6685	0.831335	0.999999	Solyc01g087670.3	1
BP	GO:0006260	DNA replication	2/477	44/6685	0.832292	0.999999	Solyc06g073510.3/Solyc02g022830.3	2
BP	GO:0071554	cell wall organization or biogenesis	3/477	63/6685	0.83747	0.999999	Solyc02g082920.3/Solyc02g082930.3/Solyc10g055810.2	3
BP	GO:0006259	DNA metabolic process	7/477	135/6685	0.857247	0.999999	Solyc06g073510.3/Solyc07g066320.3/Solyc04g045660.3/Solyc02g022830.3/Solyc03g025890.2/Solyc03g117960.3/Solyc04g007120.3	7
BP	GO:0008037	cell recognition	2/477	47/6685	0.85878	0.999999	Solyc02g079710.3/Solyc03g007790.3	2
BP	GO:0009856	pollination	2/477	47/6685	0.85878	0.999999	Solyc02g079710.3/Solyc03g007790.3	2
BP	GO:0009875	pollen-pistil interaction	2/477	47/6685	0.85878	0.999999	Solyc02g079710.3/Solyc03g007790.3	2
BP	GO:0044706	multi-multicellular organism process	2/477	47/6685	0.85878	0.999999	Solyc02g079710.3/Solyc03g007790.3	2
BP	GO:0048544	recognition of pollen	2/477	47/6685	0.85878	0.999999	Solyc02g079710.3/Solyc03g007790.3	2
BP	GO:0006396	RNA processing	8/477	155/6685	0.872921	0.999999	Solyc01g058260.3/Solyc11g010900.2/Solyc11g008470.2/Solyc12g017690.2/Solyc08g077850.2/Solyc01g087670.3/Solyc03g097830.3/Solyc01g009630.3	8
BP	GO:0016071	mRNA metabolic process	2/477	49/6685	0.874255	0.999999	Solyc11g008470.2/Solyc01g009630.3	2
BP	GO:0009108	coenzyme biosynthetic process	1/477	28/6685	0.87471	0.999999	Solyc03g044430.3	1
BP	GO:0034613	cellular protein localization	5/477	106/6685	0.883621	0.999999	Solyc03g005380.3/Solyc09g059270.3/Solyc12g005910.2/Solyc09g025240.3/Solyc06g074740.3	5
BP	GO:0070727	cellular macromolecule localization	5/477	106/6685	0.883621	0.999999	Solyc03g005380.3/Solyc09g059270.3/Solyc12g005910.2/Solyc09g025240.3/Solyc06g074740.3	5
BP	GO:0033365	protein localization to organelle	1/477	29/6685	0.883688	0.999999	Solyc09g059270.3	1
BP	GO:0043623	cellular protein complex assembly	1/477	29/6685	0.883688	0.999999	Solyc07g062860.3	1
BP	GO:0032501	multicellular organismal process	3/477	70/6685	0.885367	0.999999	Solyc02g079710.3/Solyc03g007790.3/Solyc10g078780.2	3
BP	GO:0044085	cellular component biogenesis	6/477	124/6685	0.886103	0.999999	Solyc07g062860.3/Solyc07g054460.3/Solyc02g084240.3/Solyc02g067370.3/Solyc01g087670.3/Solyc00g007270.3	6
BP	GO:0022607	cellular component assembly	4/477	89/6685	0.888116	0.999999	Solyc07g062860.3/Solyc02g084240.3/Solyc02g067370.3/Solyc00g007270.3	4
BP	GO:0008104	protein localization	7/477	142/6685	0.889525	0.999999	Solyc02g083130.3/Solyc03g005380.3/Solyc02g078840.3/Solyc09g059270.3/Solyc12g005910.2/Solyc09g025240.3/Solyc06g074740.3	7
BP	GO:0030001	metal ion transport	5/477	108/6685	0.893086	0.999999	Solyc04g072700.3/Solyc04g007630.2/Solyc03g005380.3/Solyc11g016940.2/Solyc04g008340.2	5
BP	GO:0006818	hydrogen transport	2/477	52/6685	0.89456	0.999999	Solyc02g091130.3/Solyc08g081900.3	2
BP	GO:0015992	proton transport	2/477	52/6685	0.89456	0.999999	Solyc02g091130.3/Solyc08g081900.3	2
BP	GO:0006886	intracellular protein transport	4/477	91/6685	0.89801	0.999999	Solyc03g005380.3/Solyc12g005910.2/Solyc09g025240.3/Solyc06g074740.3	4
BP	GO:0015031	protein transport	6/477	127/6685	0.898937	0.999999	Solyc02g083130.3/Solyc03g005380.3/Solyc02g078840.3/Solyc12g005910.2/Solyc09g025240.3/Solyc06g074740.3	6
BP	GO:0015833	peptide transport	6/477	127/6685	0.898937	0.999999	Solyc02g083130.3/Solyc03g005380.3/Solyc02g078840.3/Solyc12g005910.2/Solyc09g025240.3/Solyc06g074740.3	6
BP	GO:0042886	amide transport	6/477	127/6685	0.898937	0.999999	Solyc02g083130.3/Solyc03g005380.3/Solyc02g078840.3/Solyc12g005910.2/Solyc09g025240.3/Solyc06g074740.3	6
BP	GO:0016579	protein deubiquitination	1/477	31/6685	0.899762	0.999999	Solyc12g096430.1	1
BP	GO:0032259	methylation	1/477	31/6685	0.899762	0.999999	Solyc06g060970.2	1
BP	GO:0070646	protein modification by small protein removal	1/477	31/6685	0.899762	0.999999	Solyc12g096430.1	1
BP	GO:0051276	chromosome organization	3/477	75/6685	0.911434	0.999999	Solyc06g060970.2/Solyc02g084240.3/Solyc02g067370.3	3
BP	GO:0045184	establishment of protein localization	6/477	133/6685	0.920928	0.999999	Solyc02g083130.3/Solyc03g005380.3/Solyc02g078840.3/Solyc12g005910.2/Solyc09g025240.3/Solyc06g074740.3	6
BP	GO:0033036	macromolecule localization	7/477	152/6685	0.924849	0.999999	Solyc02g083130.3/Solyc03g005380.3/Solyc02g078840.3/Solyc09g059270.3/Solyc12g005910.2/Solyc09g025240.3/Solyc06g074740.3	7
BP	GO:0006790	sulfur compound metabolic process	1/477	35/6685	0.925565	0.999999	Solyc06g006080.3	1
BP	GO:0008033	tRNA processing	1/477	35/6685	0.925565	0.999999	Solyc12g017690.2	1
BP	GO:0016567	protein ubiquitination	2/477	58/6685	0.926344	0.999999	Solyc11g065950.2/Solyc02g079740.1	2
BP	GO:0051641	cellular localization	5/477	117/6685	0.927893	0.999999	Solyc03g005380.3/Solyc09g059270.3/Solyc12g005910.2/Solyc09g025240.3/Solyc06g074740.3	5
BP	GO:0032446	protein modification by small protein conjugation	2/477	59/6685	0.930673	0.999999	Solyc11g065950.2/Solyc02g079740.1	2
BP	GO:0034470	ncRNA processing	2/477	59/6685	0.930673	0.999999	Solyc12g017690.2/Solyc01g087670.3	2
BP	GO:0006461	protein complex assembly	1/477	36/6685	0.930904	0.999999	Solyc07g062860.3	1
BP	GO:0070271	protein complex biogenesis	1/477	36/6685	0.930904	0.999999	Solyc07g062860.3	1
BP	GO:1902600	hydrogen ion transmembrane transport	1/477	36/6685	0.930904	0.999999	Solyc08g081900.3	1
BP	GO:0007049	cell cycle	1/477	37/6685	0.935861	0.999999	Solyc08g006700.3	1
BP	GO:0015711	organic anion transport	1/477	37/6685	0.935861	0.999999	Solyc06g071890.3	1
BP	GO:0015849	organic acid transport	1/477	37/6685	0.935861	0.999999	Solyc06g071890.3	1
BP	GO:0046942	carboxylic acid transport	1/477	37/6685	0.935861	0.999999	Solyc06g071890.3	1
BP	GO:1901607	alpha-amino acid biosynthetic process	1/477	37/6685	0.935861	0.999999	Solyc06g007180.3	1
BP	GO:0046907	intracellular transport	4/477	102/6685	0.939797	0.999999	Solyc03g005380.3/Solyc12g005910.2/Solyc09g025240.3/Solyc06g074740.3	4
BP	GO:0051649	establishment of localization in cell	4/477	102/6685	0.939797	0.999999	Solyc03g005380.3/Solyc12g005910.2/Solyc09g025240.3/Solyc06g074740.3	4
BP	GO:0071705	nitrogen compound transport	7/477	159/6685	0.94332	0.999999	Solyc04g005410.2/Solyc02g083130.3/Solyc03g005380.3/Solyc02g078840.3/Solyc12g005910.2/Solyc09g025240.3/Solyc06g074740.3	7
BP	GO:0006418	tRNA aminoacylation for protein translation	1/477	41/6685	0.952384	0.999999	Solyc10g076600.2	1
BP	GO:0006486	protein glycosylation	1/477	41/6685	0.952384	0.999999	Solyc05g053280.3	1
BP	GO:0009100	glycoprotein metabolic process	1/477	41/6685	0.952384	0.999999	Solyc05g053280.3	1
BP	GO:0009101	glycoprotein biosynthetic process	1/477	41/6685	0.952384	0.999999	Solyc05g053280.3	1
BP	GO:0043413	macromolecule glycosylation	1/477	41/6685	0.952384	0.999999	Solyc05g053280.3	1
BP	GO:0006811	ion transport	15/477	304/6685	0.95557	0.999999	Solyc04g072700.3/Solyc04g007630.2/Solyc03g005380.3/Solyc03g114110.3/Solyc11g016940.2/Solyc03g119930.1/Solyc12g043030.2/Solyc02g068080.3/Solyc06g008820.3/Solyc06g071890.3/Solyc04g008340.2/Solyc02g091130.3/Solyc06g071500.3/Solyc01g005020.3/Solyc08g081900.3	15
BP	GO:0006812	cation transport	9/477	203/6685	0.959186	0.999999	Solyc04g072700.3/Solyc04g007630.2/Solyc03g005380.3/Solyc11g016940.2/Solyc06g008820.3/Solyc04g008340.2/Solyc02g091130.3/Solyc01g005020.3/Solyc08g081900.3	9
BP	GO:0070647	protein modification by small protein conjugation or removal	3/477	90/6685	0.960597	0.999999	Solyc11g065950.2/Solyc02g079740.1/Solyc12g096430.1	3
BP	GO:0043038	amino acid activation	1/477	45/6685	0.964657	0.999999	Solyc10g076600.2	1
BP	GO:0043039	tRNA aminoacylation	1/477	45/6685	0.964657	0.999999	Solyc10g076600.2	1
BP	GO:0070085	glycosylation	1/477	46/6685	0.967196	0.999999	Solyc05g053280.3	1
BP	GO:0071702	organic substance transport	7/477	174/6685	0.969981	0.999999	Solyc02g083130.3/Solyc03g005380.3/Solyc02g078840.3/Solyc12g005910.2/Solyc06g071890.3/Solyc09g025240.3/Solyc06g074740.3	7
BP	GO:1902578	single-organism localization	10/477	229/6685	0.970294	0.999999	Solyc10g054100.2/Solyc04g074860.3/Solyc03g063730.3/Solyc12g043030.2/Solyc09g059270.3/Solyc06g071890.3/Solyc02g091130.3/Solyc11g065820.2/Solyc10g051130.2/Solyc08g081900.3	10
BP	GO:0006996	organelle organization	4/477	121/6685	0.977214	0.999999	Solyc06g060970.2/Solyc02g084240.3/Solyc02g067370.3/Solyc00g007270.3	4
BP	GO:0015672	monovalent inorganic cation transport	2/477	77/6685	0.977395	0.999999	Solyc02g091130.3/Solyc08g081900.3	2
BP	GO:0009733	response to auxin	1/477	51/6685	0.977407	0.999999	Solyc01g096340.3	1
BP	GO:0051188	cofactor biosynthetic process	1/477	52/6685	0.979032	0.999999	Solyc03g044430.3	1
BP	GO:0044765	single-organism transport	9/477	221/6685	0.98028	0.999999	Solyc10g054100.2/Solyc04g074860.3/Solyc03g063730.3/Solyc12g043030.2/Solyc06g071890.3/Solyc02g091130.3/Solyc11g065820.2/Solyc10g051130.2/Solyc08g081900.3	9
BP	GO:0006399	tRNA metabolic process	2/477	80/6685	0.981335	0.999999	Solyc10g076600.2/Solyc12g017690.2	2
BP	GO:0034660	ncRNA metabolic process	3/477	104/6685	0.982215	0.999999	Solyc10g076600.2/Solyc12g017690.2/Solyc01g087670.3	3
BP	GO:0006928	movement of cell or subcellular component	1/477	59/6685	0.987567	0.999999	Solyc01g110380.3	1
BP	GO:0007018	microtubule-based movement	1/477	59/6685	0.987567	0.999999	Solyc01g110380.3	1
BP	GO:0098655	cation transmembrane transport	1/477	60/6685	0.988462	0.999999	Solyc08g081900.3	1
BP	GO:0098660	inorganic ion transmembrane transport	1/477	60/6685	0.988462	0.999999	Solyc08g081900.3	1
BP	GO:0098662	inorganic cation transmembrane transport	1/477	60/6685	0.988462	0.999999	Solyc08g081900.3	1
BP	GO:0015979	photosynthesis	1/477	61/6685	0.989293	0.999999	Solyc12g017250.2	1
BP	GO:1901137	carbohydrate derivative biosynthetic process	2/477	92/6685	0.991418	0.999999	Solyc05g053280.3/Solyc09g059950.3	2
BP	GO:0007017	microtubule-based process	1/477	74/6685	0.995951	0.999999	Solyc01g110380.3	1
BP	GO:0071840	cellular component organization or biogenesis	9/477	258/6685	0.996168	0.999999	Solyc06g060970.2/Solyc07g062860.3/Solyc07g054460.3/Solyc02g084240.3/Solyc02g067370.3/Solyc03g115650.3/Solyc01g087670.3/Solyc01g100420.3/Solyc00g007270.3	9
BP	GO:0016192	vesicle-mediated transport	3/477	132/6685	0.996673	0.999999	Solyc03g005380.3/Solyc12g049420.2/Solyc06g074740.3	3
BP	GO:0016043	cellular component organization	7/477	223/6685	0.997046	0.999999	Solyc06g060970.2/Solyc07g062860.3/Solyc02g084240.3/Solyc02g067370.3/Solyc03g115650.3/Solyc01g100420.3/Solyc00g007270.3	7
BP	GO:0034220	ion transmembrane transport	1/477	83/6685	0.997937	0.999999	Solyc08g081900.3	1
BP	GO:1901566	organonitrogen compound biosynthetic process	14/477	452/6685	0.999957	0.999999	Solyc01g105370.3/Solyc06g007180.3/Solyc10g076600.2/Solyc01g056850.3/Solyc03g044430.3/Solyc04g007520.3/Solyc01g095410.3/Solyc08g006700.3/Solyc03g115650.3/Solyc06g006080.3/Solyc01g100420.3/Solyc04g009620.3/Solyc02g092080.2/Solyc01g105420.3	14
BP	GO:0043604	amide biosynthetic process	6/477	317/6685	0.999996	0.999999	Solyc06g007180.3/Solyc10g076600.2/Solyc01g095410.3/Solyc03g115650.3/Solyc01g100420.3/Solyc02g092080.2	6
BP	GO:0043603	cellular amide metabolic process	6/477	329/6685	0.999998	0.999999	Solyc06g007180.3/Solyc10g076600.2/Solyc01g095410.3/Solyc03g115650.3/Solyc01g100420.3/Solyc02g092080.2	6
BP	GO:0006412	translation	5/477	308/6685	0.999999	0.999999	Solyc10g076600.2/Solyc01g095410.3/Solyc03g115650.3/Solyc01g100420.3/Solyc02g092080.2	5
BP	GO:0043043	peptide biosynthetic process	5/477	310/6685	0.999999	0.999999	Solyc10g076600.2/Solyc01g095410.3/Solyc03g115650.3/Solyc01g100420.3/Solyc02g092080.2	5
BP	GO:0006518	peptide metabolic process	5/477	318/6685	0.999999	0.999999	Solyc10g076600.2/Solyc01g095410.3/Solyc03g115650.3/Solyc01g100420.3/Solyc02g092080.2	5
CC	GO:0005783	endoplasmic reticulum	4/127	42/2397	0.179866	0.999996	Solyc01g100370.3/Solyc11g012590.2/Solyc12g005910.2/Solyc09g059950.3	4
CC	GO:0033178	proton-transporting two-sector ATPase complex, catalytic domain	1/127	13/2397	0.508121	0.999996	Solyc08g081900.3	1
CC	GO:0012505	endomembrane system	5/127	90/2397	0.524398	0.999996	Solyc01g100370.3/Solyc03g005380.3/Solyc11g012590.2/Solyc12g005910.2/Solyc09g059950.3	5
CC	GO:0000786	nucleosome	1/127	14/2397	0.534324	0.999996	Solyc02g084240.3	1
CC	GO:0030133	transport vesicle	1/127	15/2397	0.559142	0.999996	Solyc03g005380.3	1
CC	GO:0030658	transport vesicle membrane	1/127	15/2397	0.559142	0.999996	Solyc03g005380.3	1
CC	GO:0032993	protein-DNA complex	1/127	15/2397	0.559142	0.999996	Solyc02g084240.3	1
CC	GO:0044815	DNA packaging complex	1/127	15/2397	0.559142	0.999996	Solyc02g084240.3	1
CC	GO:0044427	chromosomal part	2/127	36/2397	0.577226	0.999996	Solyc06g073510.3/Solyc02g084240.3	2
CC	GO:0000785	chromatin	1/127	16/2397	0.582647	0.999996	Solyc02g084240.3	1
CC	GO:0005743	mitochondrial inner membrane	1/127	18/2397	0.625991	0.999996	Solyc06g071890.3	1
CC	GO:0005839	proteasome core complex	1/127	18/2397	0.625991	0.999996	Solyc04g024420.3	1
CC	GO:0009654	photosystem II oxygen evolving complex	1/127	18/2397	0.625991	0.999996	Solyc12g017250.2	1
CC	GO:0019866	organelle inner membrane	1/127	19/2397	0.645957	0.999996	Solyc06g071890.3	1
CC	GO:0042651	thylakoid membrane	1/127	19/2397	0.645957	0.999996	Solyc12g017250.2	1
CC	GO:1990204	oxidoreductase complex	1/127	19/2397	0.645957	0.999996	Solyc12g017250.2	1
CC	GO:0012506	vesicle membrane	1/127	20/2397	0.664865	0.999996	Solyc03g005380.3	1
CC	GO:0030120	vesicle coat	1/127	20/2397	0.664865	0.999996	Solyc03g005380.3	1
CC	GO:0030135	coated vesicle	1/127	20/2397	0.664865	0.999996	Solyc03g005380.3	1
CC	GO:0030659	cytoplasmic vesicle membrane	1/127	20/2397	0.664865	0.999996	Solyc03g005380.3	1
CC	GO:0030662	coated vesicle membrane	1/127	20/2397	0.664865	0.999996	Solyc03g005380.3	1
CC	GO:0031410	cytoplasmic vesicle	1/127	20/2397	0.664865	0.999996	Solyc03g005380.3	1
CC	GO:0031982	vesicle	1/127	20/2397	0.664865	0.999996	Solyc03g005380.3	1
CC	GO:0044433	cytoplasmic vesicle part	1/127	20/2397	0.664865	0.999996	Solyc03g005380.3	1
CC	GO:0097708	intracellular vesicle	1/127	20/2397	0.664865	0.999996	Solyc03g005380.3	1
CC	GO:0000502	proteasome complex	1/127	21/2397	0.682771	0.999996	Solyc04g024420.3	1
CC	GO:1905369	endopeptidase complex	1/127	21/2397	0.682771	0.999996	Solyc04g024420.3	1
CC	GO:0009523	photosystem II	1/127	23/2397	0.715784	0.999996	Solyc12g017250.2	1
CC	GO:1905368	peptidase complex	1/127	24/2397	0.730988	0.999996	Solyc04g024420.3	1
CC	GO:0005739	mitochondrion	2/127	49/2397	0.743374	0.999996	Solyc08g077410.3/Solyc06g071890.3	2
CC	GO:0048046	apoplast	1/127	26/2397	0.759018	0.999996	Solyc07g006850.2	1
CC	GO:0005789	endoplasmic reticulum membrane	1/127	27/2397	0.771926	0.999996	Solyc09g059950.3	1
CC	GO:0042175	nuclear outer membrane-endoplasmic reticulum membrane network	1/127	27/2397	0.771926	0.999996	Solyc09g059950.3	1
CC	GO:0044432	endoplasmic reticulum part	1/127	27/2397	0.771926	0.999996	Solyc09g059950.3	1
CC	GO:0005694	chromosome	2/127	52/2397	0.772792	0.999996	Solyc06g073510.3/Solyc02g084240.3	2
CC	GO:0005634	nucleus	19/127	413/2397	0.790655	0.999996	Solyc06g060970.2/Solyc03g116680.3/Solyc07g040680.3/Solyc06g073510.3/Solyc03g097120.3/Solyc02g084240.3/Solyc06g071820.3/Solyc11g013480.2/Solyc08g062960.3/Solyc02g067370.3/Solyc01g086710.3/Solyc05g056040.3/Solyc12g042077.1/Solyc03g025970.3/Solyc01g087990.3/Solyc06g053960.3/Solyc03g117960.3/Solyc01g009630.3/Solyc06g048460.2	19
CC	GO:0031966	mitochondrial membrane	1/127	30/2397	0.806675	0.999996	Solyc06g071890.3	1
CC	GO:0005576	extracellular region	1/127	32/2397	0.826868	0.999996	Solyc07g006850.2	1
CC	GO:0005740	mitochondrial envelope	1/127	33/2397	0.836165	0.999996	Solyc06g071890.3	1
CC	GO:0016469	proton-transporting two-sector ATPase complex	1/127	35/2397	0.853299	0.999996	Solyc08g081900.3	1
CC	GO:0030117	membrane coat	1/127	35/2397	0.853299	0.999996	Solyc03g005380.3	1
CC	GO:0048475	coated membrane	1/127	35/2397	0.853299	0.999996	Solyc03g005380.3	1
CC	GO:0005654	nucleoplasm	1/127	39/2397	0.882413	0.999996	Solyc01g009630.3	1
CC	GO:0044429	mitochondrial part	1/127	39/2397	0.882413	0.999996	Solyc06g071890.3	1
CC	GO:0044451	nucleoplasm part	1/127	39/2397	0.882413	0.999996	Solyc01g009630.3	1
CC	GO:1902494	catalytic complex	4/127	119/2397	0.886974	0.999996	Solyc12g017250.2/Solyc09g059950.3/Solyc04g024420.3/Solyc06g048460.2	4
CC	GO:0031090	organelle membrane	2/127	70/2397	0.894702	0.999996	Solyc03g005380.3/Solyc06g071890.3	2
CC	GO:0098805	whole membrane	1/127	41/2397	0.894741	0.999996	Solyc03g005380.3	1
CC	GO:1990234	transferase complex	1/127	42/2397	0.900415	0.999996	Solyc06g048460.2	1
CC	GO:0031967	organelle envelope	1/127	44/2397	0.910868	0.999996	Solyc06g071890.3	1
CC	GO:0031975	envelope	1/127	44/2397	0.910868	0.999996	Solyc06g071890.3	1
CC	GO:0098588	bounding membrane of organelle	1/127	50/2397	0.93613	0.999996	Solyc03g005380.3	1
CC	GO:0009521	photosystem	1/127	53/2397	0.945952	0.999996	Solyc12g017250.2	1
CC	GO:0034357	photosynthetic membrane	1/127	54/2397	0.94888	0.999996	Solyc12g017250.2	1
CC	GO:0044428	nuclear part	2/127	88/2397	0.953612	0.999996	Solyc01g009630.3/Solyc06g048460.2	2
CC	GO:0009579	thylakoid	1/127	56/2397	0.954273	0.999996	Solyc12g017250.2	1
CC	GO:0044436	thylakoid part	1/127	56/2397	0.954273	0.999996	Solyc12g017250.2	1
CC	GO:0031981	nuclear lumen	1/127	57/2397	0.956753	0.999996	Solyc01g009630.3	1
CC	GO:0005618	cell wall	1/127	62/2397	0.967291	0.999996	Solyc07g006850.2	1
CC	GO:0030312	external encapsulating structure	1/127	62/2397	0.967291	0.999996	Solyc07g006850.2	1
CC	GO:0031974	membrane-enclosed lumen	1/127	64/2397	0.970753	0.999996	Solyc01g009630.3	1
CC	GO:0043233	organelle lumen	1/127	64/2397	0.970753	0.999996	Solyc01g009630.3	1
CC	GO:0070013	intracellular organelle lumen	1/127	64/2397	0.970753	0.999996	Solyc01g009630.3	1
CC	GO:0098796	membrane protein complex	3/127	137/2397	0.980739	0.999996	Solyc12g017250.2/Solyc03g005380.3/Solyc08g081900.3	3
CC	GO:0044422	organelle part	7/127	266/2397	0.991457	0.999996	Solyc06g073510.3/Solyc02g084240.3/Solyc03g005380.3/Solyc06g071890.3/Solyc09g059950.3/Solyc01g009630.3/Solyc06g048460.2	7
CC	GO:0044446	intracellular organelle part	7/127	266/2397	0.991457	0.999996	Solyc06g073510.3/Solyc02g084240.3/Solyc03g005380.3/Solyc06g071890.3/Solyc09g059950.3/Solyc01g009630.3/Solyc06g048460.2	7
CC	GO:0043228	non-membrane-bounded organelle	8/127	321/2397	0.997202	0.999996	Solyc07g065985.1/Solyc12g010920.2/Solyc03g119820.1/Solyc06g034040.1/Solyc06g073510.3/Solyc02g084240.3/Solyc06g069260.1/Solyc02g092080.2	8
CC	GO:0043232	intracellular non-membrane-bounded organelle	8/127	321/2397	0.997202	0.999996	Solyc07g065985.1/Solyc12g010920.2/Solyc03g119820.1/Solyc06g034040.1/Solyc06g073510.3/Solyc02g084240.3/Solyc06g069260.1/Solyc02g092080.2	8
CC	GO:0071944	cell periphery	1/127	107/2397	0.997424	0.999996	Solyc07g006850.2	1
CC	GO:0043234	protein complex	6/127	318/2397	0.999694	0.999996	Solyc06g073510.3/Solyc12g017250.2/Solyc03g005380.3/Solyc04g024420.3/Solyc01g009630.3/Solyc08g081900.3	6
CC	GO:0044444	cytoplasmic part	8/127	429/2397	0.999974	0.999996	Solyc01g100370.3/Solyc03g005380.3/Solyc11g012590.2/Solyc08g077410.3/Solyc12g005910.2/Solyc06g071890.3/Solyc09g059950.3/Solyc02g092080.2	8
CC	GO:0030529	intracellular ribonucleoprotein complex	2/127	251/2397	0.999991	0.999996	Solyc01g087670.3/Solyc02g092080.2	2
CC	GO:1990904	ribonucleoprotein complex	2/127	251/2397	0.999991	0.999996	Solyc01g087670.3/Solyc02g092080.2	2
CC	GO:0005840	ribosome	1/127	219/2397	0.999996	0.999996	Solyc02g092080.2	1
MF	GO:0004601	peroxidase activity	15/742	85/10253	0.00103502	0.12434	Solyc09g007270.3/Solyc02g087110.3/Solyc03g006700.3/Solyc02g080530.3/Solyc05g052280.3/Solyc03g119060.3/Solyc03g025380.3/Solyc06g050440.3/Solyc08g080940.3/Solyc12g096520.2/Solyc11g010120.2/Solyc08g006720.3/Solyc04g082460.3/Solyc03g006810.3/Solyc10g047110.2	15
MF	GO:0048037	cofactor binding	35/742	286/10253	0.00147968	0.12434	Solyc03g123600.3/Solyc08g079430.3/Solyc04g016420.3/Solyc02g070060.2/Solyc03g098240.3/Solyc06g061280.3/Solyc10g076250.2/Solyc08g083115.1/Solyc08g083110.3/Solyc01g112140.3/Solyc08g048450.3/Solyc06g073510.3/Solyc07g032740.3/Solyc08g078040.3/Solyc02g086880.3/Solyc10g076600.2/Solyc11g065920.2/Solyc12g008430.2/Solyc02g081890.3/Solyc06g068440.3/Solyc02g093830.3/Solyc05g054365.1/Solyc07g043310.3/Solyc03g…	35
MF	GO:0016684	oxidoreductase activity, acting on peroxide as acceptor	15/742	88/10253	0.00149165	0.12434	Solyc09g007270.3/Solyc02g087110.3/Solyc03g006700.3/Solyc02g080530.3/Solyc05g052280.3/Solyc03g119060.3/Solyc03g025380.3/Solyc06g050440.3/Solyc08g080940.3/Solyc12g096520.2/Solyc11g010120.2/Solyc08g006720.3/Solyc04g082460.3/Solyc03g006810.3/Solyc10g047110.2	15
MF	GO:0030170	pyridoxal phosphate binding	12/742	67/10253	0.00281335	0.12434	Solyc03g123600.3/Solyc03g098240.3/Solyc10g076250.2/Solyc08g083115.1/Solyc08g083110.3/Solyc08g048450.3/Solyc07g032740.3/Solyc02g081890.3/Solyc07g043310.3/Solyc04g071140.3/Solyc07g053710.3/Solyc06g063090.3	12
MF	GO:0070279	vitamin B6 binding	12/742	67/10253	0.00281335	0.12434	Solyc03g123600.3/Solyc03g098240.3/Solyc10g076250.2/Solyc08g083115.1/Solyc08g083110.3/Solyc08g048450.3/Solyc07g032740.3/Solyc02g081890.3/Solyc07g043310.3/Solyc04g071140.3/Solyc07g053710.3/Solyc06g063090.3	12
MF	GO:0016209	antioxidant activity	15/742	95/10253	0.00323954	0.12434	Solyc09g007270.3/Solyc02g087110.3/Solyc03g006700.3/Solyc02g080530.3/Solyc05g052280.3/Solyc03g119060.3/Solyc03g025380.3/Solyc06g050440.3/Solyc08g080940.3/Solyc12g096520.2/Solyc11g010120.2/Solyc08g006720.3/Solyc04g082460.3/Solyc03g006810.3/Solyc10g047110.2	15
MF	GO:0016747	transferase activity, transferring acyl groups other than amino-acyl groups	21/742	155/10253	0.00385975	0.12434	Solyc06g074710.1/Solyc02g062710.1/Solyc02g068240.3/Solyc07g053890.3/Solyc02g093180.3/Solyc09g091460.3/Solyc08g006730.1/Solyc06g071820.3/Solyc01g095930.3/Solyc08g068730.1/Solyc06g074680.3/Solyc04g051670.3/Solyc08g067410.2/Solyc08g068690.1/Solyc02g092260.3/Solyc03g097500.3/Solyc09g083050.3/Solyc04g015100.3/Solyc02g094430.3/Solyc12g096790.1/Solyc02g064690.3	21
MF	GO:0016811	hydrolase activity, acting on carbon-nitrogen (but not peptide) bonds, in linear amides	4/742	10/10253	0.00401388	0.12434	Solyc10g049970.2/Solyc01g107700.3/Solyc01g107695.1/Solyc01g073930.3	4
MF	GO:0019842	vitamin binding	13/742	79/10253	0.00412939	0.12434	Solyc03g123600.3/Solyc03g098240.3/Solyc10g076250.2/Solyc08g083115.1/Solyc08g083110.3/Solyc08g048450.3/Solyc07g032740.3/Solyc02g081890.3/Solyc07g043310.3/Solyc04g071140.3/Solyc07g053710.3/Solyc06g063090.3/Solyc07g054430.3	13
MF	GO:0030246	carbohydrate binding	15/742	102/10253	0.00640221	0.1735	Solyc00g011890.3/Solyc08g075530.3/Solyc01g095470.3/Solyc09g092170.2/Solyc09g098040.3/Solyc04g076660.3/Solyc02g086280.3/Solyc06g068860.3/Solyc02g086270.3/Solyc02g087790.2/Solyc05g053280.3/Solyc02g067860.3/Solyc09g008640.1/Solyc03g113030.3/Solyc01g058390.3	15
MF	GO:0016810	hydrolase activity, acting on carbon-nitrogen (but not peptide) bonds	6/742	27/10253	0.0112019	0.275973	Solyc10g049970.2/Solyc11g064920.2/Solyc10g047630.2/Solyc01g107700.3/Solyc01g107695.1/Solyc01g073930.3	6
MF	GO:0016616	oxidoreductase activity, acting on the CH-OH group of donors, NAD or NADP as acceptor	13/742	90/10253	0.0123982	0.279993	Solyc02g086880.3/Solyc12g008430.2/Solyc02g093830.3/Solyc08g007420.3/Solyc03g120980.3/Solyc05g050120.3/Solyc02g063490.3/Solyc12g099440.2/Solyc12g007170.2/Solyc07g063010.3/Solyc01g100960.3/Solyc11g011930.2/Solyc06g084460.3	13
MF	GO:0005507	copper ion binding	8/742	45/10253	0.0142813	0.296486	Solyc08g079430.3/Solyc11g008030.2/Solyc11g008850.2/Solyc06g050530.3/Solyc05g052360.2/Solyc06g076330.3/Solyc03g063150.3/Solyc05g052340.3	8
MF	GO:0016746	transferase activity, transferring acyl groups	23/742	197/10253	0.0153166	0.296486	Solyc06g074710.1/Solyc02g062710.1/Solyc02g068240.3/Solyc07g053890.3/Solyc02g093180.3/Solyc07g055840.3/Solyc09g091460.3/Solyc08g006730.1/Solyc06g071820.3/Solyc01g095930.3/Solyc08g068730.1/Solyc06g074680.3/Solyc04g051670.3/Solyc08g067410.2/Solyc12g011000.2/Solyc08g068690.1/Solyc02g092260.3/Solyc03g097500.3/Solyc09g083050.3/Solyc04g015100.3/Solyc02g094430.3/Solyc12g096790.1/Solyc02g064690.3	23
MF	GO:0020037	heme binding	31/742	290/10253	0.0182642	0.311975	Solyc09g007270.3/Solyc02g087110.3/Solyc04g050620.3/Solyc03g095310.3/Solyc03g006700.3/Solyc08g079330.2/Solyc02g080530.3/Solyc04g071780.3/Solyc05g052280.3/Solyc06g084760.2/Solyc03g119060.3/Solyc08g079310.3/Solyc03g025380.3/Solyc06g050440.3/Solyc07g052070.2/Solyc10g007930.3/Solyc12g088460.2/Solyc08g079420.3/Solyc03g096965.1/Solyc10g081540.2/Solyc03g071690.3/Solyc12g096520.2/Solyc11g010120.2/Solyc10g…	31
MF	GO:0001071	nucleic acid binding transcription factor activity	37/742	361/10253	0.0195704	0.311975	Solyc01g096320.3/Solyc01g104650.3/Solyc10g081840.2/Solyc05g050220.3/Solyc01g100460.3/Solyc07g040680.3/Solyc10g079150.2/Solyc02g030210.3/Solyc12g044390.2/Solyc03g097120.3/Solyc01g087240.3/Solyc06g066540.1/Solyc03g120840.2/Solyc04g072460.3/Solyc07g042230.1/Solyc02g063520.3/Solyc04g071770.3/Solyc12g049560.2/Solyc04g078640.2/Solyc11g044560.2/Solyc02g091930.3/Solyc02g071130.3/Solyc08g062960.3/Solyc04g…	37
MF	GO:0003700	transcription factor activity, sequence-specific DNA binding	37/742	361/10253	0.0195704	0.311975	Solyc01g096320.3/Solyc01g104650.3/Solyc10g081840.2/Solyc05g050220.3/Solyc01g100460.3/Solyc07g040680.3/Solyc10g079150.2/Solyc02g030210.3/Solyc12g044390.2/Solyc03g097120.3/Solyc01g087240.3/Solyc06g066540.1/Solyc03g120840.2/Solyc04g072460.3/Solyc07g042230.1/Solyc02g063520.3/Solyc04g071770.3/Solyc12g049560.2/Solyc04g078640.2/Solyc11g044560.2/Solyc02g091930.3/Solyc02g071130.3/Solyc08g062960.3/Solyc04g…	37
MF	GO:0046906	tetrapyrrole binding	31/742	295/10253	0.0226635	0.341211	Solyc09g007270.3/Solyc02g087110.3/Solyc04g050620.3/Solyc03g095310.3/Solyc03g006700.3/Solyc08g079330.2/Solyc02g080530.3/Solyc04g071780.3/Solyc05g052280.3/Solyc06g084760.2/Solyc03g119060.3/Solyc08g079310.3/Solyc03g025380.3/Solyc06g050440.3/Solyc07g052070.2/Solyc10g007930.3/Solyc12g088460.2/Solyc08g079420.3/Solyc03g096965.1/Solyc10g081540.2/Solyc03g071690.3/Solyc12g096520.2/Solyc11g010120.2/Solyc10g…	31
MF	GO:0016614	oxidoreductase activity, acting on CH-OH group of donors	16/742	132/10253	0.0286164	0.408161	Solyc04g016420.3/Solyc02g070060.2/Solyc02g086880.3/Solyc11g065920.2/Solyc12g008430.2/Solyc02g093830.3/Solyc08g007420.3/Solyc03g120980.3/Solyc05g050120.3/Solyc02g063490.3/Solyc12g099440.2/Solyc12g007170.2/Solyc07g063010.3/Solyc01g100960.3/Solyc11g011930.2/Solyc06g084460.3	16
MF	GO:0008081	phosphoric diester hydrolase activity	5/742	25/10253	0.0309585	0.419488	Solyc02g071750.3/Solyc03g117960.3/Solyc08g078440.3/Solyc05g052760.3/Solyc02g094400.3	5
MF	GO:0008080	N-acetyltransferase activity	7/742	44/10253	0.0370892	0.435575	Solyc08g006730.1/Solyc06g071820.3/Solyc08g068730.1/Solyc04g051670.3/Solyc08g068690.1/Solyc02g092260.3/Solyc02g064690.3	7
MF	GO:0003697	single-stranded DNA binding	3/742	11/10253	0.0401822	0.435575	Solyc07g066320.3/Solyc01g100080.3/Solyc05g007100.3	3
MF	GO:0004743	pyruvate kinase activity	3/742	11/10253	0.0401822	0.435575	Solyc06g051930.3/Solyc06g051920.3/Solyc03g007810.3	3
MF	GO:0030955	potassium ion binding	3/742	11/10253	0.0401822	0.435575	Solyc06g051930.3/Solyc06g051920.3/Solyc03g007810.3	3
MF	GO:0031420	alkali metal ion binding	3/742	11/10253	0.0401822	0.435575	Solyc06g051930.3/Solyc06g051920.3/Solyc03g007810.3	3
MF	GO:0016410	N-acyltransferase activity	7/742	46/10253	0.0457895	0.477267	Solyc08g006730.1/Solyc06g071820.3/Solyc08g068730.1/Solyc04g051670.3/Solyc08g068690.1/Solyc02g092260.3/Solyc02g064690.3	7
MF	GO:0005506	iron ion binding	24/742	233/10253	0.0500871	0.502727	Solyc03g117800.3/Solyc04g050620.3/Solyc03g007960.3/Solyc03g095310.3/Solyc05g052470.3/Solyc08g079330.2/Solyc04g071780.3/Solyc06g084760.2/Solyc06g062430.3/Solyc08g079310.3/Solyc07g052070.2/Solyc10g007930.3/Solyc12g088460.2/Solyc08g079420.3/Solyc08g044260.3/Solyc03g096965.1/Solyc10g081540.2/Solyc11g072550.2/Solyc10g085500.2/Solyc03g065250.3/Solyc04g054257.1/Solyc07g055560.3/Solyc06g076800.3/Solyc01g…	24
MF	GO:0045735	nutrient reservoir activity	5/742	29/10253	0.0546363	0.520486	Solyc11g072380.2/Solyc09g082330.2/Solyc02g085590.3/Solyc06g075310.3/Solyc11g073200.2	5
MF	GO:0016407	acetyltransferase activity	7/742	48/10253	0.0556978	0.520486	Solyc08g006730.1/Solyc06g071820.3/Solyc08g068730.1/Solyc04g051670.3/Solyc08g068690.1/Solyc02g092260.3/Solyc02g064690.3	7
MF	GO:0016763	transferase activity, transferring pentosyl groups	3/742	13/10253	0.0625579	0.565106	Solyc03g044430.3/Solyc04g077100.3/Solyc12g017690.2	3
MF	GO:0016701	oxidoreductase activity, acting on single donors with incorporation of molecular oxygen	6/742	42/10253	0.0798518	0.698059	Solyc12g014100.2/Solyc01g087250.3/Solyc01g105370.3/Solyc07g056570.1/Solyc01g099160.3/Solyc06g062430.3	6
MF	GO:0016627	oxidoreductase activity, acting on the CH-CH group of donors	5/742	33/10253	0.0864202	0.731871	Solyc10g076600.2/Solyc05g054365.1/Solyc03g097910.3/Solyc10g085200.2/Solyc11g006270.2	5
MF	GO:0004568	chitinase activity	3/742	15/10253	0.089476	0.734787	Solyc02g082920.3/Solyc02g082930.3/Solyc10g055810.2	3
MF	GO:0050662	coenzyme binding	19/742	192/10253	0.101239	0.806932	Solyc04g016420.3/Solyc02g070060.2/Solyc06g061280.3/Solyc01g112140.3/Solyc08g078040.3/Solyc02g086880.3/Solyc10g076600.2/Solyc11g065920.2/Solyc12g008430.2/Solyc06g068440.3/Solyc02g093830.3/Solyc05g054365.1/Solyc03g120980.3/Solyc05g050120.3/Solyc04g078090.3/Solyc10g085200.2/Solyc09g091840.3/Solyc01g100960.3/Solyc01g087640.3	19
MF	GO:0004872	receptor activity	4/742	27/10253	0.127278	0.952188	Solyc09g075440.3/Solyc06g063210.3/Solyc06g053710.3/Solyc06g084390.3	4
MF	GO:0060089	molecular transducer activity	4/742	27/10253	0.127278	0.952188	Solyc09g075440.3/Solyc06g063210.3/Solyc06g053710.3/Solyc06g084390.3	4
MF	GO:0043565	sequence-specific DNA binding	16/742	164/10253	0.136113	0.952188	Solyc01g096320.3/Solyc09g005610.3/Solyc07g040680.3/Solyc03g097120.3/Solyc04g072460.3/Solyc02g063520.3/Solyc02g091930.3/Solyc02g072560.1/Solyc02g071130.3/Solyc08g062960.3/Solyc10g007350.3/Solyc06g053960.3/Solyc12g014290.2/Solyc02g086930.3/Solyc06g053220.3/Solyc03g082550.3	16
MF	GO:0003860	3-hydroxyisobutyryl-CoA hydrolase activity	2/742	10/10253	0.160076	0.952188	Solyc01g090700.3/Solyc01g108800.3	2
MF	GO:0004620	phospholipase activity	2/742	10/10253	0.160076	0.952188	Solyc08g078440.3/Solyc05g052760.3	2
MF	GO:0016157	sucrose synthase activity	2/742	10/10253	0.160076	0.952188	Solyc09g098590.3/Solyc07g042550.3	2
MF	GO:0016289	CoA hydrolase activity	2/742	10/10253	0.160076	0.952188	Solyc01g090700.3/Solyc01g108800.3	2
MF	GO:0016624	oxidoreductase activity, acting on the aldehyde or oxo group of donors, disulfide as acceptor	2/742	10/10253	0.160076	0.952188	Solyc05g056480.3/Solyc04g063350.3	2
MF	GO:0043021	ribonucleoprotein complex binding	2/742	10/10253	0.160076	0.952188	Solyc03g115650.3/Solyc00g007270.3	2
MF	GO:0004871	signal transducer activity	5/742	40/10253	0.160087	0.952188	Solyc09g075440.3/Solyc06g063210.3/Solyc06g053710.3/Solyc03g097970.3/Solyc01g098400.3	5
MF	GO:0008233	peptidase activity	25/742	280/10253	0.160405	0.952188	Solyc02g081550.3/Solyc11g008260.2/Solyc07g041900.3/Solyc08g065610.3/Solyc01g087820.2/Solyc01g087790.2/Solyc02g090180.3/Solyc08g078140.3/Solyc10g012430.3/Solyc12g088670.2/Solyc10g050840.2/Solyc03g111730.3/Solyc03g083330.3/Solyc07g042930.3/Solyc12g010025.1/Solyc00g187050.3/Solyc03g111180.3/Solyc12g010040.2/Solyc01g111400.3/Solyc12g095910.2/Solyc08g079160.3/Solyc02g071560.3/Solyc04g024420.3/Solyc02g…	25
MF	GO:0051082	unfolded protein binding	5/742	41/10253	0.172229	0.952188	Solyc11g071830.2/Solyc01g100370.3/Solyc07g047790.3/Solyc06g036290.3/Solyc02g077670.3	5
MF	GO:0008374	O-acyltransferase activity	3/742	20/10253	0.172549	0.952188	Solyc07g053890.3/Solyc01g095930.3/Solyc06g074680.3	3
MF	GO:0044877	macromolecular complex binding	3/742	20/10253	0.172549	0.952188	Solyc03g115650.3/Solyc03g097970.3/Solyc00g007270.3	3
MF	GO:0016765	transferase activity, transferring alkyl or aryl (other than methyl) groups	4/742	31/10253	0.18311	0.952188	Solyc01g105370.3/Solyc00g136560.3/Solyc10g085150.2/Solyc01g105420.3	4
MF	GO:0016679	oxidoreductase activity, acting on diphenols and related substances as donors	2/742	11/10253	0.186719	0.952188	Solyc01g105220.3/Solyc08g005560.3	2
MF	GO:0016702	oxidoreductase activity, acting on single donors with incorporation of molecular oxygen, incorporation of two atoms of oxygen	4/742	32/10253	0.198165	0.952188	Solyc12g014100.2/Solyc01g087250.3/Solyc07g056570.1/Solyc01g099160.3	4
MF	GO:0050660	flavin adenine dinucleotide binding	9/742	90/10253	0.20235	0.952188	Solyc04g016420.3/Solyc02g070060.2/Solyc01g112140.3/Solyc08g078040.3/Solyc10g076600.2/Solyc11g065920.2/Solyc05g054365.1/Solyc10g085200.2/Solyc09g091840.3	9
MF	GO:0008234	cysteine-type peptidase activity	7/742	67/10253	0.209177	0.952188	Solyc11g008260.2/Solyc07g041900.3/Solyc08g078140.3/Solyc12g088670.2/Solyc03g111730.3/Solyc02g076710.3/Solyc12g096430.1	7
MF	GO:0009055	electron carrier activity	11/742	115/10253	0.209403	0.952188	Solyc01g103920.3/Solyc07g008140.3/Solyc11g012130.2/Solyc11g065920.2/Solyc12g013900.2/Solyc01g008460.3/Solyc04g055030.2/Solyc10g007070.3/Solyc05g054890.3/Solyc01g008130.3/Solyc03g112770.3	11
MF	GO:0001871	pattern binding	4/742	33/10253	0.213578	0.952188	Solyc09g098040.3/Solyc02g086280.3/Solyc02g086270.3/Solyc09g008640.1	4
MF	GO:0030247	polysaccharide binding	4/742	33/10253	0.213578	0.952188	Solyc09g098040.3/Solyc02g086280.3/Solyc02g086270.3/Solyc09g008640.1	4
MF	GO:0051213	dioxygenase activity	4/742	33/10253	0.213578	0.952188	Solyc12g014100.2/Solyc01g087250.3/Solyc07g056570.1/Solyc01g099160.3	4
MF	GO:0016298	lipase activity	2/742	12/10253	0.213909	0.952188	Solyc08g078440.3/Solyc05g052760.3	2
MF	GO:0030983	mismatched DNA binding	2/742	12/10253	0.213909	0.952188	Solyc04g045660.3/Solyc03g025890.2	2
MF	GO:0051087	chaperone binding	2/742	12/10253	0.213909	0.952188	Solyc01g095320.3/Solyc10g084170.1	2
MF	GO:0042578	phosphoric ester hydrolase activity	8/742	80/10253	0.220721	0.952188	Solyc06g065480.3/Solyc01g105970.3/Solyc02g071750.3/Solyc03g111160.3/Solyc03g117960.3/Solyc08g078440.3/Solyc05g052760.3/Solyc02g094400.3	8
MF	GO:0008194	UDP-glycosyltransferase activity	8/742	81/10253	0.230667	0.952188	Solyc09g098590.3/Solyc02g080970.3/Solyc02g081890.3/Solyc07g042550.3/Solyc03g005450.3/Solyc07g063110.3/Solyc03g121280.3/Solyc12g015770.2	8
MF	GO:0051536	iron-sulfur cluster binding	6/742	58/10253	0.24092	0.952188	Solyc01g103920.3/Solyc11g065920.2/Solyc03g111360.3/Solyc01g008460.3/Solyc04g055030.2/Solyc06g006080.3	6
MF	GO:0051540	metal cluster binding	6/742	58/10253	0.24092	0.952188	Solyc01g103920.3/Solyc11g065920.2/Solyc03g111360.3/Solyc01g008460.3/Solyc04g055030.2/Solyc06g006080.3	6
MF	GO:0016790	thiolester hydrolase activity	2/742	13/10253	0.241427	0.952188	Solyc01g090700.3/Solyc01g108800.3	2
MF	GO:0033218	amide binding	2/742	13/10253	0.241427	0.952188	Solyc09g059270.3/Solyc07g054430.3	2
MF	GO:0046912	transferase activity, transferring acyl groups, acyl groups converted into alkyl on transfer	2/742	13/10253	0.241427	0.952188	Solyc07g055840.3/Solyc12g011000.2	2
MF	GO:0008375	acetylglucosaminyltransferase activity	4/742	35/10253	0.245314	0.952188	Solyc02g080970.3/Solyc02g081890.3/Solyc07g063110.3/Solyc03g121280.3	4
MF	GO:0016879	ligase activity, forming carbon-nitrogen bonds	3/742	24/10253	0.249609	0.952188	Solyc06g007180.3/Solyc10g085400.2/Solyc01g056850.3	3
MF	GO:0016903	oxidoreductase activity, acting on the aldehyde or oxo group of donors	3/742	24/10253	0.249609	0.952188	Solyc05g056480.3/Solyc04g063350.3/Solyc03g111010.3	3
MF	GO:0050661	NADP binding	3/742	24/10253	0.249609	0.952188	Solyc01g112140.3/Solyc02g093830.3/Solyc01g100960.3	3
MF	GO:0015103	inorganic anion transmembrane transporter activity	3/742	25/10253	0.269664	0.952188	Solyc03g119930.1/Solyc12g043030.2/Solyc02g068080.3	3
MF	GO:0016838	carbon-oxygen lyase activity, acting on phosphates	3/742	25/10253	0.269664	0.952188	Solyc07g066670.3/Solyc07g066675.1/Solyc04g009620.3	3
MF	GO:0016887	ATPase activity	12/742	137/10253	0.287907	0.952188	Solyc01g105370.3/Solyc11g018690.2/Solyc03g120980.3/Solyc06g074940.3/Solyc08g075360.2/Solyc05g055330.3/Solyc10g024420.2/Solyc09g064440.3/Solyc05g054890.3/Solyc06g036234.1/Solyc08g081900.3/Solyc07g062630.1	12
MF	GO:0038023	signaling receptor activity	3/742	26/10253	0.289888	0.952188	Solyc09g075440.3/Solyc06g063210.3/Solyc06g053710.3	3
MF	GO:0008173	RNA methyltransferase activity	2/742	15/10253	0.296716	0.952188	Solyc11g010900.2/Solyc08g077850.2	2
MF	GO:0016160	amylase activity	2/742	15/10253	0.296716	0.952188	Solyc09g091030.3/Solyc03g095710.3	2
MF	GO:0016757	transferase activity, transferring glycosyl groups	28/742	347/10253	0.300092	0.952188	Solyc00g050130.1/Solyc02g084980.3/Solyc09g098590.3/Solyc02g080970.3/Solyc02g081890.3/Solyc07g042550.3/Solyc10g079950.2/Solyc01g079170.3/Solyc07g006850.2/Solyc10g009580.3/Solyc02g062590.3/Solyc01g100830.2/Solyc03g044430.3/Solyc11g007370.2/Solyc03g005450.3/Solyc04g014990.2/Solyc04g077100.3/Solyc01g107830.3/Solyc07g063110.3/Solyc12g017690.2/Solyc05g053280.3/Solyc03g065340.3/Solyc10g085280.2/Solyc10g…	28
MF	GO:0015238	drug transmembrane transporter activity	5/742	51/10253	0.308437	0.952188	Solyc10g054100.2/Solyc04g074860.3/Solyc03g063730.3/Solyc11g065820.2/Solyc10g051130.2	5
MF	GO:0090484	drug transporter activity	5/742	51/10253	0.308437	0.952188	Solyc10g054100.2/Solyc04g074860.3/Solyc03g063730.3/Solyc11g065820.2/Solyc10g051130.2	5
MF	GO:0016831	carboxy-lyase activity	4/742	39/10253	0.311312	0.952188	Solyc04g006970.3/Solyc07g062530.3/Solyc03g098240.3/Solyc04g071140.3	4
MF	GO:0008289	lipid binding	6/742	64/10253	0.316929	0.952188	Solyc04g073990.3/Solyc07g065010.3/Solyc01g097510.3/Solyc01g097520.3/Solyc09g007860.3/Solyc07g007680.3	6
MF	GO:0070011	peptidase activity, acting on L-amino acid peptides	22/742	271/10253	0.317728	0.952188	Solyc02g081550.3/Solyc11g008260.2/Solyc07g041900.3/Solyc01g087820.2/Solyc01g087790.2/Solyc02g090180.3/Solyc08g078140.3/Solyc10g012430.3/Solyc12g088670.2/Solyc10g050840.2/Solyc03g111730.3/Solyc03g083330.3/Solyc07g042930.3/Solyc12g010025.1/Solyc00g187050.3/Solyc03g111180.3/Solyc12g010040.2/Solyc01g111400.3/Solyc02g071560.3/Solyc04g024420.3/Solyc02g076710.3/Solyc12g096430.1	22
MF	GO:0008238	exopeptidase activity	5/742	52/10253	0.322996	0.952188	Solyc02g090180.3/Solyc12g010025.1/Solyc00g187050.3/Solyc03g111180.3/Solyc12g010040.2	5
MF	GO:0000155	phosphorelay sensor kinase activity	2/742	16/10253	0.324182	0.952188	Solyc09g075440.3/Solyc06g053710.3	2
MF	GO:0004673	protein histidine kinase activity	2/742	16/10253	0.324182	0.952188	Solyc09g075440.3/Solyc06g053710.3	2
MF	GO:0016278	lysine N-methyltransferase activity	2/742	16/10253	0.324182	0.952188	Solyc06g060970.2/Solyc06g008130.3	2
MF	GO:0016279	protein-lysine N-methyltransferase activity	2/742	16/10253	0.324182	0.952188	Solyc06g060970.2/Solyc06g008130.3	2
MF	GO:0016775	phosphotransferase activity, nitrogenous group as acceptor	2/742	16/10253	0.324182	0.952188	Solyc09g075440.3/Solyc06g053710.3	2
MF	GO:0018024	histone-lysine N-methyltransferase activity	2/742	16/10253	0.324182	0.952188	Solyc06g060970.2/Solyc06g008130.3	2
MF	GO:0042054	histone methyltransferase activity	2/742	16/10253	0.324182	0.952188	Solyc06g060970.2/Solyc06g008130.3	2
MF	GO:0016705	oxidoreductase activity, acting on paired donors, with incorporation or reduction of molecular oxygen	19/742	233/10253	0.327272	0.952188	Solyc04g050620.3/Solyc03g095310.3/Solyc01g112140.3/Solyc08g079330.2/Solyc04g071780.3/Solyc03g063110.3/Solyc06g084760.2/Solyc08g079310.3/Solyc07g052070.2/Solyc10g007930.3/Solyc12g088460.2/Solyc08g079420.3/Solyc03g096965.1/Solyc10g081540.2/Solyc10g085500.2/Solyc04g054257.1/Solyc07g055560.3/Solyc06g076800.3/Solyc01g094140.3	19
MF	GO:0035251	UDP-glucosyltransferase activity	4/742	40/10253	0.328114	0.952188	Solyc09g098590.3/Solyc07g042550.3/Solyc03g005450.3/Solyc12g015770.2	4
MF	GO:0004866	endopeptidase inhibitor activity	4/742	41/10253	0.344967	0.952188	Solyc03g098730.1/Solyc03g097270.3/Solyc09g097850.1/Solyc03g098740.1	4
MF	GO:0030414	peptidase inhibitor activity	4/742	41/10253	0.344967	0.952188	Solyc03g098730.1/Solyc03g097270.3/Solyc09g097850.1/Solyc03g098740.1	4
MF	GO:0046527	glucosyltransferase activity	4/742	41/10253	0.344967	0.952188	Solyc09g098590.3/Solyc07g042550.3/Solyc03g005450.3/Solyc12g015770.2	4
MF	GO:0061134	peptidase regulator activity	4/742	41/10253	0.344967	0.952188	Solyc03g098730.1/Solyc03g097270.3/Solyc09g097850.1/Solyc03g098740.1	4
MF	GO:0061135	endopeptidase regulator activity	4/742	41/10253	0.344967	0.952188	Solyc03g098730.1/Solyc03g097270.3/Solyc09g097850.1/Solyc03g098740.1	4
MF	GO:0005543	phospholipid binding	3/742	29/10253	0.350928	0.952188	Solyc04g073990.3/Solyc01g097510.3/Solyc01g097520.3	3
MF	GO:0008276	protein methyltransferase activity	2/742	17/10253	0.351361	0.952188	Solyc06g060970.2/Solyc06g008130.3	2
MF	GO:0015297	antiporter activity	7/742	80/10253	0.35838	0.954437	Solyc10g054100.2/Solyc04g074860.3/Solyc03g063730.3/Solyc06g008820.3/Solyc11g065820.2/Solyc10g051130.2/Solyc01g005020.3	7
MF	GO:0016853	isomerase activity	10/742	119/10253	0.359235	0.954437	Solyc06g005490.3/Solyc01g095470.3/Solyc02g080320.3/Solyc11g006070.2/Solyc02g087790.2/Solyc06g076970.3/Solyc02g067860.3/Solyc07g062030.3/Solyc01g097800.3/Solyc03g113030.3	10
MF	GO:0016829	lyase activity	11/742	134/10253	0.377344	0.985375	Solyc04g006970.3/Solyc07g062530.3/Solyc03g098240.3/Solyc04g009960.3/Solyc07g066670.3/Solyc07g066675.1/Solyc04g071140.3/Solyc04g009620.3/Solyc02g082900.3/Solyc06g084460.3/Solyc11g011450.2	11
MF	GO:0008170	N-methyltransferase activity	2/742	18/10253	0.378151	0.985375	Solyc06g060970.2/Solyc06g008130.3	2
MF	GO:0051287	NAD binding	4/742	44/10253	0.395497	0.994954	Solyc02g086880.3/Solyc12g008430.2/Solyc03g120980.3/Solyc05g050120.3	4
MF	GO:0004553	hydrolase activity, hydrolyzing O-glycosyl compounds	19/742	243/10253	0.396945	0.994954	Solyc06g050130.3/Solyc09g091030.3/Solyc06g005960.3/Solyc05g013720.3/Solyc03g095710.3/Solyc08g075530.3/Solyc07g006850.2/Solyc02g082920.3/Solyc06g073740.3/Solyc04g016470.3/Solyc04g082400.3/Solyc02g082930.3/Solyc02g091680.3/Solyc06g073760.3/Solyc06g068860.3/Solyc10g055810.2/Solyc11g044910.2/Solyc07g005330.3/Solyc02g089720.2	19
MF	GO:0022836	gated channel activity	2/742	19/10253	0.404466	0.994954	Solyc02g068080.3/Solyc06g063210.3	2
MF	GO:0016758	transferase activity, transferring hexosyl groups	21/742	273/10253	0.418042	0.994954	Solyc00g050130.1/Solyc09g098590.3/Solyc02g080970.3/Solyc02g081890.3/Solyc07g042550.3/Solyc10g079950.2/Solyc07g006850.2/Solyc10g009580.3/Solyc11g007370.2/Solyc03g005450.3/Solyc04g014990.2/Solyc01g107830.3/Solyc07g063110.3/Solyc05g053280.3/Solyc03g065340.3/Solyc10g085280.2/Solyc10g083450.2/Solyc12g009920.1/Solyc03g078490.3/Solyc03g121280.3/Solyc12g015770.2	21
MF	GO:0008408	3'-5' exonuclease activity	2/742	20/10253	0.430235	0.994954	Solyc08g065880.3/Solyc01g100270.3	2
MF	GO:0005509	calcium ion binding	12/742	154/10253	0.43869	0.994954	Solyc03g095710.3/Solyc01g100370.3/Solyc04g073990.3/Solyc07g062700.3/Solyc03g118810.1/Solyc01g097510.3/Solyc03g097100.1/Solyc01g097520.3/Solyc11g071760.2/Solyc01g108190.3/Solyc12g014110.2/Solyc03g118090.3	12
MF	GO:0015291	secondary active transmembrane transporter activity	7/742	87/10253	0.443039	0.994954	Solyc10g054100.2/Solyc04g074860.3/Solyc03g063730.3/Solyc06g008820.3/Solyc11g065820.2/Solyc10g051130.2/Solyc01g005020.3	7
MF	GO:0004721	phosphoprotein phosphatase activity	2/742	21/10253	0.455398	0.994954	Solyc06g065480.3/Solyc03g111160.3	2
MF	GO:0016759	cellulose synthase activity	2/742	21/10253	0.455398	0.994954	Solyc03g005450.3/Solyc12g015770.2	2
MF	GO:0016760	cellulose synthase (UDP-forming) activity	2/742	21/10253	0.455398	0.994954	Solyc03g005450.3/Solyc12g015770.2	2
MF	GO:0010333	terpene synthase activity	2/742	22/10253	0.479909	0.994954	Solyc07g066670.3/Solyc07g066675.1	2
MF	GO:0000287	magnesium ion binding	5/742	64/10253	0.497451	0.994954	Solyc07g066670.3/Solyc06g051930.3/Solyc06g072740.1/Solyc06g051920.3/Solyc03g007810.3	5
MF	GO:0003899	DNA-directed 5'-3' RNA polymerase activity	3/742	37/10253	0.50744	0.994954	Solyc10g078860.2/Solyc07g005930.3/Solyc01g086710.3	3
MF	GO:0016835	carbon-oxygen lyase activity	4/742	51/10253	0.509694	0.994954	Solyc07g066670.3/Solyc07g066675.1/Solyc04g009620.3/Solyc06g084460.3	4
MF	GO:0016798	hydrolase activity, acting on glycosyl bonds	19/742	259/10253	0.510409	0.994954	Solyc06g050130.3/Solyc09g091030.3/Solyc06g005960.3/Solyc05g013720.3/Solyc03g095710.3/Solyc08g075530.3/Solyc07g006850.2/Solyc02g082920.3/Solyc06g073740.3/Solyc04g016470.3/Solyc04g082400.3/Solyc02g082930.3/Solyc02g091680.3/Solyc06g073760.3/Solyc06g068860.3/Solyc10g055810.2/Solyc11g044910.2/Solyc07g005330.3/Solyc02g089720.2	19
MF	GO:0004497	monooxygenase activity	2/742	24/10253	0.526831	0.994954	Solyc01g105370.3/Solyc01g112140.3	2
MF	GO:0004527	exonuclease activity	2/742	24/10253	0.526831	0.994954	Solyc08g065880.3/Solyc01g100270.3	2
MF	GO:0004190	aspartic-type endopeptidase activity	1/742	10/10253	0.528368	0.994954	Solyc10g012430.3	1
MF	GO:0004888	transmembrane signaling receptor activity	1/742	10/10253	0.528368	0.994954	Solyc06g063210.3	1
MF	GO:0004970	ionotropic glutamate receptor activity	1/742	10/10253	0.528368	0.994954	Solyc06g063210.3	1
MF	GO:0005230	extracellular ligand-gated ion channel activity	1/742	10/10253	0.528368	0.994954	Solyc06g063210.3	1
MF	GO:0008066	glutamate receptor activity	1/742	10/10253	0.528368	0.994954	Solyc06g063210.3	1
MF	GO:0010181	FMN binding	1/742	10/10253	0.528368	0.994954	Solyc05g050520.3	1
MF	GO:0015095	magnesium ion transmembrane transporter activity	1/742	10/10253	0.528368	0.994954	Solyc11g016940.2	1
MF	GO:0015276	ligand-gated ion channel activity	1/742	10/10253	0.528368	0.994954	Solyc06g063210.3	1
MF	GO:0016161	beta-amylase activity	1/742	10/10253	0.528368	0.994954	Solyc09g091030.3	1
MF	GO:0016638	oxidoreductase activity, acting on the CH-NH2 group of donors	1/742	10/10253	0.528368	0.994954	Solyc08g079430.3	1
MF	GO:0022824	transmitter-gated ion channel activity	1/742	10/10253	0.528368	0.994954	Solyc06g063210.3	1
MF	GO:0022834	ligand-gated channel activity	1/742	10/10253	0.528368	0.994954	Solyc06g063210.3	1
MF	GO:0022835	transmitter-gated channel activity	1/742	10/10253	0.528368	0.994954	Solyc06g063210.3	1
MF	GO:0030594	neurotransmitter receptor activity	1/742	10/10253	0.528368	0.994954	Solyc06g063210.3	1
MF	GO:0048038	quinone binding	1/742	10/10253	0.528368	0.994954	Solyc08g079430.3	1
MF	GO:0051766	inositol trisphosphate kinase activity	1/742	10/10253	0.528368	0.994954	Solyc06g072740.1	1
MF	GO:0070001	aspartic-type peptidase activity	1/742	10/10253	0.528368	0.994954	Solyc10g012430.3	1
MF	GO:0072509	divalent inorganic cation transmembrane transporter activity	1/742	10/10253	0.528368	0.994954	Solyc11g016940.2	1
MF	GO:0099600	transmembrane receptor activity	1/742	10/10253	0.528368	0.994954	Solyc06g063210.3	1
MF	GO:0004252	serine-type endopeptidase activity	6/742	82/10253	0.550007	0.994954	Solyc01g087820.2/Solyc01g087790.2/Solyc02g090180.3/Solyc07g042930.3/Solyc01g111400.3/Solyc02g071560.3	6
MF	GO:0016830	carbon-carbon lyase activity	4/742	54/10253	0.555629	0.994954	Solyc04g006970.3/Solyc07g062530.3/Solyc03g098240.3/Solyc04g071140.3	4
MF	GO:0005048	signal sequence binding	1/742	11/10253	0.562533	0.994954	Solyc09g059270.3	1
MF	GO:0015116	sulfate transmembrane transporter activity	1/742	11/10253	0.562533	0.994954	Solyc12g043030.2	1
MF	GO:0016843	amine-lyase activity	1/742	11/10253	0.562533	0.994954	Solyc02g082900.3	1
MF	GO:0016844	strictosidine synthase activity	1/742	11/10253	0.562533	0.994954	Solyc02g082900.3	1
MF	GO:0019829	cation-transporting ATPase activity	1/742	11/10253	0.562533	0.994954	Solyc08g081900.3	1
MF	GO:0022853	active ion transmembrane transporter activity	1/742	11/10253	0.562533	0.994954	Solyc08g081900.3	1
MF	GO:0042277	peptide binding	1/742	11/10253	0.562533	0.994954	Solyc09g059270.3	1
MF	GO:0042625	ATPase coupled ion transmembrane transporter activity	1/742	11/10253	0.562533	0.994954	Solyc08g081900.3	1
MF	GO:0044769	ATPase activity, coupled to transmembrane movement of ions, rotational mechanism	1/742	11/10253	0.562533	0.994954	Solyc08g081900.3	1
MF	GO:1901682	sulfur compound transmembrane transporter activity	1/742	11/10253	0.562533	0.994954	Solyc12g043030.2	1
MF	GO:0008171	O-methyltransferase activity	2/742	26/10253	0.570802	0.994954	Solyc02g093270.3/Solyc02g093250.3	2
MF	GO:0015298	solute:cation antiporter activity	2/742	26/10253	0.570802	0.994954	Solyc06g008820.3/Solyc01g005020.3	2
MF	GO:0015299	solute:proton antiporter activity	2/742	26/10253	0.570802	0.994954	Solyc06g008820.3/Solyc01g005020.3	2
MF	GO:0008757	S-adenosylmethionine-dependent methyltransferase activity	2/742	27/10253	0.591649	0.994954	Solyc06g060970.2/Solyc06g008130.3	2
MF	GO:0003872	6-phosphofructokinase activity	1/742	12/10253	0.594226	0.994954	Solyc04g015200.3	1
MF	GO:0008443	phosphofructokinase activity	1/742	12/10253	0.594226	0.994954	Solyc04g015200.3	1
MF	GO:0016840	carbon-nitrogen lyase activity	1/742	12/10253	0.594226	0.994954	Solyc02g082900.3	1
MF	GO:0019200	carbohydrate kinase activity	1/742	12/10253	0.594226	0.994954	Solyc04g015200.3	1
MF	GO:0031072	heat shock protein binding	1/742	13/10253	0.623626	0.994954	Solyc11g071830.2	1
MF	GO:1901681	sulfur compound binding	1/742	13/10253	0.623626	0.994954	Solyc04g078090.3	1
MF	GO:0034062	5'-3' RNA polymerase activity	3/742	44/10253	0.626669	0.994954	Solyc10g078860.2/Solyc07g005930.3/Solyc01g086710.3	3
MF	GO:0097747	RNA polymerase activity	3/742	44/10253	0.626669	0.994954	Solyc10g078860.2/Solyc07g005930.3/Solyc01g086710.3	3
MF	GO:0003755	peptidyl-prolyl cis-trans isomerase activity	2/742	29/10253	0.63105	0.994954	Solyc11g006070.2/Solyc06g076970.3	2
MF	GO:0016859	cis-trans isomerase activity	2/742	29/10253	0.63105	0.994954	Solyc11g006070.2/Solyc06g076970.3	2
MF	GO:0022804	active transmembrane transporter activity	10/742	149/10253	0.644537	0.994954	Solyc10g054100.2/Solyc04g074860.3/Solyc03g063730.3/Solyc06g008820.3/Solyc10g024420.2/Solyc09g064440.3/Solyc11g065820.2/Solyc10g051130.2/Solyc01g005020.3/Solyc08g081900.3	10
MF	GO:0003678	DNA helicase activity	1/742	14/10253	0.650898	0.994954	Solyc02g022830.3	1
MF	GO:0003746	translation elongation factor activity	1/742	14/10253	0.650898	0.994954	Solyc03g115650.3	1
MF	GO:0004499	N,N-dimethylaniline monooxygenase activity	1/742	14/10253	0.650898	0.994954	Solyc01g112140.3	1
MF	GO:0016620	oxidoreductase activity, acting on the aldehyde or oxo group of donors, NAD or NADP as acceptor	1/742	14/10253	0.650898	0.994954	Solyc03g111010.3	1
MF	GO:0016861	intramolecular oxidoreductase activity, interconverting aldoses and ketoses	1/742	14/10253	0.650898	0.994954	Solyc06g005490.3	1
MF	GO:0016791	phosphatase activity	3/742	46/10253	0.656855	0.994954	Solyc06g065480.3/Solyc01g105970.3/Solyc03g111160.3	3
MF	GO:0005216	ion channel activity	3/742	47/10253	0.671275	0.994954	Solyc03g114110.3/Solyc02g068080.3/Solyc06g063210.3	3
MF	GO:0008509	anion transmembrane transporter activity	3/742	47/10253	0.671275	0.994954	Solyc03g119930.1/Solyc12g043030.2/Solyc02g068080.3	3
MF	GO:0015267	channel activity	3/742	47/10253	0.671275	0.994954	Solyc03g114110.3/Solyc02g068080.3/Solyc06g063210.3	3
MF	GO:0022803	passive transmembrane transporter activity	3/742	47/10253	0.671275	0.994954	Solyc03g114110.3/Solyc02g068080.3/Solyc06g063210.3	3
MF	GO:0022838	substrate-specific channel activity	3/742	47/10253	0.671275	0.994954	Solyc03g114110.3/Solyc02g068080.3/Solyc06g063210.3	3
MF	GO:0016874	ligase activity	6/742	93/10253	0.673566	0.994954	Solyc06g007180.3/Solyc10g076600.2/Solyc10g085400.2/Solyc12g056940.2/Solyc01g056850.3/Solyc08g081170.3	6
MF	GO:0016307	phosphatidylinositol phosphate kinase activity	1/742	15/10253	0.676197	0.994954	Solyc07g017510.3	1
MF	GO:0031625	ubiquitin protein ligase binding	1/742	15/10253	0.676197	0.994954	Solyc01g099290.3	1
MF	GO:0044389	ubiquitin-like protein ligase binding	1/742	15/10253	0.676197	0.994954	Solyc01g099290.3	1
MF	GO:0016779	nucleotidyltransferase activity	6/742	94/10253	0.683651	0.994954	Solyc01g058260.3/Solyc10g078860.2/Solyc07g005930.3/Solyc01g086710.3/Solyc07g019440.3/Solyc03g097830.3	6
MF	GO:0000989	transcription factor activity, transcription factor binding	2/742	32/10253	0.684494	0.994954	Solyc06g071820.3/Solyc10g009280.3	2
MF	GO:0003712	transcription cofactor activity	2/742	32/10253	0.684494	0.994954	Solyc06g071820.3/Solyc10g009280.3	2
MF	GO:0008135	translation factor activity, RNA binding	3/742	49/10253	0.698766	0.994954	Solyc01g095410.3/Solyc03g115650.3/Solyc01g100420.3	3
MF	GO:0008378	galactosyltransferase activity	1/742	16/10253	0.699665	0.994954	Solyc05g053280.3	1
MF	GO:0016717	oxidoreductase activity, acting on paired donors, with oxidation of a pair of donors resulting in the reduction of molecular oxygen to two molecules of water	1/742	16/10253	0.699665	0.994954	Solyc03g063110.3	1
MF	GO:0016860	intramolecular oxidoreductase activity	1/742	16/10253	0.699665	0.994954	Solyc06g005490.3	1
MF	GO:0004175	endopeptidase activity	9/742	142/10253	0.708221	0.994954	Solyc02g081550.3/Solyc01g087820.2/Solyc01g087790.2/Solyc02g090180.3/Solyc10g012430.3/Solyc07g042930.3/Solyc01g111400.3/Solyc02g071560.3/Solyc04g024420.3	9
MF	GO:0004857	enzyme inhibitor activity	6/742	97/10253	0.712669	0.994954	Solyc03g098730.1/Solyc03g097270.3/Solyc09g097850.1/Solyc03g098740.1/Solyc12g099200.2/Solyc02g069300.1	6
MF	GO:0042626	ATPase activity, coupled to transmembrane movement of substances	3/742	51/10253	0.724476	0.994954	Solyc10g024420.2/Solyc09g064440.3/Solyc08g081900.3	3
MF	GO:0043492	ATPase activity, coupled to movement of substances	3/742	51/10253	0.724476	0.994954	Solyc10g024420.2/Solyc09g064440.3/Solyc08g081900.3	3
MF	GO:0019783	ubiquitin-like protein-specific protease activity	2/742	35/10253	0.731422	0.994954	Solyc08g078140.3/Solyc12g096430.1	2
MF	GO:0036459	thiol-dependent ubiquitinyl hydrolase activity	2/742	35/10253	0.731422	0.994954	Solyc08g078140.3/Solyc12g096430.1	2
MF	GO:0101005	ubiquitinyl hydrolase activity	2/742	35/10253	0.731422	0.994954	Solyc08g078140.3/Solyc12g096430.1	2
MF	GO:0003723	RNA binding	18/742	281/10253	0.740232	0.994954	Solyc11g007940.2/Solyc01g058260.3/Solyc08g065880.3/Solyc03g123980.3/Solyc02g070240.3/Solyc01g103540.3/Solyc02g080320.3/Solyc01g095410.3/Solyc11g010900.2/Solyc01g006010.3/Solyc08g077850.2/Solyc03g115650.3/Solyc01g100420.3/Solyc03g097830.3/Solyc09g009400.3/Solyc06g005670.3/Solyc01g009630.3/Solyc09g083350.3	18
MF	GO:0004298	threonine-type endopeptidase activity	1/742	18/10253	0.741627	0.994954	Solyc04g024420.3	1
MF	GO:0008138	protein tyrosine/serine/threonine phosphatase activity	1/742	18/10253	0.741627	0.994954	Solyc03g111160.3	1
MF	GO:0016709	oxidoreductase activity, acting on paired donors, with incorporation or reduction of molecular oxygen, NAD(P)H as one donor, and incorporation of one atom of oxygen	1/742	18/10253	0.741627	0.994954	Solyc01g112140.3	1
MF	GO:0016836	hydro-lyase activity	1/742	18/10253	0.741627	0.994954	Solyc06g084460.3	1
MF	GO:0070003	threonine-type peptidase activity	1/742	18/10253	0.741627	0.994954	Solyc04g024420.3	1
MF	GO:0008236	serine-type peptidase activity	8/742	133/10253	0.755691	1	Solyc01g087820.2/Solyc01g087790.2/Solyc02g090180.3/Solyc10g050840.2/Solyc03g083330.3/Solyc07g042930.3/Solyc01g111400.3/Solyc02g071560.3	8
MF	GO:0017171	serine hydrolase activity	8/742	133/10253	0.755691	1	Solyc01g087820.2/Solyc01g087790.2/Solyc02g090180.3/Solyc10g050840.2/Solyc03g083330.3/Solyc07g042930.3/Solyc01g111400.3/Solyc02g071560.3	8
MF	GO:0046873	metal ion transmembrane transporter activity	3/742	54/10253	0.759782	1	Solyc03g005380.3/Solyc11g016940.2/Solyc04g008340.2	3
MF	GO:0009982	pseudouridine synthase activity	1/742	20/10253	0.777733	1	Solyc02g080320.3	1
MF	GO:0016820	hydrolase activity, acting on acid anhydrides, catalyzing transmembrane movement of substances	3/742	56/10253	0.781222	1	Solyc10g024420.2/Solyc09g064440.3/Solyc08g081900.3	3
MF	GO:0000988	transcription factor activity, protein binding	2/742	39/10253	0.784649	1	Solyc06g071820.3/Solyc10g009280.3	2
MF	GO:0004386	helicase activity	2/742	39/10253	0.784649	1	Solyc09g097820.3/Solyc02g022830.3	2
MF	GO:0015399	primary active transmembrane transporter activity	3/742	57/10253	0.791336	1	Solyc10g024420.2/Solyc09g064440.3/Solyc08g081900.3	3
MF	GO:0015405	P-P-bond-hydrolysis-driven transmembrane transporter activity	3/742	57/10253	0.791336	1	Solyc10g024420.2/Solyc09g064440.3/Solyc08g081900.3	3
MF	GO:0005516	calmodulin binding	1/742	21/10253	0.793849	1	Solyc04g077870.3	1
MF	GO:0003690	double-stranded DNA binding	2/742	40/10253	0.796419	1	Solyc04g045660.3/Solyc03g025890.2	2
MF	GO:0042393	histone binding	1/742	22/10253	0.808799	1	Solyc06g060970.2	1
MF	GO:0003924	GTPase activity	8/742	142/10253	0.815634	1	Solyc03g118760.3/Solyc11g008030.2/Solyc01g090690.3/Solyc03g058880.3/Solyc01g086850.3/Solyc03g097970.3/Solyc06g005910.3/Solyc08g081900.3	8
MF	GO:0015035	protein disulfide oxidoreductase activity	2/742	42/10253	0.818262	1	Solyc01g008130.3/Solyc03g112770.3	2
MF	GO:0015036	disulfide oxidoreductase activity	2/742	42/10253	0.818262	1	Solyc01g008130.3/Solyc03g112770.3	2
MF	GO:0008270	zinc ion binding	23/742	373/10253	0.818859	1	Solyc06g060970.2/Solyc05g008390.3/Solyc01g086970.3/Solyc06g071820.3/Solyc03g005380.3/Solyc08g014080.3/Solyc01g067800.3/Solyc01g014180.3/Solyc08g075850.3/Solyc08g067960.3/Solyc06g016770.3/Solyc03g112230.3/Solyc09g009590.1/Solyc09g082450.1/Solyc06g071770.3/Solyc01g079810.3/Solyc03g111180.3/Solyc10g049650.2/Solyc03g111210.3/Solyc08g014100.1/Solyc03g117960.3/Solyc04g082870.1/Solyc03g121630.3	23
MF	GO:0022857	transmembrane transporter activity	24/742	391/10253	0.829702	1	Solyc06g051860.2/Solyc10g054100.2/Solyc06g066600.3/Solyc04g074860.3/Solyc03g005380.3/Solyc03g063730.3/Solyc03g114110.3/Solyc01g098560.3/Solyc11g016940.2/Solyc03g119930.1/Solyc12g043030.2/Solyc02g068080.3/Solyc06g063210.3/Solyc06g008820.3/Solyc12g089180.2/Solyc10g024420.2/Solyc04g008340.2/Solyc09g064440.3/Solyc07g006970.3/Solyc12g008330.2/Solyc11g065820.2/Solyc10g051130.2/Solyc01g005020.3/Solyc08g…	24
MF	GO:0003682	chromatin binding	1/742	25/10253	0.847459	1	Solyc07g045320.3	1
MF	GO:0016762	xyloglucan:xyloglucosyl transferase activity	1/742	26/10253	0.858525	1	Solyc07g006850.2	1
MF	GO:0030695	GTPase regulator activity	1/742	27/10253	0.868789	1	Solyc12g017570.2	1
MF	GO:0042623	ATPase activity, coupled	3/742	67/10253	0.872526	1	Solyc10g024420.2/Solyc09g064440.3/Solyc08g081900.3	3
MF	GO:0003743	translation initiation factor activity	1/742	28/10253	0.87831	1	Solyc01g095410.3	1
MF	GO:0019001	guanyl nucleotide binding	10/742	188/10253	0.882065	1	Solyc12g049270.2/Solyc11g008030.2/Solyc01g090690.3/Solyc03g058880.3/Solyc01g086850.3/Solyc03g097970.3/Solyc01g006180.3/Solyc01g100350.3/Solyc08g081900.3/Solyc02g092330.3	10
MF	GO:0004842	ubiquitin-protein transferase activity	3/742	69/10253	0.884933	1	Solyc11g065950.2/Solyc02g079740.1/Solyc09g007310.3	3
MF	GO:0015078	hydrogen ion transmembrane transporter activity	3/742	69/10253	0.884933	1	Solyc06g008820.3/Solyc01g005020.3/Solyc08g081900.3	3
MF	GO:0019787	ubiquitin-like protein transferase activity	3/742	69/10253	0.884933	1	Solyc11g065950.2/Solyc02g079740.1/Solyc09g007310.3	3
MF	GO:0004222	metalloendopeptidase activity	1/742	29/10253	0.887141	1	Solyc02g081550.3	1
MF	GO:0022890	inorganic cation transmembrane transporter activity	6/742	123/10253	0.888759	1	Solyc03g005380.3/Solyc11g016940.2/Solyc06g008820.3/Solyc04g008340.2/Solyc01g005020.3/Solyc08g081900.3	6
MF	GO:0017111	nucleoside-triphosphatase activity	22/742	381/10253	0.892458	1	Solyc01g105370.3/Solyc09g097820.3/Solyc11g018690.2/Solyc03g118760.3/Solyc03g120980.3/Solyc11g008030.2/Solyc01g090690.3/Solyc03g058880.3/Solyc01g086850.3/Solyc06g074940.3/Solyc08g075360.2/Solyc02g022830.3/Solyc05g055330.3/Solyc10g024420.2/Solyc09g064440.3/Solyc01g110380.3/Solyc05g054890.3/Solyc03g097970.3/Solyc06g005910.3/Solyc06g036234.1/Solyc08g081900.3/Solyc07g062630.1	22
MF	GO:0060589	nucleoside-triphosphatase regulator activity	1/742	31/10253	0.902928	1	Solyc12g017570.2	1
MF	GO:0016667	oxidoreductase activity, acting on a sulfur group of donors	2/742	53/10253	0.904773	1	Solyc01g008130.3/Solyc03g112770.3	2
MF	GO:0019899	enzyme binding	1/742	32/10253	0.909975	1	Solyc01g099290.3	1
MF	GO:0001883	purine nucleoside binding	9/742	181/10253	0.914825	1	Solyc12g049270.2/Solyc11g008030.2/Solyc01g090690.3/Solyc03g058880.3/Solyc01g086850.3/Solyc01g006180.3/Solyc01g100350.3/Solyc08g081900.3/Solyc02g092330.3	9
MF	GO:0005525	GTP binding	9/742	181/10253	0.914825	1	Solyc12g049270.2/Solyc11g008030.2/Solyc01g090690.3/Solyc03g058880.3/Solyc01g086850.3/Solyc01g006180.3/Solyc01g100350.3/Solyc08g081900.3/Solyc02g092330.3	9
MF	GO:0032549	ribonucleoside binding	9/742	181/10253	0.914825	1	Solyc12g049270.2/Solyc11g008030.2/Solyc01g090690.3/Solyc03g058880.3/Solyc01g086850.3/Solyc01g006180.3/Solyc01g100350.3/Solyc08g081900.3/Solyc02g092330.3	9
MF	GO:0032550	purine ribonucleoside binding	9/742	181/10253	0.914825	1	Solyc12g049270.2/Solyc11g008030.2/Solyc01g090690.3/Solyc03g058880.3/Solyc01g086850.3/Solyc01g006180.3/Solyc01g100350.3/Solyc08g081900.3/Solyc02g092330.3	9
MF	GO:0032561	guanyl ribonucleotide binding	9/742	181/10253	0.914825	1	Solyc12g049270.2/Solyc11g008030.2/Solyc01g090690.3/Solyc03g058880.3/Solyc01g086850.3/Solyc01g006180.3/Solyc01g100350.3/Solyc08g081900.3/Solyc02g092330.3	9
MF	GO:0016818	hydrolase activity, acting on acid anhydrides, in phosphorus-containing anhydrides	23/742	407/10253	0.916698	1	Solyc01g105370.3/Solyc09g097820.3/Solyc11g018690.2/Solyc03g118760.3/Solyc03g120980.3/Solyc11g008030.2/Solyc01g090690.3/Solyc03g058880.3/Solyc01g086850.3/Solyc06g074940.3/Solyc08g075360.2/Solyc02g022830.3/Solyc05g055330.3/Solyc10g024420.2/Solyc09g064440.3/Solyc01g110380.3/Solyc05g054890.3/Solyc03g097970.3/Solyc06g005910.3/Solyc06g036234.1/Solyc03g117960.3/Solyc08g081900.3/Solyc07g062630.1	23
MF	GO:0001882	nucleoside binding	9/742	182/10253	0.917823	1	Solyc12g049270.2/Solyc11g008030.2/Solyc01g090690.3/Solyc03g058880.3/Solyc01g086850.3/Solyc01g006180.3/Solyc01g100350.3/Solyc08g081900.3/Solyc02g092330.3	9
MF	GO:0004518	nuclease activity	3/742	76/10253	0.920289	1	Solyc12g089220.2/Solyc08g065880.3/Solyc01g100270.3	3
MF	GO:0008237	metallopeptidase activity	1/742	34/10253	0.922572	1	Solyc02g081550.3	1
MF	GO:0016788	hydrolase activity, acting on ester bonds	16/742	302/10253	0.929426	1	Solyc06g053980.3/Solyc12g089220.2/Solyc01g090700.3/Solyc08g065880.3/Solyc06g065480.3/Solyc01g105970.3/Solyc02g071750.3/Solyc01g108800.3/Solyc02g090210.3/Solyc03g111160.3/Solyc01g100270.3/Solyc04g081755.1/Solyc03g117960.3/Solyc08g078440.3/Solyc05g052760.3/Solyc02g094400.3	16
MF	GO:0016817	hydrolase activity, acting on acid anhydrides	23/742	414/10253	0.930192	1	Solyc01g105370.3/Solyc09g097820.3/Solyc11g018690.2/Solyc03g118760.3/Solyc03g120980.3/Solyc11g008030.2/Solyc01g090690.3/Solyc03g058880.3/Solyc01g086850.3/Solyc06g074940.3/Solyc08g075360.2/Solyc02g022830.3/Solyc05g055330.3/Solyc10g024420.2/Solyc09g064440.3/Solyc01g110380.3/Solyc05g054890.3/Solyc03g097970.3/Solyc06g005910.3/Solyc06g036234.1/Solyc03g117960.3/Solyc08g081900.3/Solyc07g062630.1	23
MF	GO:0030234	enzyme regulator activity	7/742	152/10253	0.930343	1	Solyc03g098730.1/Solyc03g097270.3/Solyc09g097850.1/Solyc03g098740.1/Solyc12g017570.2/Solyc12g099200.2/Solyc02g069300.1	7
MF	GO:0016462	pyrophosphatase activity	22/742	400/10253	0.933363	1	Solyc01g105370.3/Solyc09g097820.3/Solyc11g018690.2/Solyc03g118760.3/Solyc03g120980.3/Solyc11g008030.2/Solyc01g090690.3/Solyc03g058880.3/Solyc01g086850.3/Solyc06g074940.3/Solyc08g075360.2/Solyc02g022830.3/Solyc05g055330.3/Solyc10g024420.2/Solyc09g064440.3/Solyc01g110380.3/Solyc05g054890.3/Solyc03g097970.3/Solyc06g005910.3/Solyc06g036234.1/Solyc08g081900.3/Solyc07g062630.1	22
MF	GO:0016866	intramolecular transferase activity	1/742	37/10253	0.938244	1	Solyc02g080320.3	1
MF	GO:0015075	ion transmembrane transporter activity	11/742	232/10253	0.953786	1	Solyc03g005380.3/Solyc03g114110.3/Solyc11g016940.2/Solyc03g119930.1/Solyc12g043030.2/Solyc02g068080.3/Solyc06g063210.3/Solyc06g008820.3/Solyc04g008340.2/Solyc01g005020.3/Solyc08g081900.3	11
MF	GO:0070008	serine-type exopeptidase activity	1/742	41/10253	0.954326	1	Solyc02g090180.3	1
MF	GO:0015077	monovalent inorganic cation transmembrane transporter activity	3/742	87/10253	0.956288	1	Solyc06g008820.3/Solyc01g005020.3/Solyc08g081900.3	3
MF	GO:0008324	cation transmembrane transporter activity	6/742	147/10253	0.960077	1	Solyc03g005380.3/Solyc11g016940.2/Solyc06g008820.3/Solyc04g008340.2/Solyc01g005020.3/Solyc08g081900.3	6
MF	GO:0022891	substrate-specific transmembrane transporter activity	11/742	238/10253	0.962871	1	Solyc03g005380.3/Solyc03g114110.3/Solyc11g016940.2/Solyc03g119930.1/Solyc12g043030.2/Solyc02g068080.3/Solyc06g063210.3/Solyc06g008820.3/Solyc04g008340.2/Solyc01g005020.3/Solyc08g081900.3	11
MF	GO:0004812	aminoacyl-tRNA ligase activity	1/742	44/10253	0.963577	1	Solyc10g076600.2	1
MF	GO:0016875	ligase activity, forming carbon-oxygen bonds	1/742	45/10253	0.966224	1	Solyc10g076600.2	1
MF	GO:0016876	ligase activity, forming aminoacyl-tRNA and related compounds	1/742	45/10253	0.966224	1	Solyc10g076600.2	1
MF	GO:0008168	methyltransferase activity	7/742	172/10253	0.970068	1	Solyc06g060970.2/Solyc02g093270.3/Solyc02g093250.3/Solyc11g010900.2/Solyc08g077850.2/Solyc04g040180.3/Solyc06g008130.3	7
MF	GO:0098772	molecular function regulator	7/742	172/10253	0.970068	1	Solyc03g098730.1/Solyc03g097270.3/Solyc09g097850.1/Solyc03g098740.1/Solyc12g017570.2/Solyc12g099200.2/Solyc02g069300.1	7
MF	GO:0046982	protein heterodimerization activity	2/742	77/10253	0.978782	1	Solyc06g074760.2/Solyc01g079870.3	2
MF	GO:0016741	transferase activity, transferring one-carbon groups	7/742	181/10253	0.979994	1	Solyc06g060970.2/Solyc02g093270.3/Solyc02g093250.3/Solyc11g010900.2/Solyc08g077850.2/Solyc04g040180.3/Solyc06g008130.3	7
MF	GO:0022892	substrate-specific transporter activity	11/742	256/10253	0.981346	1	Solyc03g005380.3/Solyc03g114110.3/Solyc11g016940.2/Solyc03g119930.1/Solyc12g043030.2/Solyc02g068080.3/Solyc06g063210.3/Solyc06g008820.3/Solyc04g008340.2/Solyc01g005020.3/Solyc08g081900.3	11
MF	GO:0003777	microtubule motor activity	1/742	59/10253	0.988266	1	Solyc01g110380.3	1
MF	GO:0052689	carboxylic ester hydrolase activity	1/742	60/10253	0.98912	1	Solyc06g053980.3	1
MF	GO:0008017	microtubule binding	1/742	70/10253	0.994892	1	Solyc01g110380.3	1
MF	GO:0046983	protein dimerization activity	11/742	288/10253	0.99506	1	Solyc01g102300.3/Solyc11g056650.2/Solyc03g044460.1/Solyc06g074760.2/Solyc01g079870.3/Solyc09g005660.3/Solyc06g062460.3/Solyc07g052700.3/Solyc03g121240.1/Solyc01g087990.3/Solyc07g052670.3	11
MF	GO:0003774	motor activity	1/742	73/10253	0.995929	1	Solyc01g110380.3	1
MF	GO:0015631	tubulin binding	1/742	77/10253	0.996993	1	Solyc01g110380.3	1
MF	GO:0043531	ADP binding	3/742	158/10253	0.999418	1	Solyc11g010170.2/Solyc01g086810.2/Solyc04g015620.3	3
MF	GO:0008092	cytoskeletal protein binding	1/742	104/10253	0.999612	1	Solyc01g110380.3	1
MF	GO:0003735	structural constituent of ribosome	1/742	225/10253	1	1	Solyc02g092080.2	1
MF	GO:0005198	structural molecule activity	1/742	244/10253	1	1	Solyc02g092080.2	1
