# Supplementary material for: Candidate regulators of drought stress in tomato revealed by comparative transcriptomic and proteomic analyses
Source: Front Plant Sci. 2023 Oct 23;14:1282718. doi: 10.3389/fpls.2023.1282718 (PMC10627169; doi:10.3389/fpls.2023.1282718)
Supplement: Supplementary Figure 1 — The protein-protein interaction network of differentially expressed proteins. [file DataSheet_1.zip › Supplementary Material/Supplementary Table S4.xlsx]

## Sheet: Table SI 4
Supplementary Table S4: GO classification using the down-regulated genes of drought-stressed M82.
Category	GOID	Description	GeneRatio	BgRatio	pvalue	padj	geneID	Count
BP	GO:0009733	response to auxin	21/873	51/6685	5.13e-07	0.000196493	Solyc01g110590.3/novel.161/Solyc08g079150.1/Solyc01g110605.1/Solyc11g011660.2/Solyc01g110560.3/Solyc01g110913.1/Solyc04g052970.2/Solyc01g111010.3/Solyc01g110730.3/Solyc01g110680.3/Solyc01g110610.3/novel.162/Solyc03g082510.1/Solyc04g053020.2/novel.426/Solyc01g110630.3/Solyc03g082520.1/Solyc01g091030.3/Solyc06g053260.1/Solyc09g009990.3	21
BP	GO:0009719	response to endogenous stimulus	24/873	72/6685	7.07e-06	0.000676711	Solyc07g042260.3/Solyc01g110590.3/novel.161/Solyc08g079150.1/Solyc01g110605.1/Solyc11g011660.2/Solyc01g110560.3/Solyc01g110913.1/Solyc04g052970.2/Solyc01g111010.3/Solyc01g110730.3/Solyc01g110680.3/Solyc01g110610.3/Solyc04g081235.1/novel.162/Solyc03g082510.1/Solyc04g053020.2/novel.426/Solyc01g110630.3/Solyc05g047460.3/Solyc03g082520.1/Solyc01g091030.3/Solyc06g053260.1/Solyc09g009990.3	24
BP	GO:0009725	response to hormone	24/873	72/6685	7.07e-06	0.000676711	Solyc07g042260.3/Solyc01g110590.3/novel.161/Solyc08g079150.1/Solyc01g110605.1/Solyc11g011660.2/Solyc01g110560.3/Solyc01g110913.1/Solyc04g052970.2/Solyc01g111010.3/Solyc01g110730.3/Solyc01g110680.3/Solyc01g110610.3/Solyc04g081235.1/novel.162/Solyc03g082510.1/Solyc04g053020.2/novel.426/Solyc01g110630.3/Solyc05g047460.3/Solyc03g082520.1/Solyc01g091030.3/Solyc06g053260.1/Solyc09g009990.3	24
BP	GO:0010033	response to organic substance	24/873	72/6685	7.07e-06	0.000676711	Solyc07g042260.3/Solyc01g110590.3/novel.161/Solyc08g079150.1/Solyc01g110605.1/Solyc11g011660.2/Solyc01g110560.3/Solyc01g110913.1/Solyc04g052970.2/Solyc01g111010.3/Solyc01g110730.3/Solyc01g110680.3/Solyc01g110610.3/Solyc04g081235.1/novel.162/Solyc03g082510.1/Solyc04g053020.2/novel.426/Solyc01g110630.3/Solyc05g047460.3/Solyc03g082520.1/Solyc01g091030.3/Solyc06g053260.1/Solyc09g009990.3	24
BP	GO:0042221	response to chemical	34/873	131/6685	4.62e-05	0.00353667	Solyc07g042260.3/Solyc01g110590.3/Solyc02g061760.3/novel.161/Solyc02g061745.1/Solyc08g079150.1/Solyc03g034400.3/Solyc01g110605.1/Solyc02g080490.3/Solyc10g080340.2/Solyc11g011660.2/Solyc01g110560.3/Solyc01g110913.1/Solyc08g005880.3/Solyc04g052970.2/Solyc01g111010.3/Solyc01g110730.3/Solyc01g110680.3/Solyc01g110610.3/Solyc04g081235.1/novel.162/Solyc05g013460.3/Solyc01g110280.3/Solyc03g082510.1/Solyc…	34
BP	GO:0006261	DNA-dependent DNA replication	7/873	11/6685	0.000129483	0.00826535	Solyc02g082180.3/Solyc09g059440.1/Solyc02g070780.3/Solyc01g079507.1/Solyc04g045530.3/Solyc08g082200.3/Solyc04g008600.3	7
BP	GO:0015698	inorganic anion transport	11/873	28/6685	0.000456883	0.024998	Solyc06g084140.3/Solyc05g054740.3/Solyc10g005690.3/Solyc04g072760.3/Solyc09g082550.3/Solyc05g007980.3/Solyc04g072740.3/Solyc03g082660.3/Solyc01g103120.3/Solyc10g084680.1/Solyc05g013510.3	11
BP	GO:0015979	photosynthesis	18/873	61/6685	0.000545034	0.0260935	Solyc03g114930.3/Solyc07g054290.1/Solyc02g069450.3/Solyc02g065400.3/novel.502/Solyc06g082950.3/Solyc12g044280.2/Solyc07g044860.3/Solyc02g079950.3/Solyc09g065910.2/Solyc06g065490.3/novel.489/Solyc09g064500.3/Solyc07g054820.3/Solyc06g066640.3/Solyc08g006930.3/Solyc01g087520.3/Solyc04g009420.3	18
BP	GO:0008272	sulfate transport	6/873	11/6685	0.00125562	0.0480901	Solyc06g084140.3/Solyc05g054740.3/Solyc04g072760.3/Solyc09g082550.3/Solyc05g007980.3/Solyc04g072740.3	6
BP	GO:0072348	sulfur compound transport	6/873	11/6685	0.00125562	0.0480901	Solyc06g084140.3/Solyc05g054740.3/Solyc04g072760.3/Solyc09g082550.3/Solyc05g007980.3/Solyc04g072740.3	6
BP	GO:0045229	external encapsulating structure organization	14/873	47/6685	0.00199539	0.0636862	Solyc05g047590.3/Solyc03g083360.3/Solyc09g075350.3/Solyc02g065770.3/Solyc06g051960.3/Solyc01g079180.3/Solyc02g080200.3/Solyc06g009190.3/Solyc02g080220.3/Solyc04g071085.1/Solyc06g034360.2/Solyc00g075035.1/Solyc02g080190.3/Solyc01g091050.3	14
BP	GO:0071555	cell wall organization	14/873	47/6685	0.00199539	0.0636862	Solyc05g047590.3/Solyc03g083360.3/Solyc09g075350.3/Solyc02g065770.3/Solyc06g051960.3/Solyc01g079180.3/Solyc02g080200.3/Solyc06g009190.3/Solyc02g080220.3/Solyc04g071085.1/Solyc06g034360.2/Solyc00g075035.1/Solyc02g080190.3/Solyc01g091050.3	14
BP	GO:0006820	anion transport	18/873	70/6685	0.00307314	0.0905393	Solyc11g006710.2/Solyc06g084140.3/Solyc03g120020.3/Solyc05g054740.3/Solyc01g057770.3/Solyc05g008770.3/Solyc10g005690.3/Solyc10g078470.2/Solyc01g079150.3/Solyc04g072760.3/Solyc09g082550.3/Solyc05g007980.3/Solyc04g072740.3/Solyc03g082660.3/novel.32/Solyc01g103120.3/Solyc10g084680.1/Solyc05g013510.3	18
BP	GO:0042545	cell wall modification	11/873	35/6685	0.00374311	0.102401	Solyc05g047590.3/Solyc03g083360.3/Solyc09g075350.3/Solyc06g051960.3/Solyc01g079180.3/Solyc02g080200.3/Solyc06g009190.3/Solyc02g080220.3/Solyc06g034360.2/Solyc02g080190.3/Solyc01g091050.3	11
BP	GO:0071554	cell wall organization or biogenesis	16/873	63/6685	0.00582043	0.148615	Solyc05g047590.3/Solyc03g083360.3/Solyc09g075350.3/Solyc02g065770.3/Solyc06g051960.3/Solyc01g079180.3/Solyc02g080200.3/Solyc10g074440.2/Solyc06g009190.3/Solyc02g080220.3/Solyc04g071085.1/Solyc06g034360.2/Solyc00g075035.1/Solyc02g080190.3/Solyc10g055780.1/Solyc01g091050.3	16
BP	GO:0006260	DNA replication	12/873	44/6685	0.00887272	0.212391	Solyc03g111680.3/Solyc03g115050.3/Solyc04g012060.3/Solyc02g082180.3/Solyc09g059440.1/Solyc02g070780.3/Solyc01g079507.1/Solyc04g045530.3/Solyc08g082200.3/Solyc09g009900.3/Solyc05g014540.3/Solyc04g008600.3	12
BP	GO:0006629	lipid metabolic process	50/873	290/6685	0.0219599	0.442409	Solyc09g082760.3/Solyc09g065780.3/Solyc07g005510.3/Solyc10g011820.3/Solyc03g116730.3/Solyc02g067660.3/Solyc12g009820.2/Solyc01g087560.3/Solyc10g055680.1/Solyc03g005320.3/Solyc03g005280.3/Solyc06g051400.3/Solyc10g011810.3/Solyc06g007130.3/Solyc01g067890.3/Solyc09g065800.3/Solyc06g053870.3/Solyc10g009430.3/Solyc04g079960.1/Solyc12g015860.2/Solyc01g006430.3/Solyc05g009270.3/Solyc08g076810.3/Solyc03g…	50
BP	GO:0006073	cellular glucan metabolic process	14/873	61/6685	0.0231023	0.442409	Solyc07g052980.3/Solyc01g099630.3/Solyc07g009380.3/Solyc04g071650.3/Solyc02g091920.3/Solyc09g092520.3/Solyc03g097050.3/Solyc02g080160.3/Solyc12g056580.2/Solyc01g005120.3/Solyc09g008320.3/Solyc03g031800.3/Solyc08g005280.2/Solyc03g093130.3	14
BP	GO:0044042	glucan metabolic process	14/873	61/6685	0.0231023	0.442409	Solyc07g052980.3/Solyc01g099630.3/Solyc07g009380.3/Solyc04g071650.3/Solyc02g091920.3/Solyc09g092520.3/Solyc03g097050.3/Solyc02g080160.3/Solyc12g056580.2/Solyc01g005120.3/Solyc09g008320.3/Solyc03g031800.3/Solyc08g005280.2/Solyc03g093130.3	14
BP	GO:0044264	cellular polysaccharide metabolic process	14/873	61/6685	0.0231023	0.442409	Solyc07g052980.3/Solyc01g099630.3/Solyc07g009380.3/Solyc04g071650.3/Solyc02g091920.3/Solyc09g092520.3/Solyc03g097050.3/Solyc02g080160.3/Solyc12g056580.2/Solyc01g005120.3/Solyc09g008320.3/Solyc03g031800.3/Solyc08g005280.2/Solyc03g093130.3	14
BP	GO:0009066	aspartate family amino acid metabolic process	4/873	10/6685	0.0316696	0.577593	Solyc11g008870.2/Solyc05g055730.3/Solyc04g055200.3/Solyc10g081510.2	4
BP	GO:0006928	movement of cell or subcellular component	13/873	59/6685	0.0380385	0.633424	Solyc03g119220.3/Solyc02g084390.3/Solyc11g010920.2/Solyc01g098985.1/Solyc03g114380.3/Solyc03g120810.3/Solyc01g100120.3/Solyc04g016080.2/Solyc01g110190.3/Solyc07g065210.3/Solyc12g005250.2/Solyc12g099540.2/Solyc12g098630.2	13
BP	GO:0007018	microtubule-based movement	13/873	59/6685	0.0380385	0.633424	Solyc03g119220.3/Solyc02g084390.3/Solyc11g010920.2/Solyc01g098985.1/Solyc03g114380.3/Solyc03g120810.3/Solyc01g100120.3/Solyc04g016080.2/Solyc01g110190.3/Solyc07g065210.3/Solyc12g005250.2/Solyc12g099540.2/Solyc12g098630.2	13
BP	GO:0008610	lipid biosynthetic process	22/873	116/6685	0.0437619	0.685476	Solyc09g065780.3/Solyc12g009820.2/Solyc01g087560.3/Solyc10g055680.1/Solyc03g005320.3/Solyc01g067890.3/Solyc09g065800.3/Solyc06g053870.3/Solyc10g009430.3/Solyc04g079960.1/Solyc12g015860.2/Solyc05g009270.3/Solyc08g076810.3/Solyc03g078330.1/Solyc01g111830.3/Solyc08g080170.3/Solyc01g088400.3/Solyc05g008580.3/Solyc01g095960.3/Solyc08g007790.3/Solyc05g013207.1/Solyc08g006640.3	22
BP	GO:0006081	cellular aldehyde metabolic process	4/873	11/6685	0.0447439	0.685476	Solyc03g111120.3/Solyc01g097460.3/Solyc02g069620.3/Solyc05g008370.1	4
BP	GO:0007017	microtubule-based process	15/873	74/6685	0.0527445	0.719854	Solyc03g119220.3/Solyc02g084390.3/Solyc11g010920.2/Solyc12g044240.2/Solyc01g098985.1/Solyc03g114380.3/Solyc03g120810.3/Solyc01g100120.3/Solyc04g016080.2/Solyc01g110190.3/Solyc07g065210.3/Solyc12g005250.2/Solyc12g099540.2/Solyc09g009140.3/Solyc12g098630.2	15
BP	GO:0005975	carbohydrate metabolic process	66/873	419/6685	0.0557543	0.719854	Solyc07g052980.3/Solyc01g099630.3/Solyc01g104950.3/Solyc03g111120.3/Solyc01g110340.3/Solyc07g064870.3/Solyc07g009380.3/Solyc03g116500.3/Solyc04g071650.3/Solyc11g071640.2/Solyc02g085100.3/Solyc09g057630.3/Solyc09g075460.3/Solyc01g100980.3/Solyc03g117740.3/Solyc03g062720.3/Solyc02g091920.3/Solyc04g081400.3/Solyc09g092520.3/Solyc03g083960.3/Solyc01g005830.3/Solyc03g097050.3/Solyc05g005080.3/Solyc01g…	66
BP	GO:0044262	cellular carbohydrate metabolic process	20/873	107/6685	0.0599644	0.719854	Solyc07g052980.3/Solyc01g099630.3/Solyc03g111120.3/Solyc07g009380.3/Solyc04g071650.3/Solyc02g091920.3/Solyc09g092520.3/Solyc03g083960.3/Solyc03g097050.3/Solyc02g080160.3/Solyc12g008640.2/Solyc10g005400.3/Solyc12g056580.2/Solyc01g005120.3/Solyc09g008320.3/Solyc07g042520.3/Solyc03g031800.3/Solyc08g005280.2/Solyc03g093130.3/Solyc09g092130.3	20
BP	GO:0016053	organic acid biosynthetic process	16/873	82/6685	0.0625905	0.719854	Solyc04g014510.3/Solyc09g065780.3/Solyc03g005320.3/Solyc09g065800.3/Solyc06g053870.3/Solyc04g055200.3/Solyc01g080280.3/Solyc05g009270.3/Solyc03g058860.3/Solyc03g078330.1/Solyc03g063560.3/Solyc06g074530.1/Solyc01g100490.3/Solyc03g083440.3/Solyc10g081510.2/Solyc05g013207.1	16
BP	GO:0046394	carboxylic acid biosynthetic process	16/873	82/6685	0.0625905	0.719854	Solyc04g014510.3/Solyc09g065780.3/Solyc03g005320.3/Solyc09g065800.3/Solyc06g053870.3/Solyc04g055200.3/Solyc01g080280.3/Solyc05g009270.3/Solyc03g058860.3/Solyc03g078330.1/Solyc03g063560.3/Solyc06g074530.1/Solyc01g100490.3/Solyc03g083440.3/Solyc10g081510.2/Solyc05g013207.1	16
BP	GO:0072330	monocarboxylic acid biosynthetic process	8/873	34/6685	0.0669608	0.719854	Solyc09g065780.3/Solyc03g005320.3/Solyc09g065800.3/Solyc06g053870.3/Solyc04g055200.3/Solyc05g009270.3/Solyc03g078330.1/Solyc05g013207.1	8
BP	GO:0007275	multicellular organism development	6/873	23/6685	0.0696457	0.719854	Solyc08g066610.3/Solyc12g100010.1/Solyc08g079100.3/Solyc12g009580.2/Solyc06g073920.3/Solyc11g071810.2	6
BP	GO:0032502	developmental process	6/873	23/6685	0.0696457	0.719854	Solyc08g066610.3/Solyc12g100010.1/Solyc08g079100.3/Solyc12g009580.2/Solyc06g073920.3/Solyc11g071810.2	6
BP	GO:0044707	single-multicellular organism process	6/873	23/6685	0.0696457	0.719854	Solyc08g066610.3/Solyc12g100010.1/Solyc08g079100.3/Solyc12g009580.2/Solyc06g073920.3/Solyc11g071810.2	6
BP	GO:0044767	single-organism developmental process	6/873	23/6685	0.0696457	0.719854	Solyc08g066610.3/Solyc12g100010.1/Solyc08g079100.3/Solyc12g009580.2/Solyc06g073920.3/Solyc11g071810.2	6
BP	GO:0048856	anatomical structure development	6/873	23/6685	0.0696457	0.719854	Solyc08g066610.3/Solyc12g100010.1/Solyc08g079100.3/Solyc12g009580.2/Solyc06g073920.3/Solyc11g071810.2	6
BP	GO:0005976	polysaccharide metabolic process	14/873	71/6685	0.0726701	0.719854	Solyc07g052980.3/Solyc01g099630.3/Solyc07g009380.3/Solyc04g071650.3/Solyc02g091920.3/Solyc09g092520.3/Solyc03g097050.3/Solyc02g080160.3/Solyc12g056580.2/Solyc01g005120.3/Solyc09g008320.3/Solyc03g031800.3/Solyc08g005280.2/Solyc03g093130.3	14
BP	GO:0006633	fatty acid biosynthetic process	7/873	29/6685	0.0747313	0.719854	Solyc09g065780.3/Solyc03g005320.3/Solyc09g065800.3/Solyc06g053870.3/Solyc05g009270.3/Solyc03g078330.1/Solyc05g013207.1	7
BP	GO:0006720	isoprenoid metabolic process	5/873	18/6685	0.0751805	0.719854	Solyc01g067890.3/Solyc04g079960.1/Solyc12g015860.2/Solyc08g080170.3/Solyc08g007790.3	5
BP	GO:0008299	isoprenoid biosynthetic process	5/873	18/6685	0.0751805	0.719854	Solyc01g067890.3/Solyc04g079960.1/Solyc12g015860.2/Solyc08g080170.3/Solyc08g007790.3	5
BP	GO:0055085	transmembrane transport	69/873	454/6685	0.093681	0.875118	Solyc11g006710.2/Solyc08g075570.3/Solyc02g061760.3/Solyc09g072690.1/Solyc07g049320.3/Solyc02g079220.3/Solyc12g056830.1/Solyc10g012050.3/Solyc02g061745.1/Solyc08g082990.3/Solyc06g006110.3/Solyc06g071330.3/Solyc01g098500.3/Solyc05g008770.3/Solyc12g095750.2/Solyc03g034400.3/Solyc02g037550.3/Solyc03g113210.3/Solyc01g008240.3/Solyc10g005690.3/Solyc02g080490.3/Solyc04g081990.3/Solyc06g010250.3/Solyc03g…	69
BP	GO:0006855	drug transmembrane transport	10/873	51/6685	0.120701	0.999983	Solyc02g061760.3/Solyc02g061745.1/Solyc03g034400.3/Solyc02g080490.3/Solyc10g080340.2/Solyc08g005880.3/Solyc05g013460.3/Solyc01g110280.3/Solyc12g019320.2/Solyc02g091080.2	10
BP	GO:0015893	drug transport	10/873	51/6685	0.120701	0.999983	Solyc02g061760.3/Solyc02g061745.1/Solyc03g034400.3/Solyc02g080490.3/Solyc10g080340.2/Solyc08g005880.3/Solyc05g013460.3/Solyc01g110280.3/Solyc12g019320.2/Solyc02g091080.2	10
BP	GO:0042493	response to drug	10/873	51/6685	0.120701	0.999983	Solyc02g061760.3/Solyc02g061745.1/Solyc03g034400.3/Solyc02g080490.3/Solyc10g080340.2/Solyc08g005880.3/Solyc05g013460.3/Solyc01g110280.3/Solyc12g019320.2/Solyc02g091080.2	10
BP	GO:0006739	NADP metabolic process	3/873	10/6685	0.131981	0.999983	Solyc01g097460.3/Solyc02g069620.3/Solyc05g008370.1	3
BP	GO:1901605	alpha-amino acid metabolic process	9/873	48/6685	0.166818	0.999983	Solyc04g014510.3/Solyc11g008870.2/Solyc05g055730.3/Solyc04g055200.3/Solyc01g080280.3/Solyc03g063560.3/Solyc06g074530.1/Solyc03g083440.3/Solyc10g081510.2	9
BP	GO:0043436	oxoacid metabolic process	37/873	242/6685	0.169969	0.999983	Solyc04g014510.3/Solyc03g111120.3/Solyc07g052480.3/Solyc06g064550.3/Solyc09g065780.3/Solyc11g013810.2/Solyc11g008870.2/Solyc05g055730.3/Solyc03g005320.3/Solyc02g062340.3/Solyc09g065800.3/Solyc06g053870.3/Solyc04g055200.3/Solyc09g008840.3/Solyc12g095850.2/Solyc01g110360.3/Solyc01g080280.3/Solyc05g009270.3/Solyc03g058860.3/Solyc08g077180.3/Solyc02g080990.2/Solyc03g078330.1/Solyc03g063560.3/Solyc07g…	37
BP	GO:0033013	tetrapyrrole metabolic process	5/873	23/6685	0.172589	0.999983	Solyc12g005300.2/Solyc04g076870.3/Solyc01g089840.2/Solyc10g007320.3/Solyc07g066470.3	5
BP	GO:0006082	organic acid metabolic process	37/873	243/6685	0.176674	0.999983	Solyc04g014510.3/Solyc03g111120.3/Solyc07g052480.3/Solyc06g064550.3/Solyc09g065780.3/Solyc11g013810.2/Solyc11g008870.2/Solyc05g055730.3/Solyc03g005320.3/Solyc02g062340.3/Solyc09g065800.3/Solyc06g053870.3/Solyc04g055200.3/Solyc09g008840.3/Solyc12g095850.2/Solyc01g110360.3/Solyc01g080280.3/Solyc05g009270.3/Solyc03g058860.3/Solyc08g077180.3/Solyc02g080990.2/Solyc03g078330.1/Solyc03g063560.3/Solyc07g…	37
BP	GO:0019752	carboxylic acid metabolic process	36/873	239/6685	0.198957	0.999983	Solyc04g014510.3/Solyc03g111120.3/Solyc07g052480.3/Solyc06g064550.3/Solyc09g065780.3/Solyc11g008870.2/Solyc05g055730.3/Solyc03g005320.3/Solyc02g062340.3/Solyc09g065800.3/Solyc06g053870.3/Solyc04g055200.3/Solyc09g008840.3/Solyc12g095850.2/Solyc01g110360.3/Solyc01g080280.3/Solyc05g009270.3/Solyc03g058860.3/Solyc08g077180.3/Solyc02g080990.2/Solyc03g078330.1/Solyc03g063560.3/Solyc07g054280.1/Solyc12g…	36
BP	GO:0009664	plant-type cell wall organization	3/873	12/6685	0.199466	0.999983	Solyc02g065770.3/Solyc04g071085.1/Solyc00g075035.1	3
BP	GO:0071669	plant-type cell wall organization or biogenesis	3/873	12/6685	0.199466	0.999983	Solyc02g065770.3/Solyc04g071085.1/Solyc00g075035.1	3
BP	GO:0033014	tetrapyrrole biosynthetic process	4/873	18/6685	0.200687	0.999983	Solyc04g076870.3/Solyc01g089840.2/Solyc10g007320.3/Solyc07g066470.3	4
BP	GO:1901607	alpha-amino acid biosynthetic process	7/873	37/6685	0.201018	0.999983	Solyc04g014510.3/Solyc04g055200.3/Solyc01g080280.3/Solyc03g063560.3/Solyc06g074530.1/Solyc03g083440.3/Solyc10g081510.2	7
BP	GO:0016567	protein ubiquitination	10/873	58/6685	0.219206	0.999983	Solyc01g007010.3/Solyc04g007640.3/Solyc11g006030.1/Solyc04g077610.3/Solyc05g005670.1/Solyc09g025270.3/Solyc11g005700.1/Solyc01g107980.3/Solyc02g087200.1/Solyc05g010650.3	10
BP	GO:0006631	fatty acid metabolic process	8/873	45/6685	0.227451	0.999983	Solyc09g065780.3/Solyc03g005320.3/Solyc09g065800.3/Solyc06g053870.3/Solyc05g009270.3/Solyc03g078330.1/Solyc05g013207.1/Solyc11g008680.2	8
BP	GO:0032446	protein modification by small protein conjugation	10/873	59/6685	0.235399	0.999983	Solyc01g007010.3/Solyc04g007640.3/Solyc11g006030.1/Solyc04g077610.3/Solyc05g005670.1/Solyc09g025270.3/Solyc11g005700.1/Solyc01g107980.3/Solyc02g087200.1/Solyc05g010650.3	10
BP	GO:0044255	cellular lipid metabolic process	21/873	137/6685	0.246618	0.999983	Solyc09g065780.3/Solyc12g009820.2/Solyc03g005320.3/Solyc01g067890.3/Solyc09g065800.3/Solyc06g053870.3/Solyc10g009430.3/Solyc04g079960.1/Solyc12g015860.2/Solyc05g009270.3/Solyc08g076810.3/Solyc03g078330.1/Solyc02g079250.3/Solyc08g080170.3/Solyc04g015470.3/Solyc05g008580.3/Solyc01g095960.3/Solyc08g007790.3/Solyc05g013207.1/Solyc11g008680.2/Solyc08g006640.3	21
BP	GO:0044283	small molecule biosynthetic process	16/873	102/6685	0.25268	0.999983	Solyc04g014510.3/Solyc09g065780.3/Solyc03g005320.3/Solyc09g065800.3/Solyc06g053870.3/Solyc04g055200.3/Solyc01g080280.3/Solyc05g009270.3/Solyc03g058860.3/Solyc03g078330.1/Solyc03g063560.3/Solyc06g074530.1/Solyc01g100490.3/Solyc03g083440.3/Solyc10g081510.2/Solyc05g013207.1	16
BP	GO:0006575	cellular modified amino acid metabolic process	3/873	14/6685	0.273044	0.999983	Solyc12g008640.2/Solyc05g008580.3/Solyc12g096320.2	3
BP	GO:0006694	steroid biosynthetic process	3/873	14/6685	0.273044	0.999983	Solyc01g087560.3/Solyc10g055680.1/Solyc01g111830.3	3
BP	GO:0032787	monocarboxylic acid metabolic process	14/873	90/6685	0.282206	0.999983	Solyc03g111120.3/Solyc09g065780.3/Solyc03g005320.3/Solyc02g062340.3/Solyc09g065800.3/Solyc06g053870.3/Solyc04g055200.3/Solyc09g008840.3/Solyc01g110360.3/Solyc05g009270.3/Solyc08g077180.3/Solyc03g078330.1/Solyc05g013207.1/Solyc11g008680.2	14
BP	GO:0008652	cellular amino acid biosynthetic process	8/873	48/6685	0.285417	0.999983	Solyc04g014510.3/Solyc04g055200.3/Solyc01g080280.3/Solyc03g058860.3/Solyc03g063560.3/Solyc06g074530.1/Solyc03g083440.3/Solyc10g081510.2	8
BP	GO:0006520	cellular amino acid metabolic process	18/873	119/6685	0.287423	0.999983	Solyc04g014510.3/Solyc06g064550.3/Solyc11g008870.2/Solyc05g055730.3/Solyc04g055200.3/Solyc12g095850.2/Solyc01g080280.3/Solyc03g058860.3/Solyc02g080990.2/Solyc03g063560.3/Solyc12g089210.2/Solyc06g074530.1/Solyc12g019110.2/Solyc03g083440.3/Solyc01g080810.3/Solyc10g081510.2/Solyc01g090200.3/Solyc04g076390.3	18
BP	GO:0008202	steroid metabolic process	3/873	15/6685	0.310876	0.999983	Solyc01g087560.3/Solyc10g055680.1/Solyc01g111830.3	3
BP	GO:0019684	photosynthesis, light reaction	3/873	15/6685	0.310876	0.999983	Solyc07g054290.1/Solyc02g065400.3/Solyc07g054820.3	3
BP	GO:0003333	amino acid transmembrane transport	4/873	22/6685	0.3218	0.999983	Solyc11g006710.2/Solyc05g008770.3/Solyc10g078470.2/novel.32	4
BP	GO:0006865	amino acid transport	4/873	22/6685	0.3218	0.999983	Solyc11g006710.2/Solyc05g008770.3/Solyc10g078470.2/novel.32	4
BP	GO:0098656	anion transmembrane transport	4/873	22/6685	0.3218	0.999983	Solyc11g006710.2/Solyc05g008770.3/Solyc10g078470.2/novel.32	4
BP	GO:1903825	organic acid transmembrane transport	4/873	22/6685	0.3218	0.999983	Solyc11g006710.2/Solyc05g008770.3/Solyc10g078470.2/novel.32	4
BP	GO:1905039	carboxylic acid transmembrane transport	4/873	22/6685	0.3218	0.999983	Solyc11g006710.2/Solyc05g008770.3/Solyc10g078470.2/novel.32	4
BP	GO:0019362	pyridine nucleotide metabolic process	8/873	50/6685	0.325962	0.999983	Solyc02g062340.3/Solyc09g008840.3/Solyc01g110360.3/Solyc08g077180.3/Solyc01g097460.3/Solyc02g069620.3/Solyc02g093290.3/Solyc05g008370.1	8
BP	GO:0046496	nicotinamide nucleotide metabolic process	8/873	50/6685	0.325962	0.999983	Solyc02g062340.3/Solyc09g008840.3/Solyc01g110360.3/Solyc08g077180.3/Solyc01g097460.3/Solyc02g069620.3/Solyc02g093290.3/Solyc05g008370.1	8
BP	GO:0006733	oxidoreduction coenzyme metabolic process	8/873	51/6685	0.346609	0.999983	Solyc02g062340.3/Solyc09g008840.3/Solyc01g110360.3/Solyc08g077180.3/Solyc01g097460.3/Solyc02g069620.3/Solyc02g093290.3/Solyc05g008370.1	8
BP	GO:0072524	pyridine-containing compound metabolic process	8/873	51/6685	0.346609	0.999983	Solyc02g062340.3/Solyc09g008840.3/Solyc01g110360.3/Solyc08g077180.3/Solyc01g097460.3/Solyc02g069620.3/Solyc02g093290.3/Solyc05g008370.1	8
BP	GO:0006979	response to oxidative stress	11/873	73/6685	0.353935	0.999983	Solyc04g074640.3/Solyc11g018550.3/Solyc02g087190.1/Solyc11g018777.1/Solyc02g077300.2/Solyc08g069040.3/Solyc11g018800.2/Solyc08g059760.3/Solyc05g046030.3/Solyc02g085930.3/Solyc02g083620.3	11
BP	GO:0000278	mitotic cell cycle	2/873	10/6685	0.382687	0.999983	Solyc06g051300.3/Solyc07g049680.3	2
BP	GO:0007059	chromosome segregation	2/873	10/6685	0.382687	0.999983	Solyc06g051300.3/Solyc07g049680.3	2
BP	GO:0045017	glycerolipid biosynthetic process	4/873	24/6685	0.384625	0.999983	Solyc10g009430.3/Solyc08g076810.3/Solyc05g008580.3/Solyc01g095960.3	4
BP	GO:0006066	alcohol metabolic process	3/873	17/6685	0.386558	0.999983	Solyc12g008640.2/Solyc10g005400.3/Solyc08g005130.1	3
BP	GO:0019751	polyol metabolic process	3/873	17/6685	0.386558	0.999983	Solyc12g008640.2/Solyc10g005400.3/Solyc08g005130.1	3
BP	GO:0007010	cytoskeleton organization	4/873	25/6685	0.415842	0.999983	Solyc04g008040.3/Solyc02g021420.3/Solyc01g109580.3/Solyc09g009140.3	4
BP	GO:0015985	energy coupled proton transport, down electrochemical gradient	3/873	18/6685	0.423733	0.999983	Solyc12g056830.1/Solyc06g065990.1/Solyc02g080540.1	3
BP	GO:0015986	ATP synthesis coupled proton transport	3/873	18/6685	0.423733	0.999983	Solyc12g056830.1/Solyc06g065990.1/Solyc02g080540.1	3
BP	GO:0006811	ion transport	41/873	304/6685	0.437016	0.999983	Solyc04g050440.3/Solyc11g006710.2/Solyc06g084140.3/Solyc03g120020.3/Solyc05g054740.3/Solyc01g057770.3/Solyc01g080070.3/Solyc12g056830.1/Solyc05g008770.3/Solyc10g005690.3/Solyc11g044250.2/Solyc05g054210.3/Solyc10g076280.2/Solyc09g090730.2/Solyc04g015030.3/Solyc10g078470.2/Solyc01g079150.3/Solyc11g069580.2/Solyc02g081600.3/Solyc11g065830.2/Solyc04g072760.3/Solyc09g010530.3/Solyc11g044260.2/Solyc09g…	41
BP	GO:0006418	tRNA aminoacylation for protein translation	6/873	41/6685	0.450253	0.999983	Solyc12g095850.2/Solyc02g080990.2/Solyc12g019110.2/Solyc01g080810.3/Solyc01g090200.3/Solyc04g076390.3	6
BP	GO:0044724	single-organism carbohydrate catabolic process	6/873	41/6685	0.450253	0.999983	Solyc02g062340.3/Solyc09g008840.3/Solyc12g008640.2/Solyc01g110360.3/Solyc10g005400.3/Solyc08g077180.3	6
BP	GO:0022402	cell cycle process	3/873	19/6685	0.460096	0.999983	Solyc01g108610.3/Solyc06g051300.3/Solyc07g049680.3	3
BP	GO:1901615	organic hydroxy compound metabolic process	3/873	19/6685	0.460096	0.999983	Solyc12g008640.2/Solyc10g005400.3/Solyc08g005130.1	3
BP	GO:1901565	organonitrogen compound catabolic process	5/873	34/6685	0.462447	0.999983	Solyc10g074440.2/Solyc12g005300.2/Solyc12g008640.2/Solyc12g096320.2/Solyc10g055780.1	5
BP	GO:0044281	small molecule metabolic process	49/873	369/6685	0.4733	0.999983	Solyc04g014510.3/Solyc03g111120.3/Solyc07g052480.3/Solyc06g064550.3/Solyc09g065780.3/Solyc11g013810.2/Solyc11g008870.2/Solyc05g055730.3/Solyc03g005320.3/Solyc12g056830.1/Solyc02g062340.3/Solyc09g065800.3/Solyc06g053870.3/Solyc04g055200.3/Solyc09g008840.3/Solyc12g095850.2/Solyc12g008640.2/Solyc01g110360.3/Solyc10g005400.3/Solyc01g080280.3/Solyc05g009270.3/Solyc03g058860.3/Solyc08g077180.3/Solyc02g…	49
BP	GO:0030243	cellulose metabolic process	4/873	27/6685	0.477004	0.999983	Solyc04g071650.3/Solyc03g097050.3/Solyc12g056580.2/Solyc08g005280.2	4
BP	GO:0030244	cellulose biosynthetic process	4/873	27/6685	0.477004	0.999983	Solyc04g071650.3/Solyc03g097050.3/Solyc12g056580.2/Solyc08g005280.2	4
BP	GO:0005985	sucrose metabolic process	2/873	12/6685	0.477463	0.999983	Solyc07g042520.3/Solyc09g092130.3	2
BP	GO:0006298	mismatch repair	2/873	12/6685	0.477463	0.999983	Solyc02g078390.3/Solyc10g018530.2	2
BP	GO:0044711	single-organism biosynthetic process	40/873	301/6685	0.478758	0.999983	Solyc04g014510.3/Solyc09g065780.3/Solyc04g071650.3/Solyc12g009820.2/Solyc01g087560.3/Solyc03g083960.3/Solyc10g055680.1/Solyc03g005320.3/Solyc03g097050.3/Solyc12g056830.1/Solyc01g067890.3/Solyc09g065800.3/Solyc06g053870.3/Solyc04g055200.3/Solyc10g009430.3/Solyc04g079960.1/Solyc12g056580.2/Solyc12g015860.2/Solyc01g080280.3/Solyc05g009270.3/Solyc03g058860.3/Solyc08g076810.3/Solyc03g078330.1/Solyc03g…	40
BP	GO:0006790	sulfur compound metabolic process	5/873	35/6685	0.488979	0.999983	Solyc11g008870.2/Solyc05g055730.3/Solyc12g008640.2/Solyc10g081510.2/Solyc12g096320.2	5
BP	GO:0006664	glycolipid metabolic process	3/873	20/6685	0.495434	0.999983	Solyc12g009820.2/Solyc08g076810.3/Solyc08g006640.3	3
BP	GO:0006754	ATP biosynthetic process	3/873	20/6685	0.495434	0.999983	Solyc12g056830.1/Solyc06g065990.1/Solyc02g080540.1	3
BP	GO:0009142	nucleoside triphosphate biosynthetic process	3/873	20/6685	0.495434	0.999983	Solyc12g056830.1/Solyc06g065990.1/Solyc02g080540.1	3
BP	GO:0009145	purine nucleoside triphosphate biosynthetic process	3/873	20/6685	0.495434	0.999983	Solyc12g056830.1/Solyc06g065990.1/Solyc02g080540.1	3
BP	GO:0009201	ribonucleoside triphosphate biosynthetic process	3/873	20/6685	0.495434	0.999983	Solyc12g056830.1/Solyc06g065990.1/Solyc02g080540.1	3
BP	GO:0009206	purine ribonucleoside triphosphate biosynthetic process	3/873	20/6685	0.495434	0.999983	Solyc12g056830.1/Solyc06g065990.1/Solyc02g080540.1	3
BP	GO:0009247	glycolipid biosynthetic process	3/873	20/6685	0.495434	0.999983	Solyc12g009820.2/Solyc08g076810.3/Solyc08g006640.3	3
BP	GO:0046467	membrane lipid biosynthetic process	3/873	20/6685	0.495434	0.999983	Solyc12g009820.2/Solyc08g076810.3/Solyc08g006640.3	3
BP	GO:1903509	liposaccharide metabolic process	3/873	20/6685	0.495434	0.999983	Solyc12g009820.2/Solyc08g076810.3/Solyc08g006640.3	3
BP	GO:0048285	organelle fission	2/873	13/6685	0.521411	0.999983	Solyc06g051300.3/Solyc07g049680.3	2
BP	GO:0006732	coenzyme metabolic process	10/873	75/6685	0.523724	0.999983	Solyc02g062340.3/Solyc09g008840.3/Solyc00g024150.3/Solyc01g110360.3/Solyc08g077180.3/Solyc01g097460.3/Solyc02g082260.3/Solyc02g069620.3/Solyc02g093290.3/Solyc05g008370.1	10
BP	GO:1902589	single-organism organelle organization	3/873	21/6685	0.529572	0.999983	Solyc06g051300.3/Solyc09g009140.3/Solyc07g049680.3	3
BP	GO:0007049	cell cycle	5/873	37/6685	0.540499	0.999983	Solyc01g089850.3/Solyc01g108610.3/Solyc06g051300.3/Solyc04g008600.3/Solyc07g049680.3	5
BP	GO:0043038	amino acid activation	6/873	45/6685	0.544856	0.999983	Solyc12g095850.2/Solyc02g080990.2/Solyc12g019110.2/Solyc01g080810.3/Solyc01g090200.3/Solyc04g076390.3	6
BP	GO:0043039	tRNA aminoacylation	6/873	45/6685	0.544856	0.999983	Solyc12g095850.2/Solyc02g080990.2/Solyc12g019110.2/Solyc01g080810.3/Solyc01g090200.3/Solyc04g076390.3	6
BP	GO:0019693	ribose phosphate metabolic process	11/873	84/6685	0.545363	0.999983	Solyc12g056830.1/Solyc02g062340.3/Solyc09g008840.3/Solyc01g110360.3/Solyc08g077180.3/Solyc01g097460.3/Solyc06g065990.1/Solyc02g082260.3/Solyc02g069620.3/Solyc02g080540.1/Solyc05g008370.1	11
BP	GO:0006643	membrane lipid metabolic process	3/873	22/6685	0.562378	0.999983	Solyc12g009820.2/Solyc08g076810.3/Solyc08g006640.3	3
BP	GO:0009073	aromatic amino acid family biosynthetic process	2/873	14/6685	0.562805	0.999983	Solyc03g058860.3/Solyc06g074530.1	2
BP	GO:0032501	multicellular organismal process	9/873	70/6685	0.574024	0.999983	Solyc09g011330.2/Solyc08g066610.3/Solyc12g100010.1/Solyc08g079100.3/Solyc12g009580.2/Solyc04g077370.2/Solyc06g073920.3/Solyc11g071810.2/Solyc03g063650.1	9
BP	GO:0071103	DNA conformation change	4/873	31/6685	0.590598	0.999983	Solyc09g083380.3/Solyc01g087500.3/Solyc11g011160.1/Solyc07g049680.3	4
BP	GO:0006323	DNA packaging	3/873	23/6685	0.593753	0.999983	Solyc09g083380.3/Solyc11g011160.1/Solyc07g049680.3	3
BP	GO:0009124	nucleoside monophosphate biosynthetic process	3/873	23/6685	0.593753	0.999983	Solyc12g056830.1/Solyc06g065990.1/Solyc02g080540.1	3
BP	GO:0009127	purine nucleoside monophosphate biosynthetic process	3/873	23/6685	0.593753	0.999983	Solyc12g056830.1/Solyc06g065990.1/Solyc02g080540.1	3
BP	GO:0009156	ribonucleoside monophosphate biosynthetic process	3/873	23/6685	0.593753	0.999983	Solyc12g056830.1/Solyc06g065990.1/Solyc02g080540.1	3
BP	GO:0009168	purine ribonucleoside monophosphate biosynthetic process	3/873	23/6685	0.593753	0.999983	Solyc12g056830.1/Solyc06g065990.1/Solyc02g080540.1	3
BP	GO:0006022	aminoglycan metabolic process	2/873	15/6685	0.601563	0.999983	Solyc10g074440.2/Solyc10g055780.1	2
BP	GO:0006026	aminoglycan catabolic process	2/873	15/6685	0.601563	0.999983	Solyc10g074440.2/Solyc10g055780.1	2
BP	GO:0006030	chitin metabolic process	2/873	15/6685	0.601563	0.999983	Solyc10g074440.2/Solyc10g055780.1	2
BP	GO:0006032	chitin catabolic process	2/873	15/6685	0.601563	0.999983	Solyc10g074440.2/Solyc10g055780.1	2
BP	GO:0006040	amino sugar metabolic process	2/873	15/6685	0.601563	0.999983	Solyc10g074440.2/Solyc10g055780.1	2
BP	GO:0006778	porphyrin-containing compound metabolic process	2/873	15/6685	0.601563	0.999983	Solyc12g005300.2/Solyc10g007320.3	2
BP	GO:0016998	cell wall macromolecule catabolic process	2/873	15/6685	0.601563	0.999983	Solyc10g074440.2/Solyc10g055780.1	2
BP	GO:0044036	cell wall macromolecule metabolic process	2/873	15/6685	0.601563	0.999983	Solyc10g074440.2/Solyc10g055780.1	2
BP	GO:0046348	amino sugar catabolic process	2/873	15/6685	0.601563	0.999983	Solyc10g074440.2/Solyc10g055780.1	2
BP	GO:1901071	glucosamine-containing compound metabolic process	2/873	15/6685	0.601563	0.999983	Solyc10g074440.2/Solyc10g055780.1	2
BP	GO:1901072	glucosamine-containing compound catabolic process	2/873	15/6685	0.601563	0.999983	Solyc10g074440.2/Solyc10g055780.1	2
BP	GO:0006952	defense response	6/873	48/6685	0.610768	0.999983	Solyc06g010033.1/Solyc01g097270.3/Solyc07g006380.3/Solyc02g083720.3/Solyc07g005370.3/Solyc02g083725.1	6
BP	GO:0046486	glycerolipid metabolic process	6/873	49/6685	0.631525	0.999983	Solyc10g009430.3/Solyc08g076810.3/Solyc02g079250.3/Solyc04g015470.3/Solyc05g008580.3/Solyc01g095960.3	6
BP	GO:0044282	small molecule catabolic process	2/873	16/6685	0.637667	0.999983	Solyc12g008640.2/Solyc10g005400.3	2
BP	GO:0048523	negative regulation of cellular process	2/873	16/6685	0.637667	0.999983	Solyc01g108610.3/Solyc04g008600.3	2
BP	GO:0045454	cell redox homeostasis	12/873	98/6685	0.640714	0.999983	Solyc09g074570.1/Solyc05g056300.3/Solyc01g008240.3/Solyc00g005840.3/Solyc08g083270.2/Solyc10g008930.1/Solyc08g062970.1/Solyc06g054570.1/Solyc01g009890.1/Solyc07g062580.3/Solyc05g053100.3/Solyc11g006430.1	12
BP	GO:0019725	cellular homeostasis	12/873	100/6685	0.669018	0.999983	Solyc09g074570.1/Solyc05g056300.3/Solyc01g008240.3/Solyc00g005840.3/Solyc08g083270.2/Solyc10g008930.1/Solyc08g062970.1/Solyc06g054570.1/Solyc01g009890.1/Solyc07g062580.3/Solyc05g053100.3/Solyc11g006430.1	12
BP	GO:0016052	carbohydrate catabolic process	6/873	51/6685	0.671032	0.999983	Solyc02g062340.3/Solyc09g008840.3/Solyc12g008640.2/Solyc01g110360.3/Solyc10g005400.3/Solyc08g077180.3	6
BP	GO:0046474	glycerophospholipid biosynthetic process	2/873	17/6685	0.671148	0.999983	Solyc08g076810.3/Solyc05g008580.3	2
BP	GO:0009152	purine ribonucleotide biosynthetic process	3/873	26/6685	0.678739	0.999983	Solyc12g056830.1/Solyc06g065990.1/Solyc02g080540.1	3
BP	GO:0009260	ribonucleotide biosynthetic process	3/873	26/6685	0.678739	0.999983	Solyc12g056830.1/Solyc06g065990.1/Solyc02g080540.1	3
BP	GO:0046390	ribose phosphate biosynthetic process	3/873	26/6685	0.678739	0.999983	Solyc12g056830.1/Solyc06g065990.1/Solyc02g080540.1	3
BP	GO:0000271	polysaccharide biosynthetic process	4/873	35/6685	0.688287	0.999983	Solyc04g071650.3/Solyc03g097050.3/Solyc12g056580.2/Solyc08g005280.2	4
BP	GO:0009250	glucan biosynthetic process	4/873	35/6685	0.688287	0.999983	Solyc04g071650.3/Solyc03g097050.3/Solyc12g056580.2/Solyc08g005280.2	4
BP	GO:0033692	cellular polysaccharide biosynthetic process	4/873	35/6685	0.688287	0.999983	Solyc04g071650.3/Solyc03g097050.3/Solyc12g056580.2/Solyc08g005280.2	4
BP	GO:0051273	beta-glucan metabolic process	4/873	35/6685	0.688287	0.999983	Solyc04g071650.3/Solyc03g097050.3/Solyc12g056580.2/Solyc08g005280.2	4
BP	GO:0051274	beta-glucan biosynthetic process	4/873	35/6685	0.688287	0.999983	Solyc04g071650.3/Solyc03g097050.3/Solyc12g056580.2/Solyc08g005280.2	4
BP	GO:0006091	generation of precursor metabolites and energy	8/873	69/6685	0.695125	0.999983	Solyc07g054290.1/Solyc02g062340.3/Solyc09g008840.3/Solyc01g110360.3/Solyc02g065400.3/Solyc08g077180.3/Solyc07g054820.3/Solyc10g007290.3	8
BP	GO:0006259	DNA metabolic process	16/873	135/6685	0.701123	0.999983	Solyc03g111680.3/Solyc03g115050.3/Solyc04g012060.3/Solyc02g082180.3/Solyc09g059440.1/Solyc03g113880.3/Solyc02g070780.3/Solyc01g087500.3/Solyc02g078390.3/Solyc01g079507.1/Solyc10g018530.2/Solyc04g045530.3/Solyc08g082200.3/Solyc09g009900.3/Solyc05g014540.3/Solyc04g008600.3	16
BP	GO:0048518	positive regulation of biological process	2/873	18/6685	0.702075	0.999983	Solyc08g066610.3/Solyc12g049280.2	2
BP	GO:0051726	regulation of cell cycle	2/873	18/6685	0.702075	0.999983	Solyc01g089850.3/Solyc01g108610.3	2
BP	GO:0009117	nucleotide metabolic process	12/873	103/6685	0.709009	0.999983	Solyc12g056830.1/Solyc02g062340.3/Solyc09g008840.3/Solyc01g110360.3/Solyc08g077180.3/Solyc01g097460.3/Solyc06g065990.1/Solyc02g082260.3/Solyc02g069620.3/Solyc02g093290.3/Solyc02g080540.1/Solyc05g008370.1	12
BP	GO:0051186	cofactor metabolic process	12/873	103/6685	0.709009	0.999983	Solyc12g005300.2/Solyc02g062340.3/Solyc09g008840.3/Solyc00g024150.3/Solyc01g110360.3/Solyc08g077180.3/Solyc01g097460.3/Solyc02g082260.3/Solyc10g007320.3/Solyc02g069620.3/Solyc02g093290.3/Solyc05g008370.1	12
BP	GO:0006096	glycolytic process	4/873	36/6685	0.709945	0.999983	Solyc02g062340.3/Solyc09g008840.3/Solyc01g110360.3/Solyc08g077180.3	4
BP	GO:0006165	nucleoside diphosphate phosphorylation	4/873	36/6685	0.709945	0.999983	Solyc02g062340.3/Solyc09g008840.3/Solyc01g110360.3/Solyc08g077180.3	4
BP	GO:0006757	ATP generation from ADP	4/873	36/6685	0.709945	0.999983	Solyc02g062340.3/Solyc09g008840.3/Solyc01g110360.3/Solyc08g077180.3	4
BP	GO:0009132	nucleoside diphosphate metabolic process	4/873	36/6685	0.709945	0.999983	Solyc02g062340.3/Solyc09g008840.3/Solyc01g110360.3/Solyc08g077180.3	4
BP	GO:0009135	purine nucleoside diphosphate metabolic process	4/873	36/6685	0.709945	0.999983	Solyc02g062340.3/Solyc09g008840.3/Solyc01g110360.3/Solyc08g077180.3	4
BP	GO:0009179	purine ribonucleoside diphosphate metabolic process	4/873	36/6685	0.709945	0.999983	Solyc02g062340.3/Solyc09g008840.3/Solyc01g110360.3/Solyc08g077180.3	4
BP	GO:0009185	ribonucleoside diphosphate metabolic process	4/873	36/6685	0.709945	0.999983	Solyc02g062340.3/Solyc09g008840.3/Solyc01g110360.3/Solyc08g077180.3	4
BP	GO:0046031	ADP metabolic process	4/873	36/6685	0.709945	0.999983	Solyc02g062340.3/Solyc09g008840.3/Solyc01g110360.3/Solyc08g077180.3	4
BP	GO:0046939	nucleotide phosphorylation	4/873	36/6685	0.709945	0.999983	Solyc02g062340.3/Solyc09g008840.3/Solyc01g110360.3/Solyc08g077180.3	4
BP	GO:0006090	pyruvate metabolic process	4/873	37/6685	0.730484	0.999983	Solyc02g062340.3/Solyc09g008840.3/Solyc01g110360.3/Solyc08g077180.3	4
BP	GO:0015711	organic anion transport	4/873	37/6685	0.730484	0.999983	Solyc11g006710.2/Solyc05g008770.3/Solyc10g078470.2/novel.32	4
BP	GO:0015849	organic acid transport	4/873	37/6685	0.730484	0.999983	Solyc11g006710.2/Solyc05g008770.3/Solyc10g078470.2/novel.32	4
BP	GO:0046942	carboxylic acid transport	4/873	37/6685	0.730484	0.999983	Solyc11g006710.2/Solyc05g008770.3/Solyc10g078470.2/novel.32	4
BP	GO:0009892	negative regulation of metabolic process	2/873	19/6685	0.730543	0.999983	Solyc06g005560.3/Solyc04g008600.3	2
BP	GO:0010605	negative regulation of macromolecule metabolic process	2/873	19/6685	0.730543	0.999983	Solyc06g005560.3/Solyc04g008600.3	2
BP	GO:1901136	carbohydrate derivative catabolic process	2/873	19/6685	0.730543	0.999983	Solyc10g074440.2/Solyc10g055780.1	2
BP	GO:0046034	ATP metabolic process	7/873	63/6685	0.732766	0.999983	Solyc12g056830.1/Solyc02g062340.3/Solyc09g008840.3/Solyc01g110360.3/Solyc08g077180.3/Solyc06g065990.1/Solyc02g080540.1	7
BP	GO:0042592	homeostatic process	12/873	105/6685	0.733935	0.999983	Solyc09g074570.1/Solyc05g056300.3/Solyc01g008240.3/Solyc00g005840.3/Solyc08g083270.2/Solyc10g008930.1/Solyc08g062970.1/Solyc06g054570.1/Solyc01g009890.1/Solyc07g062580.3/Solyc05g053100.3/Solyc11g006430.1	12
BP	GO:0009144	purine nucleoside triphosphate metabolic process	7/873	64/6685	0.747922	0.999983	Solyc12g056830.1/Solyc02g062340.3/Solyc09g008840.3/Solyc01g110360.3/Solyc08g077180.3/Solyc06g065990.1/Solyc02g080540.1	7
BP	GO:0009199	ribonucleoside triphosphate metabolic process	7/873	64/6685	0.747922	0.999983	Solyc12g056830.1/Solyc02g062340.3/Solyc09g008840.3/Solyc01g110360.3/Solyc08g077180.3/Solyc06g065990.1/Solyc02g080540.1	7
BP	GO:0009205	purine ribonucleoside triphosphate metabolic process	7/873	64/6685	0.747922	0.999983	Solyc12g056830.1/Solyc02g062340.3/Solyc09g008840.3/Solyc01g110360.3/Solyc08g077180.3/Solyc06g065990.1/Solyc02g080540.1	7
BP	GO:0044765	single-organism transport	26/873	221/6685	0.748433	0.999983	Solyc11g006710.2/Solyc06g084140.3/Solyc05g054740.3/Solyc02g061760.3/Solyc12g056830.1/Solyc02g061745.1/Solyc05g008770.3/Solyc03g034400.3/Solyc06g075610.1/Solyc02g080490.3/Solyc10g080340.2/Solyc10g078470.2/Solyc04g072760.3/Solyc08g005880.3/Solyc09g082550.3/Solyc06g051830.2/Solyc06g065990.1/Solyc05g007980.3/Solyc05g056020.3/Solyc05g013460.3/Solyc04g072740.3/Solyc01g110280.3/novel.32/Solyc12g019320.2…	26
BP	GO:0006164	purine nucleotide biosynthetic process	3/873	29/6685	0.749795	0.999983	Solyc12g056830.1/Solyc06g065990.1/Solyc02g080540.1	3
BP	GO:0043623	cellular protein complex assembly	3/873	29/6685	0.749795	0.999983	Solyc07g054290.1/Solyc07g054820.3/Solyc09g009140.3	3
BP	GO:0006779	porphyrin-containing compound biosynthetic process	1/873	10/6685	0.753508	0.999983	Solyc10g007320.3	1
BP	GO:0015693	magnesium ion transport	1/873	10/6685	0.753508	0.999983	Solyc01g103760.3	1
BP	GO:0042546	cell wall biogenesis	1/873	10/6685	0.753508	0.999983	Solyc02g065770.3	1
BP	GO:0045786	negative regulation of cell cycle	1/873	10/6685	0.753508	0.999983	Solyc01g108610.3	1
BP	GO:0046834	lipid phosphorylation	1/873	10/6685	0.753508	0.999983	Solyc02g079250.3	1
BP	GO:0046854	phosphatidylinositol phosphorylation	1/873	10/6685	0.753508	0.999983	Solyc02g079250.3	1
BP	GO:0070838	divalent metal ion transport	1/873	10/6685	0.753508	0.999983	Solyc01g103760.3	1
BP	GO:0072511	divalent inorganic cation transport	1/873	10/6685	0.753508	0.999983	Solyc01g103760.3	1
BP	GO:0070647	protein modification by small protein conjugation or removal	10/873	90/6685	0.755007	0.999983	Solyc01g007010.3/Solyc04g007640.3/Solyc11g006030.1/Solyc04g077610.3/Solyc05g005670.1/Solyc09g025270.3/Solyc11g005700.1/Solyc01g107980.3/Solyc02g087200.1/Solyc05g010650.3	10
BP	GO:0006813	potassium ion transport	2/873	20/6685	0.756667	0.999983	Solyc11g044250.2/Solyc06g051830.2	2
BP	GO:0016043	cellular component organization	26/873	223/6685	0.764605	0.999983	Solyc05g047590.3/Solyc03g083360.3/Solyc09g075350.3/Solyc02g065770.3/Solyc06g051960.3/Solyc01g079180.3/Solyc02g080200.3/Solyc09g083380.3/Solyc06g009190.3/Solyc07g054290.1/Solyc02g080220.3/Solyc04g071085.1/Solyc04g008040.3/Solyc01g087500.3/Solyc06g051300.3/Solyc06g034360.2/Solyc02g021420.3/Solyc02g094520.3/Solyc00g075035.1/Solyc02g080190.3/Solyc11g011160.1/Solyc01g109580.3/Solyc07g054820.3/Solyc09g…	26
BP	GO:0006753	nucleoside phosphate metabolic process	12/873	108/6685	0.768636	0.999983	Solyc12g056830.1/Solyc02g062340.3/Solyc09g008840.3/Solyc01g110360.3/Solyc08g077180.3/Solyc01g097460.3/Solyc06g065990.1/Solyc02g082260.3/Solyc02g069620.3/Solyc02g093290.3/Solyc02g080540.1/Solyc05g008370.1	12
BP	GO:0030001	metal ion transport	12/873	108/6685	0.768636	0.999983	Solyc01g080070.3/Solyc11g044250.2/Solyc05g054210.3/Solyc10g076280.2/Solyc04g015030.3/Solyc02g081600.3/Solyc11g065830.2/Solyc06g051830.2/Solyc01g103760.3/Solyc10g086280.2/Solyc05g053370.3/Solyc03g080110.3	12
BP	GO:0072522	purine-containing compound biosynthetic process	3/873	30/6685	0.77049	0.999983	Solyc12g056830.1/Solyc06g065990.1/Solyc02g080540.1	3
BP	GO:0034220	ion transmembrane transport	9/873	83/6685	0.773428	0.999983	Solyc11g006710.2/Solyc12g056830.1/Solyc05g008770.3/Solyc10g076280.2/Solyc10g078470.2/Solyc06g051830.2/Solyc06g065990.1/novel.32/Solyc02g080540.1	9
BP	GO:0009123	nucleoside monophosphate metabolic process	7/873	66/6685	0.776379	0.999983	Solyc12g056830.1/Solyc02g062340.3/Solyc09g008840.3/Solyc01g110360.3/Solyc08g077180.3/Solyc06g065990.1/Solyc02g080540.1	7
BP	GO:0009126	purine nucleoside monophosphate metabolic process	7/873	66/6685	0.776379	0.999983	Solyc12g056830.1/Solyc02g062340.3/Solyc09g008840.3/Solyc01g110360.3/Solyc08g077180.3/Solyc06g065990.1/Solyc02g080540.1	7
BP	GO:0009161	ribonucleoside monophosphate metabolic process	7/873	66/6685	0.776379	0.999983	Solyc12g056830.1/Solyc02g062340.3/Solyc09g008840.3/Solyc01g110360.3/Solyc08g077180.3/Solyc06g065990.1/Solyc02g080540.1	7
BP	GO:0009167	purine ribonucleoside monophosphate metabolic process	7/873	66/6685	0.776379	0.999983	Solyc12g056830.1/Solyc02g062340.3/Solyc09g008840.3/Solyc01g110360.3/Solyc08g077180.3/Solyc06g065990.1/Solyc02g080540.1	7
BP	GO:0044712	single-organism catabolic process	7/873	66/6685	0.776379	0.999983	Solyc12g005300.2/Solyc02g062340.3/Solyc09g008840.3/Solyc12g008640.2/Solyc01g110360.3/Solyc10g005400.3/Solyc08g077180.3	7
BP	GO:0009060	aerobic respiration	1/873	11/6685	0.785746	0.999983	Solyc10g007290.3	1
BP	GO:0033865	nucleoside bisphosphate metabolic process	1/873	11/6685	0.785746	0.999983	Solyc02g082260.3	1
BP	GO:0033875	ribonucleoside bisphosphate metabolic process	1/873	11/6685	0.785746	0.999983	Solyc02g082260.3	1
BP	GO:0034032	purine nucleoside bisphosphate metabolic process	1/873	11/6685	0.785746	0.999983	Solyc02g082260.3	1
BP	GO:0006334	nucleosome assembly	2/873	22/6685	0.802391	0.999983	Solyc09g083380.3/Solyc11g011160.1	2
BP	GO:0031497	chromatin assembly	2/873	22/6685	0.802391	0.999983	Solyc09g083380.3/Solyc11g011160.1	2
BP	GO:0034728	nucleosome organization	2/873	22/6685	0.802391	0.999983	Solyc09g083380.3/Solyc11g011160.1	2
BP	GO:0055086	nucleobase-containing small molecule metabolic process	13/873	120/6685	0.80489	0.999983	Solyc12g056830.1/Solyc02g062340.3/Solyc09g008840.3/Solyc01g110360.3/Solyc08g077180.3/Solyc01g097460.3/Solyc06g065990.1/Solyc02g082260.3/Solyc01g110510.3/Solyc02g069620.3/Solyc02g093290.3/Solyc02g080540.1/Solyc05g008370.1	13
BP	GO:0048519	negative regulation of biological process	3/873	32/6685	0.807674	0.999983	Solyc06g005560.3/Solyc01g108610.3/Solyc04g008600.3	3
BP	GO:1902578	single-organism localization	26/873	229/6685	0.809	0.999983	Solyc11g006710.2/Solyc06g084140.3/Solyc05g054740.3/Solyc02g061760.3/Solyc12g056830.1/Solyc02g061745.1/Solyc05g008770.3/Solyc03g034400.3/Solyc06g075610.1/Solyc02g080490.3/Solyc10g080340.2/Solyc10g078470.2/Solyc04g072760.3/Solyc08g005880.3/Solyc09g082550.3/Solyc06g051830.2/Solyc06g065990.1/Solyc05g007980.3/Solyc05g056020.3/Solyc05g013460.3/Solyc04g072740.3/Solyc01g110280.3/novel.32/Solyc12g019320.2…	26
BP	GO:0042440	pigment metabolic process	1/873	12/6685	0.813772	0.999983	Solyc12g005300.2	1
BP	GO:0009141	nucleoside triphosphate metabolic process	7/873	69/6685	0.814504	0.999983	Solyc12g056830.1/Solyc02g062340.3/Solyc09g008840.3/Solyc01g110360.3/Solyc08g077180.3/Solyc06g065990.1/Solyc02g080540.1	7
BP	GO:0009150	purine ribonucleotide metabolic process	8/873	78/6685	0.816415	0.999983	Solyc12g056830.1/Solyc02g062340.3/Solyc09g008840.3/Solyc01g110360.3/Solyc08g077180.3/Solyc06g065990.1/Solyc02g082260.3/Solyc02g080540.1	8
BP	GO:0009259	ribonucleotide metabolic process	8/873	78/6685	0.816415	0.999983	Solyc12g056830.1/Solyc02g062340.3/Solyc09g008840.3/Solyc01g110360.3/Solyc08g077180.3/Solyc06g065990.1/Solyc02g082260.3/Solyc02g080540.1	8
BP	GO:0006650	glycerophospholipid metabolic process	4/873	42/6685	0.816963	0.999983	Solyc08g076810.3/Solyc02g079250.3/Solyc04g015470.3/Solyc05g008580.3	4
BP	GO:0044723	single-organism carbohydrate metabolic process	14/873	132/6685	0.835192	0.999983	Solyc03g111120.3/Solyc04g071650.3/Solyc03g083960.3/Solyc03g097050.3/Solyc02g062340.3/Solyc09g008840.3/Solyc12g008640.2/Solyc01g110360.3/Solyc10g005400.3/Solyc12g056580.2/Solyc08g077180.3/Solyc07g042520.3/Solyc08g005280.2/Solyc09g092130.3	14
BP	GO:0006576	cellular biogenic amine metabolic process	1/873	13/6685	0.838135	0.999983	Solyc01g100490.3	1
BP	GO:0044106	cellular amine metabolic process	1/873	13/6685	0.838135	0.999983	Solyc01g100490.3	1
BP	GO:0051258	protein polymerization	1/873	13/6685	0.838135	0.999983	Solyc09g009140.3	1
BP	GO:0097435	supramolecular fiber organization	1/873	13/6685	0.838135	0.999983	Solyc09g009140.3	1
BP	GO:0005984	disaccharide metabolic process	3/873	34/6685	0.839644	0.999983	Solyc03g083960.3/Solyc07g042520.3/Solyc09g092130.3	3
BP	GO:0009072	aromatic amino acid family metabolic process	2/873	24/6685	0.840318	0.999983	Solyc03g058860.3/Solyc06g074530.1	2
BP	GO:0009308	amine metabolic process	2/873	24/6685	0.840318	0.999983	Solyc01g100490.3/Solyc09g075930.2	2
BP	GO:0065004	protein-DNA complex assembly	2/873	24/6685	0.840318	0.999983	Solyc09g083380.3/Solyc11g011160.1	2
BP	GO:0071824	protein-DNA complex subunit organization	2/873	24/6685	0.840318	0.999983	Solyc09g083380.3/Solyc11g011160.1	2
BP	GO:0006163	purine nucleotide metabolic process	8/873	81/6685	0.84741	0.999983	Solyc12g056830.1/Solyc02g062340.3/Solyc09g008840.3/Solyc01g110360.3/Solyc08g077180.3/Solyc06g065990.1/Solyc02g082260.3/Solyc02g080540.1	8
BP	GO:0000160	phosphorelay signal transduction system	3/873	35/6685	0.853834	0.999983	Solyc05g006420.3/Solyc03g113720.3/Solyc04g008110.3	3
BP	GO:0006333	chromatin assembly or disassembly	2/873	25/6685	0.856697	0.999983	Solyc09g083380.3/Solyc11g011160.1	2
BP	GO:0072521	purine-containing compound metabolic process	8/873	82/6685	0.856767	0.999983	Solyc12g056830.1/Solyc02g062340.3/Solyc09g008840.3/Solyc01g110360.3/Solyc08g077180.3/Solyc06g065990.1/Solyc02g082260.3/Solyc02g080540.1	8
BP	GO:0009165	nucleotide biosynthetic process	4/873	45/6685	0.85693	0.999983	Solyc12g056830.1/Solyc06g065990.1/Solyc02g093290.3/Solyc02g080540.1	4
BP	GO:1901293	nucleoside phosphate biosynthetic process	4/873	45/6685	0.85693	0.999983	Solyc12g056830.1/Solyc06g065990.1/Solyc02g093290.3/Solyc02g080540.1	4
BP	GO:0006497	protein lipidation	1/873	14/6685	0.859314	0.999983	Solyc08g076810.3	1
BP	GO:0006505	GPI anchor metabolic process	1/873	14/6685	0.859314	0.999983	Solyc08g076810.3	1
BP	GO:0006506	GPI anchor biosynthetic process	1/873	14/6685	0.859314	0.999983	Solyc08g076810.3	1
BP	GO:0006661	phosphatidylinositol biosynthetic process	1/873	14/6685	0.859314	0.999983	Solyc08g076810.3	1
BP	GO:0016571	histone methylation	1/873	14/6685	0.859314	0.999983	Solyc02g094520.3	1
BP	GO:0018022	peptidyl-lysine methylation	1/873	14/6685	0.859314	0.999983	Solyc02g094520.3	1
BP	GO:0034968	histone lysine methylation	1/873	14/6685	0.859314	0.999983	Solyc02g094520.3	1
BP	GO:0042157	lipoprotein metabolic process	1/873	14/6685	0.859314	0.999983	Solyc08g076810.3	1
BP	GO:0042158	lipoprotein biosynthetic process	1/873	14/6685	0.859314	0.999983	Solyc08g076810.3	1
BP	GO:0006461	protein complex assembly	3/873	36/6685	0.866914	0.999983	Solyc07g054290.1/Solyc07g054820.3/Solyc09g009140.3	3
BP	GO:0070271	protein complex biogenesis	3/873	36/6685	0.866914	0.999983	Solyc07g054290.1/Solyc07g054820.3/Solyc09g009140.3	3
BP	GO:1902600	hydrogen ion transmembrane transport	3/873	36/6685	0.866914	0.999983	Solyc12g056830.1/Solyc06g065990.1/Solyc02g080540.1	3
BP	GO:0000375	RNA splicing, via transesterification reactions	1/873	15/6685	0.877725	0.999983	Solyc06g083580.3	1
BP	GO:0000377	RNA splicing, via transesterification reactions with bulged adenosine as nucleophile	1/873	15/6685	0.877725	0.999983	Solyc06g083580.3	1
BP	GO:0000398	mRNA splicing, via spliceosome	1/873	15/6685	0.877725	0.999983	Solyc06g083580.3	1
BP	GO:0006414	translational elongation	1/873	15/6685	0.877725	0.999983	Solyc10g075020.2	1
BP	GO:0015980	energy derivation by oxidation of organic compounds	1/873	15/6685	0.877725	0.999983	Solyc10g007290.3	1
BP	GO:0032268	regulation of cellular protein metabolic process	1/873	15/6685	0.877725	0.999983	Solyc01g089850.3	1
BP	GO:0044272	sulfur compound biosynthetic process	1/873	15/6685	0.877725	0.999983	Solyc10g081510.2	1
BP	GO:0045333	cellular respiration	1/873	15/6685	0.877725	0.999983	Solyc10g007290.3	1
BP	GO:0050790	regulation of catalytic activity	1/873	15/6685	0.877725	0.999983	Solyc01g089850.3	1
BP	GO:0071840	cellular component organization or biogenesis	28/873	258/6685	0.880233	0.999983	Solyc05g047590.3/Solyc03g083360.3/Solyc09g075350.3/Solyc02g065770.3/Solyc06g051960.3/Solyc01g079180.3/Solyc02g080200.3/Solyc09g083380.3/Solyc08g066180.3/Solyc06g009190.3/Solyc07g054290.1/Solyc02g080220.3/Solyc04g071085.1/Solyc04g008040.3/Solyc01g087500.3/Solyc06g051300.3/Solyc06g034360.2/Solyc02g021420.3/Solyc02g094520.3/Solyc00g075035.1/Solyc02g080190.3/Solyc11g011160.1/Solyc04g009540.1/Solyc01g…	28
BP	GO:0034622	cellular macromolecular complex assembly	5/873	57/6685	0.882301	0.999983	Solyc09g083380.3/Solyc07g054290.1/Solyc11g011160.1/Solyc07g054820.3/Solyc09g009140.3	5
BP	GO:1901135	carbohydrate derivative metabolic process	19/873	182/6685	0.882403	0.999983	Solyc12g009820.2/Solyc10g074440.2/Solyc12g056830.1/Solyc02g062340.3/Solyc09g008840.3/Solyc01g110360.3/Solyc08g076810.3/Solyc08g077180.3/Solyc01g097460.3/Solyc06g065990.1/Solyc02g082260.3/Solyc05g007930.3/Solyc06g074370.2/Solyc01g110510.3/Solyc02g069620.3/Solyc08g006640.3/Solyc10g055780.1/Solyc02g080540.1/Solyc05g008370.1	19
BP	GO:0009607	response to biotic stimulus	2/873	27/6685	0.884933	0.999983	Solyc01g097270.3/Solyc07g005370.3	2
BP	GO:0009311	oligosaccharide metabolic process	3/873	38/6685	0.890013	0.999983	Solyc03g083960.3/Solyc07g042520.3/Solyc09g092130.3	3
BP	GO:0015672	monovalent inorganic cation transport	7/873	77/6685	0.891633	0.999983	Solyc12g056830.1/Solyc11g044250.2/Solyc11g065830.2/Solyc06g051830.2/Solyc06g065990.1/Solyc05g056020.3/Solyc02g080540.1	7
BP	GO:0008654	phospholipid biosynthetic process	2/873	28/6685	0.897033	0.999983	Solyc08g076810.3/Solyc05g008580.3	2
BP	GO:0009108	coenzyme biosynthetic process	2/873	28/6685	0.897033	0.999983	Solyc00g024150.3/Solyc02g093290.3	2
BP	GO:0071705	nitrogen compound transport	16/873	159/6685	0.898587	0.999983	Solyc04g050440.3/Solyc11g006710.2/Solyc07g054490.3/Solyc05g008770.3/Solyc07g054180.3/Solyc09g090730.2/Solyc10g078470.2/Solyc06g074870.2/Solyc03g119270.2/Solyc06g074900.2/novel.32/Solyc08g076210.3/Solyc09g065770.1/Solyc11g066770.2/Solyc11g066760.2/Solyc06g066730.3	16
BP	GO:0046488	phosphatidylinositol metabolic process	3/873	39/6685	0.90016	0.999983	Solyc08g076810.3/Solyc02g079250.3/Solyc04g015470.3	3
BP	GO:0006812	cation transport	21/873	203/6685	0.901356	0.999983	Solyc04g050440.3/Solyc01g080070.3/Solyc12g056830.1/Solyc11g044250.2/Solyc05g054210.3/Solyc10g076280.2/Solyc09g090730.2/Solyc04g015030.3/Solyc02g081600.3/Solyc11g065830.2/Solyc09g010530.3/Solyc11g044260.2/Solyc06g051830.2/Solyc06g065990.1/Solyc05g056020.3/Solyc01g103760.3/Solyc10g086280.2/Solyc08g081810.3/Solyc05g053370.3/Solyc02g080540.1/Solyc03g080110.3	21
BP	GO:0098655	cation transmembrane transport	5/873	60/6685	0.907546	0.999983	Solyc12g056830.1/Solyc10g076280.2/Solyc06g051830.2/Solyc06g065990.1/Solyc02g080540.1	5
BP	GO:0098660	inorganic ion transmembrane transport	5/873	60/6685	0.907546	0.999983	Solyc12g056830.1/Solyc10g076280.2/Solyc06g051830.2/Solyc06g065990.1/Solyc02g080540.1	5
BP	GO:0098662	inorganic cation transmembrane transport	5/873	60/6685	0.907546	0.999983	Solyc12g056830.1/Solyc10g076280.2/Solyc06g051830.2/Solyc06g065990.1/Solyc02g080540.1	5
BP	GO:0006284	base-excision repair	1/873	17/6685	0.90764	0.999983	Solyc03g113880.3	1
BP	GO:0006479	protein methylation	1/873	17/6685	0.90764	0.999983	Solyc02g094520.3	1
BP	GO:0007186	G-protein coupled receptor signaling pathway	1/873	17/6685	0.90764	0.999983	Solyc05g056420.3	1
BP	GO:0008213	protein alkylation	1/873	17/6685	0.90764	0.999983	Solyc02g094520.3	1
BP	GO:0065009	regulation of molecular function	1/873	17/6685	0.90764	0.999983	Solyc01g089850.3	1
BP	GO:0000413	protein peptidyl-prolyl isomerization	2/873	29/6685	0.907939	0.999983	Solyc02g086910.3/Solyc12g013580.2	2
BP	GO:0018208	peptidyl-proline modification	2/873	29/6685	0.907939	0.999983	Solyc02g086910.3/Solyc12g013580.2	2
BP	GO:0006399	tRNA metabolic process	7/873	80/6685	0.912594	0.999983	Solyc12g095850.2/Solyc01g087290.3/Solyc02g080990.2/Solyc12g019110.2/Solyc01g080810.3/Solyc01g090200.3/Solyc04g076390.3	7
BP	GO:0034637	cellular carbohydrate biosynthetic process	5/873	61/6685	0.914841	0.999983	Solyc04g071650.3/Solyc03g083960.3/Solyc03g097050.3/Solyc12g056580.2/Solyc08g005280.2	5
BP	GO:0051704	multi-organism process	4/873	51/6685	0.914944	0.999983	Solyc09g011330.2/Solyc01g097270.3/Solyc04g077370.2/Solyc03g063650.1	4
BP	GO:0007165	signal transduction	15/873	154/6685	0.917256	0.999983	Solyc01g096360.3/Solyc09g083090.3/Solyc12g097010.2/Solyc06g084450.3/Solyc06g007440.3/Solyc05g006420.3/Solyc11g062410.2/Solyc12g009570.2/Solyc05g055530.3/Solyc08g081260.1/Solyc05g047600.3/Solyc03g113720.3/Solyc04g008110.3/Solyc09g083100.1/Solyc05g056420.3	15
BP	GO:0023052	signaling	15/873	154/6685	0.917256	0.999983	Solyc01g096360.3/Solyc09g083090.3/Solyc12g097010.2/Solyc06g084450.3/Solyc06g007440.3/Solyc05g006420.3/Solyc11g062410.2/Solyc12g009570.2/Solyc05g055530.3/Solyc08g081260.1/Solyc05g047600.3/Solyc03g113720.3/Solyc04g008110.3/Solyc09g083100.1/Solyc05g056420.3	15
BP	GO:0044700	single organism signaling	15/873	154/6685	0.917256	0.999983	Solyc01g096360.3/Solyc09g083090.3/Solyc12g097010.2/Solyc06g084450.3/Solyc06g007440.3/Solyc05g006420.3/Solyc11g062410.2/Solyc12g009570.2/Solyc05g055530.3/Solyc08g081260.1/Solyc05g047600.3/Solyc03g113720.3/Solyc04g008110.3/Solyc09g083100.1/Solyc05g056420.3	15
BP	GO:0009116	nucleoside metabolic process	1/873	18/6685	0.919733	0.999983	Solyc01g110510.3	1
BP	GO:0010629	negative regulation of gene expression	1/873	18/6685	0.919733	0.999983	Solyc06g005560.3	1
BP	GO:0030258	lipid modification	1/873	18/6685	0.919733	0.999983	Solyc02g079250.3	1
BP	GO:0051246	regulation of protein metabolic process	1/873	18/6685	0.919733	0.999983	Solyc01g089850.3	1
BP	GO:0071804	cellular potassium ion transport	1/873	18/6685	0.919733	0.999983	Solyc06g051830.2	1
BP	GO:0071805	potassium ion transmembrane transport	1/873	18/6685	0.919733	0.999983	Solyc06g051830.2	1
BP	GO:1901657	glycosyl compound metabolic process	1/873	18/6685	0.919733	0.999983	Solyc01g110510.3	1
BP	GO:0006818	hydrogen transport	4/873	52/6685	0.922253	0.999983	Solyc12g056830.1/Solyc06g065990.1/Solyc05g056020.3/Solyc02g080540.1	4
BP	GO:0015992	proton transport	4/873	52/6685	0.922253	0.999983	Solyc12g056830.1/Solyc06g065990.1/Solyc05g056020.3/Solyc02g080540.1	4
BP	GO:0065008	regulation of biological quality	12/873	129/6685	0.92635	0.999983	Solyc09g074570.1/Solyc05g056300.3/Solyc01g008240.3/Solyc00g005840.3/Solyc08g083270.2/Solyc10g008930.1/Solyc08g062970.1/Solyc06g054570.1/Solyc01g009890.1/Solyc07g062580.3/Solyc05g053100.3/Solyc11g006430.1	12
BP	GO:1901137	carbohydrate derivative biosynthetic process	8/873	92/6685	0.927028	0.999983	Solyc12g009820.2/Solyc12g056830.1/Solyc08g076810.3/Solyc06g065990.1/Solyc05g007930.3/Solyc06g074370.2/Solyc08g006640.3/Solyc02g080540.1	8
BP	GO:0065003	macromolecular complex assembly	5/873	64/6685	0.933774	0.999983	Solyc09g083380.3/Solyc07g054290.1/Solyc11g011160.1/Solyc07g054820.3/Solyc09g009140.3	5
BP	GO:0051276	chromosome organization	6/873	75/6685	0.939014	0.999983	Solyc09g083380.3/Solyc01g087500.3/Solyc06g051300.3/Solyc02g094520.3/Solyc11g011160.1/Solyc07g049680.3	6
BP	GO:0008380	RNA splicing	1/873	20/6685	0.939379	0.999983	Solyc06g083580.3	1
BP	GO:0018205	peptidyl-lysine modification	1/873	20/6685	0.939379	0.999983	Solyc02g094520.3	1
BP	GO:0006644	phospholipid metabolic process	4/873	56/6685	0.946164	0.999983	Solyc08g076810.3/Solyc02g079250.3/Solyc04g015470.3/Solyc05g008580.3	4
BP	GO:0019637	organophosphate metabolic process	17/873	180/6685	0.947108	0.999983	Solyc12g056830.1/Solyc02g062340.3/Solyc09g008840.3/Solyc01g110360.3/Solyc08g076810.3/Solyc08g077180.3/Solyc08g005130.1/Solyc01g097460.3/Solyc02g079250.3/Solyc06g065990.1/Solyc02g082260.3/Solyc04g015470.3/Solyc05g008580.3/Solyc02g069620.3/Solyc02g093290.3/Solyc02g080540.1/Solyc05g008370.1	17
BP	GO:0005992	trehalose biosynthetic process	1/873	21/6685	0.947319	0.999983	Solyc03g083960.3	1
BP	GO:0016569	covalent chromatin modification	1/873	21/6685	0.947319	0.999983	Solyc02g094520.3	1
BP	GO:0016570	histone modification	1/873	21/6685	0.947319	0.999983	Solyc02g094520.3	1
BP	GO:0016051	carbohydrate biosynthetic process	5/873	68/6685	0.953138	0.999983	Solyc04g071650.3/Solyc03g083960.3/Solyc03g097050.3/Solyc12g056580.2/Solyc08g005280.2	5
BP	GO:0005991	trehalose metabolic process	1/873	22/6685	0.95422	0.999983	Solyc03g083960.3	1
BP	GO:0008037	cell recognition	3/873	47/6685	0.955368	0.999983	Solyc09g011330.2/Solyc04g077370.2/Solyc03g063650.1	3
BP	GO:0009856	pollination	3/873	47/6685	0.955368	0.999983	Solyc09g011330.2/Solyc04g077370.2/Solyc03g063650.1	3
BP	GO:0009875	pollen-pistil interaction	3/873	47/6685	0.955368	0.999983	Solyc09g011330.2/Solyc04g077370.2/Solyc03g063650.1	3
BP	GO:0044706	multi-multicellular organism process	3/873	47/6685	0.955368	0.999983	Solyc09g011330.2/Solyc04g077370.2/Solyc03g063650.1	3
BP	GO:0048544	recognition of pollen	3/873	47/6685	0.955368	0.999983	Solyc09g011330.2/Solyc04g077370.2/Solyc03g063650.1	3
BP	GO:0035556	intracellular signal transduction	4/873	58/6685	0.955404	0.999983	Solyc05g006420.3/Solyc03g113720.3/Solyc04g008110.3/Solyc05g056420.3	4
BP	GO:0090407	organophosphate biosynthetic process	6/873	79/6685	0.956045	0.999983	Solyc12g056830.1/Solyc08g076810.3/Solyc06g065990.1/Solyc05g008580.3/Solyc02g093290.3/Solyc02g080540.1	6
BP	GO:0042254	ribosome biogenesis	2/873	36/6685	0.958809	0.999983	Solyc08g066180.3/Solyc04g009540.1	2
BP	GO:0071822	protein complex subunit organization	3/873	48/6685	0.959778	0.999983	Solyc07g054290.1/Solyc07g054820.3/Solyc09g009140.3	3
BP	GO:0043414	macromolecule methylation	1/873	23/6685	0.960218	0.999983	Solyc02g094520.3	1
BP	GO:0046351	disaccharide biosynthetic process	1/873	23/6685	0.960218	0.999983	Solyc03g083960.3	1
BP	GO:0006996	organelle organization	10/873	121/6685	0.963768	0.999983	Solyc09g083380.3/Solyc04g008040.3/Solyc01g087500.3/Solyc06g051300.3/Solyc02g021420.3/Solyc02g094520.3/Solyc11g011160.1/Solyc01g109580.3/Solyc09g009140.3/Solyc07g049680.3	10
BP	GO:0006325	chromatin organization	3/873	49/6685	0.963776	0.999983	Solyc09g083380.3/Solyc02g094520.3/Solyc11g011160.1	3
BP	GO:0006364	rRNA processing	1/873	24/6685	0.965431	0.999983	Solyc08g066180.3	1
BP	GO:0016072	rRNA metabolic process	1/873	24/6685	0.965431	0.999983	Solyc08g066180.3	1
BP	GO:0034660	ncRNA metabolic process	8/873	104/6685	0.97026	0.999983	Solyc08g066180.3/Solyc12g095850.2/Solyc01g087290.3/Solyc02g080990.2/Solyc12g019110.2/Solyc01g080810.3/Solyc01g090200.3/Solyc04g076390.3	8
BP	GO:0018193	peptidyl-amino acid modification	3/873	51/6685	0.970677	0.999983	Solyc02g086910.3/Solyc12g013580.2/Solyc02g094520.3	3
BP	GO:0022613	ribonucleoprotein complex biogenesis	2/873	39/6685	0.971085	0.999983	Solyc08g066180.3/Solyc04g009540.1	2
BP	GO:0006508	proteolysis	28/873	290/6685	0.971588	0.999983	Solyc02g071580.3/Solyc02g088820.3/Solyc09g064490.2/Solyc12g088760.1/Solyc06g083720.2/Solyc04g064760.3/Solyc03g118370.3/Solyc01g087770.3/Solyc01g087850.2/Solyc02g076750.2/Solyc12g100010.1/Solyc01g087775.1/Solyc01g087970.3/Solyc03g081260.3/Solyc08g007620.2/Solyc08g079850.2/Solyc01g091920.3/Solyc01g087780.2/Solyc02g069630.3/Solyc12g011140.2/Solyc10g084320.2/Solyc12g057030.2/Solyc08g079900.2/Solyc02g…	28
BP	GO:0007154	cell communication	18/873	201/6685	0.973388	0.999983	Solyc01g096360.3/Solyc09g011330.2/Solyc09g083090.3/Solyc12g097010.2/Solyc06g084450.3/Solyc06g007440.3/Solyc05g006420.3/Solyc11g062410.2/Solyc12g009570.2/Solyc05g055530.3/Solyc08g081260.1/Solyc04g077370.2/Solyc05g047600.3/Solyc03g113720.3/Solyc04g008110.3/Solyc09g083100.1/Solyc05g056420.3/Solyc03g063650.1	18
BP	GO:0051188	cofactor biosynthetic process	3/873	52/6685	0.973642	0.999983	Solyc00g024150.3/Solyc10g007320.3/Solyc02g093290.3	3
BP	GO:0000003	reproduction	3/873	53/6685	0.976321	0.999983	Solyc09g011330.2/Solyc04g077370.2/Solyc03g063650.1	3
BP	GO:0022414	reproductive process	3/873	53/6685	0.976321	0.999983	Solyc09g011330.2/Solyc04g077370.2/Solyc03g063650.1	3
BP	GO:0044702	single organism reproductive process	3/873	53/6685	0.976321	0.999983	Solyc09g011330.2/Solyc04g077370.2/Solyc03g063650.1	3
BP	GO:0015031	protein transport	10/873	127/6685	0.976584	0.999983	Solyc07g054490.3/Solyc07g054180.3/Solyc06g074870.2/Solyc03g119270.2/Solyc06g074900.2/Solyc08g076210.3/Solyc09g065770.1/Solyc11g066770.2/Solyc11g066760.2/Solyc06g066730.3	10
BP	GO:0015833	peptide transport	10/873	127/6685	0.976584	0.999983	Solyc07g054490.3/Solyc07g054180.3/Solyc06g074870.2/Solyc03g119270.2/Solyc06g074900.2/Solyc08g076210.3/Solyc09g065770.1/Solyc11g066770.2/Solyc11g066760.2/Solyc06g066730.3	10
BP	GO:0042886	amide transport	10/873	127/6685	0.976584	0.999983	Solyc07g054490.3/Solyc07g054180.3/Solyc06g074870.2/Solyc03g119270.2/Solyc06g074900.2/Solyc08g076210.3/Solyc09g065770.1/Solyc11g066770.2/Solyc11g066760.2/Solyc06g066730.3	10
BP	GO:0006486	protein glycosylation	2/873	41/6685	0.97722	0.999983	Solyc05g007930.3/Solyc06g074370.2	2
BP	GO:0009100	glycoprotein metabolic process	2/873	41/6685	0.97722	0.999983	Solyc05g007930.3/Solyc06g074370.2	2
BP	GO:0009101	glycoprotein biosynthetic process	2/873	41/6685	0.97722	0.999983	Solyc05g007930.3/Solyc06g074370.2	2
BP	GO:0043413	macromolecule glycosylation	2/873	41/6685	0.97722	0.999983	Solyc05g007930.3/Solyc06g074370.2	2
BP	GO:0009312	oligosaccharide biosynthetic process	1/873	27/6685	0.977321	0.999983	Solyc03g083960.3	1
BP	GO:0046700	heterocycle catabolic process	1/873	27/6685	0.977321	0.999983	Solyc12g005300.2	1
BP	GO:0043933	macromolecular complex subunit organization	5/873	77/6685	0.979307	0.999983	Solyc09g083380.3/Solyc07g054290.1/Solyc11g011160.1/Solyc07g054820.3/Solyc09g009140.3	5
BP	GO:0044270	cellular nitrogen compound catabolic process	1/873	28/6685	0.980295	0.999983	Solyc12g005300.2	1
BP	GO:0006457	protein folding	5/873	78/6685	0.981161	0.999983	Solyc02g086910.3/Solyc12g013580.2/Solyc06g074870.2/Solyc06g074900.2/Solyc05g006820.3	5
BP	GO:0022607	cellular component assembly	6/873	89/6685	0.981456	0.999983	Solyc02g065770.3/Solyc09g083380.3/Solyc07g054290.1/Solyc11g011160.1/Solyc07g054820.3/Solyc09g009140.3	6
BP	GO:0006974	cellular response to DNA damage stimulus	5/873	79/6685	0.982858	0.999983	Solyc03g113880.3/Solyc02g078390.3/Solyc10g018530.2/Solyc09g009900.3/Solyc04g008600.3	5
BP	GO:0033554	cellular response to stress	5/873	79/6685	0.982858	0.999983	Solyc03g113880.3/Solyc02g078390.3/Solyc10g018530.2/Solyc09g009900.3/Solyc04g008600.3	5
BP	GO:0019439	aromatic compound catabolic process	1/873	29/6685	0.982879	0.999983	Solyc12g005300.2	1
BP	GO:1901361	organic cyclic compound catabolic process	1/873	29/6685	0.982879	0.999983	Solyc12g005300.2	1
BP	GO:0045184	establishment of protein localization	10/873	133/6685	0.985135	0.999983	Solyc07g054490.3/Solyc07g054180.3/Solyc06g074870.2/Solyc03g119270.2/Solyc06g074900.2/Solyc08g076210.3/Solyc09g065770.1/Solyc11g066770.2/Solyc11g066760.2/Solyc06g066730.3	10
BP	GO:0071702	organic substance transport	14/873	174/6685	0.986718	0.999983	Solyc11g006710.2/Solyc07g054490.3/Solyc05g008770.3/Solyc07g054180.3/Solyc10g078470.2/Solyc06g074870.2/Solyc03g119270.2/Solyc06g074900.2/novel.32/Solyc08g076210.3/Solyc09g065770.1/Solyc11g066770.2/Solyc11g066760.2/Solyc06g066730.3	14
BP	GO:0032259	methylation	1/873	31/6685	0.987076	0.999983	Solyc02g094520.3	1
BP	GO:0070085	glycosylation	2/873	46/6685	0.987547	0.999983	Solyc05g007930.3/Solyc06g074370.2	2
BP	GO:0051716	cellular response to stimulus	20/873	234/6685	0.988951	0.999983	Solyc01g096360.3/Solyc09g083090.3/Solyc12g097010.2/Solyc06g084450.3/Solyc06g007440.3/Solyc05g006420.3/Solyc03g113880.3/Solyc11g062410.2/Solyc02g078390.3/Solyc12g009570.2/Solyc05g055530.3/Solyc08g081260.1/Solyc10g018530.2/Solyc05g047600.3/Solyc03g113720.3/Solyc04g008110.3/Solyc09g009900.3/Solyc04g008600.3/Solyc09g083100.1/Solyc05g056420.3	20
BP	GO:0006887	exocytosis	1/873	33/6685	0.990245	0.999983	Solyc06g075610.1	1
BP	GO:0032940	secretion by cell	1/873	33/6685	0.990245	0.999983	Solyc06g075610.1	1
BP	GO:0006950	response to stress	23/873	268/6685	0.992323	0.999983	Solyc04g074640.3/Solyc06g010033.1/Solyc11g018550.3/Solyc02g087190.1/Solyc11g018777.1/Solyc01g097270.3/Solyc03g113880.3/Solyc02g077300.2/Solyc02g078390.3/Solyc06g060360.3/Solyc07g006380.3/Solyc08g069040.3/Solyc11g018800.2/Solyc02g083720.3/Solyc08g059760.3/Solyc10g018530.2/Solyc07g005370.3/Solyc05g046030.3/Solyc02g083725.1/Solyc09g009900.3/Solyc04g008600.3/Solyc02g085930.3/Solyc02g083620.3	23
BP	GO:0008033	tRNA processing	1/873	35/6685	0.992638	0.999983	Solyc01g087290.3	1
BP	GO:0006281	DNA repair	4/873	76/6685	0.992669	0.999983	Solyc03g113880.3/Solyc02g078390.3/Solyc10g018530.2/Solyc09g009900.3	4
BP	GO:0008104	protein localization	10/873	142/6685	0.992709	0.999983	Solyc07g054490.3/Solyc07g054180.3/Solyc06g074870.2/Solyc03g119270.2/Solyc06g074900.2/Solyc08g076210.3/Solyc09g065770.1/Solyc11g066770.2/Solyc11g066760.2/Solyc06g066730.3	10
BP	GO:0046903	secretion	1/873	36/6685	0.993604	0.999983	Solyc06g075610.1	1
BP	GO:0044085	cellular component biogenesis	8/873	124/6685	0.994394	0.999983	Solyc02g065770.3/Solyc09g083380.3/Solyc08g066180.3/Solyc07g054290.1/Solyc11g011160.1/Solyc04g009540.1/Solyc07g054820.3/Solyc09g009140.3	8
BP	GO:0006886	intracellular protein transport	5/873	91/6685	0.994692	0.999983	Solyc07g054180.3/Solyc03g119270.2/Solyc11g066770.2/Solyc11g066760.2/Solyc06g066730.3	5
BP	GO:0033036	macromolecule localization	10/873	152/6685	0.996823	0.999983	Solyc07g054490.3/Solyc07g054180.3/Solyc06g074870.2/Solyc03g119270.2/Solyc06g074900.2/Solyc08g076210.3/Solyc09g065770.1/Solyc11g066770.2/Solyc11g066760.2/Solyc06g066730.3	10
BP	GO:0006397	mRNA processing	1/873	41/6685	0.996837	0.999983	Solyc06g083580.3	1
BP	GO:0034470	ncRNA processing	2/873	59/6685	0.997515	0.999983	Solyc08g066180.3/Solyc01g087290.3	2
BP	GO:0046907	intracellular transport	5/873	102/6685	0.998285	0.999983	Solyc07g054180.3/Solyc03g119270.2/Solyc11g066770.2/Solyc11g066760.2/Solyc06g066730.3	5
BP	GO:0051649	establishment of localization in cell	5/873	102/6685	0.998285	0.999983	Solyc07g054180.3/Solyc03g119270.2/Solyc11g066770.2/Solyc11g066760.2/Solyc06g066730.3	5
BP	GO:0044248	cellular catabolic process	7/873	129/6685	0.998755	0.999983	Solyc10g074440.2/Solyc12g005300.2/Solyc12g100010.1/Solyc12g008640.2/Solyc10g005400.3/Solyc12g096320.2/Solyc10g055780.1	7
BP	GO:0034613	cellular protein localization	5/873	106/6685	0.998875	0.999983	Solyc07g054180.3/Solyc03g119270.2/Solyc11g066770.2/Solyc11g066760.2/Solyc06g066730.3	5
BP	GO:0070727	cellular macromolecule localization	5/873	106/6685	0.998875	0.999983	Solyc07g054180.3/Solyc03g119270.2/Solyc11g066770.2/Solyc11g066760.2/Solyc06g066730.3	5
BP	GO:0016071	mRNA metabolic process	1/873	49/6685	0.998976	0.999983	Solyc06g083580.3	1
BP	GO:0016192	vesicle-mediated transport	7/873	132/6685	0.999072	0.999983	Solyc06g053760.3/Solyc06g075610.1/Solyc07g054180.3/Solyc03g119270.2/Solyc11g066770.2/Solyc11g066760.2/Solyc06g066730.3	7
BP	GO:1901575	organic substance catabolic process	11/873	181/6685	0.999347	0.999983	Solyc10g074440.2/Solyc12g005300.2/Solyc12g100010.1/Solyc02g062340.3/Solyc09g008840.3/Solyc12g008640.2/Solyc01g110360.3/Solyc10g005400.3/Solyc08g077180.3/Solyc12g096320.2/Solyc10g055780.1	11
BP	GO:1901566	organonitrogen compound biosynthetic process	38/873	452/6685	0.999472	0.999983	Solyc04g014510.3/Solyc04g076870.3/Solyc08g078010.3/Solyc07g063950.3/Solyc12g056830.1/Solyc12g100160.2/Solyc04g055200.3/Solyc12g095850.2/Solyc00g024150.3/Solyc01g080280.3/Solyc12g098890.2/Solyc03g058860.3/Solyc02g080990.2/Solyc03g063560.3/Solyc07g062870.3/Solyc05g005873.1/Solyc06g074530.1/Solyc06g065990.1/Solyc12g019110.2/Solyc03g034190.3/Solyc01g100490.3/Solyc03g083440.3/Solyc01g089840.2/Solyc10g…	38
BP	GO:0006511	ubiquitin-dependent protein catabolic process	1/873	56/6685	0.999619	0.999983	Solyc12g100010.1	1
BP	GO:0019941	modification-dependent protein catabolic process	1/873	56/6685	0.999619	0.999983	Solyc12g100010.1	1
BP	GO:0043632	modification-dependent macromolecule catabolic process	1/873	56/6685	0.999619	0.999983	Solyc12g100010.1	1
BP	GO:0009056	catabolic process	11/873	188/6685	0.999652	0.999983	Solyc10g074440.2/Solyc12g005300.2/Solyc12g100010.1/Solyc02g062340.3/Solyc09g008840.3/Solyc12g008640.2/Solyc01g110360.3/Solyc10g005400.3/Solyc08g077180.3/Solyc12g096320.2/Solyc10g055780.1	11
BP	GO:0051641	cellular localization	5/873	117/6685	0.999657	0.999983	Solyc07g054180.3/Solyc03g119270.2/Solyc11g066770.2/Solyc11g066760.2/Solyc06g066730.3	5
BP	GO:0044257	cellular protein catabolic process	1/873	64/6685	0.999877	0.999983	Solyc12g100010.1	1
BP	GO:0051603	proteolysis involved in cellular protein catabolic process	1/873	64/6685	0.999877	0.999983	Solyc12g100010.1	1
BP	GO:0006518	peptide metabolic process	22/873	318/6685	0.999884	0.999983	Solyc08g078010.3/Solyc07g063950.3/Solyc12g100160.2/Solyc12g095850.2/Solyc12g008640.2/Solyc12g098890.2/Solyc02g080990.2/Solyc07g062870.3/Solyc05g005873.1/Solyc12g019110.2/Solyc03g034190.3/Solyc10g075020.2/Solyc08g083350.3/Solyc12g057030.2/Solyc07g006000.3/Solyc01g080810.3/novel.489/Solyc12g096320.2/Solyc06g072465.1/Solyc01g090200.3/Solyc03g097950.3/Solyc04g076390.3	22
BP	GO:0043603	cellular amide metabolic process	23/873	329/6685	0.999891	0.999983	Solyc08g078010.3/Solyc07g063950.3/Solyc12g100160.2/Solyc04g055200.3/Solyc12g095850.2/Solyc12g008640.2/Solyc12g098890.2/Solyc02g080990.2/Solyc07g062870.3/Solyc05g005873.1/Solyc12g019110.2/Solyc03g034190.3/Solyc10g075020.2/Solyc08g083350.3/Solyc12g057030.2/Solyc07g006000.3/Solyc01g080810.3/novel.489/Solyc12g096320.2/Solyc06g072465.1/Solyc01g090200.3/Solyc03g097950.3/Solyc04g076390.3	23
BP	GO:0030163	protein catabolic process	1/873	68/6685	0.99993	0.999983	Solyc12g100010.1	1
BP	GO:0009057	macromolecule catabolic process	3/873	106/6685	0.999953	0.999983	Solyc10g074440.2/Solyc12g100010.1/Solyc10g055780.1	3
BP	GO:0043604	amide biosynthetic process	20/873	317/6685	0.999977	0.999983	Solyc08g078010.3/Solyc07g063950.3/Solyc12g100160.2/Solyc04g055200.3/Solyc12g095850.2/Solyc12g098890.2/Solyc02g080990.2/Solyc07g062870.3/Solyc05g005873.1/Solyc12g019110.2/Solyc03g034190.3/Solyc10g075020.2/Solyc08g083350.3/Solyc07g006000.3/Solyc01g080810.3/novel.489/Solyc06g072465.1/Solyc01g090200.3/Solyc03g097950.3/Solyc04g076390.3	20
BP	GO:0006396	RNA processing	6/873	155/6685	0.999978	0.999983	Solyc11g008540.2/Solyc08g066180.3/Solyc01g087290.3/Solyc02g082810.3/Solyc06g083580.3/Solyc01g086900.3	6
BP	GO:0006412	translation	19/873	308/6685	0.99998	0.999983	Solyc08g078010.3/Solyc07g063950.3/Solyc12g100160.2/Solyc12g095850.2/Solyc12g098890.2/Solyc02g080990.2/Solyc07g062870.3/Solyc05g005873.1/Solyc12g019110.2/Solyc03g034190.3/Solyc10g075020.2/Solyc08g083350.3/Solyc07g006000.3/Solyc01g080810.3/novel.489/Solyc06g072465.1/Solyc01g090200.3/Solyc03g097950.3/Solyc04g076390.3	19
BP	GO:0044265	cellular macromolecule catabolic process	1/873	77/6685	0.99998	0.999983	Solyc12g100010.1	1
BP	GO:0043043	peptide biosynthetic process	19/873	310/6685	0.999983	0.999983	Solyc08g078010.3/Solyc07g063950.3/Solyc12g100160.2/Solyc12g095850.2/Solyc12g098890.2/Solyc02g080990.2/Solyc07g062870.3/Solyc05g005873.1/Solyc12g019110.2/Solyc03g034190.3/Solyc10g075020.2/Solyc08g083350.3/Solyc07g006000.3/Solyc01g080810.3/novel.489/Solyc06g072465.1/Solyc01g090200.3/Solyc03g097950.3/Solyc04g076390.3	19
CC	GO:0005618	cell wall	21/289	62/2397	4.49e-06	0.000220226	Solyc07g052980.3/Solyc01g099630.3/Solyc05g047590.3/Solyc03g083360.3/Solyc07g009380.3/Solyc09g075350.3/Solyc06g051960.3/Solyc01g079180.3/Solyc02g080200.3/Solyc02g091920.3/Solyc09g092520.3/Solyc06g009190.3/Solyc02g080220.3/Solyc02g080160.3/Solyc01g005120.3/Solyc09g008320.3/Solyc03g031800.3/Solyc06g034360.2/Solyc02g080190.3/Solyc03g093130.3/Solyc01g091050.3	21
CC	GO:0030312	external encapsulating structure	21/289	62/2397	4.49e-06	0.000220226	Solyc07g052980.3/Solyc01g099630.3/Solyc05g047590.3/Solyc03g083360.3/Solyc07g009380.3/Solyc09g075350.3/Solyc06g051960.3/Solyc01g079180.3/Solyc02g080200.3/Solyc02g091920.3/Solyc09g092520.3/Solyc06g009190.3/Solyc02g080220.3/Solyc02g080160.3/Solyc01g005120.3/Solyc09g008320.3/Solyc03g031800.3/Solyc06g034360.2/Solyc02g080190.3/Solyc03g093130.3/Solyc01g091050.3	21
CC	GO:0048046	apoplast	10/289	26/2397	0.000502418	0.011764	Solyc07g052980.3/Solyc01g099630.3/Solyc07g009380.3/Solyc02g091920.3/Solyc09g092520.3/Solyc02g080160.3/Solyc01g005120.3/Solyc09g008320.3/Solyc03g031800.3/Solyc03g093130.3	10
CC	GO:0009579	thylakoid	16/289	56/2397	0.000600204	0.011764	Solyc03g114930.3/Solyc02g069450.3/Solyc01g109040.3/Solyc02g065400.3/novel.502/Solyc06g082950.3/Solyc12g044280.2/Solyc07g044860.3/Solyc02g079950.3/Solyc09g065910.2/Solyc06g065490.3/novel.489/Solyc09g064500.3/Solyc06g066640.3/Solyc08g006930.3/Solyc04g009420.3	16
CC	GO:0044436	thylakoid part	16/289	56/2397	0.000600204	0.011764	Solyc03g114930.3/Solyc02g069450.3/Solyc01g109040.3/Solyc02g065400.3/novel.502/Solyc06g082950.3/Solyc12g044280.2/Solyc07g044860.3/Solyc02g079950.3/Solyc09g065910.2/Solyc06g065490.3/novel.489/Solyc09g064500.3/Solyc06g066640.3/Solyc08g006930.3/Solyc04g009420.3	16
CC	GO:0009523	photosystem II	9/289	23/2397	0.000834595	0.0136317	Solyc03g114930.3/Solyc02g065400.3/novel.502/Solyc07g044860.3/Solyc02g079950.3/Solyc09g065910.2/Solyc06g065490.3/Solyc09g064500.3/Solyc04g009420.3	9
CC	GO:0009521	photosystem	15/289	53/2397	0.000991493	0.0138809	Solyc03g114930.3/Solyc02g069450.3/Solyc02g065400.3/novel.502/Solyc06g082950.3/Solyc12g044280.2/Solyc07g044860.3/Solyc02g079950.3/Solyc09g065910.2/Solyc06g065490.3/novel.489/Solyc09g064500.3/Solyc06g066640.3/Solyc08g006930.3/Solyc04g009420.3	15
CC	GO:0034357	photosynthetic membrane	15/289	54/2397	0.00122613	0.0150202	Solyc03g114930.3/Solyc02g069450.3/Solyc02g065400.3/novel.502/Solyc06g082950.3/Solyc12g044280.2/Solyc07g044860.3/Solyc02g079950.3/Solyc09g065910.2/Solyc06g065490.3/novel.489/Solyc09g064500.3/Solyc06g066640.3/Solyc08g006930.3/Solyc04g009420.3	15
CC	GO:0005576	extracellular region	10/289	32/2397	0.00314248	0.0299905	Solyc07g052980.3/Solyc01g099630.3/Solyc07g009380.3/Solyc02g091920.3/Solyc09g092520.3/Solyc02g080160.3/Solyc01g005120.3/Solyc09g008320.3/Solyc03g031800.3/Solyc03g093130.3	10
CC	GO:0071944	cell periphery	23/289	107/2397	0.0032731	0.0299905	Solyc07g052980.3/Solyc01g099630.3/Solyc05g047590.3/Solyc03g083360.3/Solyc07g009380.3/Solyc09g075350.3/Solyc06g051960.3/Solyc01g079180.3/Solyc02g080200.3/Solyc02g091920.3/Solyc09g092520.3/Solyc06g009190.3/Solyc02g080220.3/Solyc02g080160.3/Solyc06g075610.1/Solyc01g005120.3/Solyc07g054180.3/Solyc09g008320.3/Solyc03g031800.3/Solyc06g034360.2/Solyc02g080190.3/Solyc03g093130.3/Solyc01g091050.3	23
CC	GO:0009654	photosystem II oxygen evolving complex	7/289	18/2397	0.00336628	0.0299905	Solyc03g114930.3/Solyc02g065400.3/Solyc07g044860.3/Solyc02g079950.3/Solyc06g065490.3/Solyc09g064500.3/Solyc04g009420.3	7
CC	GO:0042651	thylakoid membrane	7/289	19/2397	0.00478977	0.0361075	Solyc03g114930.3/Solyc02g065400.3/Solyc07g044860.3/Solyc02g079950.3/Solyc06g065490.3/Solyc09g064500.3/Solyc04g009420.3	7
CC	GO:1990204	oxidoreductase complex	7/289	19/2397	0.00478977	0.0361075	Solyc03g114930.3/Solyc02g065400.3/Solyc07g044860.3/Solyc02g079950.3/Solyc06g065490.3/Solyc09g064500.3/Solyc04g009420.3	7
CC	GO:0019898	extrinsic component of membrane	6/289	17/2397	0.0113439	0.079407	Solyc03g114930.3/Solyc02g065400.3/Solyc07g044860.3/Solyc02g079950.3/Solyc06g065490.3/Solyc04g009420.3	6
CC	GO:0098796	membrane protein complex	24/289	137/2397	0.0341349	0.223015	Solyc03g114930.3/Solyc02g069450.3/Solyc07g054180.3/Solyc02g065400.3/Solyc03g119270.2/Solyc06g065990.1/novel.502/Solyc06g082950.3/Solyc05g056020.3/Solyc12g044280.2/Solyc12g057030.2/Solyc07g044860.3/Solyc02g079950.3/Solyc09g065910.2/Solyc06g065490.3/novel.489/Solyc09g064500.3/Solyc06g066640.3/Solyc08g006930.3/Solyc11g066770.2/Solyc11g066760.2/Solyc02g080540.1/Solyc04g009420.3/Solyc06g066730.3	24
CC	GO:0009522	photosystem I	6/289	26/2397	0.083584	0.511952	Solyc02g069450.3/Solyc06g082950.3/Solyc12g044280.2/novel.489/Solyc06g066640.3/Solyc08g006930.3	6
CC	GO:0044815	DNA packaging complex	3/289	15/2397	0.267563	1	Solyc09g083380.3/Solyc11g011160.1/Solyc07g049680.3	3
CC	GO:0030117	membrane coat	5/289	35/2397	0.41676	1	Solyc07g054180.3/Solyc03g119270.2/Solyc11g066770.2/Solyc11g066760.2/Solyc06g066730.3	5
CC	GO:0048475	coated membrane	5/289	35/2397	0.41676	1	Solyc07g054180.3/Solyc03g119270.2/Solyc11g066770.2/Solyc11g066760.2/Solyc06g066730.3	5
CC	GO:0030118	clathrin coat	2/289	12/2397	0.434214	1	Solyc07g054180.3/Solyc11g066770.2	2
CC	GO:0000228	nuclear chromosome	2/289	13/2397	0.47679	1	Solyc06g074870.2/Solyc01g086690.2	2
CC	GO:0000786	nucleosome	2/289	14/2397	0.517362	1	Solyc09g083380.3/Solyc11g011160.1	2
CC	GO:0032993	protein-DNA complex	2/289	15/2397	0.555792	1	Solyc09g083380.3/Solyc11g011160.1	2
CC	GO:0045259	proton-transporting ATP synthase complex	2/289	15/2397	0.555792	1	Solyc06g065990.1/Solyc02g080540.1	2
CC	GO:0000785	chromatin	2/289	16/2397	0.592007	1	Solyc09g083380.3/Solyc11g011160.1	2
CC	GO:0015630	microtubule cytoskeleton	2/289	16/2397	0.592007	1	Solyc12g044240.2/Solyc09g009140.3	2
CC	GO:0005694	chromosome	6/289	52/2397	0.611199	1	Solyc09g083380.3/Solyc06g074870.2/Solyc01g086690.2/Solyc06g051300.3/Solyc11g011160.1/Solyc07g049680.3	6
CC	GO:0044427	chromosomal part	4/289	36/2397	0.647166	1	Solyc09g083380.3/Solyc06g051300.3/Solyc11g011160.1/Solyc07g049680.3	4
CC	GO:0000159	protein phosphatase type 2A complex	1/289	10/2397	0.724003	1	Solyc05g055530.3	1
CC	GO:0009507	chloroplast	1/289	10/2397	0.724003	1	Solyc09g065910.2	1
CC	GO:0009536	plastid	1/289	10/2397	0.724003	1	Solyc09g065910.2	1
CC	GO:0031225	anchored component of membrane	1/289	10/2397	0.724003	1	Solyc02g065770.3	1
CC	GO:0033176	proton-transporting V-type ATPase complex	1/289	10/2397	0.724003	1	Solyc05g056020.3	1
CC	GO:0005681	spliceosomal complex	1/289	11/2397	0.757418	1	Solyc06g083580.3	1
CC	GO:0005741	mitochondrial outer membrane	1/289	11/2397	0.757418	1	Solyc03g113210.3	1
CC	GO:0005798	Golgi-associated vesicle	1/289	11/2397	0.757418	1	Solyc07g054180.3	1
CC	GO:0008287	protein serine/threonine phosphatase complex	1/289	11/2397	0.757418	1	Solyc05g055530.3	1
CC	GO:0030660	Golgi-associated vesicle membrane	1/289	11/2397	0.757418	1	Solyc07g054180.3	1
CC	GO:0031968	organelle outer membrane	1/289	11/2397	0.757418	1	Solyc03g113210.3	1
CC	GO:1903293	phosphatase complex	1/289	11/2397	0.757418	1	Solyc05g055530.3	1
CC	GO:0033178	proton-transporting two-sector ATPase complex, catalytic domain	1/289	13/2397	0.812635	1	Solyc02g080540.1	1
CC	GO:0016469	proton-transporting two-sector ATPase complex	3/289	35/2397	0.812794	1	Solyc06g065990.1/Solyc05g056020.3/Solyc02g080540.1	3
CC	GO:0030133	transport vesicle	1/289	15/2397	0.855316	1	Solyc07g054180.3	1
CC	GO:0030658	transport vesicle membrane	1/289	15/2397	0.855316	1	Solyc07g054180.3	1
CC	GO:0019867	outer membrane	1/289	16/2397	0.87287	1	Solyc03g113210.3	1
CC	GO:0005667	transcription factor complex	1/289	17/2397	0.888301	1	Solyc03g113760.3	1
CC	GO:0098805	whole membrane	3/289	41/2397	0.888481	1	Solyc03g113210.3/Solyc07g054180.3/Solyc05g056020.3	3
CC	GO:0044459	plasma membrane part	1/289	18/2397	0.901865	1	Solyc07g054180.3	1
CC	GO:0012506	vesicle membrane	1/289	20/2397	0.924264	1	Solyc07g054180.3	1
CC	GO:0030120	vesicle coat	1/289	20/2397	0.924264	1	Solyc07g054180.3	1
CC	GO:0030135	coated vesicle	1/289	20/2397	0.924264	1	Solyc07g054180.3	1
CC	GO:0030659	cytoplasmic vesicle membrane	1/289	20/2397	0.924264	1	Solyc07g054180.3	1
CC	GO:0030662	coated vesicle membrane	1/289	20/2397	0.924264	1	Solyc07g054180.3	1
CC	GO:0031410	cytoplasmic vesicle	1/289	20/2397	0.924264	1	Solyc07g054180.3	1
CC	GO:0031982	vesicle	1/289	20/2397	0.924264	1	Solyc07g054180.3	1
CC	GO:0033177	proton-transporting two-sector ATPase complex, proton-transporting domain	1/289	20/2397	0.924264	1	Solyc06g065990.1	1
CC	GO:0044433	cytoplasmic vesicle part	1/289	20/2397	0.924264	1	Solyc07g054180.3	1
CC	GO:0097708	intracellular vesicle	1/289	20/2397	0.924264	1	Solyc07g054180.3	1
CC	GO:1902494	catalytic complex	10/289	119/2397	0.925034	1	Solyc03g114930.3/Solyc02g065400.3/Solyc12g044240.2/Solyc05g055530.3/Solyc12g057030.2/Solyc07g044860.3/Solyc02g079950.3/Solyc06g065490.3/Solyc09g064500.3/Solyc04g009420.3	10
CC	GO:0005886	plasma membrane	1/289	21/2397	0.933472	1	Solyc07g054180.3	1
CC	GO:0098588	bounding membrane of organelle	3/289	50/2397	0.951565	1	Solyc03g113210.3/Solyc07g054180.3/Solyc05g056020.3	3
CC	GO:0043234	protein complex	30/289	318/2397	0.952322	1	Solyc03g114930.3/Solyc02g069450.3/Solyc01g109040.3/Solyc06g075610.1/Solyc07g054180.3/Solyc02g065400.3/Solyc03g119270.2/Solyc12g044240.2/Solyc06g051300.3/Solyc06g065990.1/novel.502/Solyc06g082950.3/Solyc05g056020.3/Solyc12g044280.2/Solyc12g057030.2/Solyc07g044860.3/Solyc02g079950.3/Solyc09g065910.2/Solyc06g065490.3/novel.489/Solyc09g064500.3/Solyc06g066640.3/Solyc08g006930.3/Solyc11g066770.2/Solyc…	30
CC	GO:0044430	cytoskeletal part	2/289	38/2397	0.954126	1	Solyc12g044240.2/Solyc09g009140.3	2
CC	GO:0000145	exocyst	1/289	24/2397	0.954923	1	Solyc06g075610.1	1
CC	GO:0005794	Golgi apparatus	1/289	24/2397	0.954923	1	Solyc07g054180.3	1
CC	GO:0005938	cell cortex	1/289	24/2397	0.954923	1	Solyc06g075610.1	1
CC	GO:0044431	Golgi apparatus part	1/289	24/2397	0.954923	1	Solyc07g054180.3	1
CC	GO:0044448	cell cortex part	1/289	24/2397	0.954923	1	Solyc06g075610.1	1
CC	GO:0099568	cytoplasmic region	1/289	24/2397	0.954923	1	Solyc06g075610.1	1
CC	GO:1905368	peptidase complex	1/289	24/2397	0.954923	1	Solyc12g057030.2	1
CC	GO:0005856	cytoskeleton	2/289	39/2397	0.958838	1	Solyc12g044240.2/Solyc09g009140.3	2
CC	GO:0005789	endoplasmic reticulum membrane	1/289	27/2397	0.969473	1	Solyc12g057030.2	1
CC	GO:0042175	nuclear outer membrane-endoplasmic reticulum membrane network	1/289	27/2397	0.969473	1	Solyc12g057030.2	1
CC	GO:0044432	endoplasmic reticulum part	1/289	27/2397	0.969473	1	Solyc12g057030.2	1
CC	GO:0031966	mitochondrial membrane	1/289	30/2397	0.979338	1	Solyc03g113210.3	1
CC	GO:0099023	tethering complex	1/289	30/2397	0.979338	1	Solyc06g075610.1	1
CC	GO:0005740	mitochondrial envelope	1/289	33/2397	0.986022	1	Solyc03g113210.3	1
CC	GO:0005739	mitochondrion	2/289	49/2397	0.986433	1	Solyc03g113210.3/Solyc12g057120.2	2
CC	GO:0031090	organelle membrane	3/289	70/2397	0.993609	1	Solyc03g113210.3/Solyc07g054180.3/Solyc05g056020.3	3
CC	GO:0044429	mitochondrial part	1/289	39/2397	0.993613	1	Solyc03g113210.3	1
CC	GO:0031981	nuclear lumen	2/289	57/2397	0.99457	1	Solyc06g074870.2/Solyc01g086690.2	2
CC	GO:0005783	endoplasmic reticulum	1/289	42/2397	0.995686	1	Solyc12g057030.2	1
CC	GO:0031967	organelle envelope	1/289	44/2397	0.99668	1	Solyc03g113210.3	1
CC	GO:0031975	envelope	1/289	44/2397	0.99668	1	Solyc03g113210.3	1
CC	GO:0031974	membrane-enclosed lumen	2/289	64/2397	0.997602	1	Solyc06g074870.2/Solyc01g086690.2	2
CC	GO:0043233	organelle lumen	2/289	64/2397	0.997602	1	Solyc06g074870.2/Solyc01g086690.2	2
CC	GO:0070013	intracellular organelle lumen	2/289	64/2397	0.997602	1	Solyc06g074870.2/Solyc01g086690.2	2
CC	GO:0005634	nucleus	33/289	413/2397	0.998625	1	Solyc07g042260.3/Solyc03g115050.3/Solyc01g107730.3/Solyc09g083380.3/Solyc10g009080.3/Solyc10g078340.2/Solyc04g077510.3/Solyc06g060830.3/Solyc12g100010.1/Solyc06g065680.3/Solyc02g092450.3/Solyc10g083510.2/Solyc10g080950.2/Solyc08g014440.3/Solyc06g074870.2/Solyc01g108610.3/Solyc01g086690.2/Solyc03g032190.3/Solyc01g009040.3/Solyc08g079800.3/Solyc04g081235.1/Solyc03g006670.3/Solyc02g094520.3/Solyc12g…	33
CC	GO:0044428	nuclear part	3/289	88/2397	0.999101	1	Solyc06g074870.2/Solyc01g086690.2/Solyc06g083580.3	3
CC	GO:0005840	ribosome	13/289	219/2397	0.999476	1	Solyc08g078010.3/Solyc07g063950.3/Solyc12g100160.2/Solyc06g065390.3/Solyc12g098890.2/Solyc07g062870.3/Solyc05g005873.1/Solyc03g034190.3/Solyc08g083350.3/Solyc07g006000.3/novel.489/Solyc06g072465.1/Solyc03g097950.3	13
CC	GO:0043228	non-membrane-bounded organelle	22/289	321/2397	0.999621	1	Solyc09g083380.3/Solyc08g078010.3/Solyc07g063950.3/Solyc12g100160.2/Solyc06g065390.3/Solyc12g098890.2/Solyc06g074870.2/Solyc07g062870.3/Solyc05g005873.1/Solyc01g086690.2/Solyc12g044240.2/Solyc06g051300.3/Solyc02g086490.3/Solyc03g034190.3/Solyc08g083350.3/Solyc07g006000.3/Solyc11g011160.1/novel.489/Solyc09g009140.3/Solyc06g072465.1/Solyc03g097950.3/Solyc07g049680.3	22
CC	GO:0043232	intracellular non-membrane-bounded organelle	22/289	321/2397	0.999621	1	Solyc09g083380.3/Solyc08g078010.3/Solyc07g063950.3/Solyc12g100160.2/Solyc06g065390.3/Solyc12g098890.2/Solyc06g074870.2/Solyc07g062870.3/Solyc05g005873.1/Solyc01g086690.2/Solyc12g044240.2/Solyc06g051300.3/Solyc02g086490.3/Solyc03g034190.3/Solyc08g083350.3/Solyc07g006000.3/Solyc11g011160.1/novel.489/Solyc09g009140.3/Solyc06g072465.1/Solyc03g097950.3/Solyc07g049680.3	22
CC	GO:0012505	endomembrane system	2/289	90/2397	0.999896	1	Solyc07g054180.3/Solyc12g057030.2	2
CC	GO:0030529	intracellular ribonucleoprotein complex	14/289	251/2397	0.999909	1	Solyc08g078010.3/Solyc07g063950.3/Solyc12g100160.2/Solyc06g065390.3/Solyc12g098890.2/Solyc07g062870.3/Solyc05g005873.1/Solyc03g034190.3/Solyc08g083350.3/Solyc07g006000.3/Solyc06g083580.3/novel.489/Solyc06g072465.1/Solyc03g097950.3	14
CC	GO:1990904	ribonucleoprotein complex	14/289	251/2397	0.999909	1	Solyc08g078010.3/Solyc07g063950.3/Solyc12g100160.2/Solyc06g065390.3/Solyc12g098890.2/Solyc07g062870.3/Solyc05g005873.1/Solyc03g034190.3/Solyc08g083350.3/Solyc07g006000.3/Solyc06g083580.3/novel.489/Solyc06g072465.1/Solyc03g097950.3	14
CC	GO:0044422	organelle part	13/289	266/2397	0.999992	1	Solyc09g083380.3/Solyc03g113210.3/Solyc07g054180.3/Solyc06g074870.2/Solyc01g086690.2/Solyc12g044240.2/Solyc06g051300.3/Solyc05g056020.3/Solyc12g057030.2/Solyc11g011160.1/Solyc06g083580.3/Solyc09g009140.3/Solyc07g049680.3	13
CC	GO:0044446	intracellular organelle part	13/289	266/2397	0.999992	1	Solyc09g083380.3/Solyc03g113210.3/Solyc07g054180.3/Solyc06g074870.2/Solyc01g086690.2/Solyc12g044240.2/Solyc06g051300.3/Solyc05g056020.3/Solyc12g057030.2/Solyc11g011160.1/Solyc06g083580.3/Solyc09g009140.3/Solyc07g049680.3	13
CC	GO:0044444	cytoplasmic part	24/289	429/2397	1	1	Solyc08g078010.3/Solyc07g063950.3/Solyc12g100160.2/Solyc03g113210.3/Solyc06g075610.1/Solyc06g065390.3/Solyc12g057120.2/Solyc07g054180.3/Solyc12g098890.2/Solyc03g119270.2/Solyc07g062870.3/Solyc05g005873.1/Solyc03g034190.3/Solyc05g056020.3/Solyc08g083350.3/Solyc12g057030.2/Solyc07g006000.3/Solyc09g065910.2/novel.489/Solyc06g072465.1/Solyc11g066770.2/Solyc11g066760.2/Solyc03g097950.3/Solyc06g066730.3	24
MF	GO:0005507	copper ion binding	15/1120	45/10253	4.96e-05	0.0129324	Solyc02g065170.3/Solyc04g082140.3/Solyc08g079090.3/Solyc02g080670.3/Solyc11g062440.2/Solyc01g111970.3/Solyc02g090360.3/Solyc05g050540.3/Solyc07g052240.3/Solyc01g056310.3/Solyc09g055930.3/Solyc02g062650.3/Solyc09g075930.2/Solyc04g082010.1/Solyc09g010993.1	15
MF	GO:0004553	hydrolase activity, hydrolyzing O-glycosyl compounds	46/1120	243/10253	0.000127529	0.0129324	Solyc07g052980.3/Solyc01g099630.3/Solyc01g104950.3/Solyc01g110340.3/Solyc07g064870.3/Solyc07g009380.3/Solyc03g116500.3/Solyc11g071640.2/Solyc09g057630.3/Solyc09g075460.3/Solyc01g100980.3/Solyc03g117740.3/Solyc02g091920.3/Solyc10g074440.2/Solyc09g092520.3/Solyc01g005830.3/Solyc05g005080.3/Solyc01g079570.3/Solyc02g080160.3/Solyc07g049370.2/Solyc04g072850.3/Solyc08g082250.3/Solyc12g055970.2/Solyc04g…	46
MF	GO:0015103	inorganic anion transmembrane transporter activity	10/1120	25/10253	0.00016265	0.0129324	Solyc06g084140.3/Solyc05g054740.3/Solyc10g005690.3/Solyc04g072760.3/Solyc09g082550.3/Solyc05g007980.3/Solyc04g072740.3/Solyc03g082660.3/Solyc01g103120.3/Solyc10g084680.1	10
MF	GO:0016757	transferase activity, transferring glycosyl groups	60/1120	347/10253	0.000189485	0.0129324	Solyc07g052980.3/Solyc01g099630.3/Solyc07g009380.3/Solyc10g079350.2/Solyc02g092210.1/Solyc04g071650.3/Solyc02g065530.3/Solyc04g016220.3/Solyc12g057070.2/Solyc12g009820.2/Solyc02g091920.3/Solyc09g008060.3/Solyc09g092520.3/Solyc05g009820.3/Solyc03g083650.3/Solyc03g097050.3/Solyc12g008490.2/Solyc12g096870.1/Solyc04g016230.3/Solyc11g007770.2/Solyc02g080160.3/Solyc00g227860.1/Solyc05g009120.3/Solyc10g…	60
MF	GO:0016762	xyloglucan:xyloglucosyl transferase activity	10/1120	26/10253	0.00023863	0.0130292	Solyc07g052980.3/Solyc01g099630.3/Solyc07g009380.3/Solyc02g091920.3/Solyc09g092520.3/Solyc02g080160.3/Solyc01g005120.3/Solyc09g008320.3/Solyc03g031800.3/Solyc03g093130.3	10
MF	GO:0008509	anion transmembrane transporter activity	14/1120	47/10253	0.000337718	0.0153662	Solyc11g006710.2/Solyc06g084140.3/Solyc05g054740.3/Solyc05g008770.3/Solyc10g005690.3/Solyc03g119970.3/Solyc04g072760.3/Solyc09g082550.3/Solyc05g007980.3/Solyc04g072740.3/Solyc03g082660.3/novel.32/Solyc01g103120.3/Solyc10g084680.1	14
MF	GO:0015116	sulfate transmembrane transporter activity	6/1120	11/10253	0.000476635	0.0162652	Solyc06g084140.3/Solyc05g054740.3/Solyc04g072760.3/Solyc09g082550.3/Solyc05g007980.3/Solyc04g072740.3	6
MF	GO:1901682	sulfur compound transmembrane transporter activity	6/1120	11/10253	0.000476635	0.0162652	Solyc06g084140.3/Solyc05g054740.3/Solyc04g072760.3/Solyc09g082550.3/Solyc05g007980.3/Solyc04g072740.3	6
MF	GO:0016798	hydrolase activity, acting on glycosyl bonds	46/1120	259/10253	0.000569206	0.0171842	Solyc07g052980.3/Solyc01g099630.3/Solyc01g104950.3/Solyc01g110340.3/Solyc07g064870.3/Solyc07g009380.3/Solyc03g116500.3/Solyc11g071640.2/Solyc09g057630.3/Solyc09g075460.3/Solyc01g100980.3/Solyc03g117740.3/Solyc02g091920.3/Solyc10g074440.2/Solyc09g092520.3/Solyc01g005830.3/Solyc05g005080.3/Solyc01g079570.3/Solyc02g080160.3/Solyc07g049370.2/Solyc04g072850.3/Solyc08g082250.3/Solyc12g055970.2/Solyc04g…	46
MF	GO:0004857	enzyme inhibitor activity	22/1120	97/10253	0.000629458	0.0171842	Solyc05g047590.3/Solyc03g083360.3/Solyc09g075350.3/Solyc06g051960.3/Solyc07g042390.2/Solyc02g080200.3/Solyc03g083770.1/Solyc12g009270.1/Solyc06g009190.3/Solyc02g080220.3/Solyc03g020040.3/Solyc11g019910.1/Solyc03g020030.3/Solyc03g112960.1/Solyc08g077400.2/Solyc01g108610.3/Solyc06g034360.2/Solyc08g079235.1/Solyc02g080190.3/Solyc11g022590.1/Solyc03g083720.1/Solyc01g091050.3	22
MF	GO:0030599	pectinesterase activity	11/1120	35/10253	0.000878959	0.0218142	Solyc05g047590.3/Solyc03g083360.3/Solyc09g075350.3/Solyc06g051960.3/Solyc01g079180.3/Solyc02g080200.3/Solyc06g009190.3/Solyc02g080220.3/Solyc06g034360.2/Solyc02g080190.3/Solyc01g091050.3	11
MF	GO:0016746	transferase activity, transferring acyl groups	36/1120	197/10253	0.00129314	0.0294189	Solyc03g111120.3/Solyc09g065780.3/Solyc08g076470.3/Solyc08g075210.2/Solyc02g079490.3/Solyc03g005320.3/Solyc02g092450.3/Solyc09g065800.3/Solyc06g053870.3/Solyc10g009430.3/Solyc10g084900.1/Solyc02g092490.3/Solyc12g010980.2/Solyc09g014350.3/Solyc05g009270.3/Solyc08g076810.3/Solyc08g014440.3/Solyc03g078330.1/Solyc06g051320.3/Solyc07g049660.3/Solyc07g049670.3/Solyc12g099260.2/Solyc08g080170.3/Solyc09g…	36
MF	GO:0052689	carboxylic ester hydrolase activity	15/1120	60/10253	0.00159003	0.0333907	Solyc05g047590.3/Solyc03g083360.3/Solyc09g075350.3/Solyc06g051960.3/Solyc01g079180.3/Solyc02g080200.3/Solyc12g005300.2/Solyc06g009190.3/Solyc02g080220.3/Solyc02g080990.2/Solyc12g019110.2/Solyc06g034360.2/Solyc02g080190.3/Solyc01g080810.3/Solyc01g091050.3	15
MF	GO:0016620	oxidoreductase activity, acting on the aldehyde or oxo group of donors, NAD or NADP as acceptor	6/1120	14/10253	0.00231949	0.0452301	Solyc04g076870.3/Solyc04g082630.3/Solyc04g009030.3/Solyc02g020940.3/Solyc12g094640.2/Solyc01g089840.2	6
MF	GO:0004252	serine-type endopeptidase activity	18/1120	82/10253	0.00278738	0.0507304	Solyc02g071580.3/Solyc09g064490.2/Solyc12g088760.1/Solyc06g083720.2/Solyc01g087770.3/Solyc01g087850.2/Solyc01g087775.1/Solyc03g081260.3/Solyc08g007620.2/Solyc08g079850.2/Solyc01g091920.3/Solyc01g087780.2/Solyc02g069630.3/Solyc12g011140.2/Solyc10g084320.2/Solyc08g079900.2/Solyc02g030130.3/Solyc04g078710.2	18
MF	GO:0004650	polygalacturonase activity	9/1120	31/10253	0.00465926	0.0774409	Solyc03g116500.3/Solyc09g075460.3/Solyc01g100980.3/Solyc03g117740.3/Solyc08g082170.3/Solyc06g068040.3/Solyc08g081480.3/Solyc08g060970.3/Solyc04g008230.3	9
MF	GO:0016747	transferase activity, transferring acyl groups other than amino-acyl groups	28/1120	155/10253	0.00500641	0.0774409	Solyc09g065780.3/Solyc08g076470.3/Solyc08g075210.2/Solyc02g079490.3/Solyc03g005320.3/Solyc02g092450.3/Solyc09g065800.3/Solyc06g053870.3/Solyc10g009430.3/Solyc02g092490.3/Solyc12g010980.2/Solyc05g009270.3/Solyc08g014440.3/Solyc03g078330.1/Solyc06g051320.3/Solyc07g049660.3/Solyc07g049670.3/Solyc09g014280.1/Solyc10g008680.2/Solyc01g095960.3/Solyc07g006330.2/Solyc11g067270.1/Solyc11g071480.1/Solyc03g…	28
MF	GO:0016717	oxidoreductase activity, acting on paired donors, with oxidation of a pair of donors resulting in the reduction of molecular oxygen to two molecules of water	6/1120	16/10253	0.00510599	0.0774409	Solyc06g051400.3/Solyc06g007130.3/Solyc01g006430.3/Solyc03g058430.2/Solyc11g008680.2/Solyc12g100230.2	6
MF	GO:0098772	molecular function regulator	30/1120	172/10253	0.00632591	0.0908934	Solyc05g047590.3/Solyc03g083360.3/Solyc09g075350.3/Solyc06g051960.3/Solyc07g042390.2/Solyc10g086660.2/Solyc02g080200.3/Solyc03g083770.1/Solyc08g075120.3/Solyc12g009270.1/Solyc06g009190.3/Solyc02g080220.3/Solyc03g020040.3/Solyc11g012270.2/Solyc11g019910.1/Solyc03g020030.3/Solyc03g112960.1/Solyc05g054110.3/Solyc08g077400.2/Solyc01g108610.3/Solyc05g055530.3/Solyc06g034360.2/Solyc08g079235.1/Solyc10g…	30
MF	GO:0008017	microtubule binding	15/1120	70/10253	0.00763855	0.100605	Solyc03g119220.3/Solyc02g084390.3/Solyc04g008040.3/Solyc11g010920.2/Solyc02g092950.3/Solyc01g098985.1/Solyc03g114380.3/Solyc03g120810.3/Solyc01g100120.3/Solyc04g016080.2/Solyc01g110190.3/Solyc07g065210.3/Solyc12g005250.2/Solyc12g099540.2/Solyc12g098630.2	15
MF	GO:0015631	tubulin binding	16/1120	77/10253	0.008122	0.100605	Solyc03g119220.3/Solyc02g084390.3/Solyc04g008040.3/Solyc11g010920.2/Solyc02g092950.3/Solyc01g098985.1/Solyc03g114380.3/Solyc03g120810.3/Solyc01g100120.3/Solyc04g016080.2/Solyc01g110190.3/Solyc07g065210.3/Solyc12g005250.2/Solyc12g099540.2/Solyc09g009140.3/Solyc12g098630.2	16
MF	GO:0008092	cytoskeletal protein binding	20/1120	104/10253	0.00817331	0.100605	Solyc10g078340.2/Solyc03g119220.3/Solyc02g084390.3/Solyc04g008040.3/Solyc11g010920.2/Solyc02g092950.3/Solyc01g098985.1/Solyc03g114380.3/Solyc02g021420.3/Solyc03g120810.3/Solyc09g074470.3/Solyc01g100120.3/Solyc04g016080.2/Solyc01g110190.3/Solyc07g065210.3/Solyc12g005250.2/Solyc12g099540.2/Solyc01g109580.3/Solyc09g009140.3/Solyc12g098630.2	20
MF	GO:0016758	transferase activity, transferring hexosyl groups	43/1120	273/10253	0.00847588	0.100605	Solyc07g052980.3/Solyc01g099630.3/Solyc07g009380.3/Solyc10g079350.2/Solyc04g071650.3/Solyc04g016220.3/Solyc12g057070.2/Solyc12g009820.2/Solyc02g091920.3/Solyc09g008060.3/Solyc09g092520.3/Solyc03g083650.3/Solyc03g097050.3/Solyc12g096870.1/Solyc04g016230.3/Solyc02g080160.3/Solyc00g227860.1/Solyc05g009120.3/Solyc12g056580.2/Solyc01g005120.3/Solyc01g107560.3/Solyc05g053400.2/Solyc11g071850.2/Solyc09g…	43
MF	GO:0003777	microtubule motor activity	13/1120	59/10253	0.00991713	0.112807	Solyc03g119220.3/Solyc02g084390.3/Solyc11g010920.2/Solyc01g098985.1/Solyc03g114380.3/Solyc03g120810.3/Solyc01g100120.3/Solyc04g016080.2/Solyc01g110190.3/Solyc07g065210.3/Solyc12g005250.2/Solyc12g099540.2/Solyc12g098630.2	13
MF	GO:0008168	methyltransferase activity	29/1120	172/10253	0.0114286	0.1248	Solyc12g040790.2/Solyc03g111620.1/Solyc01g087560.3/Solyc12g014500.2/Solyc03g116150.3/Solyc03g005600.3/Solyc10g055680.1/Solyc06g051000.2/Solyc06g068950.3/Solyc02g067890.3/Solyc09g082660.3/Solyc02g077530.2/Solyc09g015040.1/Solyc02g093230.3/Solyc03g026120.3/Solyc08g075870.3/Solyc01g111830.3/Solyc08g005490.3/Solyc02g094520.3/Solyc01g086650.3/Solyc06g035810.1/Solyc04g074290.3/Solyc05g007490.3/Solyc10g…	29
MF	GO:0016788	hydrolase activity, acting on ester bonds	46/1120	302/10253	0.0120559	0.126587	Solyc04g050730.3/Solyc03g121180.3/Solyc05g047590.3/Solyc03g083360.3/Solyc09g075350.3/Solyc05g013680.3/Solyc06g051960.3/Solyc01g079180.3/Solyc01g110050.2/Solyc11g006250.2/Solyc02g080200.3/Solyc10g008720.3/Solyc12g005300.2/Solyc02g071720.3/Solyc04g050570.3/Solyc11g008540.2/Solyc06g009190.3/Solyc01g094090.3/Solyc01g099030.3/Solyc02g080220.3/Solyc03g005910.3/Solyc01g111960.3/Solyc07g021710.3/Solyc11g…	46
MF	GO:0016741	transferase activity, transferring one-carbon groups	30/1120	181/10253	0.0128985	0.130418	Solyc12g040790.2/Solyc03g111620.1/Solyc01g087560.3/Solyc12g014500.2/Solyc03g116150.3/Solyc03g005600.3/Solyc10g055680.1/Solyc06g051000.2/Solyc06g068950.3/Solyc02g067890.3/Solyc09g082660.3/Solyc02g077530.2/Solyc09g015040.1/Solyc02g093230.3/Solyc12g089210.2/Solyc03g026120.3/Solyc08g075870.3/Solyc01g111830.3/Solyc08g005490.3/Solyc02g094520.3/Solyc01g086650.3/Solyc06g035810.1/Solyc04g074290.3/Solyc05g…	30
MF	GO:0030234	enzyme regulator activity	26/1120	152/10253	0.0134342	0.130983	Solyc05g047590.3/Solyc03g083360.3/Solyc09g075350.3/Solyc06g051960.3/Solyc07g042390.2/Solyc02g080200.3/Solyc03g083770.1/Solyc12g009270.1/Solyc06g009190.3/Solyc02g080220.3/Solyc03g020040.3/Solyc11g012270.2/Solyc11g019910.1/Solyc03g020030.3/Solyc03g112960.1/Solyc05g054110.3/Solyc08g077400.2/Solyc01g108610.3/Solyc05g055530.3/Solyc06g034360.2/Solyc08g079235.1/Solyc10g084690.2/Solyc02g080190.3/Solyc11g…	26
MF	GO:0008236	serine-type peptidase activity	23/1120	133/10253	0.0170586	0.155233	Solyc02g071580.3/Solyc02g088820.3/Solyc09g064490.2/Solyc12g088760.1/Solyc06g083720.2/Solyc04g064760.3/Solyc03g118370.3/Solyc01g087770.3/Solyc01g087850.2/Solyc01g087775.1/Solyc01g087970.3/Solyc03g081260.3/Solyc08g007620.2/Solyc08g079850.2/Solyc01g091920.3/Solyc01g087780.2/Solyc02g069630.3/Solyc12g011140.2/Solyc10g084320.2/Solyc08g079900.2/Solyc02g030130.3/Solyc04g015340.3/Solyc04g078710.2	23
MF	GO:0017171	serine hydrolase activity	23/1120	133/10253	0.0170586	0.155233	Solyc02g071580.3/Solyc02g088820.3/Solyc09g064490.2/Solyc12g088760.1/Solyc06g083720.2/Solyc04g064760.3/Solyc03g118370.3/Solyc01g087770.3/Solyc01g087850.2/Solyc01g087775.1/Solyc01g087970.3/Solyc03g081260.3/Solyc08g007620.2/Solyc08g079850.2/Solyc01g091920.3/Solyc01g087780.2/Solyc02g069630.3/Solyc12g011140.2/Solyc10g084320.2/Solyc08g079900.2/Solyc02g030130.3/Solyc04g015340.3/Solyc04g078710.2	23
MF	GO:0046982	protein heterodimerization activity	15/1120	77/10253	0.0181574	0.159902	Solyc07g065500.2/Solyc10g008910.1/Solyc04g011390.1/Solyc01g079110.3/Solyc12g056540.1/Solyc06g084090.3/Solyc11g072840.1/Solyc05g054610.1/Solyc01g080600.3/Solyc09g074300.1/Solyc01g086820.3/Solyc02g038690.1/Solyc01g074010.3/Solyc03g005227.1/Solyc06g075800.1	15
MF	GO:0015291	secondary active transmembrane transporter activity	16/1120	87/10253	0.0250541	0.207712	Solyc02g061760.3/Solyc02g061745.1/Solyc03g034400.3/Solyc02g080490.3/Solyc10g080340.2/Solyc11g044250.2/Solyc03g119970.3/Solyc08g005880.3/Solyc09g010530.3/Solyc11g044260.2/Solyc05g013460.3/Solyc01g110280.3/Solyc12g019320.2/Solyc02g091080.2/Solyc08g081810.3/Solyc05g013510.3	16
MF	GO:0015297	antiporter activity	15/1120	80/10253	0.0251081	0.207712	Solyc02g061760.3/Solyc02g061745.1/Solyc03g034400.3/Solyc02g080490.3/Solyc10g080340.2/Solyc11g044250.2/Solyc03g119970.3/Solyc08g005880.3/Solyc09g010530.3/Solyc11g044260.2/Solyc05g013460.3/Solyc01g110280.3/Solyc12g019320.2/Solyc02g091080.2/Solyc08g081810.3	15
MF	GO:0005088	Ras guanyl-nucleotide exchange factor activity	4/1120	12/10253	0.0342017	0.266773	Solyc10g086660.2/Solyc08g075120.3/Solyc04g082110.3/Solyc01g111937.1	4
MF	GO:0005089	Rho guanyl-nucleotide exchange factor activity	4/1120	12/10253	0.0342017	0.266773	Solyc10g086660.2/Solyc08g075120.3/Solyc04g082110.3/Solyc01g111937.1	4
MF	GO:0016836	hydro-lyase activity	5/1120	18/10253	0.0393283	0.297136	Solyc01g067750.3/Solyc00g024150.3/Solyc02g086820.3/Solyc06g074530.1/Solyc10g038080.2	5
MF	GO:0016903	oxidoreductase activity, acting on the aldehyde or oxo group of donors	6/1120	24/10253	0.0402712	0.297136	Solyc04g076870.3/Solyc04g082630.3/Solyc04g009030.3/Solyc02g020940.3/Solyc12g094640.2/Solyc01g089840.2	6
MF	GO:0046912	transferase activity, transferring acyl groups, acyl groups converted into alkyl on transfer	4/1120	13/10253	0.0452429	0.31793	Solyc03g111120.3/Solyc12g099260.2/Solyc08g080170.3/Solyc08g007790.3	4
MF	GO:0015238	drug transmembrane transporter activity	10/1120	51/10253	0.0465831	0.31793	Solyc02g061760.3/Solyc02g061745.1/Solyc03g034400.3/Solyc02g080490.3/Solyc10g080340.2/Solyc08g005880.3/Solyc05g013460.3/Solyc01g110280.3/Solyc12g019320.2/Solyc02g091080.2	10
MF	GO:0090484	drug transporter activity	10/1120	51/10253	0.0465831	0.31793	Solyc02g061760.3/Solyc02g061745.1/Solyc03g034400.3/Solyc02g080490.3/Solyc10g080340.2/Solyc08g005880.3/Solyc05g013460.3/Solyc01g110280.3/Solyc12g019320.2/Solyc02g091080.2	10
MF	GO:0003774	motor activity	13/1120	73/10253	0.0510989	0.340244	Solyc03g119220.3/Solyc02g084390.3/Solyc11g010920.2/Solyc01g098985.1/Solyc03g114380.3/Solyc03g120810.3/Solyc01g100120.3/Solyc04g016080.2/Solyc01g110190.3/Solyc07g065210.3/Solyc12g005250.2/Solyc12g099540.2/Solyc12g098630.2	13
MF	GO:0022804	active transmembrane transporter activity	23/1120	149/10253	0.0548462	0.352062	Solyc02g061760.3/Solyc12g056830.1/Solyc02g061745.1/Solyc03g034400.3/Solyc02g080490.3/Solyc10g080340.2/Solyc11g044250.2/Solyc03g119970.3/Solyc08g005880.3/Solyc09g010530.3/Solyc11g044260.2/Solyc06g009280.2/Solyc05g056020.3/Solyc05g013460.3/Solyc01g110280.3/Solyc03g114960.3/Solyc02g087870.3/Solyc12g019320.2/Solyc03g005860.3/Solyc02g091080.2/Solyc08g081810.3/Solyc05g013510.3/Solyc02g080540.1	23
MF	GO:0022857	transmembrane transporter activity	53/1120	391/10253	0.0559531	0.352062	Solyc04g050440.3/Solyc11g006710.2/Solyc06g084140.3/Solyc05g054740.3/Solyc02g061760.3/Solyc02g079220.3/Solyc12g056830.1/Solyc02g061745.1/Solyc01g098500.3/Solyc05g008770.3/Solyc03g034400.3/Solyc01g008240.3/Solyc10g005690.3/Solyc02g080490.3/Solyc07g052400.3/Solyc10g080340.2/Solyc11g044250.2/Solyc10g076280.2/Solyc06g063180.2/Solyc09g090730.2/Solyc03g119970.3/Solyc11g069580.2/Solyc02g081600.3/Solyc04g…	53
MF	GO:0008171	O-methyltransferase activity	6/1120	26/10253	0.0571736	0.352062	Solyc09g082660.3/Solyc02g077530.2/Solyc02g093230.3/Solyc06g064500.3/Solyc10g008120.3/Solyc04g063210.3	6
MF	GO:0016861	intramolecular oxidoreductase activity, interconverting aldoses and ketoses	4/1120	14/10253	0.0580322	0.352062	Solyc10g054870.2/Solyc01g097460.3/Solyc02g069620.3/Solyc05g008370.1	4
MF	GO:0016705	oxidoreductase activity, acting on paired donors, with incorporation or reduction of molecular oxygen	33/1120	233/10253	0.0708668	0.420579	Solyc08g079280.3/Solyc02g065230.3/Solyc01g094750.3/Solyc02g080330.3/Solyc08g081220.1/Solyc03g111950.3/Solyc06g051400.3/Solyc06g007130.3/Solyc05g047680.3/Solyc02g065190.3/Solyc04g063245.1/Solyc01g006430.3/Solyc08g083500.2/Solyc08g083505.1/Solyc03g112010.3/Solyc03g058430.2/Solyc10g087013.1/Solyc02g070580.1/Solyc11g007540.2/Solyc04g051247.1/Solyc06g082535.1/Solyc10g083795.1/Solyc01g028805.1/Solyc02g…	33
MF	GO:0016638	oxidoreductase activity, acting on the CH-NH2 group of donors	3/1120	10/10253	0.0868831	0.504413	Solyc03g063560.3/Solyc03g083440.3/Solyc09g075930.2	3
MF	GO:0016860	intramolecular oxidoreductase activity	4/1120	16/10253	0.088688	0.504413	Solyc10g054870.2/Solyc01g097460.3/Solyc02g069620.3/Solyc05g008370.1	4
MF	GO:0016829	lyase activity	20/1120	134/10253	0.0914698	0.509618	Solyc07g052480.3/Solyc03g112460.3/Solyc01g067750.3/Solyc02g062340.3/Solyc00g024150.3/Solyc01g110360.3/Solyc10g005400.3/Solyc03g058860.3/Solyc07g055750.3/Solyc02g086820.3/Solyc07g054280.1/Solyc01g105920.3/Solyc06g074530.1/Solyc10g038080.2/Solyc10g007320.3/Solyc12g039070.2/Solyc04g040090.3/Solyc03g058890.3/Solyc10g007290.3/Solyc08g068670.3	20
MF	GO:0015075	ion transmembrane transporter activity	32/1120	232/10253	0.0976832	0.528753	Solyc04g050440.3/Solyc11g006710.2/Solyc06g084140.3/Solyc05g054740.3/Solyc12g056830.1/Solyc05g008770.3/Solyc10g005690.3/Solyc07g052400.3/Solyc11g044250.2/Solyc10g076280.2/Solyc06g063180.2/Solyc09g090730.2/Solyc03g119970.3/Solyc11g069580.2/Solyc02g081600.3/Solyc04g072760.3/Solyc09g010530.3/Solyc11g044260.2/Solyc09g082550.3/Solyc06g051830.2/Solyc06g065990.1/Solyc05g007980.3/Solyc01g103760.3/Solyc04g…	32
MF	GO:0016835	carbon-oxygen lyase activity	9/1120	51/10253	0.098778	0.528753	Solyc01g067750.3/Solyc00g024150.3/Solyc10g005400.3/Solyc03g058860.3/Solyc02g086820.3/Solyc01g105920.3/Solyc06g074530.1/Solyc10g038080.2/Solyc03g058890.3	9
MF	GO:0016843	amine-lyase activity	3/1120	11/10253	0.110124	0.567241	Solyc07g055750.3/Solyc12g039070.2/Solyc04g040090.3	3
MF	GO:0016844	strictosidine synthase activity	3/1120	11/10253	0.110124	0.567241	Solyc07g055750.3/Solyc12g039070.2/Solyc04g040090.3	3
MF	GO:0022891	substrate-specific transmembrane transporter activity	32/1120	238/10253	0.125112	0.632509	Solyc04g050440.3/Solyc11g006710.2/Solyc06g084140.3/Solyc05g054740.3/Solyc12g056830.1/Solyc05g008770.3/Solyc10g005690.3/Solyc07g052400.3/Solyc11g044250.2/Solyc10g076280.2/Solyc06g063180.2/Solyc09g090730.2/Solyc03g119970.3/Solyc11g069580.2/Solyc02g081600.3/Solyc04g072760.3/Solyc09g010530.3/Solyc11g044260.2/Solyc09g082550.3/Solyc06g051830.2/Solyc06g065990.1/Solyc05g007980.3/Solyc01g103760.3/Solyc04g…	32
MF	GO:0020037	heme binding	38/1120	290/10253	0.134041	0.660226	Solyc08g079280.3/Solyc04g074640.3/Solyc02g065230.3/Solyc01g094750.3/Solyc01g108630.3/Solyc11g018550.3/Solyc02g080330.3/Solyc02g087190.1/Solyc08g081220.1/Solyc03g111950.3/Solyc05g047680.3/Solyc02g065190.3/Solyc04g063245.1/Solyc11g018777.1/Solyc08g083500.2/Solyc08g083505.1/Solyc03g112010.3/Solyc10g087013.1/Solyc02g070580.1/Solyc02g077300.2/Solyc11g007540.2/Solyc04g051247.1/Solyc06g082535.1/Solyc10g…	38
MF	GO:0016840	carbon-nitrogen lyase activity	3/1120	12/10253	0.135431	0.660226	Solyc07g055750.3/Solyc12g039070.2/Solyc04g040090.3	3
MF	GO:0050662	coenzyme binding	26/1120	192/10253	0.145625	0.687459	Solyc00g156980.3/Solyc06g064550.3/Solyc02g085020.3/Solyc04g076870.3/Solyc06g074670.3/Solyc04g025650.3/Solyc06g035580.3/Solyc06g073260.3/Solyc08g066360.3/Solyc06g060880.3/Solyc05g050990.1/Solyc01g087290.3/Solyc08g076810.3/Solyc08g075240.3/Solyc01g097340.3/Solyc01g091200.3/Solyc08g080200.3/Solyc09g065180.3/Solyc02g082260.3/Solyc01g089840.2/Solyc01g093990.3/Solyc10g009507.1/Solyc09g064160.3/Solyc05g…	26
MF	GO:0022836	gated channel activity	4/1120	19/10253	0.146054	0.687459	Solyc10g005690.3/Solyc07g052400.3/Solyc06g063180.2/Solyc01g103120.3	4
MF	GO:0016209	antioxidant activity	14/1120	95/10253	0.151026	0.698814	Solyc04g074640.3/Solyc11g018550.3/Solyc02g087190.1/Solyc11g018777.1/Solyc10g082030.2/Solyc02g077300.2/Solyc07g042440.3/Solyc08g069040.3/Solyc11g018800.2/Solyc08g059760.3/Solyc05g046030.3/Solyc04g064930.3/Solyc02g085930.3/Solyc02g083620.3	14
MF	GO:0046906	tetrapyrrole binding	38/1120	295/10253	0.158669	0.721943	Solyc08g079280.3/Solyc04g074640.3/Solyc02g065230.3/Solyc01g094750.3/Solyc01g108630.3/Solyc11g018550.3/Solyc02g080330.3/Solyc02g087190.1/Solyc08g081220.1/Solyc03g111950.3/Solyc05g047680.3/Solyc02g065190.3/Solyc04g063245.1/Solyc11g018777.1/Solyc08g083500.2/Solyc08g083505.1/Solyc03g112010.3/Solyc10g087013.1/Solyc02g070580.1/Solyc02g077300.2/Solyc11g007540.2/Solyc04g051247.1/Solyc06g082535.1/Solyc10g…	38
MF	GO:0005085	guanyl-nucleotide exchange factor activity	4/1120	20/10253	0.167731	0.731465	Solyc10g086660.2/Solyc08g075120.3/Solyc04g082110.3/Solyc01g111937.1	4
MF	GO:0015035	protein disulfide oxidoreductase activity	7/1120	42/10253	0.1688	0.731465	Solyc09g074570.1/Solyc08g083270.2/Solyc10g008930.1/Solyc08g062970.1/Solyc06g054570.1/Solyc01g009890.1/Solyc11g006430.1	7
MF	GO:0015036	disulfide oxidoreductase activity	7/1120	42/10253	0.1688	0.731465	Solyc09g074570.1/Solyc08g083270.2/Solyc10g008930.1/Solyc08g062970.1/Solyc06g054570.1/Solyc01g009890.1/Solyc11g006430.1	7
MF	GO:0016759	cellulose synthase activity	4/1120	21/10253	0.190452	0.7999	Solyc04g071650.3/Solyc03g097050.3/Solyc12g056580.2/Solyc08g005280.2	4
MF	GO:0016760	cellulose synthase (UDP-forming) activity	4/1120	21/10253	0.190452	0.7999	Solyc04g071650.3/Solyc03g097050.3/Solyc12g056580.2/Solyc08g005280.2	4
MF	GO:0004175	endopeptidase activity	19/1120	142/10253	0.205539	0.840194	Solyc02g071580.3/Solyc09g064490.2/Solyc12g088760.1/Solyc06g083720.2/Solyc01g087770.3/Solyc01g087850.2/Solyc08g066180.3/Solyc01g087775.1/Solyc03g081260.3/Solyc08g007620.2/Solyc08g079850.2/Solyc01g091920.3/Solyc01g087780.2/Solyc02g069630.3/Solyc12g011140.2/Solyc10g084320.2/Solyc08g079900.2/Solyc02g030130.3/Solyc04g078710.2	19
MF	GO:0008514	organic anion transmembrane transporter activity	4/1120	22/10253	0.21407	0.840194	Solyc11g006710.2/Solyc05g008770.3/Solyc03g119970.3/novel.32	4
MF	GO:0004842	ubiquitin-protein transferase activity	10/1120	69/10253	0.21712	0.840194	Solyc01g007010.3/Solyc04g007640.3/Solyc11g006030.1/Solyc04g077610.3/Solyc05g005670.1/Solyc09g025270.3/Solyc11g005700.1/Solyc01g107980.3/Solyc02g087200.1/Solyc05g010650.3	10
MF	GO:0019787	ubiquitin-like protein transferase activity	10/1120	69/10253	0.21712	0.840194	Solyc01g007010.3/Solyc04g007640.3/Solyc11g006030.1/Solyc04g077610.3/Solyc05g005670.1/Solyc09g025270.3/Solyc11g005700.1/Solyc01g107980.3/Solyc02g087200.1/Solyc05g010650.3	10
MF	GO:0016667	oxidoreductase activity, acting on a sulfur group of donors	8/1120	53/10253	0.217455	0.840194	Solyc09g074570.1/Solyc08g083270.2/Solyc10g008930.1/Solyc08g062970.1/Solyc02g084030.3/Solyc06g054570.1/Solyc01g009890.1/Solyc11g006430.1	8
MF	GO:0030246	carbohydrate binding	14/1120	102/10253	0.220529	0.840194	Solyc02g085100.3/Solyc06g062580.3/Solyc03g062720.3/Solyc10g076550.2/Solyc05g006700.3/novel.346/Solyc08g082250.3/Solyc12g055970.2/Solyc05g007930.3/Solyc03g121540.3/Solyc07g014640.3/Solyc07g007020.3/Solyc10g084250.1/Solyc01g088500.3	14
MF	GO:0022892	substrate-specific transporter activity	32/1120	256/10253	0.232795	0.840194	Solyc04g050440.3/Solyc11g006710.2/Solyc06g084140.3/Solyc05g054740.3/Solyc12g056830.1/Solyc05g008770.3/Solyc10g005690.3/Solyc07g052400.3/Solyc11g044250.2/Solyc10g076280.2/Solyc06g063180.2/Solyc09g090730.2/Solyc03g119970.3/Solyc11g069580.2/Solyc02g081600.3/Solyc04g072760.3/Solyc09g010530.3/Solyc11g044260.2/Solyc09g082550.3/Solyc06g051830.2/Solyc06g065990.1/Solyc05g007980.3/Solyc01g103760.3/Solyc04g…	32
MF	GO:0016765	transferase activity, transferring alkyl or aryl (other than methyl) groups	5/1120	31/10253	0.24606	0.840194	Solyc05g050980.3/Solyc07g062550.3/Solyc01g100490.3/Solyc03g051810.3/Solyc07g066470.3	5
MF	GO:0016684	oxidoreductase activity, acting on peroxide as acceptor	12/1120	88/10253	0.25036	0.840194	Solyc04g074640.3/Solyc11g018550.3/Solyc02g087190.1/Solyc11g018777.1/Solyc10g082030.2/Solyc02g077300.2/Solyc08g069040.3/Solyc11g018800.2/Solyc08g059760.3/Solyc05g046030.3/Solyc02g085930.3/Solyc02g083620.3	12
MF	GO:0005506	iron ion binding	29/1120	233/10253	0.253713	0.840194	Solyc08g079280.3/Solyc02g065230.3/Solyc01g094750.3/Solyc02g080330.3/Solyc08g081220.1/Solyc03g111950.3/Solyc05g047680.3/Solyc12g008640.2/Solyc10g005400.3/Solyc02g065190.3/Solyc04g063245.1/Solyc08g083500.2/Solyc08g083505.1/Solyc03g112010.3/Solyc10g087013.1/Solyc02g070580.1/Solyc11g007540.2/Solyc04g051247.1/Solyc06g082535.1/Solyc10g083795.1/Solyc01g028805.1/Solyc02g065220.3/Solyc01g088400.3/Solyc02g…	29
MF	GO:0050661	NADP binding	4/1120	24/10253	0.263394	0.840194	Solyc06g064550.3/Solyc04g076870.3/Solyc01g089840.2/Solyc09g064160.3	4
MF	GO:0035251	UDP-glucosyltransferase activity	6/1120	40/10253	0.268176	0.840194	Solyc04g071650.3/Solyc03g097050.3/Solyc12g056580.2/Solyc07g042520.3/Solyc08g005280.2/Solyc09g092130.3	6
MF	GO:0009055	electron carrier activity	15/1120	115/10253	0.27167	0.840194	Solyc02g088390.3/Solyc09g074570.1/Solyc07g064240.3/Solyc08g006790.3/Solyc08g083360.3/Solyc08g083270.2/Solyc10g008930.1/Solyc08g062970.1/Solyc03g005190.3/Solyc12g042580.2/Solyc06g054570.1/Solyc01g104400.3/Solyc01g009890.1/Solyc04g082010.1/Solyc11g006430.1	15
MF	GO:0046983	protein dimerization activity	35/1120	288/10253	0.274929	0.840194	Solyc09g089870.3/Solyc09g098110.3/Solyc05g006650.3/Solyc07g065500.2/Solyc03g118310.3/Solyc03g007410.3/Solyc10g008910.1/Solyc04g011390.1/Solyc01g079110.3/Solyc12g056540.1/Solyc06g084090.3/Solyc11g072840.1/Solyc05g054610.1/Solyc09g005650.1/Solyc01g080600.3/Solyc03g115540.2/Solyc01g096370.3/Solyc01g109700.3/Solyc02g077530.2/Solyc09g074300.1/Solyc08g076810.3/Solyc10g079070.2/Solyc01g086820.3/Solyc02g…	35
MF	GO:0046527	glucosyltransferase activity	6/1120	41/10253	0.287708	0.840194	Solyc04g071650.3/Solyc03g097050.3/Solyc12g056580.2/Solyc07g042520.3/Solyc08g005280.2/Solyc09g092130.3	6
MF	GO:0008081	phosphoric diester hydrolase activity	4/1120	25/10253	0.288809	0.840194	Solyc02g093210.3/Solyc12g014570.2/Solyc10g055240.2/Solyc01g107990.3	4
MF	GO:0004888	transmembrane signaling receptor activity	2/1120	10/10253	0.299811	0.840194	Solyc07g052400.3/Solyc06g063180.2	2
MF	GO:0004970	ionotropic glutamate receptor activity	2/1120	10/10253	0.299811	0.840194	Solyc07g052400.3/Solyc06g063180.2	2
MF	GO:0005230	extracellular ligand-gated ion channel activity	2/1120	10/10253	0.299811	0.840194	Solyc07g052400.3/Solyc06g063180.2	2
MF	GO:0008066	glutamate receptor activity	2/1120	10/10253	0.299811	0.840194	Solyc07g052400.3/Solyc06g063180.2	2
MF	GO:0015276	ligand-gated ion channel activity	2/1120	10/10253	0.299811	0.840194	Solyc07g052400.3/Solyc06g063180.2	2
MF	GO:0016157	sucrose synthase activity	2/1120	10/10253	0.299811	0.840194	Solyc07g042520.3/Solyc09g092130.3	2
MF	GO:0022824	transmitter-gated ion channel activity	2/1120	10/10253	0.299811	0.840194	Solyc07g052400.3/Solyc06g063180.2	2
MF	GO:0022834	ligand-gated channel activity	2/1120	10/10253	0.299811	0.840194	Solyc07g052400.3/Solyc06g063180.2	2
MF	GO:0022835	transmitter-gated channel activity	2/1120	10/10253	0.299811	0.840194	Solyc07g052400.3/Solyc06g063180.2	2
MF	GO:0030594	neurotransmitter receptor activity	2/1120	10/10253	0.299811	0.840194	Solyc07g052400.3/Solyc06g063180.2	2
MF	GO:0051766	inositol trisphosphate kinase activity	2/1120	10/10253	0.299811	0.840194	Solyc08g005130.1/Solyc03g118000.1	2
MF	GO:0099600	transmembrane receptor activity	2/1120	10/10253	0.299811	0.840194	Solyc07g052400.3/Solyc06g063180.2	2
MF	GO:0015298	solute:cation antiporter activity	4/1120	26/10253	0.314538	0.840194	Solyc11g044250.2/Solyc09g010530.3/Solyc11g044260.2/Solyc08g081810.3	4
MF	GO:0015299	solute:proton antiporter activity	4/1120	26/10253	0.314538	0.840194	Solyc11g044250.2/Solyc09g010530.3/Solyc11g044260.2/Solyc08g081810.3	4
MF	GO:0004601	peroxidase activity	11/1120	85/10253	0.322534	0.840194	Solyc04g074640.3/Solyc11g018550.3/Solyc02g087190.1/Solyc11g018777.1/Solyc02g077300.2/Solyc08g069040.3/Solyc11g018800.2/Solyc08g059760.3/Solyc05g046030.3/Solyc02g085930.3/Solyc02g083620.3	11
MF	GO:0004185	serine-type carboxypeptidase activity	5/1120	35/10253	0.334306	0.840194	Solyc02g088820.3/Solyc04g064760.3/Solyc03g118370.3/Solyc01g087970.3/Solyc04g015340.3	5
MF	GO:0003779	actin binding	4/1120	27/10253	0.340449	0.840194	Solyc10g078340.2/Solyc02g021420.3/Solyc09g074470.3/Solyc01g109580.3	4
MF	GO:0004743	pyruvate kinase activity	2/1120	11/10253	0.341964	0.840194	Solyc09g008840.3/Solyc08g077180.3	2
MF	GO:0016645	oxidoreductase activity, acting on the CH-NH group of donors	2/1120	11/10253	0.341964	0.840194	Solyc11g008870.2/Solyc05g055730.3	2
MF	GO:0016832	aldehyde-lyase activity	2/1120	11/10253	0.341964	0.840194	Solyc02g062340.3/Solyc01g110360.3	2
MF	GO:0016868	intramolecular transferase activity, phosphotransferases	2/1120	11/10253	0.341964	0.840194	Solyc05g026490.3/Solyc03g006870.3	2
MF	GO:0019829	cation-transporting ATPase activity	2/1120	11/10253	0.341964	0.840194	Solyc12g056830.1/Solyc02g080540.1	2
MF	GO:0022853	active ion transmembrane transporter activity	2/1120	11/10253	0.341964	0.840194	Solyc12g056830.1/Solyc02g080540.1	2
MF	GO:0030955	potassium ion binding	2/1120	11/10253	0.341964	0.840194	Solyc09g008840.3/Solyc08g077180.3	2
MF	GO:0031420	alkali metal ion binding	2/1120	11/10253	0.341964	0.840194	Solyc09g008840.3/Solyc08g077180.3	2
MF	GO:0042625	ATPase coupled ion transmembrane transporter activity	2/1120	11/10253	0.341964	0.840194	Solyc12g056830.1/Solyc02g080540.1	2
MF	GO:0044769	ATPase activity, coupled to transmembrane movement of ions, rotational mechanism	2/1120	11/10253	0.341964	0.840194	Solyc12g056830.1/Solyc02g080540.1	2
MF	GO:0005342	organic acid transmembrane transporter activity	3/1120	19/10253	0.344663	0.840194	Solyc11g006710.2/Solyc05g008770.3/novel.32	3
MF	GO:0015171	amino acid transmembrane transporter activity	3/1120	19/10253	0.344663	0.840194	Solyc11g006710.2/Solyc05g008770.3/novel.32	3
MF	GO:0046943	carboxylic acid transmembrane transporter activity	3/1120	19/10253	0.344663	0.840194	Solyc11g006710.2/Solyc05g008770.3/novel.32	3
MF	GO:0004812	aminoacyl-tRNA ligase activity	6/1120	44/10253	0.347773	0.840194	Solyc12g095850.2/Solyc02g080990.2/Solyc12g019110.2/Solyc01g080810.3/Solyc01g090200.3/Solyc04g076390.3	6
MF	GO:0008080	N-acetyltransferase activity	6/1120	44/10253	0.347773	0.840194	Solyc02g092450.3/Solyc02g092490.3/Solyc08g014440.3/Solyc07g006330.2/Solyc08g068710.1/Solyc08g068770.2	6
MF	GO:0016875	ligase activity, forming carbon-oxygen bonds	6/1120	45/10253	0.36808	0.871941	Solyc12g095850.2/Solyc02g080990.2/Solyc12g019110.2/Solyc01g080810.3/Solyc01g090200.3/Solyc04g076390.3	6
MF	GO:0016876	ligase activity, forming aminoacyl-tRNA and related compounds	6/1120	45/10253	0.36808	0.871941	Solyc12g095850.2/Solyc02g080990.2/Solyc12g019110.2/Solyc01g080810.3/Solyc01g090200.3/Solyc04g076390.3	6
MF	GO:0008374	O-acyltransferase activity	3/1120	20/10253	0.375886	0.871941	Solyc08g076470.3/Solyc10g009430.3/Solyc01g095960.3	3
MF	GO:0016830	carbon-carbon lyase activity	7/1120	54/10253	0.376196	0.871941	Solyc07g052480.3/Solyc02g062340.3/Solyc01g110360.3/Solyc07g054280.1/Solyc10g007320.3/Solyc10g007290.3/Solyc08g068670.3	7
MF	GO:0004180	carboxypeptidase activity	5/1120	37/10253	0.379562	0.871941	Solyc02g088820.3/Solyc04g064760.3/Solyc03g118370.3/Solyc01g087970.3/Solyc04g015340.3	5
MF	GO:0004427	inorganic diphosphatase activity	2/1120	12/10253	0.383271	0.871941	Solyc10g047950.2/Solyc01g106430.3	2
MF	GO:0030983	mismatched DNA binding	2/1120	12/10253	0.383271	0.871941	Solyc02g078390.3/Solyc10g018530.2	2
MF	GO:0016410	N-acyltransferase activity	6/1120	46/10253	0.388433	0.876382	Solyc02g092450.3/Solyc02g092490.3/Solyc08g014440.3/Solyc07g006330.2/Solyc08g068710.1/Solyc08g068770.2	6
MF	GO:0000287	magnesium ion binding	8/1120	64/10253	0.39966	0.88568	Solyc09g008840.3/Solyc10g047950.2/Solyc10g005400.3/Solyc08g077180.3/Solyc08g005130.1/Solyc01g105920.3/Solyc01g106430.3/Solyc11g006420.2	8
MF	GO:0005216	ion channel activity	6/1120	47/10253	0.408775	0.88568	Solyc10g005690.3/Solyc07g052400.3/Solyc06g063180.2/Solyc11g069580.2/Solyc05g051220.3/Solyc01g103120.3	6
MF	GO:0015267	channel activity	6/1120	47/10253	0.408775	0.88568	Solyc10g005690.3/Solyc07g052400.3/Solyc06g063180.2/Solyc11g069580.2/Solyc05g051220.3/Solyc01g103120.3	6
MF	GO:0022803	passive transmembrane transporter activity	6/1120	47/10253	0.408775	0.88568	Solyc10g005690.3/Solyc07g052400.3/Solyc06g063180.2/Solyc11g069580.2/Solyc05g051220.3/Solyc01g103120.3	6
MF	GO:0022838	substrate-specific channel activity	6/1120	47/10253	0.408775	0.88568	Solyc10g005690.3/Solyc07g052400.3/Solyc06g063180.2/Solyc11g069580.2/Solyc05g051220.3/Solyc01g103120.3	6
MF	GO:0016820	hydrolase activity, acting on acid anhydrides, catalyzing transmembrane movement of substances	7/1120	56/10253	0.413468	0.888794	Solyc12g056830.1/Solyc06g009280.2/Solyc05g056020.3/Solyc03g114960.3/Solyc02g087870.3/Solyc03g005860.3/Solyc02g080540.1	7
MF	GO:0016407	acetyltransferase activity	6/1120	48/10253	0.429055	0.915094	Solyc02g092450.3/Solyc02g092490.3/Solyc08g014440.3/Solyc07g006330.2/Solyc08g068710.1/Solyc08g068770.2	6
MF	GO:0017111	nucleoside-triphosphatase activity	43/1120	381/10253	0.43362	0.917661	Solyc12g056830.1/Solyc03g111380.3/Solyc04g010200.1/Solyc02g087880.3/Solyc03g119220.3/Solyc12g100180.2/Solyc03g120750.3/Solyc02g084390.3/Solyc01g100850.3/Solyc07g020800.3/Solyc01g088505.1/Solyc01g087500.3/Solyc09g098170.3/Solyc11g010100.2/Solyc11g010920.2/Solyc05g018510.3/Solyc02g072180.3/Solyc01g098985.1/Solyc08g079180.3/Solyc12g089310.2/Solyc06g065670.3/Solyc04g072060.3/Solyc01g096220.3/Solyc06g…	43
MF	GO:0016462	pyrophosphatase activity	45/1120	400/10253	0.439996	0.923993	Solyc12g056830.1/Solyc03g111380.3/Solyc04g010200.1/Solyc10g047950.2/Solyc02g087880.3/Solyc03g119220.3/Solyc12g100180.2/Solyc03g120750.3/Solyc02g084390.3/Solyc01g100850.3/Solyc07g020800.3/Solyc01g088505.1/Solyc01g087500.3/Solyc09g098170.3/Solyc11g010100.2/Solyc11g010920.2/Solyc05g018510.3/Solyc02g072180.3/Solyc01g098985.1/Solyc08g079180.3/Solyc12g089310.2/Solyc06g065670.3/Solyc04g072060.3/Solyc01g…	45
MF	GO:0070008	serine-type exopeptidase activity	5/1120	41/10253	0.469217	0.959955	Solyc02g088820.3/Solyc04g064760.3/Solyc03g118370.3/Solyc01g087970.3/Solyc04g015340.3	5
MF	GO:0048037	cofactor binding	32/1120	286/10253	0.470773	0.959955	Solyc00g156980.3/Solyc06g064550.3/Solyc02g085020.3/Solyc04g076870.3/Solyc06g074670.3/Solyc04g025650.3/Solyc06g035580.3/Solyc06g073260.3/Solyc08g066360.3/Solyc06g060880.3/Solyc05g050990.1/Solyc01g087290.3/Solyc08g076810.3/Solyc08g075240.3/Solyc01g097340.3/Solyc01g091200.3/Solyc08g080200.3/Solyc07g054280.1/Solyc10g008200.3/Solyc09g065180.3/Solyc02g082260.3/Solyc01g089840.2/Solyc01g093990.3/Solyc04g…	32
MF	GO:0016817	hydrolase activity, acting on acid anhydrides	46/1120	414/10253	0.474618	0.959955	Solyc12g056830.1/Solyc03g111380.3/Solyc04g010200.1/Solyc10g047950.2/Solyc02g087880.3/Solyc03g119220.3/Solyc12g100180.2/Solyc03g120750.3/Solyc02g084390.3/Solyc01g100850.3/Solyc07g020800.3/Solyc01g088505.1/Solyc01g087500.3/Solyc09g098170.3/Solyc11g010100.2/Solyc11g010920.2/Solyc05g018510.3/Solyc02g072180.3/Solyc01g098985.1/Solyc08g079180.3/Solyc12g089310.2/Solyc06g065670.3/Solyc04g072060.3/Solyc01g…	46
MF	GO:0003924	GTPase activity	16/1120	142/10253	0.487447	0.959955	Solyc03g111380.3/Solyc02g087880.3/Solyc03g120750.3/Solyc07g020800.3/Solyc01g088505.1/Solyc09g098170.3/Solyc11g010100.2/Solyc02g072180.3/Solyc08g079180.3/Solyc12g089310.2/Solyc04g072060.3/Solyc01g096220.3/Solyc01g111560.3/Solyc01g103120.3/Solyc04g051680.3/Solyc07g053480.3	16
MF	GO:0042626	ATPase activity, coupled to transmembrane movement of substances	6/1120	51/10253	0.48903	0.959955	Solyc12g056830.1/Solyc06g009280.2/Solyc03g114960.3/Solyc02g087870.3/Solyc03g005860.3/Solyc02g080540.1	6
MF	GO:0043492	ATPase activity, coupled to movement of substances	6/1120	51/10253	0.48903	0.959955	Solyc12g056830.1/Solyc06g009280.2/Solyc03g114960.3/Solyc02g087870.3/Solyc03g005860.3/Solyc02g080540.1	6
MF	GO:0016818	hydrolase activity, acting on acid anhydrides, in phosphorus-containing anhydrides	45/1120	407/10253	0.489582	0.959955	Solyc12g056830.1/Solyc03g111380.3/Solyc04g010200.1/Solyc10g047950.2/Solyc02g087880.3/Solyc03g119220.3/Solyc12g100180.2/Solyc03g120750.3/Solyc02g084390.3/Solyc01g100850.3/Solyc07g020800.3/Solyc01g088505.1/Solyc01g087500.3/Solyc09g098170.3/Solyc11g010100.2/Solyc11g010920.2/Solyc05g018510.3/Solyc02g072180.3/Solyc01g098985.1/Solyc08g079180.3/Solyc12g089310.2/Solyc06g065670.3/Solyc04g072060.3/Solyc01g…	45
MF	GO:0016701	oxidoreductase activity, acting on single donors with incorporation of molecular oxygen	5/1120	42/10253	0.491067	0.959955	Solyc06g060310.3/Solyc12g008640.2/Solyc10g005400.3/Solyc09g075860.3/Solyc01g099180.3	5
MF	GO:0001871	pattern binding	4/1120	33/10253	0.493398	0.959955	Solyc10g076550.2/Solyc05g006700.3/Solyc07g007020.3/Solyc01g088500.3	4
MF	GO:0030247	polysaccharide binding	4/1120	33/10253	0.493398	0.959955	Solyc10g076550.2/Solyc05g006700.3/Solyc07g007020.3/Solyc01g088500.3	4
MF	GO:0016879	ligase activity, forming carbon-nitrogen bonds	3/1120	24/10253	0.496132	0.959955	Solyc04g014510.3/Solyc04g055200.3/Solyc01g080280.3	3
MF	GO:0004568	chitinase activity	2/1120	15/10253	0.499317	0.959955	Solyc10g074440.2/Solyc10g055780.1	2
MF	GO:0008238	exopeptidase activity	6/1120	52/10253	0.508587	0.970939	Solyc02g088820.3/Solyc04g064760.3/Solyc03g118370.3/Solyc01g087970.3/Solyc12g008640.2/Solyc04g015340.3	6
MF	GO:0005509	calcium ion binding	17/1120	154/10253	0.520282	0.986369	Solyc06g065380.3/Solyc01g058720.3/Solyc03g114930.3/Solyc02g079520.2/Solyc02g065400.3/Solyc06g073245.1/Solyc03g006710.1/Solyc07g064610.3/Solyc07g044860.3/Solyc02g079950.3/Solyc11g068460.2/Solyc06g065490.3/Solyc07g007020.3/Solyc02g065000.1/Solyc02g063350.1/Solyc02g083850.3/Solyc04g009420.3	17
MF	GO:0016838	carbon-oxygen lyase activity, acting on phosphates	3/1120	25/10253	0.524403	0.987324	Solyc10g005400.3/Solyc03g058860.3/Solyc01g105920.3	3
MF	GO:0008194	UDP-glycosyltransferase activity	9/1120	81/10253	0.531196	0.993263	Solyc04g071650.3/Solyc03g097050.3/Solyc05g009120.3/Solyc12g056580.2/Solyc11g071850.2/Solyc07g042520.3/Solyc08g005280.2/Solyc10g079490.2/Solyc09g092130.3	9
MF	GO:0016853	isomerase activity	13/1120	119/10253	0.543813	1	Solyc02g085100.3/Solyc02g086910.3/Solyc10g054870.2/Solyc05g010320.3/Solyc12g013580.2/Solyc01g087500.3/Solyc01g097460.3/Solyc03g115820.3/Solyc06g084260.3/Solyc05g026490.3/Solyc02g069620.3/Solyc03g006870.3/Solyc05g008370.1	13
MF	GO:0038023	signaling receptor activity	3/1120	26/10253	0.551777	1	Solyc07g052400.3/Solyc06g063180.2/Solyc04g008110.3	3
MF	GO:0003993	acid phosphatase activity	2/1120	17/10253	0.568491	1	Solyc01g110050.2/Solyc12g009800.2	2
MF	GO:0016874	ligase activity	10/1120	93/10253	0.570743	1	Solyc04g014510.3/Solyc04g015750.3/Solyc04g055200.3/Solyc12g095850.2/Solyc01g080280.3/Solyc02g080990.2/Solyc12g019110.2/Solyc01g080810.3/Solyc01g090200.3/Solyc04g076390.3	10
MF	GO:0004872	receptor activity	3/1120	27/10253	0.578192	1	Solyc07g052400.3/Solyc06g063180.2/Solyc04g008110.3	3
MF	GO:0030695	GTPase regulator activity	3/1120	27/10253	0.578192	1	Solyc11g012270.2/Solyc05g054110.3/Solyc10g084690.2	3
MF	GO:0060089	molecular transducer activity	3/1120	27/10253	0.578192	1	Solyc07g052400.3/Solyc06g063180.2/Solyc04g008110.3	3
MF	GO:0015399	primary active transmembrane transporter activity	6/1120	57/10253	0.601502	1	Solyc12g056830.1/Solyc06g009280.2/Solyc03g114960.3/Solyc02g087870.3/Solyc03g005860.3/Solyc02g080540.1	6
MF	GO:0015405	P-P-bond-hydrolysis-driven transmembrane transporter activity	6/1120	57/10253	0.601502	1	Solyc12g056830.1/Solyc06g009280.2/Solyc03g114960.3/Solyc02g087870.3/Solyc03g005860.3/Solyc02g080540.1	6
MF	GO:0042623	ATPase activity, coupled	7/1120	67/10253	0.608116	1	Solyc12g056830.1/Solyc01g087500.3/Solyc06g009280.2/Solyc03g114960.3/Solyc02g087870.3/Solyc03g005860.3/Solyc02g080540.1	7
MF	GO:0045735	nutrient reservoir activity	3/1120	29/10253	0.627983	1	Solyc03g123410.1/Solyc07g041720.1/Solyc06g075280.3	3
MF	GO:0016831	carboxy-lyase activity	4/1120	39/10253	0.629394	1	Solyc07g054280.1/Solyc10g007320.3/Solyc10g007290.3/Solyc08g068670.3	4
MF	GO:0015078	hydrogen ion transmembrane transporter activity	7/1120	69/10253	0.639777	1	Solyc12g056830.1/Solyc11g044250.2/Solyc09g010530.3/Solyc11g044260.2/Solyc06g065990.1/Solyc08g081810.3/Solyc02g080540.1	7
MF	GO:0016887	ATPase activity	14/1120	137/10253	0.645773	1	Solyc12g056830.1/Solyc04g010200.1/Solyc12g100180.2/Solyc01g100850.3/Solyc01g087500.3/Solyc05g018510.3/Solyc06g065670.3/Solyc06g009280.2/Solyc03g114960.3/Solyc02g087870.3/Solyc05g056470.1/Solyc03g005860.3/Solyc03g007690.1/Solyc02g080540.1	14
MF	GO:0008233	peptidase activity	29/1120	280/10253	0.649838	1	Solyc02g071580.3/Solyc02g088820.3/Solyc09g064490.2/Solyc12g088760.1/Solyc06g083720.2/Solyc04g064760.3/Solyc03g118370.3/Solyc01g087770.3/Solyc01g087850.2/Solyc02g076750.2/Solyc08g066180.3/Solyc01g087775.1/Solyc01g087970.3/Solyc03g081260.3/Solyc08g007620.2/Solyc12g008640.2/Solyc08g079850.2/Solyc01g091920.3/Solyc01g087780.2/Solyc02g069630.3/Solyc12g011140.2/Solyc10g084320.2/Solyc12g057030.2/Solyc08g…	29
MF	GO:0070011	peptidase activity, acting on L-amino acid peptides	28/1120	271/10253	0.653404	1	Solyc02g071580.3/Solyc02g088820.3/Solyc09g064490.2/Solyc12g088760.1/Solyc06g083720.2/Solyc04g064760.3/Solyc03g118370.3/Solyc01g087770.3/Solyc01g087850.2/Solyc02g076750.2/Solyc08g066180.3/Solyc01g087775.1/Solyc01g087970.3/Solyc03g081260.3/Solyc08g007620.2/Solyc12g008640.2/Solyc08g079850.2/Solyc01g091920.3/Solyc01g087780.2/Solyc02g069630.3/Solyc12g011140.2/Solyc10g084320.2/Solyc08g079900.2/Solyc02g…	28
MF	GO:0042578	phosphoric ester hydrolase activity	8/1120	80/10253	0.658028	1	Solyc01g110050.2/Solyc07g021710.3/Solyc02g093210.3/Solyc12g014570.2/Solyc12g009800.2/Solyc10g055240.2/Solyc11g006420.2/Solyc01g107990.3	8
MF	GO:0050660	flavin adenine dinucleotide binding	9/1120	90/10253	0.66122	1	Solyc00g156980.3/Solyc04g025650.3/Solyc06g035580.3/Solyc06g060880.3/Solyc01g087290.3/Solyc08g075240.3/Solyc08g080200.3/Solyc09g064160.3/Solyc05g053100.3	9
MF	GO:0060589	nucleoside-triphosphatase regulator activity	3/1120	31/10253	0.673565	1	Solyc11g012270.2/Solyc05g054110.3/Solyc10g084690.2	3
MF	GO:0005516	calmodulin binding	2/1120	21/10253	0.685286	1	Solyc02g092450.3/Solyc04g016260.3	2
MF	GO:0003860	3-hydroxyisobutyryl-CoA hydrolase activity	1/1120	10/10253	0.685666	1	Solyc01g094090.3	1
MF	GO:0003887	DNA-directed DNA polymerase activity	1/1120	10/10253	0.685666	1	Solyc05g014540.3	1
MF	GO:0015095	magnesium ion transmembrane transporter activity	1/1120	10/10253	0.685666	1	Solyc01g103760.3	1
MF	GO:0016289	CoA hydrolase activity	1/1120	10/10253	0.685666	1	Solyc01g094090.3	1
MF	GO:0016811	hydrolase activity, acting on carbon-nitrogen (but not peptide) bonds, in linear amides	1/1120	10/10253	0.685666	1	Solyc02g092530.3	1
MF	GO:0048038	quinone binding	1/1120	10/10253	0.685666	1	Solyc09g075930.2	1
MF	GO:0072509	divalent inorganic cation transmembrane transporter activity	1/1120	10/10253	0.685666	1	Solyc01g103760.3	1
MF	GO:0000989	transcription factor activity, transcription factor binding	3/1120	32/10253	0.694759	1	Solyc11g006230.2/Solyc02g092450.3/Solyc08g014440.3	3
MF	GO:0003712	transcription cofactor activity	3/1120	32/10253	0.694759	1	Solyc11g006230.2/Solyc02g092450.3/Solyc08g014440.3	3
MF	GO:0022890	inorganic cation transmembrane transporter activity	12/1120	123/10253	0.704327	1	Solyc12g056830.1/Solyc11g044250.2/Solyc10g076280.2/Solyc02g081600.3/Solyc09g010530.3/Solyc11g044260.2/Solyc06g051830.2/Solyc06g065990.1/Solyc01g103760.3/Solyc08g081810.3/Solyc05g053370.3/Solyc02g080540.1	12
MF	GO:0004867	serine-type endopeptidase inhibitor activity	2/1120	22/10253	0.710093	1	Solyc03g020040.3/Solyc03g020030.3	2
MF	GO:0010333	terpene synthase activity	2/1120	22/10253	0.710093	1	Solyc10g005400.3/Solyc01g105920.3	2
MF	GO:0046873	metal ion transmembrane transporter activity	5/1120	54/10253	0.717054	1	Solyc10g076280.2/Solyc02g081600.3/Solyc06g051830.2/Solyc01g103760.3/Solyc05g053370.3	5
MF	GO:0016679	oxidoreductase activity, acting on diphenols and related substances as donors	1/1120	11/10253	0.720036	1	Solyc08g074650.3	1
MF	GO:0019207	kinase regulator activity	1/1120	11/10253	0.720036	1	Solyc01g108610.3	1
MF	GO:0019887	protein kinase regulator activity	1/1120	11/10253	0.720036	1	Solyc01g108610.3	1
MF	GO:0008324	cation transmembrane transporter activity	14/1120	147/10253	0.746242	1	Solyc04g050440.3/Solyc12g056830.1/Solyc11g044250.2/Solyc10g076280.2/Solyc09g090730.2/Solyc02g081600.3/Solyc09g010530.3/Solyc11g044260.2/Solyc06g051830.2/Solyc06g065990.1/Solyc01g103760.3/Solyc08g081810.3/Solyc05g053370.3/Solyc02g080540.1	14
MF	GO:0015077	monovalent inorganic cation transmembrane transporter activity	8/1120	87/10253	0.747821	1	Solyc12g056830.1/Solyc11g044250.2/Solyc09g010530.3/Solyc11g044260.2/Solyc06g051830.2/Solyc06g065990.1/Solyc08g081810.3/Solyc02g080540.1	8
MF	GO:0008094	DNA-dependent ATPase activity	1/1120	12/10253	0.750651	1	Solyc01g087500.3	1
MF	GO:0034061	DNA polymerase activity	1/1120	12/10253	0.750651	1	Solyc05g014540.3	1
MF	GO:0051087	chaperone binding	1/1120	12/10253	0.750651	1	Solyc03g026220.3	1
MF	GO:0008375	acetylglucosaminyltransferase activity	3/1120	35/10253	0.752056	1	Solyc05g009120.3/Solyc11g071850.2/Solyc10g079490.2	3
MF	GO:0004497	monooxygenase activity	2/1120	24/10253	0.754796	1	Solyc06g060310.3/Solyc09g064160.3	2
MF	GO:0016791	phosphatase activity	4/1120	46/10253	0.755266	1	Solyc01g110050.2/Solyc07g021710.3/Solyc12g009800.2/Solyc11g006420.2	4
MF	GO:0051536	iron-sulfur cluster binding	5/1120	58/10253	0.77413	1	Solyc01g108630.3/Solyc06g060310.3/Solyc08g083360.3/Solyc03g005190.3/Solyc03g083440.3	5
MF	GO:0051540	metal cluster binding	5/1120	58/10253	0.77413	1	Solyc01g108630.3/Solyc06g060310.3/Solyc08g083360.3/Solyc03g005190.3/Solyc03g083440.3	5
MF	GO:0003682	chromatin binding	2/1120	25/10253	0.77483	1	Solyc12g100330.2/Solyc02g081130.2	2
MF	GO:0016763	transferase activity, transferring pentosyl groups	1/1120	13/10253	0.777921	1	Solyc02g093290.3	1
MF	GO:0016790	thiolester hydrolase activity	1/1120	13/10253	0.777921	1	Solyc01g094090.3	1
MF	GO:0003746	translation elongation factor activity	1/1120	14/10253	0.802211	1	Solyc10g075020.2	1
MF	GO:0004499	N,N-dimethylaniline monooxygenase activity	1/1120	14/10253	0.802211	1	Solyc09g064160.3	1
MF	GO:0019888	protein phosphatase regulator activity	1/1120	14/10253	0.802211	1	Solyc05g055530.3	1
MF	GO:0016810	hydrolase activity, acting on carbon-nitrogen (but not peptide) bonds	2/1120	27/10253	0.810636	1	Solyc02g092530.3/Solyc02g078390.3	2
MF	GO:0000988	transcription factor activity, protein binding	3/1120	39/10253	0.814625	1	Solyc11g006230.2/Solyc02g092450.3/Solyc08g014440.3	3
MF	GO:0008173	RNA methyltransferase activity	1/1120	15/10253	0.823846	1	Solyc01g086900.3	1
MF	GO:0016307	phosphatidylinositol phosphate kinase activity	1/1120	15/10253	0.823846	1	Solyc04g015470.3	1
MF	GO:0019208	phosphatase regulator activity	1/1120	15/10253	0.823846	1	Solyc05g055530.3	1
MF	GO:0003690	double-stranded DNA binding	3/1120	40/10253	0.828002	1	Solyc01g109550.2/Solyc02g078390.3/Solyc10g018530.2	3
MF	GO:0004871	signal transducer activity	3/1120	40/10253	0.828002	1	Solyc07g052400.3/Solyc06g063180.2/Solyc04g008110.3	3
MF	GO:0004866	endopeptidase inhibitor activity	3/1120	41/10253	0.840542	1	Solyc03g020040.3/Solyc03g020030.3/Solyc11g022590.1	3
MF	GO:0030414	peptidase inhibitor activity	3/1120	41/10253	0.840542	1	Solyc03g020040.3/Solyc03g020030.3/Solyc11g022590.1	3
MF	GO:0061134	peptidase regulator activity	3/1120	41/10253	0.840542	1	Solyc03g020040.3/Solyc03g020030.3/Solyc11g022590.1	3
MF	GO:0061135	endopeptidase regulator activity	3/1120	41/10253	0.840542	1	Solyc03g020040.3/Solyc03g020030.3/Solyc11g022590.1	3
MF	GO:0003755	peptidyl-prolyl cis-trans isomerase activity	2/1120	29/10253	0.841271	1	Solyc02g086910.3/Solyc12g013580.2	2
MF	GO:0016859	cis-trans isomerase activity	2/1120	29/10253	0.841271	1	Solyc02g086910.3/Solyc12g013580.2	2
MF	GO:0000155	phosphorelay sensor kinase activity	1/1120	16/10253	0.843117	1	Solyc04g008110.3	1
MF	GO:0004525	ribonuclease III activity	1/1120	16/10253	0.843117	1	Solyc11g008540.2	1
MF	GO:0004673	protein histidine kinase activity	1/1120	16/10253	0.843117	1	Solyc04g008110.3	1
MF	GO:0008378	galactosyltransferase activity	1/1120	16/10253	0.843117	1	Solyc05g007930.3	1
MF	GO:0016278	lysine N-methyltransferase activity	1/1120	16/10253	0.843117	1	Solyc02g094520.3	1
MF	GO:0016279	protein-lysine N-methyltransferase activity	1/1120	16/10253	0.843117	1	Solyc02g094520.3	1
MF	GO:0016775	phosphotransferase activity, nitrogenous group as acceptor	1/1120	16/10253	0.843117	1	Solyc04g008110.3	1
MF	GO:0018024	histone-lysine N-methyltransferase activity	1/1120	16/10253	0.843117	1	Solyc02g094520.3	1
MF	GO:0032296	double-stranded RNA-specific ribonuclease activity	1/1120	16/10253	0.843117	1	Solyc11g008540.2	1
MF	GO:0042054	histone methyltransferase activity	1/1120	16/10253	0.843117	1	Solyc02g094520.3	1
MF	GO:0008276	protein methyltransferase activity	1/1120	17/10253	0.860281	1	Solyc02g094520.3	1
MF	GO:0019843	rRNA binding	1/1120	17/10253	0.860281	1	Solyc12g100160.2	1
MF	GO:0043565	sequence-specific DNA binding	14/1120	164/10253	0.869585	1	Solyc05g056120.3/Solyc03g120890.3/Solyc06g060830.3/Solyc01g095100.3/Solyc02g088345.1/Solyc05g012500.3/Solyc04g074700.3/Solyc07g055280.3/Solyc03g033660.3/Solyc10g084380.1/Solyc09g009100.3/Solyc04g078550.3/Solyc02g085190.2/Solyc05g054400.3	14
MF	GO:0030170	pyridoxal phosphate binding	5/1120	67/10253	0.869851	1	Solyc07g054280.1/Solyc10g008200.3/Solyc04g009200.3/Solyc02g067180.3/Solyc08g068670.3	5
MF	GO:0070279	vitamin B6 binding	5/1120	67/10253	0.869851	1	Solyc07g054280.1/Solyc10g008200.3/Solyc04g009200.3/Solyc02g067180.3/Solyc08g068670.3	5
MF	GO:0005096	GTPase activator activity	1/1120	18/10253	0.875569	1	Solyc10g084690.2	1
MF	GO:0008170	N-methyltransferase activity	1/1120	18/10253	0.875569	1	Solyc02g094520.3	1
MF	GO:0015079	potassium ion transmembrane transporter activity	1/1120	18/10253	0.875569	1	Solyc06g051830.2	1
MF	GO:0016709	oxidoreductase activity, acting on paired donors, with incorporation or reduction of molecular oxygen, NAD(P)H as one donor, and incorporation of one atom of oxygen	1/1120	18/10253	0.875569	1	Solyc09g064160.3	1
MF	GO:0016891	endoribonuclease activity, producing 5'-phosphomonoesters	1/1120	18/10253	0.875569	1	Solyc11g008540.2	1
MF	GO:0016893	endonuclease activity, active with either ribo- or deoxyribonucleic acids and producing 5'-phosphomonoesters	1/1120	18/10253	0.875569	1	Solyc11g008540.2	1
MF	GO:0016702	oxidoreductase activity, acting on single donors with incorporation of molecular oxygen, incorporation of two atoms of oxygen	2/1120	32/10253	0.878847	1	Solyc09g075860.3/Solyc01g099180.3	2
MF	GO:0051213	dioxygenase activity	2/1120	33/10253	0.889425	1	Solyc09g075860.3/Solyc01g099180.3	2
MF	GO:0016779	nucleotidyltransferase activity	7/1120	94/10253	0.900474	1	Solyc01g079790.3/Solyc02g082810.3/Solyc03g005260.3/Solyc04g045530.3/Solyc07g056140.3/Solyc08g082200.3/Solyc05g014540.3	7
MF	GO:0042393	histone binding	1/1120	22/10253	0.921734	1	Solyc02g094520.3	1
MF	GO:0003899	DNA-directed 5'-3' RNA polymerase activity	2/1120	37/10253	0.923712	1	Solyc04g045530.3/Solyc08g082200.3	2
MF	GO:0016866	intramolecular transferase activity	2/1120	37/10253	0.923712	1	Solyc05g026490.3/Solyc03g006870.3	2
MF	GO:0008047	enzyme activator activity	1/1120	23/10253	0.930302	1	Solyc10g084690.2	1
MF	GO:0001883	purine nucleoside binding	14/1120	181/10253	0.940044	1	Solyc07g066430.3/Solyc03g120750.3/Solyc07g020800.3/Solyc01g088505.1/Solyc09g098170.3/Solyc11g010100.2/Solyc02g072180.3/Solyc08g079180.3/Solyc04g072060.3/Solyc01g096220.3/Solyc01g111560.3/Solyc01g103120.3/Solyc04g051680.3/Solyc07g053480.3	14
MF	GO:0005525	GTP binding	14/1120	181/10253	0.940044	1	Solyc07g066430.3/Solyc03g120750.3/Solyc07g020800.3/Solyc01g088505.1/Solyc09g098170.3/Solyc11g010100.2/Solyc02g072180.3/Solyc08g079180.3/Solyc04g072060.3/Solyc01g096220.3/Solyc01g111560.3/Solyc01g103120.3/Solyc04g051680.3/Solyc07g053480.3	14
MF	GO:0032549	ribonucleoside binding	14/1120	181/10253	0.940044	1	Solyc07g066430.3/Solyc03g120750.3/Solyc07g020800.3/Solyc01g088505.1/Solyc09g098170.3/Solyc11g010100.2/Solyc02g072180.3/Solyc08g079180.3/Solyc04g072060.3/Solyc01g096220.3/Solyc01g111560.3/Solyc01g103120.3/Solyc04g051680.3/Solyc07g053480.3	14
MF	GO:0032550	purine ribonucleoside binding	14/1120	181/10253	0.940044	1	Solyc07g066430.3/Solyc03g120750.3/Solyc07g020800.3/Solyc01g088505.1/Solyc09g098170.3/Solyc11g010100.2/Solyc02g072180.3/Solyc08g079180.3/Solyc04g072060.3/Solyc01g096220.3/Solyc01g111560.3/Solyc01g103120.3/Solyc04g051680.3/Solyc07g053480.3	14
MF	GO:0032561	guanyl ribonucleotide binding	14/1120	181/10253	0.940044	1	Solyc07g066430.3/Solyc03g120750.3/Solyc07g020800.3/Solyc01g088505.1/Solyc09g098170.3/Solyc11g010100.2/Solyc02g072180.3/Solyc08g079180.3/Solyc04g072060.3/Solyc01g096220.3/Solyc01g111560.3/Solyc01g103120.3/Solyc04g051680.3/Solyc07g053480.3	14
MF	GO:0019842	vitamin binding	5/1120	79/10253	0.942364	1	Solyc07g054280.1/Solyc10g008200.3/Solyc04g009200.3/Solyc02g067180.3/Solyc08g068670.3	5
MF	GO:0001882	nucleoside binding	14/1120	182/10253	0.942904	1	Solyc07g066430.3/Solyc03g120750.3/Solyc07g020800.3/Solyc01g088505.1/Solyc09g098170.3/Solyc11g010100.2/Solyc02g072180.3/Solyc08g079180.3/Solyc04g072060.3/Solyc01g096220.3/Solyc01g111560.3/Solyc01g103120.3/Solyc04g051680.3/Solyc07g053480.3	14
MF	GO:0004521	endoribonuclease activity	1/1120	26/10253	0.950781	1	Solyc11g008540.2	1
MF	GO:0008757	S-adenosylmethionine-dependent methyltransferase activity	1/1120	27/10253	0.956171	1	Solyc02g094520.3	1
MF	GO:0019001	guanyl nucleotide binding	14/1120	188/10253	0.957711	1	Solyc07g066430.3/Solyc03g120750.3/Solyc07g020800.3/Solyc01g088505.1/Solyc09g098170.3/Solyc11g010100.2/Solyc02g072180.3/Solyc08g079180.3/Solyc04g072060.3/Solyc01g096220.3/Solyc01g111560.3/Solyc01g103120.3/Solyc04g051680.3/Solyc07g053480.3	14
MF	GO:0016614	oxidoreductase activity, acting on CH-OH group of donors	9/1120	132/10253	0.9594	1	Solyc00g156980.3/Solyc06g035580.3/Solyc08g066360.3/Solyc01g067750.3/Solyc08g075240.3/Solyc08g080200.3/Solyc02g082260.3/Solyc10g038080.2/Solyc01g093990.3	9
MF	GO:0001071	nucleic acid binding transcription factor activity	30/1120	361/10253	0.960167	1	Solyc05g056120.3/Solyc05g052030.1/Solyc03g120890.3/Solyc12g008350.2/Solyc12g056980.1/Solyc06g060830.3/Solyc03g093610.1/Solyc01g095100.3/Solyc02g088345.1/Solyc05g012500.3/Solyc04g074700.3/Solyc06g075510.3/Solyc04g054910.3/Solyc12g010800.2/Solyc06g048630.3/Solyc06g049040.3/Solyc07g055280.3/Solyc03g033660.3/Solyc04g009435.1/Solyc06g082590.1/Solyc10g084380.1/Solyc09g009100.3/Solyc09g007260.3/Solyc05g…	30
MF	GO:0003700	transcription factor activity, sequence-specific DNA binding	30/1120	361/10253	0.960167	1	Solyc05g056120.3/Solyc05g052030.1/Solyc03g120890.3/Solyc12g008350.2/Solyc12g056980.1/Solyc06g060830.3/Solyc03g093610.1/Solyc01g095100.3/Solyc02g088345.1/Solyc05g012500.3/Solyc04g074700.3/Solyc06g075510.3/Solyc04g054910.3/Solyc12g010800.2/Solyc06g048630.3/Solyc06g049040.3/Solyc07g055280.3/Solyc03g033660.3/Solyc04g009435.1/Solyc06g082590.1/Solyc10g084380.1/Solyc09g009100.3/Solyc09g007260.3/Solyc05g…	30
MF	GO:0034062	5'-3' RNA polymerase activity	2/1120	44/10253	0.960894	1	Solyc04g045530.3/Solyc08g082200.3	2
MF	GO:0051287	NAD binding	2/1120	44/10253	0.960894	1	Solyc08g066360.3/Solyc01g093990.3	2
MF	GO:0097747	RNA polymerase activity	2/1120	44/10253	0.960894	1	Solyc04g045530.3/Solyc08g082200.3	2
MF	GO:0004222	metalloendopeptidase activity	1/1120	29/10253	0.965246	1	Solyc08g066180.3	1
MF	GO:0005543	phospholipid binding	1/1120	29/10253	0.965246	1	Solyc12g006000.1	1
MF	GO:0004540	ribonuclease activity	1/1120	31/10253	0.972444	1	Solyc11g008540.2	1
MF	GO:0016616	oxidoreductase activity, acting on the CH-OH group of donors, NAD or NADP as acceptor	5/1120	90/10253	0.974373	1	Solyc08g066360.3/Solyc01g067750.3/Solyc02g082260.3/Solyc10g038080.2/Solyc01g093990.3	5
MF	GO:0019899	enzyme binding	1/1120	32/10253	0.975463	1	Solyc01g089850.3	1
MF	GO:0008289	lipid binding	3/1120	64/10253	0.976443	1	Solyc02g080260.3/Solyc03g098200.3/Solyc12g006000.1	3
MF	GO:0016627	oxidoreductase activity, acting on the CH-CH group of donors	1/1120	33/10253	0.978152	1	Solyc01g087290.3	1
MF	GO:0008237	metallopeptidase activity	1/1120	34/10253	0.980546	1	Solyc08g066180.3	1
MF	GO:0008234	cysteine-type peptidase activity	3/1120	67/10253	0.981978	1	Solyc02g076750.2/Solyc07g041920.3/Solyc02g076980.3	3
MF	GO:0043531	ADP binding	10/1120	158/10253	0.983027	1	Solyc04g009130.3/Solyc12g097010.2/Solyc02g084450.3/Solyc10g047320.2/Solyc09g092310.1/Solyc04g009660.2/Solyc07g053020.2/Solyc08g005440.3/Solyc04g007060.3/Solyc12g044200.2	10
MF	GO:0004519	endonuclease activity	1/1120	36/10253	0.984577	1	Solyc11g008540.2	1
MF	GO:0005198	structural molecule activity	17/1120	244/10253	0.986775	1	Solyc08g078010.3/Solyc07g063950.3/Solyc12g100160.2/Solyc04g071085.1/Solyc09g090410.3/Solyc07g054180.3/Solyc12g098890.2/Solyc07g062870.3/Solyc05g005873.1/Solyc03g034190.3/Solyc08g083350.3/Solyc07g006000.3/Solyc00g075035.1/novel.489/Solyc06g072465.1/Solyc03g097950.3/Solyc06g066730.3	17
MF	GO:0051082	unfolded protein binding	1/1120	41/10253	0.99137	1	Solyc05g006820.3	1
MF	GO:0008135	translation factor activity, RNA binding	1/1120	49/10253	0.996594	1	Solyc10g075020.2	1
MF	GO:0003735	structural constituent of ribosome	13/1120	225/10253	0.997582	1	Solyc08g078010.3/Solyc07g063950.3/Solyc12g100160.2/Solyc09g090410.3/Solyc12g098890.2/Solyc07g062870.3/Solyc05g005873.1/Solyc03g034190.3/Solyc08g083350.3/Solyc07g006000.3/novel.489/Solyc06g072465.1/Solyc03g097950.3	13
MF	GO:0008270	zinc ion binding	22/1120	373/10253	0.999775	1	Solyc05g056120.3/Solyc04g081020.3/Solyc03g120890.3/Solyc02g092450.3/Solyc12g005660.2/Solyc06g005850.3/Solyc04g072180.2/Solyc08g014440.3/Solyc02g086820.3/Solyc02g089540.3/Solyc03g119540.3/Solyc01g098990.3/Solyc03g033660.3/Solyc08g079700.2/Solyc02g094520.3/Solyc01g097070.3/Solyc10g081510.2/Solyc09g011770.3/Solyc04g008600.3/Solyc02g085190.2/Solyc05g054400.3/Solyc07g006630.3	22
MF	GO:0004518	nuclease activity	1/1120	76/10253	0.999853	1	Solyc11g008540.2	1
MF	GO:0003723	RNA binding	6/1120	281/10253	1	1	Solyc12g100160.2/Solyc07g062870.3/Solyc05g005873.1/Solyc02g082810.3/Solyc10g075020.2/Solyc01g086900.3	6
