# Supplementary material for: Candidate regulators of drought stress in tomato revealed by comparative transcriptomic and proteomic analyses
Source: Front Plant Sci. 2023 Oct 23;14:1282718. doi: 10.3389/fpls.2023.1282718 (PMC10627169; doi:10.3389/fpls.2023.1282718)
Supplement: Supplementary Figure 1 — The protein-protein interaction network of differentially expressed proteins. [file DataSheet_1.zip › Supplementary Material/Supplementary Table S5.xlsx]

## Sheet: Table SI 5
Supplementary Table S5: KEGG classification of the up-regulated genes of drought-stressed tomato plants.
KEGGID	Description	GeneRatio	BgRatio	pvalue	padj	geneID	keggID	Count
sly04141	Protein processing in endoplasmic reticulum	34/323	204/4725	6.79e-07	7.26e-05	Solyc03g082420.3/Solyc09g015000.3/Solyc06g076570.2/Solyc11g020040.2/Solyc04g014480.3/Solyc11g020330.1/Solyc04g011440.3/Solyc01g102960.3/Solyc11g066100.2/Solyc08g062450.1/Solyc03g112590.3/Solyc04g072250.3/Solyc02g093600.3/Solyc03g123540.3/Solyc09g015020.1/Solyc03g113930.2/Solyc03g005380.3/Solyc07g047790.3/Solyc12g042830.2/Solyc06g036290.3/Solyc08g078695.1/Solyc05g018700.3/Solyc05g056385.1/Solyc07g…	sly:544024/sly:101268307/sly:543848/sly:100134914/sly:101268271/sly:544205/sly:101055596/sly:101254946/sly:101255164/sly:544282/sly:101259229/sly:101261225/sly:101256536/sly:101248279/sly:101268020/sly:101256272/sly:101259216/sly:101254814/sly:101261304/sly:101260143/sly:543507/sly:101247321/sly:101244079/sly:101264841/sly:101250189/sly:101245632/sly:543572/sly:543846/sly:101246183/sly:101244997/…	34
sly01200	Carbon metabolism	37/323	255/4725	6.8e-06	0.000363622	Solyc04g006970.3/Solyc03g123600.3/Solyc06g076510.3/Solyc07g062530.3/Solyc01g018020.2/Solyc07g032740.3/Solyc02g086880.3/Solyc06g051930.3/Solyc01g090700.3/Solyc12g008430.2/Solyc04g015200.3/Solyc07g055840.3/Solyc05g024160.3/Solyc02g093830.3/Solyc05g054365.1/Solyc05g050120.3/Solyc12g008510.2/Solyc01g010250.3/Solyc06g005490.3/Solyc03g111010.3/Solyc04g016360.3/Solyc01g106080.3/Solyc12g011000.2/Solyc01g…	sly:101245149/sly:101246328/sly:101264434/sly:101267723/sly:101251315/sly:101244012/sly:544250/sly:101257775/sly:101265771/sly:101258131/sly:101253771/sly:101258079/sly:101254693/sly:101249507/sly:101267526/sly:543522/sly:778210/sly:101259276/sly:101253902/sly:100736499/sly:101260331/sly:101268723/sly:101260902/sly:101252928/sly:101252979/sly:101249428/sly:101244415/sly:101256172/sly:544126/sly:1…	37
sly00052	Galactose metabolism	13/323	53/4725	3.87e-05	0.00137853	Solyc02g086530.3/Solyc06g050130.3/Solyc02g084980.3/Solyc08g080570.3/Solyc01g079300.3/Solyc08g082440.3/Solyc04g015200.3/Solyc03g058970.3/Solyc07g065980.3/Solyc01g079170.3/Solyc12g008510.2/Solyc02g062590.3/Solyc01g100830.2	sly:101257623/sly:101257269/sly:100316891/sly:101266745/sly:101263843/sly:101254509/sly:101253771/sly:101254878/sly:544236/sly:101261450/sly:778210/sly:101244339/sly:544174	13
sly00071	Fatty acid degradation	11/323	47/4725	0.000240431	0.00548291	Solyc01g099100.3/Solyc12g009040.2/Solyc05g054365.1/Solyc03g122310.3/Solyc10g085200.2/Solyc01g095740.3/Solyc03g114150.3/Solyc12g099440.2/Solyc12g007170.2/Solyc04g015100.3/Solyc04g064710.3	sly:101268145/sly:101246995/sly:101267526/sly:101252968/sly:101250354/sly:101246288/sly:101250104/sly:101263592/sly:101252256/sly:101256172/sly:101261114	11
sly00410	beta-Alanine metabolism	12/323	55/4725	0.000256211	0.00548291	Solyc08g079430.3/Solyc03g098240.3/Solyc01g090700.3/Solyc05g054365.1/Solyc03g122310.3/Solyc03g097910.3/Solyc11g064920.2/Solyc01g106080.3/Solyc10g047630.2/Solyc01g108800.3/Solyc02g081390.3/Solyc03g114150.3	sly:543808/sly:544313/sly:101265771/sly:101267526/sly:101252968/sly:543719/sly:101261880/sly:101268723/sly:101267567/sly:101252928/sly:101264170/sly:101250104	12
sly00280	Valine, leucine and isoleucine degradation	11/323	61/4725	0.00243638	0.0434487	Solyc04g063350.3/Solyc10g076250.2/Solyc01g108030.3/Solyc09g065540.3/Solyc01g090700.3/Solyc05g054365.1/Solyc03g122310.3/Solyc01g106080.3/Solyc01g108800.3/Solyc03g114150.3/Solyc04g015100.3	sly:101254378/sly:101268729/sly:101262668/sly:543993/sly:101265771/sly:101267526/sly:101252968/sly:101268723/sly:101252928/sly:101250104/sly:101256172	11
sly00620	Pyruvate metabolism	14/323	91/4725	0.003171	0.0483162	Solyc04g006970.3/Solyc07g062530.3/Solyc06g051930.3/Solyc12g008430.2/Solyc12g056940.2/Solyc05g024160.3/Solyc08g007420.3/Solyc05g050120.3/Solyc03g122310.3/Solyc02g080630.3/Solyc03g114150.3/Solyc02g063490.3/Solyc04g015100.3/Solyc03g007810.3	sly:101245149/sly:101267723/sly:101257775/sly:101258131/sly:101250973/sly:101254693/sly:101263923/sly:543522/sly:101252968/sly:101251054/sly:101250104/sly:101249428/sly:101256172/sly:101262183	14
sly01230	Biosynthesis of amino acids	26/323	219/4725	0.00361243	0.0483162	Solyc03g123600.3/Solyc06g076510.3/Solyc06g019170.3/Solyc04g009960.3/Solyc01g018020.2/Solyc07g032740.3/Solyc06g051930.3/Solyc04g015200.3/Solyc07g055840.3/Solyc02g068640.3/Solyc06g005490.3/Solyc03g111010.3/Solyc12g011000.2/Solyc02g092260.3/Solyc12g019310.2/Solyc09g082060.3/Solyc12g096190.2/Solyc11g011930.2/Solyc07g053710.3/Solyc06g063090.3/Solyc04g009620.3/Solyc01g112280.3/Solyc06g084460.3/Solyc01g…	sly:101246328/sly:101264434/sly:101244293/sly:101247807/sly:101251315/sly:101244012/sly:101257775/sly:101253771/sly:101258079/sly:101261090/sly:101253902/sly:100736499/sly:101260902/sly:101264475/sly:101265999/sly:101244415/sly:101261400/sly:101248445/sly:101250231/sly:101260239/sly:544151/sly:543751/sly:101247833/sly:101247666/sly:101262183/sly:101265096	26
sly00640	Propanoate metabolism	8/323	42/4725	0.0066404	0.078947	Solyc04g063350.3/Solyc01g090700.3/Solyc12g056940.2/Solyc05g054365.1/Solyc08g007420.3/Solyc01g106080.3/Solyc01g108800.3/Solyc04g015100.3	sly:101254378/sly:101265771/sly:101250973/sly:101267526/sly:101263923/sly:101268723/sly:101252928/sly:101256172	8
sly01212	Fatty acid metabolism	11/323	71/4725	0.0080913	0.0801187	Solyc01g099100.3/Solyc12g056940.2/Solyc12g009040.2/Solyc05g054365.1/Solyc03g063110.3/Solyc03g122120.3/Solyc10g085200.2/Solyc01g095740.3/Solyc12g099440.2/Solyc12g007170.2/Solyc04g015100.3	sly:101268145/sly:101250973/sly:101246995/sly:101267526/sly:101266607/sly:101256463/sly:101250354/sly:101246288/sly:101263592/sly:101252256/sly:101256172	11
sly00480	Glutathione metabolism	12/323	81/4725	0.00829463	0.0801187	Solyc09g007270.3/Solyc02g093830.3/Solyc09g091840.3/Solyc12g010020.2/Solyc08g080940.3/Solyc00g187050.3/Solyc09g063150.3/Solyc12g010040.2/Solyc01g100960.3/Solyc11g011930.2/Solyc01g099590.3/Solyc08g006720.3	sly:101258987/sly:101249507/sly:100301935/sly:544017/sly:544197/sly:101263597/sly:101266972/sly:544277/sly:101258494/sly:101248445/sly:100037735/sly:101248896	12
sly00710	Carbon fixation in photosynthetic organisms	11/323	72/4725	0.00898528	0.0801187	Solyc04g006970.3/Solyc03g123600.3/Solyc07g062530.3/Solyc01g018020.2/Solyc07g032740.3/Solyc12g008430.2/Solyc05g050120.3/Solyc06g005490.3/Solyc03g111010.3/Solyc02g063490.3/Solyc06g063090.3	sly:101245149/sly:101246328/sly:101267723/sly:101251315/sly:101244012/sly:101258131/sly:543522/sly:101253902/sly:100736499/sly:101249428/sly:101260239	11
sly04146	Peroxisome	12/323	85/4725	0.0120762	0.0993963	Solyc11g065920.2/Solyc01g099100.3/Solyc03g098640.3/Solyc12g009040.2/Solyc10g085200.2/Solyc09g009580.3/Solyc01g095740.3/Solyc02g080820.3/Solyc05g024240.3/Solyc11g011930.2/Solyc01g067740.3/Solyc04g082460.3	sly:101252457/sly:101268145/sly:101260803/sly:101246995/sly:101250354/sly:101260469/sly:101246288/sly:101248834/sly:101255297/sly:101248445/sly:544054/sly:101259333	12
sly00250	Alanine, aspartate and glutamate metabolism	8/323	48/4725	0.014864	0.113603	Solyc03g123600.3/Solyc03g098240.3/Solyc06g071000.3/Solyc10g076250.2/Solyc06g007180.3/Solyc07g032740.3/Solyc07g043310.3/Solyc06g063090.3	sly:101246328/sly:544313/sly:101250515/sly:101268729/sly:543875/sly:101244012/sly:543873/sly:101260239	8
sly00010	Glycolysis / Gluconeogenesis	15/323	122/4725	0.0182592	0.122108	Solyc06g051930.3/Solyc04g015200.3/Solyc05g024160.3/Solyc08g007420.3/Solyc03g122310.3/Solyc12g008510.2/Solyc06g005490.3/Solyc03g111010.3/Solyc01g095470.3/Solyc09g015070.3/Solyc03g114150.3/Solyc02g067860.3/Solyc03g007810.3/Solyc04g064710.3/Solyc02g065080.3	sly:101257775/sly:101253771/sly:101254693/sly:101263923/sly:101252968/sly:778210/sly:101253902/sly:100736499/sly:101249960/sly:101267438/sly:101250104/sly:101255458/sly:101262183/sly:101261114/sly:101265096	15
sly00500	Starch and sucrose metabolism	15/323	122/4725	0.0182592	0.122108	Solyc09g091030.3/Solyc09g098590.3/Solyc07g006500.3/Solyc03g083095.1/Solyc03g095710.3/Solyc07g042550.3/Solyc06g073740.3/Solyc12g008510.2/Solyc04g082400.3/Solyc01g005210.3/Solyc04g025940.3/Solyc06g073760.3/Solyc07g019440.3/Solyc03g006860.3/Solyc03g065340.3	sly:100736451/sly:101253025/sly:100135703/sly:101259221/sly:101254670/sly:543731/sly:101266947/sly:778210/sly:101258151/sly:101259279/sly:101262611/sly:101266643/sly:544033/sly:544023/sly:101252851	15
sly04016	MAPK signaling pathway - plant	18/323	159/4725	0.0225434	0.133483	Solyc03g007230.3/Solyc03g096670.3/Solyc03g121880.3/Solyc07g040990.3/Solyc00g174340.2/Solyc02g082920.3/Solyc06g076400.3/Solyc05g052980.3/Solyc02g082930.3/Solyc09g075440.3/Solyc01g108280.3/Solyc07g051930.2/Solyc04g012160.3/Solyc07g051890.1/Solyc07g051870.1/Solyc06g053710.3/Solyc08g082180.3/Solyc04g082460.3	sly:101249794/sly:100316895/sly:100316894/sly:101261835/sly:544123/sly:544149/sly:101244003/sly:101248778/sly:544147/sly:544279/sly:101268620/sly:101254612/sly:100037510/sly:101255217/sly:101258387/sly:543588/sly:101258886/sly:101259333	18
sly00330	Arginine and proline metabolism	9/323	62/4725	0.0237026	0.133483	Solyc06g019170.3/Solyc06g071000.3/Solyc08g048450.3/Solyc07g032740.3/Solyc02g068640.3/Solyc03g122310.3/Solyc02g081390.3/Solyc03g114150.3/Solyc11g044310.2	sly:101244293/sly:101250515/sly:778331/sly:101244012/sly:101261090/sly:101252968/sly:101264170/sly:101250104/sly:101246987	9
sly01210	2-Oxocarboxylic acid metabolism	9/323	62/4725	0.0237026	0.133483	Solyc03g123600.3/Solyc07g032740.3/Solyc07g055840.3/Solyc12g011000.2/Solyc02g092260.3/Solyc12g019310.2/Solyc11g011930.2/Solyc06g063090.3/Solyc01g112280.3	sly:101246328/sly:101244012/sly:101258079/sly:101260902/sly:101264475/sly:101265999/sly:101248445/sly:101260239/sly:543751	9
sly00360	Phenylalanine metabolism	8/323	57/4725	0.0383004	0.197167	Solyc08g079430.3/Solyc02g093270.3/Solyc07g032740.3/Solyc05g041200.3/Solyc02g093250.3/Solyc07g063010.3/Solyc07g053710.3/Solyc11g069050.2	sly:543808/sly:101265187/sly:101244012/sly:101257377/sly:101265690/sly:101257879/sly:101250231/sly:101249706	8
sly00650	Butanoate metabolism	5/323	28/4725	0.0386963	0.197167	Solyc03g098240.3/Solyc07g043310.3/Solyc12g019310.2/Solyc07g063010.3/Solyc04g015100.3	sly:544313/sly:543873/sly:101265999/sly:101257879/sly:101256172	5
sly00561	Glycerolipid metabolism	10/323	83/4725	0.0549363	0.262668	Solyc06g050130.3/Solyc03g115370.3/Solyc02g068240.3/Solyc09g075140.3/Solyc06g074680.3/Solyc03g122310.3/Solyc05g008820.3/Solyc09g015070.3/Solyc03g114150.3/Solyc06g072380.3	sly:101257269/sly:101256961/sly:101245720/sly:101246087/sly:101261928/sly:101252968/sly:101268570/sly:101267438/sly:101250104/sly:544126	10
sly00030	Pentose phosphate pathway	7/323	51/4725	0.0564613	0.262668	Solyc01g018020.2/Solyc04g015200.3/Solyc02g093830.3/Solyc01g010250.3/Solyc01g100960.3/Solyc06g053200.3/Solyc05g012110.3	sly:101251315/sly:101253771/sly:101249507/sly:101259276/sly:101258494/sly:101263711/sly:101264118	7
sly00061	Fatty acid biosynthesis	6/323	43/4725	0.0699463	0.311844	Solyc01g099100.3/Solyc12g056940.2/Solyc12g009040.2/Solyc03g063110.3/Solyc03g122120.3/Solyc01g095740.3	sly:101268145/sly:101250973/sly:101246995/sly:101266607/sly:101256463/sly:101246288	6
sly00220	Arginine biosynthesis	5/323	35/4725	0.0869844	0.372293	Solyc03g123600.3/Solyc07g032740.3/Solyc02g092260.3/Solyc06g063090.3/Solyc01g112280.3	sly:101246328/sly:101244012/sly:101264475/sly:101260239/sly:543751	5
sly00350	Tyrosine metabolism	6/323	47/4725	0.0984835	0.405298	Solyc08g079430.3/Solyc04g014730.3/Solyc07g032740.3/Solyc05g041200.3/Solyc07g053710.3/Solyc04g064710.3	sly:543808/sly:101261704/sly:101244012/sly:101257377/sly:101250231/sly:101261114	6
sly00400	Phenylalanine, tyrosine and tryptophan biosynthesis	6/323	48/4725	0.106456	0.421879	Solyc07g032740.3/Solyc12g096190.2/Solyc07g053710.3/Solyc04g009620.3/Solyc06g084460.3/Solyc01g105420.3	sly:101244012/sly:101261400/sly:101250231/sly:544151/sly:101247833/sly:101247666	6
sly00073	Cutin, suberine and wax biosynthesis	4/323	29/4725	0.132494	0.506315	Solyc12g096930.2/Solyc08g044260.3/Solyc09g009580.3/Solyc06g076800.3	sly:101244941/sly:101252060/sly:101260469/sly:101259447	4
sly00240	Pyrimidine metabolism	11/323	112/4725	0.141325	0.517698	Solyc10g078860.2/Solyc10g007800.3/Solyc03g097910.3/Solyc11g064920.2/Solyc10g047630.2/Solyc11g012480.2/Solyc09g075990.3/Solyc01g086710.3/Solyc06g054250.3/Solyc10g005880.3/Solyc08g077300.3	sly:101251637/sly:101250930/sly:543719/sly:101261880/sly:101267567/sly:101260595/sly:101253828/sly:101261746/sly:101261826/sly:101253028/sly:101259471	11
sly00770	Pantothenate and CoA biosynthesis	4/323	30/4725	0.145149	0.517698	Solyc03g097910.3/Solyc11g064920.2/Solyc10g047630.2/Solyc12g019310.2	sly:543719/sly:101261880/sly:101267567/sly:101265999	4
sly00760	Nicotinate and nicotinamide metabolism	3/323	20/4725	0.15271	0.527095	Solyc03g044430.3/Solyc09g075990.3/Solyc06g054250.3	sly:101248459/sly:101253828/sly:101261826	3
sly00260	Glycine, serine and threonine metabolism	7/323	66/4725	0.162115	0.537675	Solyc08g079430.3/Solyc06g076510.3/Solyc04g009960.3/Solyc10g076250.2/Solyc03g122310.3/Solyc12g096190.2/Solyc02g065080.3	sly:543808/sly:101264434/sly:101247807/sly:101268729/sly:101252968/sly:101261400/sly:101265096	7
sly00592	alpha-Linolenic acid metabolism	5/323	43/4725	0.16746	0.537675	Solyc02g087110.3/Solyc10g085200.2/Solyc12g099440.2/Solyc12g007170.2/Solyc04g064710.3	sly:101246396/sly:101250354/sly:101263592/sly:101252256/sly:101261114	5
sly00020	Citrate cycle (TCA cycle)	6/323	55/4725	0.17085	0.537675	Solyc07g055840.3/Solyc05g024160.3/Solyc12g011000.2/Solyc04g055030.2/Solyc02g063490.3/Solyc11g011930.2	sly:101258079/sly:101254693/sly:101260902/sly:101252979/sly:101249428/sly:101248445	6
sly01040	Biosynthesis of unsaturated fatty acids	3/323	24/4725	0.22339	0.682934	Solyc03g063110.3/Solyc10g085200.2/Solyc01g094530.3	sly:101266607/sly:101250354/sly:101251817	3
sly03008	Ribosome biogenesis in eukaryotes	7/323	74/4725	0.240146	0.713767	Solyc04g072260.2/Solyc04g051670.3/Solyc03g093480.3/Solyc07g066410.3/Solyc01g087670.3/Solyc00g007270.3/Solyc01g007250.3	sly:101258364/sly:101258943/sly:101267297/sly:101258878/sly:101254131/sly:101255078/sly:101261441	7
sly00310	Lysine degradation	4/323	38/4725	0.259807	0.734446	Solyc06g060970.2/Solyc03g122310.3/Solyc03g114150.3/Solyc04g015100.3	sly:101247436/sly:101252968/sly:101250104/sly:101256172	4
sly00950	Isoquinoline alkaloid biosynthesis	3/323	26/4725	0.260831	0.734446	Solyc08g079430.3/Solyc07g032740.3/Solyc07g053710.3	sly:543808/sly:101244012/sly:101250231	3
sly00562	Inositol phosphate metabolism	6/323	64/4725	0.271196	0.74405	Solyc07g017510.3/Solyc06g005490.3/Solyc06g062430.3/Solyc06g072740.1/Solyc01g106080.3/Solyc05g052760.3	sly:101260244/sly:101253902/sly:101263222/sly:101262819/sly:101268723/sly:100301921	6
sly00380	Tryptophan metabolism	4/323	42/4725	0.322578	0.779706	Solyc03g122310.3/Solyc03g114150.3/Solyc04g015100.3/Solyc04g082460.3	sly:101252968/sly:101250104/sly:101256172/sly:101259333	4
sly04712	Circadian rhythm - plant	4/323	42/4725	0.322578	0.779706	Solyc01g102300.3/Solyc08g065870.3/Solyc12g056650.2/Solyc04g071990.3	sly:101267355/sly:101267430/sly:101258346/sly:101255788	4
sly00590	Arachidonic acid metabolism	2/323	17/4725	0.325694	0.779706	Solyc08g080940.3/Solyc08g006720.3	sly:544197/sly:101248896	2
sly00051	Fructose and mannose metabolism	6/323	69/4725	0.332165	0.779706	Solyc04g015200.3/Solyc12g008510.2/Solyc06g005490.3/Solyc03g006860.3/Solyc06g072380.3/Solyc07g006650.3	sly:101253771/sly:778210/sly:101253902/sly:544023/sly:544126/sly:101266649	6
sly00130	Ubiquinone and other terpenoid-quinone biosynthesis	4/323	43/4725	0.338488	0.779706	Solyc05g041200.3/Solyc06g076880.3/Solyc07g053710.3/Solyc11g069050.2	sly:101257377/sly:101257778/sly:101250231/sly:101249706	4
sly00230	Purine metabolism	11/323	138/4725	0.342715	0.779706	Solyc06g051930.3/Solyc11g065920.2/Solyc09g014770.3/Solyc05g006910.3/Solyc10g078860.2/Solyc10g007800.3/Solyc09g075990.3/Solyc01g086710.3/Solyc06g054250.3/Solyc03g007810.3/Solyc08g077840.3	sly:101257775/sly:101252457/sly:101246464/sly:101254382/sly:101251637/sly:101250930/sly:101253828/sly:101261746/sly:101261826/sly:101262183/sly:101248901	11
sly00730	Thiamine metabolism	2/323	18/4725	0.351333	0.779706	Solyc06g006080.3/Solyc11g007570.2	sly:101264726/sly:101250765	2
sly00340	Histidine metabolism	3/323	31/4725	0.356636	0.779706	Solyc03g122310.3/Solyc04g071140.3/Solyc03g114150.3	sly:101252968/sly:101262912/sly:101250104	3
sly00960	Tropane, piperidine and pyridine alkaloid biosynthesis	3/323	31/4725	0.356636	0.779706	Solyc08g079430.3/Solyc07g032740.3/Solyc07g053710.3	sly:543808/sly:101244012/sly:101250231	3
sly00630	Glyoxylate and dicarboxylate metabolism	6/323	71/4725	0.357062	0.779706	Solyc02g086880.3/Solyc07g055840.3/Solyc12g011000.2/Solyc02g063490.3/Solyc04g015100.3/Solyc04g082460.3	sly:544250/sly:101258079/sly:101260902/sly:101249428/sly:101256172/sly:101259333	6
sly04075	Plant hormone signal transduction	20/323	271/4725	0.393105	0.832352	Solyc03g007230.3/Solyc01g102300.3/Solyc03g096670.3/Solyc01g104650.3/Solyc03g121880.3/Solyc07g040990.3/Solyc00g174340.2/Solyc04g072460.3/Solyc07g006850.2/Solyc06g076400.3/Solyc09g074270.3/Solyc05g052980.3/Solyc11g044560.2/Solyc09g075440.3/Solyc01g108280.3/Solyc04g078840.3/Solyc04g012160.3/Solyc06g053710.3/Solyc08g082180.3/Solyc01g098400.3	sly:101249794/sly:101267355/sly:100316895/sly:101258010/sly:100316894/sly:101261835/sly:544123/sly:101265431/sly:101254707/sly:101244003/sly:100736493/sly:101248778/sly:100820704/sly:544279/sly:101268620/sly:544204/sly:100037510/sly:543588/sly:101258886/sly:101253938	20
sly00520	Amino sugar and nucleotide sugar metabolism	10/323	130/4725	0.396728	0.832352	Solyc07g016170.3/Solyc08g080570.3/Solyc08g082440.3/Solyc00g011890.3/Solyc02g082920.3/Solyc12g008510.2/Solyc02g082930.3/Solyc07g019440.3/Solyc03g006860.3/Solyc02g030230.3	sly:101256102/sly:101266745/sly:101254509/sly:101245341/sly:544149/sly:778210/sly:544147/sly:544033/sly:544023/sly:101244819	10
sly00062	Fatty acid elongation	3/323	34/4725	0.413619	0.851101	Solyc08g067410.2/Solyc09g083050.3/Solyc01g094530.3	sly:101244691/sly:101262858/sly:101251817	3
sly00053	Ascorbate and aldarate metabolism	4/323	50/4725	0.449193	0.893114	Solyc09g007270.3/Solyc03g122310.3/Solyc06g062430.3/Solyc03g114150.3	sly:101258987/sly:101252968/sly:101263222/sly:101250104	4
sly03430	Mismatch repair	3/323	36/4725	0.45073	0.893114	Solyc05g005510.3/Solyc04g045660.3/Solyc03g025890.2	sly:101251472/sly:100125910/sly:101248748	3
sly00940	Phenylpropanoid biosynthesis	13/323	180/4725	0.460585	0.896047	Solyc06g074710.1/Solyc02g093270.3/Solyc03g006700.3/Solyc06g068440.3/Solyc05g052280.3/Solyc06g073740.3/Solyc03g025380.3/Solyc06g050440.3/Solyc02g093250.3/Solyc06g073760.3/Solyc11g010120.2/Solyc11g069050.2/Solyc03g006810.3	sly:101244961/sly:101265187/sly:101265511/sly:100125904/sly:101264425/sly:101266947/sly:101258529/sly:101261825/sly:101265690/sly:101266643/sly:101260194/sly:101249706/sly:101266098	13
sly00660	C5-Branched dibasic acid metabolism	1/323	10/4725	0.507758	0.957283	Solyc12g019310.2	sly:101265999	1
sly00900	Terpenoid backbone biosynthesis	4/323	54/4725	0.509954	0.957283	Solyc00g136560.3/Solyc10g085150.2/Solyc04g015100.3/Solyc05g055760.3	sly:101249721/sly:101244138/sly:101256172/sly:100134905	4
sly00600	Sphingolipid metabolism	2/323	26/4725	0.539279	0.964484	Solyc06g050130.3/Solyc03g006630.3	sly:101257269/sly:101263975	2
sly00430	Taurine and hypotaurine metabolism	1/323	11/4725	0.541479	0.964484	Solyc03g098240.3	sly:544313	1
sly03020	RNA polymerase	3/323	42/4725	0.555404	0.964484	Solyc10g078860.2/Solyc10g007800.3/Solyc01g086710.3	sly:101251637/sly:101250930/sly:101261746	3
sly00514	Other types of O-glycan biosynthesis	1/323	12/4725	0.572897	0.964484	Solyc05g053835.1	sly:101255198	1
sly00270	Cysteine and methionine metabolism	7/323	104/4725	0.574009	0.964484	Solyc10g076250.2/Solyc08g083110.3/Solyc07g032740.3/Solyc08g007420.3/Solyc02g063490.3/Solyc09g082060.3/Solyc07g053710.3	sly:101268729/sly:101263926/sly:101244012/sly:101263923/sly:101249428/sly:101244415/sly:101250231	7
sly00511	Other glycan degradation	1/323	13/4725	0.602168	0.964484	Solyc06g068860.3	sly:100500729	1
sly00750	Vitamin B6 metabolism	1/323	13/4725	0.602168	0.964484	Solyc03g113770.3	sly:101259228	1
sly04979	Cholesterol metabolism	1/323	13/4725	0.602168	0.964484	Solyc09g074910.1	sly:101251222	1
sly04933	AGE-RAGE signaling pathway in diabetic complications	1/323	14/4725	0.629439	0.964484	Solyc05g052760.3	sly:100301921	1
sly04626	Plant-pathogen interaction	11/323	173/4725	0.644967	0.964484	Solyc11g010170.2/Solyc00g174340.2/Solyc07g047790.3/Solyc03g114110.3/Solyc06g036290.3/Solyc03g118810.1/Solyc11g072290.2/Solyc06g051920.3/Solyc03g097100.1/Solyc11g071760.2/Solyc01g086810.2	sly:101259700/sly:544123/sly:101254814/sly:101251271/sly:101260143/sly:101259138/sly:101245327/sly:101257475/sly:101243870/sly:543942/sly:101263545	11
sly00908	Zeatin biosynthesis	3/323	48/4725	0.647276	0.964484	Solyc00g050130.1/Solyc04g016420.3/Solyc10g079950.2	sly:101261904/sly:100874535/sly:101251633	3
sly00450	Selenocompound metabolism	1/323	15/4725	0.654845	0.964484	Solyc08g083110.3	sly:101263926	1
sly00945	Stilbenoid, diarylheptanoid and gingerol biosynthesis	3/323	49/4725	0.661211	0.964484	Solyc06g074710.1/Solyc02g093270.3/Solyc02g093250.3	sly:101244961/sly:101265187/sly:101265690	3
sly04145	Phagosome	5/323	82/4725	0.669402	0.964484	Solyc07g017510.3/Solyc03g118760.3/Solyc03g116990.1/Solyc12g049420.2/Solyc06g005910.3	sly:101260244/sly:101246411/sly:101245632/sly:101261994/sly:101262621	5
sly04136	Autophagy - other	2/323	33/4725	0.670343	0.964484	Solyc08g078820.3/Solyc10g006270.3	sly:100736469/sly:101246095	2
sly00740	Riboflavin metabolism	1/323	16/4725	0.678515	0.964484	Solyc03g098010.3	sly:101249252	1
sly00906	Carotenoid biosynthesis	2/323	34/4725	0.686388	0.964484	Solyc03g007960.3/Solyc07g056570.1	sly:544297/sly:544163	2
sly04130	SNARE interactions in vesicular transport	2/323	34/4725	0.686388	0.964484	Solyc12g049420.2/Solyc06g008520.3	sly:101261994/sly:101245764	2
sly00780	Biotin metabolism	1/323	17/4725	0.700566	0.964484	Solyc03g122120.3	sly:101256463	1
sly00901	Indole alkaloid biosynthesis	1/323	17/4725	0.700566	0.964484	Solyc03g044790.3	sly:544264	1
sly00941	Flavonoid biosynthesis	3/323	53/4725	0.712943	0.964484	Solyc06g074710.1/Solyc02g093270.3/Solyc02g093250.3	sly:101244961/sly:101265187/sly:101265690	3
sly04070	Phosphatidylinositol signaling system	4/323	70/4725	0.715155	0.964484	Solyc07g017510.3/Solyc03g115370.3/Solyc06g072740.1/Solyc05g052760.3	sly:101260244/sly:101256961/sly:101262819/sly:100301921	4
sly00531	Glycosaminoglycan degradation	1/323	18/4725	0.72111	0.964484	Solyc01g099745.1	sly:101254841	1
sly00460	Cyanoamino acid metabolism	2/323	37/4725	0.730707	0.965255	Solyc06g073740.3/Solyc06g073760.3	sly:101266947/sly:101266643	2
sly03018	RNA degradation	6/323	111/4725	0.780965	0.999997	Solyc04g015200.3/Solyc03g121640.3/Solyc01g095480.3/Solyc05g047420.3/Solyc06g073700.3/Solyc12g014397.1	sly:101253771/sly:101265626/sly:101250449/sly:101263517/sly:101267415/sly:101265516	6
sly03060	Protein export	2/323	41/4725	0.781443	0.999997	Solyc03g116990.1/Solyc12g006540.2	sly:101245632/sly:101262891	2
sly00563	Glycosylphosphatidylinositol (GPI)-anchor biosynthesis	1/323	23/4725	0.804567	0.999997	Solyc08g005210.3	sly:101264537	1
sly00564	Glycerophospholipid metabolism	5/323	99/4725	0.817406	0.999997	Solyc03g115370.3/Solyc03g116620.3/Solyc05g008820.3/Solyc04g007520.3/Solyc10g074700.2	sly:101256961/sly:101253987/sly:101268570/sly:101251081/sly:101255745	5
sly00790	Folate biosynthesis	1/323	24/4725	0.817992	0.999997	Solyc07g062270.3	sly:100191133	1
sly03030	DNA replication	2/323	46/4725	0.832951	0.999997	Solyc05g005510.3/Solyc11g006860.2	sly:101251472/sly:101265389	2
sly00860	Porphyrin and chlorophyll metabolism	2/323	47/4725	0.84184	0.999997	Solyc06g053980.3/Solyc07g024000.3	sly:101258376/sly:101258872	2
sly00290	Valine, leucine and isoleucine biosynthesis	1/323	27/4725	0.852997	0.999997	Solyc12g019310.2	sly:101265999	1
sly03040	Spliceosome	9/323	175/4725	0.856593	0.999997	Solyc11g020040.2/Solyc04g011440.3/Solyc11g066100.2/Solyc01g099810.3/Solyc02g088790.3/Solyc11g066830.2/Solyc12g008750.2/Solyc01g105140.3/Solyc06g073700.3	sly:100134914/sly:101055596/sly:101255164/sly:101257012/sly:101261381/sly:101245917/sly:101266099/sly:101257217/sly:101267415	9
sly00565	Ether lipid metabolism	1/323	28/4725	0.863104	0.999997	Solyc03g116620.3	sly:101253987	1
sly00904	Diterpenoid biosynthesis	1/323	30/4725	0.881286	0.999997	Solyc07g066670.3	sly:101252605	1
sly04120	Ubiquitin mediated proteolysis	6/323	129/4725	0.884936	0.999997	Solyc08g067960.3/Solyc09g007310.3/Solyc01g099290.3/Solyc12g056100.2/Solyc04g063380.3/Solyc06g048460.2	sly:101254223/sly:101257890/sly:101246183/sly:100303774/sly:101254991/sly:101245767	6
sly03420	Nucleotide excision repair	2/323	54/4725	0.892955	0.999997	Solyc05g005510.3/Solyc04g007120.3	sly:101251472/sly:101249452	2
sly00920	Sulfur metabolism	1/323	32/4725	0.89706	0.999997	Solyc09g082060.3	sly:101244415	1
sly00100	Steroid biosynthesis	1/323	35/4725	0.91689	0.999997	Solyc04g070980.3	sly:100147715	1
sly03440	Homologous recombination	2/323	61/4725	0.928382	0.999997	Solyc07g066320.3/Solyc05g005510.3	sly:101261637/sly:101251472	2
sly03015	mRNA surveillance pathway	5/323	124/4725	0.93401	0.999997	Solyc01g058260.3/Solyc02g070240.3/Solyc07g006130.2/Solyc11g007700.2/Solyc01g009630.3	sly:101243972/sly:101254355/sly:101255309/sly:101256441/sly:101268418	5
sly00510	N-Glycan biosynthesis	1/323	40/4725	0.941838	0.999997	Solyc08g005210.3	sly:101264537	1
sly00040	Pentose and glucuronate interconversions	4/323	108/4725	0.944376	0.999997	Solyc02g093580.3/Solyc04g077030.3/Solyc09g015070.3/Solyc07g006650.3	sly:778293/sly:101245156/sly:101267438/sly:101266649	4
sly00195	Photosynthesis	2/323	71/4725	0.960317	0.999997	Solyc01g103920.3/Solyc12g017250.2	sly:101248335/sly:101252753	2
sly03050	Proteasome	1/323	47/4725	0.964736	0.999997	Solyc04g024420.3	sly:101251571	1
sly00970	Aminoacyl-tRNA biosynthesis	1/323	49/4725	0.969438	0.999997	Solyc10g076600.2	sly:778357	1
sly04144	Endocytosis	5/323	174/4725	0.993992	0.999997	Solyc11g020040.2/Solyc04g011440.3/Solyc11g066100.2/Solyc03g116620.3/Solyc02g083130.3	sly:100134914/sly:101055596/sly:101255164/sly:101253987/sly:101250180	5
sly00190	Oxidative phosphorylation	3/323	130/4725	0.994843	0.999997	Solyc04g055030.2/Solyc02g091130.3/Solyc03g043850.3	sly:101252979/sly:101264167/sly:101264898	3
sly03013	RNA transport	4/323	155/4725	0.995093	0.999997	Solyc07g064880.3/Solyc01g095410.3/Solyc06g062800.3/Solyc11g039880.2	sly:101266843/sly:101248917/sly:101244494/sly:101245721	4
sly03010	Ribosome	4/323	276/4725	0.999997	0.999997	Solyc02g084380.3/Solyc12g099110.2/Solyc03g045110.3/Solyc02g092080.2	sly:101252347/sly:101245144/sly:101266690/sly:101243757	4
