# Supplementary material for: Candidate regulators of drought stress in tomato revealed by comparative transcriptomic and proteomic analyses
Source: Front Plant Sci. 2023 Oct 23;14:1282718. doi: 10.3389/fpls.2023.1282718 (PMC10627169; doi:10.3389/fpls.2023.1282718)
Supplement: Supplementary Figure 1 — The protein-protein interaction network of differentially expressed proteins. [file DataSheet_1.zip › Supplementary Material/Supplementary Table S6.xlsx]

## Sheet: Table SI 6
Supplementary Table S6: KEGG classification of down-regulated genes of drought-stressed tomato plants.
KEGGID	Description	GeneRatio	BgRatio	pvalue	padj	geneID	keggID	Count
sly00196	Photosynthesis - antenna proteins	13/413	20/4725	6.37e-10	6.44e-08	Solyc06g069730.3/Solyc03g005770.2/Solyc12g009200.2/Solyc07g063600.3/Solyc07g022900.3/Solyc05g056070.3/Solyc05g056050.3/Solyc12g011280.2/Solyc08g067320.2/Solyc10g006230.3/Solyc12g006140.2/Solyc10g007690.3/Solyc07g047850.3	sly:101256006/sly:101245729/sly:101252151/sly:101268123/sly:101257186/sly:544310/sly:101253380/sly:101265617/sly:101267774/sly:101264376/sly:543976/sly:101253628/sly:543975	13
sly00860	Porphyrin and chlorophyll metabolism	17/413	47/4725	1.72e-07	8.67e-06	Solyc12g013710.2/Solyc10g006900.3/Solyc04g015750.3/Solyc12g005300.2/Solyc04g076870.3/Solyc06g060310.3/Solyc04g063240.3/Solyc03g115980.1/Solyc10g077040.2/Solyc05g032660.3/Solyc10g007320.3/Solyc01g086650.3/Solyc04g009200.3/Solyc01g079090.3/Solyc07g066470.3/Solyc07g054210.3/Solyc10g008740.3	sly:101248079/sly:101244717/sly:101244176/sly:101263579/sly:101266935/sly:101261422/sly:101252980/sly:101262299/sly:101257518/sly:101247221/sly:101260578/sly:101261158/sly:543967/sly:101259974/sly:101257684/sly:543647/sly:101255435	17
sly00195	Photosynthesis	20/413	71/4725	1.46e-06	4.91e-05	Solyc03g114930.3/Solyc12g056830.1/Solyc07g054290.1/Solyc02g069450.3/Solyc06g074200.3/Solyc02g083810.3/Solyc02g065400.3/Solyc03g005190.3/Solyc01g017220.1/Solyc06g065990.1/Solyc06g082950.3/Solyc12g044280.2/Solyc07g044860.3/Solyc02g079950.3/Solyc09g065910.2/Solyc09g064500.3/Solyc06g066640.3/Solyc08g006930.3/Solyc04g082010.1/Solyc02g080540.1	sly:101259227/sly:101254882/sly:101263132/sly:101245421/sly:101254806/sly:101261284/sly:544299/sly:101254454/sly:3950391/sly:101263124/sly:101265555/sly:101244751/sly:544077/sly:543931/sly:101245583/sly:101245880/sly:101248983/sly:101255222/sly:544053/sly:101253342	20
sly04075	Plant hormone signal transduction	45/413	271/4725	1.27e-05	0.000321564	Solyc10g085310.1/Solyc01g110940.3/Solyc07g042260.3/Solyc09g011750.3/Solyc01g110590.3/Solyc06g050500.2/Solyc03g095780.2/Solyc01g107730.3/Solyc11g011260.1/Solyc01g110660.3/Solyc08g079150.1/Solyc12g005310.2/Solyc09g014380.3/Solyc03g122190.3/Solyc05g056440.2/Solyc05g006420.3/Solyc10g076790.2/Solyc10g076410.1/Solyc06g061180.1/Solyc02g063010.3/Solyc10g052545.1/Solyc01g110780.1/Solyc04g040220.3/Solyc01g…	sly:101250944/sly:104645439/sly:100191131/sly:101262339/sly:101253234/sly:101258963/sly:101256856/sly:543722/sly:543881/sly:104645434/sly:101246270/sly:101264094/sly:100736540/sly:100301927/sly:101263158/sly:101244285/sly:100736479/sly:101245998/sly:101267127/sly:101260897/sly:101243847/sly:101248621/sly:101254191/sly:101252930/sly:104644302/sly:101253838/sly:101246807/sly:101243703/sly:100736448…	45
sly00710	Carbon fixation in photosynthetic organisms	16/413	72/4725	0.000363992	0.00735264	Solyc02g063150.3/Solyc10g054870.2/Solyc05g052600.3/Solyc08g076220.3/Solyc04g082630.3/Solyc04g009030.3/Solyc08g066360.3/Solyc02g020940.3/Solyc12g094640.2/Solyc01g110360.3/Solyc09g011810.3/Solyc02g085950.3/Solyc03g115820.3/Solyc02g069620.3/Solyc10g007290.3/Solyc05g008370.1	sly:543973/sly:101250846/sly:100316873/sly:101255322/sly:101264004/sly:101266713/sly:101249193/sly:101253541/sly:101249445/sly:101246870/sly:101260852/sly:101268337/sly:101264109/sly:101266787/sly:101261166/sly:101260137	16
sly00062	Fatty acid elongation	9/413	34/4725	0.00197639	0.0332693	Solyc09g065780.3/Solyc03g005320.3/Solyc09g065800.3/Solyc06g053870.3/Solyc05g009270.3/Solyc03g078330.1/Solyc11g073130.2/Solyc05g013207.1/Solyc12g096780.2	sly:101268510/sly:101258036/sly:101267160/sly:101256387/sly:101252583/sly:101268746/sly:101262991/sly:101262214/sly:101247598	9
sly00360	Phenylalanine metabolism	12/413	57/4725	0.0031665	0.0456881	Solyc03g117870.3/Solyc10g086180.2/Solyc08g076300.3/Solyc09g007910.3/Solyc09g082660.3/Solyc05g056170.3/Solyc02g093230.3/Solyc11g071550.2/Solyc09g007900.3/Solyc10g008200.3/Solyc06g082535.1/Solyc04g063210.3	sly:101249624/sly:101243656/sly:101255909/sly:101244220/sly:101255734/sly:101249824/sly:101265977/sly:101255659/sly:101243631/sly:101266674/sly:101244496/sly:101252173	12
sly00910	Nitrogen metabolism	8/413	32/4725	0.00512026	0.0646433	Solyc04g014510.3/Solyc11g013810.2/Solyc01g108630.3/Solyc06g010250.3/Solyc01g080280.3/Solyc02g086820.3/Solyc03g063560.3/Solyc09g009830.3	sly:543756/sly:100736473/sly:778325/sly:101247028/sly:543998/sly:543803/sly:101246028/sly:101254722	8
sly01200	Carbon metabolism	34/413	255/4725	0.00754893	0.0769548	Solyc03g111120.3/Solyc07g052480.3/Solyc02g063150.3/Solyc11g008870.2/Solyc08g014340.3/Solyc10g054870.2/Solyc10g007600.3/Solyc05g052600.3/Solyc05g055730.3/Solyc04g081400.3/Solyc08g076220.3/Solyc04g082630.3/Solyc04g009030.3/Solyc12g094500.2/Solyc08g066360.3/Solyc02g020940.3/Solyc09g008840.3/Solyc02g080810.3/Solyc12g094640.2/Solyc01g110360.3/Solyc08g077180.3/Solyc11g065220.2/Solyc07g017860.3/Solyc09g…	sly:101267395/sly:544276/sly:543973/sly:101255258/sly:101254617/sly:101250846/sly:100134875/sly:100316873/sly:101261413/sly:778211/sly:101255322/sly:101264004/sly:101266713/sly:101251366/sly:101249193/sly:101253541/sly:101248036/sly:101249137/sly:101249445/sly:101246870/sly:101263236/sly:101256649/sly:101264442/sly:101260852/sly:101268337/sly:101264109/sly:101259725/sly:101266787/sly:101244882/sl…	34
sly00630	Glyoxylate and dicarboxylate metabolism	13/413	71/4725	0.00761928	0.0769548	Solyc04g014510.3/Solyc03g111120.3/Solyc07g052480.3/Solyc02g063150.3/Solyc10g007600.3/Solyc02g080810.3/Solyc01g080280.3/Solyc03g063560.3/Solyc02g085950.3/Solyc12g098490.2/Solyc06g061070.3/Solyc05g053100.3/Solyc12g099930.2	sly:543756/sly:101267395/sly:544276/sly:543973/sly:100134875/sly:101249137/sly:543998/sly:101246028/sly:101268337/sly:101259725/sly:101244882/sly:101246429/sly:101055519	13
sly00040	Pentose and glucuronate interconversions	17/413	108/4725	0.0116817	0.107149	Solyc03g111690.3/Solyc09g075350.3/Solyc01g079180.3/Solyc03g058910.3/Solyc02g080200.3/Solyc05g014000.3/Solyc06g009190.3/Solyc09g061890.3/Solyc11g008140.2/Solyc02g080220.3/Solyc09g091430.3/Solyc06g034360.2/Solyc03g115820.3/Solyc06g083580.3/Solyc08g060970.3/Solyc03g058890.3/Solyc01g091050.3	sly:101254471/sly:101266668/sly:101261743/sly:101253756/sly:101260197/sly:101252082/sly:101260941/sly:101263458/sly:101264881/sly:101260787/sly:101254639/sly:101246061/sly:101264109/sly:101244298/sly:543587/sly:101253459/sly:101247960	17
sly00780	Biotin metabolism	5/413	17/4725	0.0127306	0.107149	Solyc01g006450.3/Solyc12g009260.2/Solyc02g070790.3/Solyc08g082620.3/Solyc05g014560.3	sly:101248511/sly:101253863/sly:101267959/sly:101251311/sly:101260342	5
sly00061	Fatty acid biosynthesis	8/413	43/4725	0.0303262	0.234757	Solyc01g079240.3/Solyc01g109180.3/Solyc01g006450.3/Solyc12g009260.2/Solyc02g070790.3/Solyc08g082620.3/Solyc11g008680.2/Solyc05g014560.3	sly:101262955/sly:101259379/sly:101248511/sly:101253863/sly:101267959/sly:101251311/sly:101250561/sly:101260342	8
sly00520	Amino sugar and nucleotide sugar metabolism	18/413	130/4725	0.0325406	0.234757	Solyc01g104950.3/Solyc04g081400.3/Solyc06g074670.3/Solyc01g079790.3/Solyc10g017600.3/Solyc05g050990.1/Solyc01g097340.3/Solyc11g065220.2/Solyc01g091200.3/Solyc02g084210.1/Solyc04g015270.3/Solyc04g064490.3/Solyc07g005090.3/Solyc07g056140.3/Solyc11g008810.2/Solyc01g093970.3/Solyc10g018260.1/Solyc03g006870.3	sly:543515/sly:778211/sly:101245851/sly:544039/sly:101250168/sly:101265133/sly:100316902/sly:101256649/sly:101249858/sly:101255354/sly:101252577/sly:101256672/sly:101257483/sly:543968/sly:101253853/sly:101268802/sly:101245594/sly:101267287	18
sly01212	Fatty acid metabolism	11/413	71/4725	0.0424683	0.274249	Solyc01g079240.3/Solyc01g109180.3/Solyc01g006450.3/Solyc12g009260.2/Solyc03g058430.2/Solyc11g073130.2/Solyc02g070790.3/Solyc08g082620.3/Solyc11g008680.2/Solyc05g014560.3/Solyc12g096780.2	sly:101262955/sly:101259379/sly:101248511/sly:101253863/sly:101250481/sly:101262991/sly:101267959/sly:101251311/sly:101250561/sly:101260342/sly:101247598	11
sly03030	DNA replication	8/413	46/4725	0.0434454	0.274249	Solyc02g082180.3/Solyc02g070780.3/Solyc07g018300.3/Solyc01g079507.1/Solyc04g045530.3/Solyc08g082200.3/Solyc09g009900.3/Solyc05g014540.3	sly:101244828/sly:101268250/sly:101244966/sly:101243636/sly:101266715/sly:101258292/sly:101252714/sly:101259745	8
sly00901	Indole alkaloid biosynthesis	4/413	17/4725	0.0548706	0.325996	Solyc10g008720.3/Solyc01g099030.3/Solyc10g008710.3/Solyc01g099020.3	sly:101256225/sly:101267271/sly:101256134/sly:101265588	4
sly00945	Stilbenoid, diarylheptanoid and gingerol biosynthesis	8/413	49/4725	0.0598489	0.332616	Solyc09g082660.3/Solyc02g077530.2/Solyc02g093230.3/Solyc06g082535.1/Solyc11g071480.1/Solyc06g064500.3/Solyc10g008120.3/Solyc04g063210.3	sly:101255734/sly:101264992/sly:101265977/sly:101244496/sly:101253859/sly:101250812/sly:101268615/sly:101252173	8
sly00500	Starch and sucrose metabolism	16/413	122/4725	0.0640178	0.332616	Solyc01g110340.3/Solyc11g071640.2/Solyc04g081400.3/Solyc01g079790.3/Solyc03g083960.3/Solyc01g005830.3/Solyc10g083290.2/Solyc11g065220.2/Solyc07g042520.3/Solyc02g080660.3/Solyc02g080290.3/Solyc07g056140.3/Solyc03g006870.3/Solyc12g040640.2/Solyc09g092130.3/Solyc05g012510.3	sly:101245995/sly:101256554/sly:778211/sly:544039/sly:101246803/sly:101255913/sly:544175/sly:101256649/sly:101267720/sly:101250269/sly:104645804/sly:543968/sly:101267287/sly:101246223/sly:101055573/sly:101248295	16
sly00670	One carbon pool by folate	4/413	18/4725	0.0658646	0.332616	Solyc11g008870.2/Solyc05g055730.3/Solyc02g080810.3/Solyc12g098490.2	sly:101255258/sly:101261413/sly:101249137/sly:101259725	4
sly00130	Ubiquinone and other terpenoid-quinone biosynthesis	7/413	43/4725	0.0767147	0.368961	Solyc03g117870.3/Solyc08g076300.3/Solyc10g008200.3/Solyc06g082535.1/Solyc03g051810.3/Solyc10g005430.3/Solyc06g071030.3	sly:101249624/sly:101255909/sly:101266674/sly:101244496/sly:101261100/sly:101254134/sly:778225	7
sly00941	Flavonoid biosynthesis	8/413	53/4725	0.0870865	0.399806	Solyc02g085020.3/Solyc05g010320.3/Solyc08g080040.3/Solyc09g082660.3/Solyc02g093230.3/Solyc06g082535.1/Solyc11g071480.1/Solyc04g063210.3	sly:544150/sly:101249265/sly:101251607/sly:101255734/sly:101265977/sly:101244496/sly:101253859/sly:101252173	8
sly00900	Terpenoid backbone biosynthesis	8/413	54/4725	0.094864	0.416577	Solyc01g067890.3/Solyc04g079960.1/Solyc12g015860.2/Solyc03g115980.1/Solyc02g082260.3/Solyc08g080170.3/Solyc08g007790.3/Solyc09g018510.3	sly:544220/sly:778360/sly:543552/sly:101262299/sly:543702/sly:101249394/sly:100134904/sly:101252619	8
sly00450	Selenocompound metabolism	3/413	15/4725	0.137483	0.557012	Solyc03g005260.3/Solyc10g081510.2/Solyc02g067180.3	sly:101256557/sly:101264078/sly:543920	3
sly00053	Ascorbate and aldarate metabolism	7/413	50/4725	0.142248	0.557012	Solyc04g074640.3/Solyc11g018550.3/Solyc11g062440.2/Solyc01g056310.3/Solyc01g097340.3/Solyc08g059760.3/Solyc02g083620.3	sly:101263901/sly:778341/sly:101258916/sly:101263934/sly:100316902/sly:101257790/sly:101264583	7
sly01230	Biosynthesis of amino acids	24/413	219/4725	0.143389	0.557012	Solyc04g014510.3/Solyc06g064550.3/Solyc05g050980.3/Solyc08g014340.3/Solyc10g054870.2/Solyc01g067750.3/Solyc09g008840.3/Solyc01g110360.3/Solyc01g080280.3/Solyc11g008780.2/Solyc08g077180.3/Solyc10g008200.3/Solyc12g089210.2/Solyc12g035190.2/Solyc06g074530.1/Solyc10g038080.2/Solyc03g115820.3/Solyc03g005730.3/Solyc10g081510.2/Solyc12g098490.2/Solyc02g069620.3/Solyc02g067180.3/Solyc10g085555.1/Solyc05g…	sly:543756/sly:101258465/sly:101265440/sly:101254617/sly:101250846/sly:543548/sly:101248036/sly:101246870/sly:543998/sly:101252944/sly:101263236/sly:101266674/sly:101246902/sly:101249247/sly:101247331/sly:101258500/sly:101264109/sly:101266391/sly:101264078/sly:101259725/sly:101266787/sly:543920/sly:101247482/sly:101260137	24
sly01040	Biosynthesis of unsaturated fatty acids	4/413	24/4725	0.152343	0.559787	Solyc03g058430.2/Solyc11g073130.2/Solyc11g008680.2/Solyc05g014560.3	sly:101250481/sly:101262991/sly:101250561/sly:101260342	4
sly00940	Phenylpropanoid biosynthesis	20/413	180/4725	0.155188	0.559787	Solyc11g071640.2/Solyc02g087190.1/Solyc03g117870.3/Solyc10g086180.2/Solyc08g076300.3/Solyc09g007910.3/Solyc09g082660.3/Solyc05g056170.3/Solyc02g093230.3/Solyc09g007900.3/Solyc02g030480.3/Solyc02g077300.2/Solyc06g082535.1/Solyc08g069040.3/Solyc02g080290.3/Solyc05g046030.3/Solyc11g071480.1/Solyc04g063210.3/Solyc12g040640.2/Solyc02g085930.3	sly:101256554/sly:101244246/sly:101249624/sly:101243656/sly:101255909/sly:101244220/sly:101255734/sly:101249824/sly:101265977/sly:101243631/sly:101245999/sly:101245610/sly:101244496/sly:101247048/sly:104645804/sly:101244668/sly:101253859/sly:101252173/sly:101246223/sly:101254970	20
sly00330	Arginine and proline metabolism	8/413	62/4725	0.170356	0.593308	Solyc02g089620.3/Solyc03g098300.1/Solyc11g071550.2/Solyc05g018880.1/Solyc01g087590.3/Solyc07g039310.1/Solyc02g089630.3/Solyc03g007240.3	sly:778202/sly:101255673/sly:101255659/sly:101249640/sly:101253022/sly:101244015/sly:101268445/sly:543894	8
sly00010	Glycolysis / Gluconeogenesis	14/413	122/4725	0.176339	0.593676	Solyc02g085100.3/Solyc10g054870.2/Solyc08g083280.3/Solyc04g081400.3/Solyc12g094500.2/Solyc09g008840.3/Solyc01g110360.3/Solyc08g077180.3/Solyc11g065220.2/Solyc07g017860.3/Solyc09g011810.3/Solyc05g053100.3/Solyc10g085555.1/Solyc03g006870.3	sly:101263563/sly:101250846/sly:101260960/sly:778211/sly:101251366/sly:101248036/sly:101246870/sly:101263236/sly:101256649/sly:101264442/sly:101260852/sly:101246429/sly:101247482/sly:101267287	14
sly00100	Steroid biosynthesis	5/413	35/4725	0.186461	0.607503	Solyc01g087560.3/Solyc10g055680.1/Solyc02g070580.1/Solyc02g068070.3/Solyc01g111830.3	sly:101252433/sly:101243835/sly:100136886/sly:101249884/sly:101247376	5
sly00660	C5-Branched dibasic acid metabolism	2/413	10/4725	0.215517	0.668086	Solyc11g008780.2/Solyc03g005730.3	sly:101252944/sly:101266391	2
sly00460	Cyanoamino acid metabolism	5/413	37/4725	0.218285	0.668086	Solyc11g071640.2/Solyc12g008640.2/Solyc02g080290.3/Solyc12g098490.2/Solyc12g040640.2	sly:101256554/sly:101263185/sly:104645804/sly:101259725/sly:101246223	5
sly00400	Phenylalanine, tyrosine and tryptophan biosynthesis	6/413	48/4725	0.239098	0.705995	Solyc05g050980.3/Solyc01g067750.3/Solyc10g008200.3/Solyc12g035190.2/Solyc06g074530.1/Solyc10g038080.2	sly:101265440/sly:543548/sly:101266674/sly:101249247/sly:101247331/sly:101258500	6
sly00073	Cutin, suberine and wax biosynthesis	4/413	29/4725	0.244652	0.705995	Solyc01g094750.3/Solyc06g074390.3/Solyc01g088400.3/Solyc06g074410.3	sly:101262353/sly:101250126/sly:101267934/sly:101249557	4
sly00030	Pentose phosphate pathway	6/413	51/4725	0.284825	0.799092	Solyc01g110360.3/Solyc09g011810.3/Solyc03g115820.3/Solyc02g069620.3/Solyc03g006870.3/Solyc05g008370.1	sly:101246870/sly:101260852/sly:101264109/sly:101266787/sly:101267287/sly:101260137	6
sly00920	Sulfur metabolism	4/413	32/4725	0.304894	0.832277	Solyc08g014340.3/Solyc02g079250.3/Solyc03g005260.3/Solyc02g067180.3	sly:101254617/sly:101251056/sly:101256557/sly:543920	4
sly04979	Cholesterol metabolism	2/413	13/4725	0.316363	0.84086	Solyc03g113210.3/Solyc02g068070.3	sly:101246039/sly:101249884	2
sly04933	AGE-RAGE signaling pathway in diabetic complications	2/413	14/4725	0.349555	0.905258	Solyc07g020800.3/Solyc01g111560.3	sly:101250317/sly:101265779	2
sly02010	ABC transporters	3/413	26/4725	0.400049	0.962658	Solyc06g009280.2/Solyc02g087870.3/Solyc03g005860.3	sly:101262724/sly:100301924/sly:101246316	3
sly00250	Alanine, aspartate and glutamate metabolism	5/413	48/4725	0.41107	0.962658	Solyc04g014510.3/Solyc12g014530.2/Solyc04g055200.3/Solyc01g080280.3/Solyc12g099930.2	sly:543756/sly:101264098/sly:101259236/sly:543998/sly:101055519	5
sly00480	Glutathione metabolism	8/413	81/4725	0.413646	0.962658	Solyc04g074640.3/Solyc11g018550.3/Solyc03g098300.1/Solyc12g008640.2/Solyc04g009530.3/Solyc08g059760.3/Solyc03g007240.3/Solyc02g083620.3	sly:101263901/sly:778341/sly:101255673/sly:101263185/sly:101256964/sly:101257790/sly:543894/sly:101264583	8
sly04016	MAPK signaling pathway - plant	15/413	159/4725	0.417777	0.962658	Solyc10g085310.1/Solyc06g050500.2/Solyc03g095780.2/Solyc03g007410.3/Solyc01g095100.3/Solyc03g007050.3/Solyc02g068820.2/Solyc06g005170.3/Solyc10g076410.1/Solyc06g061180.1/Solyc12g055990.2/Solyc11g005720.1/Solyc04g009640.3/Solyc02g070910.2/Solyc08g061560.3	sly:101250944/sly:101258963/sly:101256856/sly:101256653/sly:101261749/sly:101244640/sly:101246110/sly:543880/sly:101245998/sly:101267127/sly:101246807/sly:101244245/sly:101248095/sly:101263667/sly:101266437	15
sly04145	Phagosome	8/413	82/4725	0.427384	0.962658	Solyc02g087880.3/Solyc03g120750.3/Solyc07g020800.3/Solyc12g089310.2/Solyc04g072060.3/Solyc05g056020.3/Solyc01g111560.3/Solyc04g051680.3	sly:101255154/sly:101261599/sly:101250317/sly:101248956/sly:101257955/sly:101254490/sly:101265779/sly:101258647	8
sly00970	Aminoacyl-tRNA biosynthesis	5/413	49/4725	0.428907	0.962658	Solyc12g095850.2/Solyc02g080990.2/Solyc01g080810.3/Solyc01g090200.3/Solyc04g076390.3	sly:101244069/sly:101246305/sly:101249760/sly:101256217/sly:101256769	5
sly00650	Butanoate metabolism	3/413	28/4725	0.448179	0.984045	Solyc11g008780.2/Solyc08g080170.3/Solyc08g007790.3	sly:101252944/sly:101249394/sly:100134904	3
sly00730	Thiamine metabolism	2/413	18/4725	0.475274	0.999991	Solyc01g067890.3/Solyc12g010380.2	sly:544220/sly:101248270	2
sly00960	Tropane, piperidine and pyridine alkaloid biosynthesis	3/413	31/4725	0.517196	0.999991	Solyc06g083490.3/Solyc10g008200.3/Solyc03g096660.2	sly:101246642/sly:101266674/sly:101267590	3
sly00260	Glycine, serine and threonine metabolism	6/413	66/4725	0.523221	0.999991	Solyc06g064550.3/Solyc02g080810.3/Solyc12g098490.2/Solyc06g061070.3/Solyc05g053100.3/Solyc12g099930.2	sly:101258465/sly:101249137/sly:101259725/sly:101244882/sly:101246429/sly:101055519	6
sly00591	Linoleic acid metabolism	2/413	20/4725	0.532429	0.999991	Solyc09g075860.3/Solyc01g099180.3	sly:101257007/sly:107648852	2
sly00760	Nicotinate and nicotinamide metabolism	2/413	20/4725	0.532429	0.999991	Solyc12g014530.2/Solyc02g093290.3	sly:101264098/sly:101264576	2
sly00620	Pyruvate metabolism	8/413	91/4725	0.548009	0.999991	Solyc03g111120.3/Solyc08g066360.3/Solyc09g008840.3/Solyc08g077180.3/Solyc07g017860.3/Solyc08g066850.3/Solyc05g053100.3/Solyc10g007290.3	sly:101267395/sly:101249193/sly:101248036/sly:101263236/sly:101264442/sly:101259466/sly:101246429/sly:101261166	8
sly00051	Fructose and mannose metabolism	6/413	69/4725	0.568042	0.999991	Solyc10g054870.2/Solyc04g081400.3/Solyc01g110360.3/Solyc11g065220.2/Solyc02g084210.1/Solyc09g011810.3	sly:101250846/sly:778211/sly:101246870/sly:101256649/sly:101255354/sly:101260852	6
sly00071	Fatty acid degradation	4/413	47/4725	0.598047	0.999991	Solyc01g079240.3/Solyc08g083280.3/Solyc12g094500.2/Solyc01g109180.3	sly:101262955/sly:101260960/sly:101251366/sly:101259379	4
sly00300	Lysine biosynthesis	1/413	10/4725	0.599712	0.999991	Solyc06g064550.3	sly:101258465	1
sly00220	Arginine biosynthesis	3/413	35/4725	0.601448	0.999991	Solyc04g014510.3/Solyc01g080280.3/Solyc12g089210.2	sly:543756/sly:543998/sly:101246902	3
sly00908	Zeatin biosynthesis	4/413	48/4725	0.615045	0.999991	Solyc04g016230.3/Solyc05g053400.2/Solyc04g016200.1/Solyc04g008330.1	sly:101262709/sly:101248301/sly:101263304/sly:101258941	4
sly03430	Mismatch repair	3/413	36/4725	0.620941	0.999991	Solyc07g018300.3/Solyc02g078390.3/Solyc09g009900.3	sly:101244966/sly:101246010/sly:101252714	3
sly04146	Peroxisome	7/413	85/4725	0.623043	0.999991	Solyc01g079240.3/Solyc10g007600.3/Solyc01g109180.3/Solyc06g074390.3/Solyc11g012990.1/Solyc06g074410.3/Solyc12g099930.2	sly:101262955/sly:100134875/sly:101259379/sly:101250126/sly:101248537/sly:101249557/sly:101055519	7
sly00790	Folate biosynthesis	2/413	24/4725	0.633418	0.999991	Solyc05g052920.3/Solyc04g049360.3	sly:101250507/sly:543912	2
sly00430	Taurine and hypotaurine metabolism	1/413	11/4725	0.634774	0.999991	Solyc12g008640.2	sly:101263185	1
sly00564	Glycerophospholipid metabolism	8/413	99/4725	0.645726	0.999991	Solyc12g040790.2/Solyc08g076470.3/Solyc06g068950.3/Solyc09g014350.3/Solyc03g019670.3/Solyc06g068470.3/Solyc05g008580.3/Solyc05g056420.3	sly:101247110/sly:543901/sly:101246730/sly:101251501/sly:101248078/sly:101257780/sly:101264518/sly:101243786	8
sly00052	Galactose metabolism	4/413	53/4725	0.693081	0.999991	Solyc04g081400.3/Solyc10g083290.2/Solyc11g065220.2/Solyc03g006870.3	sly:778211/sly:544175/sly:101256649/sly:101267287	4
sly00511	Other glycan degradation	1/413	13/4725	0.695973	0.999991	Solyc11g008810.2	sly:101253853	1
sly00290	Valine, leucine and isoleucine biosynthesis	2/413	27/4725	0.697388	0.999991	Solyc11g008780.2/Solyc03g005730.3	sly:101252944/sly:101266391	2
sly00270	Cysteine and methionine metabolism	8/413	104/4725	0.700246	0.999991	Solyc06g064550.3/Solyc08g014340.3/Solyc12g100330.2/Solyc10g008200.3/Solyc02g081190.3/Solyc10g081510.2/Solyc02g067180.3/Solyc03g007240.3	sly:101258465/sly:101254617/sly:101267211/sly:101266674/sly:543506/sly:101264078/sly:543920/sly:543894	8
sly00410	beta-Alanine metabolism	4/413	55/4725	0.720954	0.999991	Solyc05g018880.1/Solyc01g087590.3/Solyc07g039310.1/Solyc03g007240.3	sly:101249640/sly:101253022/sly:101244015/sly:543894	4
sly00380	Tryptophan metabolism	3/413	42/4725	0.723959	0.999991	Solyc03g112460.3/Solyc11g071550.2/Solyc09g064160.3	sly:101262607/sly:101255659/sly:101267265	3
sly00561	Glycerolipid metabolism	6/413	83/4725	0.745182	0.999991	Solyc12g009820.2/Solyc08g076470.3/Solyc09g014350.3/Solyc05g009390.3/Solyc08g006640.3/Solyc05g056420.3	sly:101263085/sly:543901/sly:101251501/sly:101255589/sly:101246362/sly:101243786	6
sly00904	Diterpenoid biosynthesis	2/413	30/4725	0.751842	0.999991	Solyc03g119910.3/Solyc07g061720.3	sly:543504/sly:100134889	2
sly04626	Plant-pathogen interaction	13/413	173/4725	0.758594	0.999991	Solyc01g095100.3/Solyc02g068820.2/Solyc06g073245.1/Solyc11g069580.2/Solyc06g082590.1/Solyc04g009640.3/Solyc02g070910.2/Solyc11g068460.2/Solyc08g005440.3/Solyc05g052050.1/Solyc02g063350.1/Solyc02g083850.3/Solyc02g076980.3	sly:101261749/sly:101246110/sly:101253386/sly:101249432/sly:544043/sly:101248095/sly:101263667/sly:101260202/sly:101245185/sly:544041/sly:101252553/sly:101260391/sly:101251145	13
sly00230	Purine metabolism	10/413	138/4725	0.778905	0.999991	Solyc09g008840.3/Solyc08g077180.3/Solyc12g010380.2/Solyc09g007940.3/Solyc03g005260.3/Solyc04g045530.3/Solyc08g082200.3/Solyc05g014540.3/Solyc03g006870.3/Solyc02g068380.3	sly:101248036/sly:101263236/sly:101248270/sly:101244800/sly:101256557/sly:101266715/sly:101258292/sly:101259745/sly:101267287/sly:101266592	10
sly00590	Arachidonic acid metabolism	1/413	17/4725	0.789376	0.999991	Solyc12g008640.2	sly:101263185	1
sly00350	Tyrosine metabolism	3/413	47/4725	0.791989	0.999991	Solyc08g083280.3/Solyc12g094500.2/Solyc10g008200.3	sly:101260960/sly:101251366/sly:101266674	3
sly00280	Valine, leucine and isoleucine degradation	4/413	61/4725	0.793244	0.999991	Solyc12g044300.2/Solyc08g080170.3/Solyc08g007790.3/Solyc05g053100.3	sly:101245036/sly:101249394/sly:100134904/sly:101246429	4
sly00531	Glycosaminoglycan degradation	1/413	18/4725	0.807853	0.999991	Solyc11g008810.2	sly:101253853	1
sly00906	Carotenoid biosynthesis	2/413	34/4725	0.811175	0.999991	Solyc12g056600.3/Solyc10g083795.1	sly:100750250/sly:100322877	2
sly00562	Inositol phosphate metabolism	4/413	64/4725	0.823331	0.999991	Solyc10g054870.2/Solyc03g019670.3/Solyc08g005130.1/Solyc03g118000.1	sly:101250846/sly:101248078/sly:101262540/sly:101247600	4
sly04144	Endocytosis	12/413	174/4725	0.845498	0.999991	Solyc09g098490.3/Solyc03g120750.3/Solyc09g098170.3/Solyc11g010100.2/Solyc02g072180.3/Solyc04g072060.3/Solyc01g096220.3/Solyc10g084690.2/Solyc01g103120.3/Solyc04g051680.3/Solyc09g065770.1/Solyc11g066770.2	sly:101255632/sly:101261599/sly:101261857/sly:101260785/sly:101254053/sly:101257955/sly:101259980/sly:101260680/sly:101258496/sly:101258647/sly:101266865/sly:101245025	12
sly00563	Glycosylphosphatidylinositol (GPI)-anchor biosynthesis	1/413	23/4725	0.878623	0.999991	Solyc08g076810.3	sly:101246366	1
sly00640	Propanoate metabolism	2/413	42/4725	0.893274	0.999991	Solyc07g017860.3/Solyc05g053100.3	sly:101264442/sly:101246429	2
sly00600	Sphingolipid metabolism	1/413	26/4725	0.907885	0.999991	Solyc10g009030.3	sly:543709	1
sly00950	Isoquinoline alkaloid biosynthesis	1/413	26/4725	0.907885	0.999991	Solyc10g008200.3	sly:101266674	1
sly00565	Ether lipid metabolism	1/413	28/4725	0.923367	0.999991	Solyc03g019670.3	sly:101248078	1
sly00240	Pyrimidine metabolism	6/413	112/4725	0.935634	0.999991	Solyc01g088480.3/Solyc01g100030.3/Solyc11g065760.2/Solyc04g045530.3/Solyc08g082200.3/Solyc05g014540.3	sly:101243930/sly:544274/sly:543715/sly:101266715/sly:101258292/sly:101259745	6
sly00770	Pantothenate and CoA biosynthesis	1/413	30/4725	0.936253	0.999991	Solyc11g008780.2	sly:101252944	1
sly00340	Histidine metabolism	1/413	31/4725	0.94186	0.999991	Solyc08g068670.3	sly:101265461	1
sly00190	Oxidative phosphorylation	7/413	130/4725	0.945693	0.999991	Solyc12g056830.1/Solyc10g047950.2/Solyc01g017220.1/Solyc06g065990.1/Solyc01g106430.3/Solyc05g056020.3/Solyc02g080540.1	sly:101254882/sly:101264469/sly:3950391/sly:101263124/sly:101253833/sly:101254490/sly:101253342	7
sly04070	Phosphatidylinositol signaling system	3/413	70/4725	0.951683	0.999991	Solyc08g005130.1/Solyc03g118000.1/Solyc05g056420.3	sly:101262540/sly:101247600/sly:101243786	3
sly04130	SNARE interactions in vesicular transport	1/413	34/4725	0.955899	0.999991	Solyc06g053760.3	sly:101252290	1
sly03420	Nucleotide excision repair	2/413	54/4725	0.95663	0.999991	Solyc07g018300.3/Solyc09g009900.3	sly:101244966/sly:101252714	2
sly03010	Ribosome	17/413	276/4725	0.958443	0.999991	Solyc08g078010.3/Solyc12g100160.2/Solyc09g090410.3/Solyc06g065390.3/Solyc12g098890.2/Solyc07g062870.3/Solyc05g005873.1/Solyc05g009370.3/Solyc08g083350.3/Solyc07g006000.3/Solyc04g009540.1/Solyc01g057830.3/Solyc12g014393.1/Solyc11g066410.2/Solyc09g007560.3/Solyc03g097950.3/Solyc10g006030.3	sly:101245574/sly:101248086/sly:101258785/sly:101250811/sly:101250874/sly:101261139/sly:101260136/sly:101255295/sly:101259181/sly:101252000/sly:101256669/sly:101247851/sly:101244642/sly:101262888/sly:101250331/sly:101244648/sly:101248722	17
sly00020	Citrate cycle (TCA cycle)	2/413	55/4725	0.959842	0.999991	Solyc12g099260.2/Solyc05g053100.3	sly:101267503/sly:101246429	2
sly00310	Lysine degradation	1/413	38/4725	0.9695	0.999991	Solyc02g094520.3	sly:101260505	1
sly03410	Base excision repair	1/413	40/4725	0.974639	0.999991	Solyc03g113880.3	sly:101257755	1
sly03440	Homologous recombination	2/413	61/4725	0.97482	0.999991	Solyc07g018300.3/Solyc09g009900.3	sly:101244966/sly:101252714	2
sly01210	2-Oxocarboxylic acid metabolism	2/413	62/4725	0.976723	0.999991	Solyc11g008780.2/Solyc03g005730.3	sly:101252944/sly:101266391	2
sly04712	Circadian rhythm - plant	1/413	42/4725	0.978913	0.999991	Solyc10g005080.3	sly:101261662	1
sly04120	Ubiquitin mediated proteolysis	4/413	129/4725	0.997293	0.999991	Solyc10g081160.2/Solyc06g072830.3/Solyc11g065190.2/Solyc08g080080.3	sly:101254146/sly:101261334/sly:101266186/sly:101250720	4
sly03018	RNA degradation	2/413	111/4725	0.999591	0.999991	Solyc01g100850.3/Solyc10g085555.1	sly:101256419/sly:101247482	2
sly03013	RNA transport	2/413	155/4725	0.999991	0.999991	Solyc02g070810.3/Solyc01g079680.3	sly:101260108/sly:101248044	2
