# Supplementary material for: Candidate regulators of drought stress in tomato revealed by comparative transcriptomic and proteomic analyses
Source: Front Plant Sci. 2023 Oct 23;14:1282718. doi: 10.3389/fpls.2023.1282718 (PMC10627169; doi:10.3389/fpls.2023.1282718)
Supplement: Supplementary Figure 1 — The protein-protein interaction network of differentially expressed proteins. [file DataSheet_1.zip › Supplementary Material/Supplementary Table S7.xlsx]

## Sheet: Sheet1
Supplementary Table S7: List of proteins from control and drought-stressed tomato plants.
Protein accession	Protein description	MW [kDa]a	ContM82_1, DM82_1			ContM82_2, DM82_2			ContM82_3, DM82_3			ContM82_2	ContM82_1	ContM82_3	DM82_2	DM82_1	DM82_3	DM82/ContM82 Ratio	DM82/ContM82 P value	Significance	Subcellular localization	Biological Process	Cellular Component	Molecular Function	KEGG KO No.	KEGG Gene	KEGG pathway	IPR ID	Domain description	KOG category	KOG NO.	KOG description
			Scoreb	Coverage [%]c	Peptidesd	Score	Coverage [%]	Peptides	Score	Coverage [%]	Peptides
Solyc12g006510.2.1	Terpene cyclase/mutase family member (AHRD V3.3 *-* M1BMW3_SOLTU)	255.92	6.6971	0.6	1	N/Ae	N/A	N/A	2.4051	0.6	1			1.116			1.023	0.917			cytoplasm									I	KOG0497	Oxidosqualene-lanosterol cyclase and related proteins
Solyc02g093630.3.1	transmembrane protein (AHRD V3.3 *** AT5G40640.1)	65.545	88.677	14.5	7	57.631	17.2	8	48.163	17.4	9	1.127	1.169	1.159	1.057	1.062	1.002	0.903	0.0093	**	plasma membrane
Solyc02g080530.3.1	"Peroxidase (AHRD V3.3 *** K4B9S4_SOLLC);Dbxref=InterPro:IPR002016,Pfam:PF00141;Ontology_term=GO:0004601,GO:0006979,GO:0020037,GO:0055114"	37.18	6.2711	3.4	1	2.6966	3.4	1	N/A	N/A	N/A	0.695			2.028			2.918			extracellular	GO:0008152 metabolic process; GO:0042743 hydrogen peroxide metabolic process; GO:0006950 response to stress; GO:0072593 reactive oxygen species metabolic process; GO:0055114 oxidation-reduction process; GO:0044710 single-organism metabolic process; GO:0006979 response to oxidative stress; GO:0044699 single-organism process; GO:0044248 cellular catabolic process; GO:0050896 response to stimulus; G…		GO:0097159 organic cyclic compound binding; GO:1901363 heterocyclic compound binding; GO:0020037 heme binding; GO:0003824 catalytic activity; GO:0005488 binding; GO:0016209 antioxidant activity; GO:0004601 peroxidase activity; GO:0046906 tetrapyrrole binding; GO:0016491 oxidoreductase activity; GO:0016684 oxidoreductase activity, acting on peroxide as acceptor;	K00430	E1.11.1.7; peroxidase [EC:1.11.1.7]	sly00940 Phenylpropanoid biosynthesis - Solanum lycopersicum (tomato); sly01100 Metabolic pathways - Solanum lycopersicum (tomato); sly01110 Biosynthesis of secondary metabolites - Solanum lycopersicum (tomato);	IPR033905; IPR002016;	Secretory peroxidase; Haem peroxidase, plant/fungal/bacterial;
Solyc06g076680.3.1	"Acyl-CoA thioesterase, putative (AHRD V3.3 *** B9S362_RICCO)"	17.025	6.8286	7	1	N/A	N/A	N/A	N/A	N/A	N/A		1.025			1.095		1.068			chloroplast				K17362	ACOT13; acyl-coenzyme A thioesterase 13 [EC:3.1.2.-]		IPR006683; IPR029069;	Thioesterase domain; HotDog domain;	R	KOG3328	HGG motif-containing thioesterase
Solyc10g083200.2.1	SWAP (Suppressor-of-White-APricot)/surp RNA-binding domain-containing protein (AHRD V3.3 *** AT4G31200.3)	74.536	19.204	4.5	3	2.1151	1.8	1	N/A	N/A	N/A		0.944			1.063		1.126			nucleus	GO:0006396 RNA processing; GO:0006725 cellular aromatic compound metabolic process; GO:1901360 organic cyclic compound metabolic process; GO:0006807 nitrogen compound metabolic process; GO:0044238 primary metabolic process; GO:0044237 cellular metabolic process; GO:0071704 organic substance metabolic process; GO:0016070 RNA metabolic process; GO:0008152 metabolic process; GO:0090304 nucleic acid …		GO:0097159 organic cyclic compound binding; GO:1901363 heterocyclic compound binding; GO:0003723 RNA binding; GO:0005488 binding; GO:0003676 nucleic acid binding;				IPR000061; IPR006903; IPR006569;	SWAP/Surp; RNA polymerase II-binding domain; CID domain;	A	KOG0007	Splicing factor 3a, subunit 1
Solyc11g017250.2.1	Dihydrolipoamide acetyltransferase component of pyruvate dehydrogenase complex (AHRD V3.3 *** K4D6M8_SOLLC)	48.857	114.27	28.4	9	176.33	30.6	10	35.908	16	6	0.955	0.857	0.909	0.812	0.934	0.981	1.002	1		chloroplast	GO:0008152 metabolic process;		GO:0016746 transferase activity, transferring acyl groups; GO:0003824 catalytic activity; GO:0016740 transferase activity;	K00627	DLAT, aceF, pdhC; pyruvate dehydrogenase E2 component (dihydrolipoamide acetyltransferase) [EC:2.3.1.12]	sly00010 Glycolysis / Gluconeogenesis - Solanum lycopersicum (tomato); sly00020 Citrate cycle (TCA cycle) - Solanum lycopersicum (tomato); sly00620 Pyruvate metabolism - Solanum lycopersicum (tomato); sly01100 Metabolic pathways - Solanum lycopersicum (tomato); sly01110 Biosynthesis of secondary metabolites - Solanum lycopersicum (tomato); sly01200 Carbon metabolism - Solanum lycopersicum (tomato…	IPR004167; IPR001078; IPR011053; IPR000089; IPR023213;	E3-binding domain; 2-oxoacid dehydrogenase acyltransferase, catalytic domain; Single hybrid motif; Biotin/lipoyl attachment; Chloramphenicol acetyltransferase-like domain;	C	KOG0557	Dihydrolipoamide acetyltransferase
Solyc02g065190.3.1	"Cytochrome P450 (AHRD V3.3 *** Q8H0I6_PETHY);Dbxref=InterPro:IPR001128,Pfam:PF00067;Ontology_term=GO:0005506,GO:0016705,GO:0020037,GO:0055114"	55.794	N/A	N/A	N/A	2.5852	4.3	2	N/A	N/A	N/A	1.267			1.254			0.990			cytoplasm	GO:0044699 single-organism process; GO:0008152 metabolic process; GO:0055114 oxidation-reduction process; GO:0044710 single-organism metabolic process;		GO:0097159 organic cyclic compound binding; GO:1901363 heterocyclic compound binding; GO:0020037 heme binding; GO:0005506 iron ion binding; GO:0046914 transition metal ion binding; GO:0003824 catalytic activity; GO:0005488 binding; GO:0043167 ion binding; GO:0043169 cation binding; GO:0046872 metal ion binding; GO:0016705 oxidoreductase activity, acting on paired donors, with incorporation or red…	K20556	CYP76C; cytochrome P450 family 76 subfamily C				Q	KOG0156	Cytochrome P450 CYP2 subfamily
Solyc03g121480.3.1	"Thioredoxin, putative (AHRD V3.3 *** B9RK57_RICCO);Dbxref=InterPro:IPR013766;Ontology_term=GO:0045454"	22.482	52.741	14.6	3	38.113	11.1	2	8.5025	11.1	2		0.957	1.007		1.168	1.032	1.120	0.237		chloroplast	GO:0050794 regulation of cellular process; GO:0042592 homeostatic process; GO:0065008 regulation of biological quality; GO:0050789 regulation of biological process; GO:0045454 cell redox homeostasis; GO:0044763 single-organism cellular process; GO:0019725 cellular homeostasis; GO:0044699 single-organism process; GO:0009987 cellular process; GO:0065007 biological regulation;						IPR013766; IPR012336;	Thioredoxin domain; Thioredoxin-like fold;	O	KOG0907	Thioredoxin
Solyc12g042065.1.1	Chloroplast ATP-dependent Clp protease chaperone protein (AHRD V3.3 *** A0A088F8F4_NICBE)	48.436	81.961	46.5	19	95.323	50.2	20	86.142	50.2	21	0.995	1.075	1.048	1.051	1.01	1.004	0.983	0.565		cytoskeleton			GO:0005524 ATP binding; GO:1901265 nucleoside phosphate binding; GO:0001882 nucleoside binding; GO:0043167 ion binding; GO:0005515 protein binding; GO:0000166 nucleotide binding; GO:0097159 organic cyclic compound binding; GO:1901363 heterocyclic compound binding; GO:0032549 ribonucleoside binding; GO:0097367 carbohydrate derivative binding; GO:0032553 ribonucleotide binding; GO:0005488 binding; …	K03696	clpC; ATP-dependent Clp protease ATP-binding subunit ClpC		IPR019489; IPR003593; IPR003959; IPR027417; IPR001943;	Clp ATPase, C-terminal; AAA+ ATPase domain; ATPase, AAA-type, core; P-loop containing nucleoside triphosphate hydrolase; UVR domain;	O	KOG1051	Chaperone HSP104 and related ATP-dependent Clp proteases
Solyc11g068640.2.1	Protein TPLATE (AHRD V3.3 *** TPLAT_ARATH)	129.42	40.077	5.8	5	31.377	5.4	5	38.002	8.2	8	1.3	0.823	1.172	1.12	0.815	1.037	0.902	0.607		chloroplast			GO:0005488 binding;				IPR011989; IPR016024;	Armadillo-like helical; Armadillo-type fold;
Solyc03g019940.3.1	Asparaginyl-tRNA synthetase family protein (AHRD V3.3 *** U5FL49_POPTR)	67.32	243.22	15.4	10	94.619	15.4	10	25.522	15.4	10	1.063	1.087	1.045	1.045	0.998	1.018	0.958	0.0708		chloroplast,mitochondria	GO:0006518 peptide metabolic process; GO:0006725 cellular aromatic compound metabolic process; GO:0044267 cellular protein metabolic process; GO:0044699 single-organism process; GO:0009058 biosynthetic process; GO:1901566 organonitrogen compound biosynthetic process; GO:0043039 tRNA aminoacylation; GO:0044237 cellular metabolic process; GO:0071704 organic substance metabolic process; GO:0008152 m…		GO:0016876 ligase activity, forming aminoacyl-tRNA and related compounds; GO:0005524 ATP binding; GO:1901265 nucleoside phosphate binding; GO:0016875 ligase activity, forming carbon-oxygen bonds; GO:0016874 ligase activity; GO:0001882 nucleoside binding; GO:0043167 ion binding; GO:0000166 nucleotide binding; GO:0097159 organic cyclic compound binding; GO:1901363 heterocyclic compound binding; GO:…	K01893	NARS, asnS; asparaginyl-tRNA synthetase [EC:6.1.1.22]	sly00970 Aminoacyl-tRNA biosynthesis - Solanum lycopersicum (tomato);	IPR012340; IPR004364; IPR004365; IPR006195;	Nucleic acid-binding, OB-fold; Aminoacyl-tRNA synthetase, class II (D/K/N); OB-fold nucleic acid binding domain, AA-tRNA synthetase-type; Aminoacyl-tRNA synthetase, class II;	J	KOG0554	Asparaginyl-tRNA synthetase (mitochondrial)
Solyc03g112270.3.1	"Leucine-rich repeat-containing protein, putative (AHRD V3.3 *** B9RAU9_RICCO)"	58.786	44.866	9.1	4	61.817	17.1	7	67.267	24.9	8	1.037	0.999	1.005	0.985	0.975	1.064	0.994	0.845		chloroplast			GO:0005515 protein binding; GO:0005488 binding;				IPR032675;	Leucine-rich repeat domain, L domain-like;	R	KOG0619	FOG: Leucine rich repeat
Solyc08g015620.3.1	Cysteine sulfinate desulfinase/cysteine desulfurase and related enzymes (AHRD V3.3 *** B6U7J5_MAIZE)	30.846	21.179	13.8	3	16.338	7.6	2	21.653	13.8	3	0.975	0.949	0.967	0.942	1.064	0.987	1.035	0.409		chloroplast
Solyc08g065610.3.1	"Vacuolar processing enzyme (AHRD V3.3 *** V9M6Z0_9ROSA);Dbxref=InterPro:IPR001096,Pfam:PF01650;Ontology_term=GO:0006508,GO:0008233"	53.22	21.438	6	3	N/A	N/A	N/A	5.5396	6	3		0.818			1.021		1.248			vacuolar membrane	GO:0006508 proteolysis; GO:0008152 metabolic process; GO:0043170 macromolecule metabolic process; GO:0019538 protein metabolic process; GO:0044238 primary metabolic process; GO:0071704 organic substance metabolic process;		GO:0008233 peptidase activity; GO:0016787 hydrolase activity; GO:0003824 catalytic activity;	K01369	LGMN; legumain [EC:3.4.22.34]				O	KOG1348	Asparaginyl peptidases
Solyc09g059970.3.1	"Small ubiquitin-related modifier (AHRD V3.3 *** Q9SMD1_SOLLC);Dbxref=InterPro:IPR000626,Pfam:PF11976;Ontology_term=GO:0005515"	11.875	18.046	32.4	4	1.6423	22.9	3	1.6201	17.1	2	1.009	1.081		1.148	1.085		1.068	0.275		chloroplast	GO:0016925 protein sumoylation; GO:0044267 cellular protein metabolic process; GO:0070647 protein modification by small protein conjugation or removal; GO:0044238 primary metabolic process; GO:0044237 cellular metabolic process; GO:0071704 organic substance metabolic process; GO:0018193 peptidyl-amino acid modification; GO:0018205 peptidyl-lysine modification; GO:0008152 metabolic process; GO:003…		GO:0005515 protein binding; GO:0005488 binding;	K12160	SUMO, SMT3; small ubiquitin-related modifier	sly03013 RNA transport - Solanum lycopersicum (tomato);	IPR029071; IPR000626; IPR033950; IPR022617;	Ubiquitin-related domain; Ubiquitin domain; Sumo domain; Rad60/SUMO-like domain;	O	KOG1769	Ubiquitin-like proteins
Solyc07g045050.3.1	"4-hydroxyphenylpyruvate dioxygenase (AHRD V3.3 *** K4CER3_SOLLC);Dbxref=InterPro:IPR005956;Ontology_term=GO:0003868,GO:0009072,GO:0016701,GO:0055114"	48.591	6.7465	5.7	3	3.1969	5.4	3	3.0741	7.7	4		0.938	0.946		0.938	0.983	1.020	0.505		cytoplasm	GO:0009072 aromatic amino acid family metabolic process; GO:0006725 cellular aromatic compound metabolic process; GO:0055114 oxidation-reduction process; GO:0044281 small molecule metabolic process; GO:0044763 single-organism cellular process; GO:1901360 organic cyclic compound metabolic process; GO:0006807 nitrogen compound metabolic process; GO:0044699 single-organism process; GO:0044238 primar…		GO:0016702 oxidoreductase activity, acting on single donors with incorporation of molecular oxygen, incorporation of two atoms of oxygen; GO:0003868 4-hydroxyphenylpyruvate dioxygenase activity; GO:0016701 oxidoreductase activity, acting on single donors with incorporation of molecular oxygen; GO:0003824 catalytic activity; GO:0051213 dioxygenase activity; GO:0016491 oxidoreductase activity;	K00457	HPD, hppD; 4-hydroxyphenylpyruvate dioxygenase [EC:1.13.11.27]	sly00130 Ubiquinone and other terpenoid-quinone biosynthesis - Solanum lycopersicum (tomato); sly00350 Tyrosine metabolism - Solanum lycopersicum (tomato); sly00360 Phenylalanine metabolism - Solanum lycopersicum (tomato); sly01100 Metabolic pathways - Solanum lycopersicum (tomato);	IPR029068; IPR004360;	Glyoxalase/Bleomycin resistance protein/Dihydroxybiphenyl dioxygenase; Glyoxalase/fosfomycin resistance/dioxygenase domain;	E	KOG0638	4-hydroxyphenylpyruvate dioxygenase
Solyc08g042080.3.1	"Multiple chloroplast division site 1, putative (AHRD V3.3 *** A0A061FEL2_THECC)"	38.254	7.4856	2.9	1	11.602	12.1	4	4.8858	7.1	2	0.867	0.875	0.969	0.844	0.883	0.754	0.915	0.203		chloroplast
Solyc03g005600.3.1	"S-adenosyl-L-methionine-dependent methyltransferases superfamily protein (AHRD V3.3 *** AT1G04430.3);Dbxref=InterPro:IPR004159,Pfam:PF03141;Ontology_term=GO:0008168"	70.618	20.355	20.2	10	11.744	23.7	13	2.3554	13.5	8	1.288	1.597	1.488	0.877	1.179	1.186	0.741	0.0611		cytoplasm			GO:0016741 transferase activity, transferring one-carbon groups; GO:0008168 methyltransferase activity; GO:0003824 catalytic activity; GO:0016740 transferase activity;				IPR029063;	S-adenosyl-L-methionine-dependent methyltransferase;
Solyc11g072460.2.1	"NEDD8-activating enzyme E1 regulatory subunit (AHRD V3.3 *** K4DAV3_SOLLC);Dbxref=InterPro:IPR000594,Pfam:PF00899;Ontology_term=GO:0008641"	59.701	20.779	3	1	32.497	11.2	4	18.986	7.3	3	1.026	1	1.043	1.108	1.079	1.056	1.057	0.041	*	cytoplasm	GO:0045116 protein neddylation; GO:0008152 metabolic process; GO:0032446 protein modification by small protein conjugation; GO:0044260 cellular macromolecule metabolic process; GO:0044267 cellular protein metabolic process; GO:0006464 cellular protein modification process; GO:0043170 macromolecule metabolic process; GO:0019538 protein metabolic process; GO:0070647 protein modification by small pr…		GO:0008641 small protein activating enzyme activity; GO:0019781 NEDD8 activating enzyme activity; GO:0016877 ligase activity, forming carbon-sulfur bonds; GO:0003824 catalytic activity; GO:0016874 ligase activity;	K04532	NAE1, APPBP1; amyloid beta precursor protein binding protein 1		IPR000594; IPR016040;	THIF-type NAD/FAD binding fold; NAD(P)-binding domain;	O	KOG2016	NEDD8-activating complex, APP-BP1/UBA5 component
Solyc06g064550.3.1	"Aspartokinase-homoserine dehydrogenase (AHRD V3.3 *** O63067_SOYBN);Dbxref=InterPro:IPR001341;Ontology_term=GO:0004072,GO:0008652"	100.72	69.849	12.5	9	50.132	12.7	10	19.722	8.2	7	0.787	0.779	0.839	0.427	0.514	0.454	0.580	0.000763	**	chloroplast	GO:0008652 cellular amino acid biosynthetic process; GO:0016053 organic acid biosynthetic process; GO:0044711 single-organism biosynthetic process; GO:0055114 oxidation-reduction process; GO:0044281 small molecule metabolic process; GO:0044763 single-organism cellular process; GO:0006807 nitrogen compound metabolic process; GO:0044699 single-organism process; GO:0009058 biosynthetic process; GO:0…		GO:0016597 amino acid binding; GO:1901265 nucleoside phosphate binding; GO:0043167 ion binding; GO:0043177 organic acid binding; GO:0004072 aspartate kinase activity; GO:0000166 nucleotide binding; GO:0048037 cofactor binding; GO:0016491 oxidoreductase activity; GO:1901363 heterocyclic compound binding; GO:0097159 organic cyclic compound binding; GO:0016774 phosphotransferase activity, carboxyl g…	K12524	thrA; bifunctional aspartokinase / homoserine dehydrogenase 1 [EC:2.7.2.4 1.1.1.3]	sly00260 Glycine, serine and threonine metabolism - Solanum lycopersicum (tomato); sly00261 Monobactam biosynthesis - Solanum lycopersicum (tomato); sly00270 Cysteine and methionine metabolism - Solanum lycopersicum (tomato); sly00300 Lysine biosynthesis - Solanum lycopersicum (tomato); sly01100 Metabolic pathways - Solanum lycopersicum (tomato); sly01110 Biosynthesis of secondary metabolites - S…	IPR001048; IPR001342; IPR016040; IPR002912; IPR027795; IPR001341; IPR005106;	Aspartate/glutamate/uridylate kinase; Homoserine dehydrogenase, catalytic; NAD(P)-binding domain; ACT domain; GATS-like ACT domain; Aspartate kinase domain; Aspartate/homoserine dehydrogenase, NAD-binding;	E	KOG0455	Homoserine dehydrogenase
Solyc01g100320.3.1	Disulfide-isomerase-like protein (AHRD V3.3 *** Q38JJ2_SOLTU)	39.454	192.33	36.8	14	322.08	40.9	14	223.35	39	14	1.063	1.088	1.064	1.073	1.048	1.087	0.998	0.873		chloroplast	GO:0050794 regulation of cellular process; GO:0042592 homeostatic process; GO:0065008 regulation of biological quality; GO:0050789 regulation of biological process; GO:0045454 cell redox homeostasis; GO:0044763 single-organism cellular process; GO:0019725 cellular homeostasis; GO:0044699 single-organism process; GO:0009987 cellular process; GO:0065007 biological regulation;	GO:0043226 organelle; GO:0043231 intracellular membrane-bounded organelle; GO:0043229 intracellular organelle; GO:0005783 endoplasmic reticulum; GO:0044464 cell part; GO:0005622 intracellular; GO:0005737 cytoplasm; GO:0012505 endomembrane system; GO:0044424 intracellular part; GO:0043227 membrane-bounded organelle; GO:0005623 cell; GO:0044444 cytoplasmic part;	GO:0016853 isomerase activity; GO:0003824 catalytic activity;	K09584	PDIA6, TXNDC7; protein disulfide-isomerase A6 [EC:5.3.4.1]	sly04141 Protein processing in endoplasmic reticulum - Solanum lycopersicum (tomato);	IPR005788; IPR013766; IPR012336; IPR011679;	Disulphide isomerase; Thioredoxin domain; Thioredoxin-like fold; Endoplasmic reticulum, protein ERp29, C-terminal;	O	KOG0191	Thioredoxin/protein disulfide isomerase
Solyc11g072090.2.1	Translation initiation factor eIF-2B subunit gamma (AHRD V3.3 *** A0A0B2SSR8_GLYSO)	49.448	N/A	N/A	N/A	3.2207	4.3	2	2.3735	3.5	2			1.064			1.004	0.944			chloroplast	GO:0009058 biosynthetic process; GO:0008152 metabolic process;		GO:0016779 nucleotidyltransferase activity; GO:0003824 catalytic activity; GO:0016740 transferase activity; GO:0016772 transferase activity, transferring phosphorus-containing groups;	K03241	EIF2B3; translation initiation factor eIF-2B subunit gamma	sly03013 RNA transport - Solanum lycopersicum (tomato);	IPR029044; IPR005835;	Nucleotide-diphospho-sugar transferases; Nucleotidyl transferase domain;	J	KOG1462	Translation initiation factor 2B, gamma subunit (eIF-2Bgamma/GCD1)
Solyc09g065755.1.1	"Histone H2A (AHRD V3.3 *** A0A0V0HFX8_SOLCH);Dbxref=InterPro:IPR002119,Pfam:PF00125;Ontology_term=GO:0000786,GO:0003677,GO:0005634"	14.609	39.937	31.7	4	21.292	21.6	3	11.409	20.1	3	1.165	1.059	1.197	0.979	0.918	1.025	0.854	0.0326	*	nucleus		GO:0043229 intracellular organelle; GO:0043232 intracellular non-membrane-bounded organelle; GO:0044446 intracellular organelle part; GO:0032991 macromolecular complex; GO:0044424 intracellular part; GO:0005623 cell; GO:0044422 organelle part; GO:0044427 chromosomal part; GO:0000786 nucleosome; GO:0043228 non-membrane-bounded organelle; GO:0043231 intracellular membrane-bounded organelle; GO:0043…	GO:0097159 organic cyclic compound binding; GO:1901363 heterocyclic compound binding; GO:0003677 DNA binding; GO:0046982 protein heterodimerization activity; GO:0005488 binding; GO:0046983 protein dimerization activity; GO:0003676 nucleic acid binding; GO:0005515 protein binding;	K11251	H2A; histone H2A		IPR009072; IPR032454; IPR007125;	Histone-fold; Histone H2A, C-terminal domain; Histone H2A/H2B/H3;	B	KOG1757	Histone 2A
Solyc07g063510.3.1	"organic solute transporter ostalpha protein (DUF300) (AHRD V3.3 *-* AT4G21570.1);Dbxref=InterPro:IPR000277,Pfam:PF06838;Ontology_term=GO:0030170"	81.77	45.48	7.8	4	24.716	8.5	5	58.535	9.7	7	0.89	0.749	0.959	0.951	0.838	1.021	1.082	0.437		plasma membrane			GO:0003824 catalytic activity;				IPR015424; IPR015421;	Pyridoxal phosphate-dependent transferase; Pyridoxal phosphate-dependent transferase, major region, subdomain 1;
Solyc10g006530.3.1	"Photosynthetic NDH subcomplex L 3 (AHRD V3.3 *** A0A0F7CYJ0_9ROSI);Dbxref=InterPro:IPR008797,Pfam:PF05757;Ontology_term=GO:0005509,GO:0009523,GO:0009654,GO:0015979,GO:0019898"	24.565	75.981	20.8	4	45.393	30.1	5	52.283	20.8	4	0.863	0.857	0.829	0.974	0.907	0.998	1.129	0.0179	*	extracellular	GO:0008152 metabolic process; GO:0044237 cellular metabolic process; GO:0009987 cellular process; GO:0015979 photosynthesis;	GO:0016020 membrane; GO:0009523 photosystem II; GO:0019898 extrinsic component of membrane; GO:0098796 membrane protein complex; GO:0009654 photosystem II oxygen evolving complex; GO:0042651 thylakoid membrane; GO:0032991 macromolecular complex; GO:0044424 intracellular part; GO:0005623 cell; GO:0034357 photosynthetic membrane; GO:0009521 photosystem; GO:1902494 catalytic complex; GO:0044425 memb…	GO:0043169 cation binding; GO:0046872 metal ion binding; GO:0005509 calcium ion binding; GO:0005488 binding; GO:0043167 ion binding;	K08901	psbQ; photosystem II oxygen-evolving enhancer protein 3	sly00195 Photosynthesis - Solanum lycopersicum (tomato); sly01100 Metabolic pathways - Solanum lycopersicum (tomato);	IPR023222;	PsbQ-like domain;
Solyc10g084690.2.1	ADP-ribosylation factor GTPase-activating protein (AHRD V3.3 *** A0A0K9Q1P3_ZOSMR)	49.387	6.5915	6.1	3	10.096	10	4	2.1393	8.5	4	0.96		1.04	0.962		0.862	0.912	0.305		nucleus			GO:0098772 molecular function regulator; GO:0030234 enzyme regulator activity; GO:0008047 enzyme activator activity; GO:0060589 nucleoside-triphosphatase regulator activity; GO:0005096 GTPase activator activity; GO:0030695 GTPase regulator activity;	K12492	ARFGAP1; ADP-ribosylation factor GTPase-activating protein 1	sly04144 Endocytosis - Solanum lycopersicum (tomato);			TUZ	KOG0704	ADP-ribosylation factor GTPase activator
Solyc09g091740.3.1	"60S ribosomal protein L13a-like protein (AHRD V3.3 *** Q3HRW1_SOLTU);Dbxref=InterPro:IPR005755;Ontology_term=GO:0003735,GO:0006412,GO:0015934"	23.531	14.489	33	7	55.464	35.9	8	8.0459	32	7	1.011	0.862	1.14	0.973	1.167	0.973	1.033	0.744		chloroplast	GO:0006518 peptide metabolic process; GO:0043043 peptide biosynthetic process; GO:0044267 cellular protein metabolic process; GO:0006807 nitrogen compound metabolic process; GO:0009058 biosynthetic process; GO:0043603 cellular amide metabolic process; GO:0044238 primary metabolic process; GO:1901566 organonitrogen compound biosynthetic process; GO:1901576 organic substance biosynthetic process; G…	GO:0005840 ribosome; GO:0043229 intracellular organelle; GO:0043232 intracellular non-membrane-bounded organelle; GO:0044446 intracellular organelle part; GO:0005737 cytoplasm; GO:0032991 macromolecular complex; GO:0044424 intracellular part; GO:0005623 cell; GO:0044422 organelle part; GO:0043228 non-membrane-bounded organelle; GO:0043226 organelle; GO:0015934 large ribosomal subunit; GO:0044391 …	GO:0003735 structural constituent of ribosome; GO:0005198 structural molecule activity;	K02872	RP-L13Ae, RPL13A; large subunit ribosomal protein L13Ae	sly03010 Ribosome - Solanum lycopersicum (tomato);			J	KOG3204	60S ribosomal protein L13a
Solyc02g077860.1.1	LOW QUALITY:Ribulose bisphosphate carboxylase large chain (AHRD V3.3 *-* RBL_PERAE)	14.069	205.15	13.2	2	216.1	13.2	2	201.44	13.2	2	0.986	0.946	0.971	0.896	0.903	0.903	0.931	0.00442	**	extracellular	GO:0006518 peptide metabolic process; GO:0043043 peptide biosynthetic process; GO:0044267 cellular protein metabolic process; GO:0006807 nitrogen compound metabolic process; GO:0009058 biosynthetic process; GO:0043603 cellular amide metabolic process; GO:0044238 primary metabolic process; GO:1901566 organonitrogen compound biosynthetic process; GO:1901576 organic substance biosynthetic process; G…	GO:0005840 ribosome; GO:0043226 organelle; GO:0043229 intracellular organelle; GO:0043232 intracellular non-membrane-bounded organelle; GO:0044464 cell part; GO:0005622 intracellular; GO:0005737 cytoplasm; GO:0032991 macromolecular complex; GO:0044424 intracellular part; GO:1990904 ribonucleoprotein complex; GO:0005623 cell; GO:0030529 intracellular ribonucleoprotein complex; GO:0044444 cytoplasm…	GO:0000287 magnesium ion binding; GO:0005488 binding; GO:0043167 ion binding; GO:0046872 metal ion binding; GO:0043169 cation binding; GO:0005198 structural molecule activity; GO:0003735 structural constituent of ribosome;	K01601	rbcL; ribulose-bisphosphate carboxylase large chain [EC:4.1.1.39]	sly00630 Glyoxylate and dicarboxylate metabolism - Solanum lycopersicum (tomato); sly00710 Carbon fixation in photosynthetic organisms - Solanum lycopersicum (tomato); sly01100 Metabolic pathways - Solanum lycopersicum (tomato); sly01200 Carbon metabolism - Solanum lycopersicum (tomato);	IPR008991; IPR000685; IPR022669; IPR014722;	Translation protein SH3-like domain; Ribulose bisphosphate carboxylase, large subunit, C-terminal; Ribosomal protein L2, C-terminal; Ribosomal protein L2 domain 2;
Solyc02g064670.1.1	"60S ribosomal protein L26-1 (AHRD V3.3 *** RL261_ARATH);Dbxref=InterPro:IPR005756,Pfam:PF16906;Ontology_term=GO:0003735,GO:0006412,GO:0015934"	16.777	18.561	25.3	4	44.604	25.3	4	9.338	25.3	4	1.107	1.128	1.17	0.871	0.914	0.807	0.761	0.00232	**	cytoplasm	GO:0006518 peptide metabolic process; GO:0043043 peptide biosynthetic process; GO:0044267 cellular protein metabolic process; GO:0006807 nitrogen compound metabolic process; GO:0009058 biosynthetic process; GO:0043603 cellular amide metabolic process; GO:0044238 primary metabolic process; GO:1901566 organonitrogen compound biosynthetic process; GO:1901576 organic substance biosynthetic process; G…	GO:0005840 ribosome; GO:0043229 intracellular organelle; GO:0043232 intracellular non-membrane-bounded organelle; GO:0044446 intracellular organelle part; GO:0005737 cytoplasm; GO:0032991 macromolecular complex; GO:0044424 intracellular part; GO:0005623 cell; GO:0044422 organelle part; GO:0043228 non-membrane-bounded organelle; GO:0043226 organelle; GO:0015934 large ribosomal subunit; GO:0044391 …	GO:0003735 structural constituent of ribosome; GO:0005198 structural molecule activity;	K02898	RP-L26e, RPL26; large subunit ribosomal protein L26e	sly03010 Ribosome - Solanum lycopersicum (tomato);	IPR008991; IPR014722; IPR005824;	Translation protein SH3-like domain; Ribosomal protein L2 domain 2; KOW;	J	KOG3401	60S ribosomal protein L26
Solyc02g070580.1.1	"sterol 22-desaturase;Dbxref=InterPro:IPR001128,Pfam:PF00067;Ontology_term=GO:0005506,GO:0016705,GO:0020037,GO:0055114"	57.616	12.984	4.2	2	5.0848	2	1	3.6892	4.2	2			1.155			1.025	0.887			chloroplast	GO:0044699 single-organism process; GO:0008152 metabolic process; GO:0055114 oxidation-reduction process; GO:0044710 single-organism metabolic process;		GO:0097159 organic cyclic compound binding; GO:1901363 heterocyclic compound binding; GO:0020037 heme binding; GO:0005506 iron ion binding; GO:0046914 transition metal ion binding; GO:0003824 catalytic activity; GO:0005488 binding; GO:0043167 ion binding; GO:0043169 cation binding; GO:0046872 metal ion binding; GO:0016705 oxidoreductase activity, acting on paired donors, with incorporation or red…	K09832	CYP710A; sterol 22-desaturase [EC:1.14.19.41]	sly00100 Steroid biosynthesis - Solanum lycopersicum (tomato); sly01100 Metabolic pathways - Solanum lycopersicum (tomato); sly01110 Biosynthesis of secondary metabolites - Solanum lycopersicum (tomato);			QI	KOG0157	Cytochrome P450 CYP4/CYP19/CYP26 subfamilies
Solyc12g055940.2.1	Pentatricopeptide repeat (PPR) superfamily protein (AHRD V3.3 *** AT1G64430.2)	87.429	52.782	4.4	3	13.233	3.2	2	3.3947	1.9	1	0.754	0.738	1.377	0.867	0.718	1.278	0.998	0.965		nucleus
Solyc05g017893.1.1	THO complex subunit 2 (AHRD V3.3 *** A0A0B2QJL2_GLYSO)	197.24	19.152	1.8	2	29.669	2.6	3	17.122	3.5	4			1.092			0.989	0.906			chloroplast				K12879	THOC2; THO complex subunit 2	sly03013 RNA transport - Solanum lycopersicum (tomato); sly03040 Spliceosome - Solanum lycopersicum (tomato);	IPR021418; IPR032302; IPR021726;	THO complex, subunitTHOC2, C-terminal; THO complex subunit 2, N-terminal domain; THO complex, subunitTHOC2, N-terminal;	K	KOG1874	KEKE-like motif-containing transcription regulator (Rlr1)/suppressor of sin4
Solyc01g094200.3.1	Malic enzyme (AHRD V3.3 *** K4AZG1_SOLLC)	69.186	188.47	23.8	12	153.91	25.7	13	87.547	27.9	14	0.987	0.94	1.042	1.139	1.176	1.092	1.148	0.0197	*	mitochondria	GO:0043648 dicarboxylic acid metabolic process; GO:0008152 metabolic process; GO:0055114 oxidation-reduction process; GO:0044710 single-organism metabolic process; GO:0006108 malate metabolic process; GO:0044281 small molecule metabolic process; GO:0019752 carboxylic acid metabolic process; GO:0044763 single-organism cellular process; GO:0044699 single-organism process; GO:0006082 organic acid me…		GO:0004471 malate dehydrogenase (decarboxylating) (NAD+) activity; GO:1901265 nucleoside phosphate binding; GO:0000166 nucleotide binding; GO:0048037 cofactor binding; GO:0016491 oxidoreductase activity; GO:0016614 oxidoreductase activity, acting on CH-OH group of donors; GO:1901363 heterocyclic compound binding; GO:0097159 organic cyclic compound binding; GO:0016616 oxidoreductase activity, acti…	K00028	E1.1.1.39; malate dehydrogenase (decarboxylating) [EC:1.1.1.39]	sly00620 Pyruvate metabolism - Solanum lycopersicum (tomato); sly00710 Carbon fixation in photosynthetic organisms - Solanum lycopersicum (tomato); sly01100 Metabolic pathways - Solanum lycopersicum (tomato); sly01200 Carbon metabolism - Solanum lycopersicum (tomato);	IPR012302; IPR012301; IPR016040;	Malic enzyme, NAD-binding; Malic enzyme, N-terminal domain; NAD(P)-binding domain;	C	KOG1257	NADP+-dependent malic enzyme
Solyc12g014310.2.1	pathogenesis-related family protein (AHRD V3.3 *** AT1G78780.5)	26.845	12.101	6.8	1	N/A	N/A	N/A	16.971	11.1	2			0.823			1.032	1.254			nucleus							IPR032710;	NTF2-like domain;
Solyc05g052780.3.1	"Pollen-specific protein SF3, putative (AHRD V3.3 *** B9SWP2_RICCO)"	28.382	33.743	16	5	10.28	10.5	3	8.9612	13.7	4	1.143	1.168	1.208	0.995	0.995	0.99	0.847	0.00936	**	chloroplast			GO:0043169 cation binding; GO:0046872 metal ion binding; GO:0008270 zinc ion binding; GO:0046914 transition metal ion binding; GO:0005488 binding; GO:0043167 ion binding;	K09377	CSRP; cysteine and glycine-rich protein		IPR001781;	Zinc finger, LIM-type;	TZ	KOG1700	Regulatory protein MLP and related LIM proteins
Solyc12g056800.2.1	Oxidoreductase family protein (AHRD V3.3 *** A0A061FK19_THECC)	39.653	52.412	18.6	5	75.1	18.9	6	28.434	19.4	7	1.029	0.961	0.947	1.014	1.019	0.981	1.026	0.403		cytoplasm			GO:0003824 catalytic activity; GO:0016491 oxidoreductase activity;				IPR000683; IPR016040;	Oxidoreductase, N-terminal; NAD(P)-binding domain;	GQ	KOG2741	Dimeric dihydrodiol dehydrogenase
Solyc03g025950.3.1	Membrane steroid-binding protein (AHRD V3.3 *** G5DXK7_SILLA)	26.027	51.023	13.8	2	N/A	N/A	N/A	N/A	N/A	N/A		1.049			1.142		1.089			chloroplast				K17278	PGRMC1_2; membrane-associated progesterone receptor component		IPR001199;	Cytochrome b5-like heme/steroid binding domain;	R	KOG1110	Putative steroid membrane receptor Hpr6.6/25-Dx
Solyc01g111600.3.1	Heavy metal transport/detoxification superfamily protein (AHRD V3.3 *** AT4G35060.1)	17.303	20.885	19.6	3	27.635	14.4	2	11.03	14.4	2	1.102	1.124	1.203	0.966	0.937	0.994	0.845	0.00596	**	chloroplast	GO:0006810 transport; GO:0051179 localization; GO:0006812 cation transport; GO:0030001 metal ion transport; GO:0006811 ion transport; GO:0051234 establishment of localization;		GO:0046872 metal ion binding; GO:0043169 cation binding; GO:0005488 binding; GO:0043167 ion binding;				IPR006121;	Heavy metal-associated domain, HMA;	P	KOG1603	Copper chaperone
Solyc04g049130.3.1	Iron-sulfur cluster biosynthesis family protein (AHRD V3.3 *** A0A097PNI2_SOLLC)	45.94	34.029	12.5	5	7.1932	6.1	3	23.508	11.3	4	0.995	1.011	1.014	0.888	1.027	1.087	0.994	0.889		plasma membrane									CU	KOG1119	Mitochondrial Fe-S cluster biosynthesis protein ISA2 (contains a HesB-like domain)
Solyc05g013990.3.1	"T-complex protein 1 (AHRD V3.3 *** B9HTF6_POPTR);Dbxref=InterPro:IPR002423,Pfam:PF00118;Ontology_term=GO:0005524"	59.167	99.532	24.7	12	82.09	25	13	69.437	21.9	11	1.047	1.102	1.051	0.989	1.022	1.011	0.944	0.0404	*	cytoplasm	GO:0006457 protein folding; GO:0009987 cellular process;		GO:0005524 ATP binding; GO:1901265 nucleoside phosphate binding; GO:0001882 nucleoside binding; GO:0043167 ion binding; GO:0005515 protein binding; GO:0000166 nucleotide binding; GO:0097159 organic cyclic compound binding; GO:1901363 heterocyclic compound binding; GO:0032549 ribonucleoside binding; GO:0097367 carbohydrate derivative binding; GO:0032553 ribonucleotide binding; GO:0005488 binding; …	K09497	CCT5; T-complex protein 1 subunit epsilon		IPR027410; IPR027409; IPR027413;	TCP-1-like chaperonin intermediate domain; GroEL-like apical domain; GroEL-like equatorial domain;	O	KOG0357	Chaperonin complex component, TCP-1 epsilon subunit (CCT5)
Solyc00g016915.1.1	ABC transporter C family member 5 (AHRD V3.3 --* AB5C_ARATH)	20.708	-2	8.9	1	-2	8.9	1	-2	8.9	1	1.013	1.293	1.014	1.049	1.172	0.865	0.930	0.571		nucleus				K00939	adk, AK; adenylate kinase [EC:2.7.4.3]	sly00230 Purine metabolism - Solanum lycopersicum (tomato); sly00730 Thiamine metabolism - Solanum lycopersicum (tomato); sly01100 Metabolic pathways - Solanum lycopersicum (tomato); sly01110 Biosynthesis of secondary metabolites - Solanum lycopersicum (tomato);
Solyc10g054910.1.1	"Peptidyl-prolyl cis-trans isomerase (AHRD V3.3 *** K4D184_SOLLC);Dbxref=InterPro:IPR002130,Pfam:PF00160;Ontology_term=GO:0000413,GO:0003755,GO:0006457"	17.873	6.0996	16.9	3	2.0007	16.9	3	7.2105	30.2	5	0.936	0.916	0.965	0.917	0.91	0.901	0.968	0.116		chloroplast	GO:0044267 cellular protein metabolic process; GO:0044238 primary metabolic process; GO:0018208 peptidyl-proline modification; GO:0000413 protein peptidyl-prolyl isomerization; GO:0044237 cellular metabolic process; GO:0071704 organic substance metabolic process; GO:0006457 protein folding; GO:0018193 peptidyl-amino acid modification; GO:0008152 metabolic process; GO:0044260 cellular macromolecul…		GO:0003755 peptidyl-prolyl cis-trans isomerase activity; GO:0016853 isomerase activity; GO:0003824 catalytic activity; GO:0016859 cis-trans isomerase activity;	K01802	E5.2.1.8; peptidylprolyl isomerase [EC:5.2.1.8]		IPR002130; IPR029000;	Cyclophilin-type peptidyl-prolyl cis-trans isomerase domain; Cyclophilin-like domain;	O	KOG0865	Cyclophilin type peptidyl-prolyl cis-trans isomerase
Solyc07g041150.3.1	"Myosin (AHRD V3.3 *-* W6A1M7_MAIZE);Dbxref=InterPro:IPR001609,Pfam:PF00063;Ontology_term=GO:0003774,GO:0005524,GO:0016459"	81.488	54.198	9.3	5	36.637	10.4	5	31.04	11.2	6	1.123	1.021	0.997	0.984	1.06	0.964	0.958	0.409		nucleus		GO:0043229 intracellular organelle; GO:0043232 intracellular non-membrane-bounded organelle; GO:0044430 cytoskeletal part; GO:0044446 intracellular organelle part; GO:0032991 macromolecular complex; GO:0044424 intracellular part; GO:0005623 cell; GO:0015629 actin cytoskeleton; GO:0044422 organelle part; GO:0043228 non-membrane-bounded organelle; GO:0043226 organelle; GO:0005856 cytoskeleton; GO:0…	GO:0005524 ATP binding; GO:0003774 motor activity; GO:1901265 nucleoside phosphate binding; GO:0001882 nucleoside binding; GO:0043167 ion binding; GO:0016817 hydrolase activity, acting on acid anhydrides; GO:0016787 hydrolase activity; GO:0000166 nucleotide binding; GO:0017111 nucleoside-triphosphatase activity; GO:0097159 organic cyclic compound binding; GO:1901363 heterocyclic compound binding;…	K10357	MYO5; myosin V		IPR004009; IPR027417; IPR001609;	Myosin, N-terminal, SH3-like; P-loop containing nucleoside triphosphate hydrolase; Myosin head, motor domain;	Z	KOG0160	Myosin class V heavy chain
Solyc01g095580.3.1	"Auxin-responsive GH3 family protein (AHRD V3.3 *** AT2G46370.4);Dbxref=InterPro:IPR031110,Pfam:PF03321;Ontology_term=GO:0009611,GO:0009694,GO:0009864,GO:0080123"	64.242	6.9162	2.4	1	20.325	2.4	1	N/A	N/A	N/A	0.921			0.759			0.824			cytoplasm				K14506	JAR1; jasmonic acid-amino synthetase	sly04075 Plant hormone signal transduction - Solanum lycopersicum (tomato);
Solyc06g083350.3.1	Forkhead-associated (FHA) domain-containing protein (AHRD V3.3 *** A0A103Y779_CYNCS)	37.954	N/A	N/A	N/A	1.9052	5.8	1	N/A	N/A	N/A	1.346			1.039			0.772			nucleus			GO:0005515 protein binding; GO:0005488 binding;				IPR008984; IPR000253;	SMAD/FHA domain; Forkhead-associated (FHA) domain;	K	KOG2294	Transcription factor of the Forkhead/HNF3 family
Solyc03g058190.3.1	elongation factor family protein (AHRD V3.3 *** AT5G13650.2);Dbxref=InterPro:IPR006298;Ontology_term=GO:0005525	74.265	232.33	26.2	15	161.13	30.2	17	112.59	25	14	1.06	1.03	1.092	0.592	0.661	0.614	0.587	0.000124	**	cytoplasm			GO:1901265 nucleoside phosphate binding; GO:0001882 nucleoside binding; GO:0043167 ion binding; GO:0016817 hydrolase activity, acting on acid anhydrides; GO:0016787 hydrolase activity; GO:0000166 nucleotide binding; GO:0017111 nucleoside-triphosphatase activity; GO:0097159 organic cyclic compound binding; GO:1901363 heterocyclic compound binding; GO:0032549 ribonucleoside binding; GO:0097367 carb…	K06207	typA, bipA; GTP-binding protein		IPR005225; IPR000640; IPR004161; IPR027417; IPR000795; IPR009022; IPR009000;	Small GTP-binding protein domain; Translation elongation factor EFG, V domain; Translation elongation factor EFTu-like, domain 2; P-loop containing nucleoside triphosphate hydrolase; Transcription factor, GTP-binding domain; Elongation factor G, III-V domain; Translation protein, beta-barrel domain;	J	KOG0462	Elongation factor-type GTP-binding protein
Solyc06g061130.3.1	Gag-Pol polyprotein/retrotransposon (AHRD V3.3 *** AT2G38695.1)	25.522	25.203	9.6	1	49.517	9.6	1	22.084	9.6	1	0.725	0.71		0.773	0.739		1.054	0.171		chloroplast
Solyc01g103950.3.1	"Thiamine biosynthesis bifunctional ThiED (AHRD V3.3 *-* A0A0B0PE51_GOSAR);Dbxref=InterPro:IPR004399;Ontology_term=GO:0008972,GO:0009228"	71.811	34.129	7.3	5	19.861	10.8	7	18.438	10.8	7	0.903	0.884	0.843	0.817	0.798	0.873	0.946	0.173		chloroplast	GO:0009110 vitamin biosynthetic process; GO:0006725 cellular aromatic compound metabolic process; GO:0044699 single-organism process; GO:0009058 biosynthetic process; GO:0042724 thiamine-containing compound biosynthetic process; GO:1901566 organonitrogen compound biosynthetic process; GO:0006772 thiamine metabolic process; GO:0044237 cellular metabolic process; GO:0044272 sulfur compound biosynth…		GO:0004789 thiamine-phosphate diphosphorylase activity; GO:0016301 kinase activity; GO:0003824 catalytic activity; GO:0016765 transferase activity, transferring alkyl or aryl (other than methyl) groups; GO:0008972 phosphomethylpyrimidine kinase activity; GO:0016740 transferase activity; GO:0016776 phosphotransferase activity, phosphate group as acceptor; GO:0016772 transferase activity, transferr…	K14153	thiDE; hydroxymethylpyrimidine kinase / phosphomethylpyrimidine kinase / thiamine-phosphate diphosphorylase [EC:2.7.1.49 2.7.4.7 2.5.1.3]	sly00730 Thiamine metabolism - Solanum lycopersicum (tomato); sly01100 Metabolic pathways - Solanum lycopersicum (tomato);	IPR022998; IPR004399; IPR013785; IPR013749; IPR029056;	Thiamin phosphate synthase superfamily; Hydroxymethylpyrimidine kinase/phosphomethylpyrimidine kinase; Aldolase-type TIM barrel; Pyridoxamine kinase/Phosphomethylpyrimidine kinase; Ribokinase-like;	HK	KOG2598	Phosphomethylpyrimidine kinase
Solyc02g094330.3.1	"Pollen Ole e 1 allergen/extensin (AHRD V3.3 *-* A0A103XVX8_CYNCS),Pfam:PF01190"	18.197	38.647	25	3	45.913	31.5	4	79.622	25	3	1.232	1.162	1.294	1.056	1.159	1.141	0.910	0.0903		chloroplast
Solyc06g019170.3.1	"Delta-1-pyrroline-5-carboxylate synthetase (AHRD V3.3 *** G3M3X3_SOLTO);Dbxref=InterPro:IPR000965;Ontology_term=GO:0004350,GO:0006561,GO:0055114"	77.478	62.147	18.5	12	62.545	19.9	13	49.718	21.1	15	0.592	0.668	0.616	0.811	0.852	0.879	1.355	0.00202	**	endoplasmic reticulum	GO:0016053 organic acid biosynthetic process; GO:0044699 single-organism process; GO:0009058 biosynthetic process; GO:1901566 organonitrogen compound biosynthetic process; GO:0044237 cellular metabolic process; GO:0009084 glutamine family amino acid biosynthetic process; GO:0071704 organic substance metabolic process; GO:0008152 metabolic process; GO:0006520 cellular amino acid metabolic process;…	GO:0044424 intracellular part; GO:0005623 cell; GO:0044464 cell part; GO:0005622 intracellular; GO:0005737 cytoplasm;	GO:0016774 phosphotransferase activity, carboxyl group as acceptor; GO:0016620 oxidoreductase activity, acting on the aldehyde or oxo group of donors, NAD or NADP as acceptor; GO:0016301 kinase activity; GO:0004350 glutamate-5-semialdehyde dehydrogenase activity; GO:0003824 catalytic activity; GO:0016903 oxidoreductase activity, acting on the aldehyde or oxo group of donors; GO:0019202 amino acid…	K12657	ALDH18A1, P5CS; delta-1-pyrroline-5-carboxylate synthetase [EC:2.7.2.11 1.2.1.41]	sly00330 Arginine and proline metabolism - Solanum lycopersicum (tomato); sly01100 Metabolic pathways - Solanum lycopersicum (tomato); sly01110 Biosynthesis of secondary metabolites - Solanum lycopersicum (tomato); sly01230 Biosynthesis of amino acids - Solanum lycopersicum (tomato);	IPR016161; IPR000965; IPR015590; IPR001048; IPR016162; IPR016163;	Aldehyde/histidinol dehydrogenase; GPR domain; Aldehyde dehydrogenase domain; Aspartate/glutamate/uridylate kinase; Aldehyde dehydrogenase N-terminal domain; Aldehyde dehydrogenase, C-terminal;	E	KOG1154	Gamma-glutamyl kinase
Solyc12g009980.2.1	UPF0133 protein (AHRD V3.3 *** A0A0B2RBJ9_GLYSO)	20.001	153.82	55.4	8	164.81	60.9	10	44.007	35.3	6	0.91	0.951	0.958	1.107	1.092	1.019	1.142	0.012	*	chloroplast
Solyc02g069450.3.1	"Photosystem I reaction center subunit III (AHRD V3.3 *** I3SN70_MEDTR);Dbxref=InterPro:IPR003666,Pfam:PF02507;Ontology_term=GO:0009522,GO:0009538,GO:0015979"	25.018	30.661	37.3	8	243.31	37.3	8	255.83	32.9	6	0.482	0.51	0.464	0.475	0.545	0.591	1.106	0.231		chloroplast	GO:0008152 metabolic process; GO:0044237 cellular metabolic process; GO:0009987 cellular process; GO:0015979 photosynthesis;	GO:0016020 membrane; GO:0098796 membrane protein complex; GO:0032991 macromolecular complex; GO:0044424 intracellular part; GO:0005623 cell; GO:0034357 photosynthetic membrane; GO:0009521 photosystem; GO:0009538 photosystem I reaction center; GO:0044464 cell part; GO:0005622 intracellular; GO:0044425 membrane part; GO:0009579 thylakoid; GO:0043234 protein complex; GO:0044436 thylakoid part; GO:00…		K02694	psaF; photosystem I subunit III	sly00195 Photosynthesis - Solanum lycopersicum (tomato); sly01100 Metabolic pathways - Solanum lycopersicum (tomato);
Solyc11g006550.2.1	urate oxidase	69.553	30.839	6.7	4	7.6963	4.9	3	23.608	9.9	5	1.132	1.309	0.983	1.284	1.39	1.148	1.116	0.317		cytoplasm	GO:0044699 single-organism process; GO:0008152 metabolic process; GO:0055114 oxidation-reduction process; GO:0044710 single-organism metabolic process;		GO:0003824 catalytic activity; GO:0016491 oxidoreductase activity;	K22745			IPR016040; IPR023753;	NAD(P)-binding domain; FAD/NAD(P)-binding domain;	Q	KOG1599	Uricase (urate oxidase)
Solyc01g111140.3.1	Protein XAP5 CIRCADIAN TIMEKEEPER (AHRD V3.3 *** XCT_ORYSJ);Dbxref=InterPro:IPR007005;Ontology_term=GO:0005634	60.701	198.7	12.1	5	72.344	14.8	5	170.01	15.1	6	0.894	0.974	0.936	0.905	0.992	1.03	1.044	0.409		cytoplasm		GO:0016020 membrane; GO:0043229 intracellular organelle; GO:0005783 endoplasmic reticulum; GO:0042175 nuclear outer membrane-endoplasmic reticulum membrane network; GO:0005737 cytoplasm; GO:0044446 intracellular organelle part; GO:0012505 endomembrane system; GO:0044424 intracellular part; GO:0005623 cell; GO:0044422 organelle part; GO:0043231 intracellular membrane-bounded organelle; GO:0043226 …		K13249	SSR1; translocon-associated protein subunit alpha	sly04141 Protein processing in endoplasmic reticulum - Solanum lycopersicum (tomato);			S	KOG2894	Uncharacterized conserved protein XAP-5
Solyc01g007920.2.1	"Isochorismatase hydrolase family protein (AHRD V3.3 *** G7IBE1_MEDTR);Dbxref=InterPro:IPR000868,Pfam:PF00857;Ontology_term=GO:0003824,GO:0008152"	23.268	52.893	37.7	6	26.878	27	4	21.061	18.1	3	0.96	0.851	0.812	0.854	0.953	0.886	1.027	0.664		nucleus	GO:0008152 metabolic process;		GO:0003824 catalytic activity;				IPR000868;	Isochorismatase-like;
Solyc12g049410.2.1	"nuclear pore complex protein (AHRD V3.3 *** AT3G14120.2);Dbxref=InterPro:IPR007252,Pfam:PF04121;Ontology_term=GO:0005643,GO:0006810"	121.75	6.5435	1.1	1	1.9989	1.1	1	2.5446	1.8	2	1.211	1.195		1.127	1.305		1.011	0.923		nucleus	GO:0006810 transport; GO:0051179 localization; GO:0051234 establishment of localization;	GO:0043229 intracellular organelle; GO:0005643 nuclear pore; GO:0005635 nuclear envelope; GO:0044446 intracellular organelle part; GO:0031967 organelle envelope; GO:0012505 endomembrane system; GO:0032991 macromolecular complex; GO:0044424 intracellular part; GO:0005623 cell; GO:0044422 organelle part; GO:0043226 organelle; GO:0043231 intracellular membrane-bounded organelle; GO:0005634 nucleus; …		K14301	NUP107, NUP84; nuclear pore complex protein Nup107	sly03013 RNA transport - Solanum lycopersicum (tomato);			YU	KOG1964	Nuclear pore complex, rNup107 component (sc Nup84)
Solyc04g009420.3.1	"PsbP domain protein (AHRD V3.3 *** G7JC63_MEDTR);Dbxref=InterPro:IPR002683,Pfam:PF01789;Ontology_term=GO:0005509,GO:0009523,GO:0009654,GO:0015979,GO:0019898"	26.549	25.237	13.9	2	7.1521	11.1	2	25.152	23.4	4	0.908	0.912	0.994	1.072	1.022	1.015	1.105	0.0424	*	chloroplast	GO:0008152 metabolic process; GO:0044237 cellular metabolic process; GO:0009987 cellular process; GO:0015979 photosynthesis;	GO:0016020 membrane; GO:0009523 photosystem II; GO:0019898 extrinsic component of membrane; GO:0098796 membrane protein complex; GO:0009654 photosystem II oxygen evolving complex; GO:0042651 thylakoid membrane; GO:0032991 macromolecular complex; GO:0044424 intracellular part; GO:0005623 cell; GO:0034357 photosynthetic membrane; GO:0009521 photosystem; GO:1902494 catalytic complex; GO:0044425 memb…	GO:0043169 cation binding; GO:0046872 metal ion binding; GO:0005509 calcium ion binding; GO:0005488 binding; GO:0043167 ion binding;				IPR016123;	Mog1/PsbP, alpha/beta/alpha sandwich;
Solyc05g050970.3.1	Transketolase (AHRD V3.3 *** AT2G45290.2);Dbxref=InterPro:IPR005478;Ontology_term=GO:0004802	80.322	211.47	31	21	137.82	33.8	23	131.27	32.2	22	1.136	1.19	1.104	1.181	1.169	1.147	1.020	0.447		mitochondria	GO:0008152 metabolic process;		GO:0016740 transferase activity; GO:0003824 catalytic activity; GO:0004802 transketolase activity; GO:0016744 transferase activity, transferring aldehyde or ketonic groups;	K00615	E2.2.1.1, tktA, tktB; transketolase [EC:2.2.1.1]	sly00030 Pentose phosphate pathway - Solanum lycopersicum (tomato); sly00710 Carbon fixation in photosynthetic organisms - Solanum lycopersicum (tomato); sly01100 Metabolic pathways - Solanum lycopersicum (tomato); sly01110 Biosynthesis of secondary metabolites - Solanum lycopersicum (tomato); sly01200 Carbon metabolism - Solanum lycopersicum (tomato); sly01230 Biosynthesis of amino acids - Solan…	IPR005474; IPR009014; IPR033248; IPR005475; IPR029061;	Transketolase, N-terminal; Transketolase C-terminal/Pyruvate-ferredoxin oxidoreductase domain II; Transketolase, C-terminal domain; Transketolase-like, pyrimidine-binding domain; Thiamin diphosphate-binding fold;	G	KOG0523	Transketolase
Solyc04g080610.3.1	ornithine carbamoyltransferase;Dbxref=InterPro:IPR002292;Ontology_term=GO:0016743	41.289	24.45	20.9	7	29.281	23.8	8	41.797	20.9	7	0.953	0.782	0.784	0.921	0.95	0.764	1.046	0.66		chloroplast	GO:0044281 small molecule metabolic process; GO:0044763 single-organism cellular process; GO:0006807 nitrogen compound metabolic process; GO:0044699 single-organism process; GO:1901605 alpha-amino acid metabolic process; GO:0044238 primary metabolic process; GO:0044237 cellular metabolic process; GO:0006591 ornithine metabolic process; GO:0071704 organic substance metabolic process; GO:0008152 me…		GO:0016743 carboxyl- or carbamoyltransferase activity; GO:0016597 amino acid binding; GO:0031406 carboxylic acid binding; GO:0003824 catalytic activity; GO:0005488 binding; GO:0043167 ion binding; GO:0043177 organic acid binding; GO:0016741 transferase activity, transferring one-carbon groups; GO:0043168 anion binding; GO:0004585 ornithine carbamoyltransferase activity; GO:0016740 transferase act…	K00611	OTC, argF, argI; ornithine carbamoyltransferase [EC:2.1.3.3]	sly00220 Arginine biosynthesis - Solanum lycopersicum (tomato); sly01100 Metabolic pathways - Solanum lycopersicum (tomato); sly01110 Biosynthesis of secondary metabolites - Solanum lycopersicum (tomato); sly01230 Biosynthesis of amino acids - Solanum lycopersicum (tomato);	IPR006132; IPR006131;	Aspartate/ornithine carbamoyltransferase, carbamoyl-P binding; Aspartate/ornithine carbamoyltransferase, Asp/Orn-binding domain;	E	KOG1504	Ornithine carbamoyltransferase OTC/ARG3
Solyc12g098900.2.1	Late embryogenesis abundant protein (AHRD V3.3 *** J7F2C7_CAMSI)	28.422	72.226	24.1	5	75.493	27.6	6	10.011	14.6	5	0.282	0.413	0.389	1.992	2.051	2.116	5.682	0.00464	**	extracellular
Solyc10g080900.2.1	ripening related X72730	57.326	6.6573	1.9	1	3.3133	3.4	2	3.1691	3	1	0.986	0.935		1.117	0.972		1.087	0.386		chloroplast			GO:0003824 catalytic activity; GO:0016491 oxidoreductase activity;				IPR016040;	NAD(P)-binding domain;	R	KOG0725	Reductases with broad range of substrate specificities
Solyc03g019760.3.1	ABC transporter G family member (AHRD V3.3 *** A0A0K9NYG1_ZOSMR)	84.515	17.005	3.8	3	9.1616	6.2	5	6.1157	3.8	3	0.991		1.052	1.008		1.054	1.009	0.824		plasma membrane		GO:0016020 membrane;	GO:0005524 ATP binding; GO:1901265 nucleoside phosphate binding; GO:0001882 nucleoside binding; GO:0043167 ion binding; GO:0016817 hydrolase activity, acting on acid anhydrides; GO:0016787 hydrolase activity; GO:0000166 nucleotide binding; GO:0017111 nucleoside-triphosphatase activity; GO:0016887 ATPase activity; GO:0097159 organic cyclic compound binding; GO:1901363 heterocyclic compound binding…				IPR003593; IPR003439; IPR027417; IPR013525;	AAA+ ATPase domain; ABC transporter-like; P-loop containing nucleoside triphosphate hydrolase; ABC-2 type transporter;	Q	KOG0061	Transporter, ABC superfamily (Breast cancer resistance protein)
Solyc08g065150.1.1	cotton fiber (DUF761) (AHRD V3.3 -** AT1G61260.1)	40.141	13.022	5.2	2	N/A	N/A	N/A	N/A	N/A	N/A		1.192			1.138		0.955			extracellular							IPR025520;	Domain of unknown function DUF4408;
Solyc01g059930.3.1	"Adenine nucleotide alpha hydrolases-like superfamily protein (AHRD V3.3 *** AT3G17020.1);Dbxref=InterPro:IPR006016,Pfam:PF00582;Ontology_term=GO:0006950"	17.904	67.97	16	2	82.978	27	4	39.729	25.8	5	0.926	0.916	0.89	1.147	1.153	1.143	1.260	4.2e-05	**	cytoplasm	GO:0006950 response to stress; GO:0050896 response to stimulus;						IPR014729; IPR006016;	Rossmann-like alpha/beta/alpha sandwich fold; UspA;
Solyc06g071550.3.1	"Anthranilate phosphoribosyltransferase (AHRD V3.3 *** F1BPW3_SOLPN);Dbxref=InterPro:IPR000312,Pfam:PF00591;Ontology_term=GO:0008152,GO:0016757"	42.812	18.331	7.7	3	9.0776	6	2	16.309	7.7	3		1.012	1.146		1.028	1.001	0.940	0.446		chloroplast	GO:0006725 cellular aromatic compound metabolic process; GO:0016053 organic acid biosynthetic process; GO:0000162 tryptophan biosynthetic process; GO:0044699 single-organism process; GO:0009058 biosynthetic process; GO:1901566 organonitrogen compound biosynthetic process; GO:0042435 indole-containing compound biosynthetic process; GO:0044237 cellular metabolic process; GO:0006576 cellular biogeni…		GO:0016763 transferase activity, transferring pentosyl groups; GO:0016757 transferase activity, transferring glycosyl groups; GO:0003824 catalytic activity; GO:0016740 transferase activity; GO:0004048 anthranilate phosphoribosyltransferase activity;	K00766	trpD; anthranilate phosphoribosyltransferase [EC:2.4.2.18]	sly00400 Phenylalanine, tyrosine and tryptophan biosynthesis - Solanum lycopersicum (tomato); sly01100 Metabolic pathways - Solanum lycopersicum (tomato); sly01110 Biosynthesis of secondary metabolites - Solanum lycopersicum (tomato); sly01230 Biosynthesis of amino acids - Solanum lycopersicum (tomato);	IPR017459; IPR000312;	Glycosyl transferase family 3, N-terminal domain; Glycosyl transferase, family 3;	E	KOG1438	Anthranilate phosphoribosyltransferase
Solyc02g079220.3.1	"Sugar transporter protein 1;Dbxref=InterPro:IPR003663,Pfam:PF00083;Ontology_term=GO:0016020,GO:0022891,GO:0055085"	57.856	51.718	3.8	1	31.531	3.8	1	30.249	3.8	1	0.931	0.641	0.96	0.775	0.434	0.449	0.655	0.123		plasma membrane	GO:0006810 transport; GO:0055085 transmembrane transport; GO:0051179 localization; GO:0051234 establishment of localization;	GO:0031224 intrinsic component of membrane; GO:0016020 membrane; GO:0016021 integral component of membrane; GO:0044425 membrane part;	GO:0022892 substrate-specific transporter activity; GO:0022891 substrate-specific transmembrane transporter activity; GO:0005215 transporter activity; GO:0022857 transmembrane transporter activity;				IPR020846;	Major facilitator superfamily domain;	R	KOG0254	Predicted transporter (major facilitator superfamily)
Solyc07g007890.3.1	CCR4-NOT transcription complex subunit 10 (AHRD V3.3 *** A0A0B2P7F1_GLYSO)	93.064	30.695	5.7	4	34.29	5.5	2	21.554	2.5	1	1.25	1.019	1.126	0.96	1.044	1.099	0.914	0.283		nucleus			GO:0005515 protein binding; GO:0005488 binding;	K12607	CNOT10; CCR4-NOT transcription complex subunit 10	sly03018 RNA degradation - Solanum lycopersicum (tomato);	IPR011990;	Tetratricopeptide-like helical domain;	R	KOG2471	TPR repeat-containing protein
Solyc10g083380.2.1	"Calmodulin binding protein, putative (AHRD V3.3 *** B9T5N0_RICCO)"	105.36	19.899	3.2	3	N/A	N/A	N/A	5.2408	2.4	2		1.035	1.224		0.924	0.862	0.791	0.125		nucleus	GO:0050794 regulation of cellular process; GO:0010468 regulation of gene expression; GO:0006355 regulation of transcription, DNA-templated; GO:0031326 regulation of cellular biosynthetic process; GO:0080090 regulation of primary metabolic process; GO:0060255 regulation of macromolecule metabolic process; GO:0019219 regulation of nucleobase-containing compound metabolic process; GO:0010556 regulat…		GO:0097159 organic cyclic compound binding; GO:1901363 heterocyclic compound binding; GO:0003677 DNA binding; GO:0005488 binding; GO:0001071 nucleic acid binding transcription factor activity; GO:0003676 nucleic acid binding; GO:0043565 sequence-specific DNA binding; GO:0003700 transcription factor activity, sequence-specific DNA binding;				IPR004827;	Basic-leucine zipper domain;
Solyc11g064920.2.1	"Dihydropyrimidinase (AHRD V3.3 *** DPYS_ARATH);Dbxref=InterPro:IPR006680,Pfam:PF01979;Ontology_term=GO:0016787"	58.251	6.1146	2.6	1	3.0094	3.2	2	4.1422	5.8	3	1.011		0.971	1.115		1.077	1.106	0.0632		vacuolar membrane		GO:0044424 intracellular part; GO:0005623 cell; GO:0044464 cell part; GO:0005622 intracellular; GO:0005737 cytoplasm;	GO:0016787 hydrolase activity; GO:0003824 catalytic activity; GO:0016810 hydrolase activity, acting on carbon-nitrogen (but not peptide) bonds;	K01464	DPYS, dht, hydA; dihydropyrimidinase [EC:3.5.2.2]	sly00240 Pyrimidine metabolism - Solanum lycopersicum (tomato); sly00410 beta-Alanine metabolism - Solanum lycopersicum (tomato); sly00770 Pantothenate and CoA biosynthesis - Solanum lycopersicum (tomato); sly01100 Metabolic pathways - Solanum lycopersicum (tomato);	IPR032466; IPR006680; IPR011059;	Metal-dependent hydrolase; Amidohydrolase-related; Metal-dependent hydrolase, composite domain;	F	KOG2584	Dihydroorotase and related enzymes
Solyc01g060470.3.1	Importin subunit alpha (AHRD V3.3 *** K4AWF0_SOLLC);Dbxref=InterPro:IPR016024;Ontology_term=GO:0005488	58.735	178.48	28.1	11	122.26	30.6	11	99.297	30	12	1.044	1.059	1.039	1.007	0.958	0.968	0.933	0.0131	*	nucleus	GO:0046907 intracellular transport; GO:0072594 establishment of protein localization to organelle; GO:0017038 protein import; GO:1902593 single-organism nuclear import; GO:0044699 single-organism process; GO:0051169 nuclear transport; GO:0071702 organic substance transport; GO:0015031 protein transport; GO:1902582 single-organism intracellular transport; GO:0051234 establishment of localization; …	GO:0043226 organelle; GO:0043231 intracellular membrane-bounded organelle; GO:0043229 intracellular organelle; GO:0005634 nucleus; GO:0044464 cell part; GO:0005622 intracellular; GO:0005737 cytoplasm; GO:0044424 intracellular part; GO:0043227 membrane-bounded organelle; GO:0005623 cell;	GO:0022892 substrate-specific transporter activity; GO:0005515 protein binding; GO:0008565 protein transporter activity; GO:0005488 binding; GO:0005215 transporter activity;				IPR002652; IPR011989; IPR016024;	Importin-alpha, importin-beta-binding domain; Armadillo-like helical; Armadillo-type fold;	U	KOG0166	Karyopherin (importin) alpha
Solyc05g012090.3.1	Dihydropterin pyrophosphokinase-dihydropteroate synthase (AHRD V3.3 *** C5IXL4_SOLLC);Dbxref=InterPro:IPR000489;Ontology_term=GO:0042558	56.557	12.406	4.5	2	49.683	8.6	3	39.349	10.9	4	0.894	0.893		0.989	1.116		1.178	0.227		mitochondria	GO:0051188 cofactor biosynthetic process; GO:0042559 pteridine-containing compound biosynthetic process; GO:0016053 organic acid biosynthetic process; GO:0006725 cellular aromatic compound metabolic process; GO:0044699 single-organism process; GO:0042398 cellular modified amino acid biosynthetic process; GO:0009058 biosynthetic process; GO:1901566 organonitrogen compound biosynthetic process; GO:…		GO:0003824 catalytic activity; GO:0003848 2-amino-4-hydroxy-6-hydroxymethyldihydropteridine diphosphokinase activity; GO:0016765 transferase activity, transferring alkyl or aryl (other than methyl) groups; GO:0016778 diphosphotransferase activity; GO:0004156 dihydropteroate synthase activity; GO:0016740 transferase activity; GO:0016772 transferase activity, transferring phosphorus-containing grou…	K13941	folKP; 2-amino-4-hydroxy-6-hydroxymethyldihydropteridine diphosphokinase / dihydropteroate synthase [EC:2.7.6.3 2.5.1.15]	sly00790 Folate biosynthesis - Solanum lycopersicum (tomato); sly01100 Metabolic pathways - Solanum lycopersicum (tomato);	IPR011005; IPR000550; IPR000489; IPR006390;	Dihydropteroate synthase-like; 7,8-Dihydro-6-hydroxymethylpterin-pyrophosphokinase, HPPK; Pterin-binding domain; Dihydropteroate synthase;	H	KOG2544	Dihydropteroate synthase/7,8-dihydro-6-hydroxymethylpterin-pyrophosphokinase/Dihydroneopterin aldolase
Solyc05g050710.3.1	"Lecithin-cholesterol acyltransferase-like 1 (AHRD V3.3 *** A0A0B2SJV8_GLYSO);Dbxref=InterPro:IPR003386,Pfam:PF02450;Ontology_term=GO:0006629,GO:0008374"	47.464	N/A	N/A	N/A	N/A	N/A	N/A	8.0272	8.2	3			0.9			0.884	0.982			chloroplast	GO:0044699 single-organism process; GO:0008152 metabolic process; GO:0044238 primary metabolic process; GO:0044710 single-organism metabolic process; GO:0006629 lipid metabolic process; GO:0071704 organic substance metabolic process;		GO:0016746 transferase activity, transferring acyl groups; GO:0003824 catalytic activity; GO:0016740 transferase activity; GO:0016747 transferase activity, transferring acyl groups other than amino-acyl groups; GO:0008374 O-acyltransferase activity;	K06129	LYPLA3; lysophospholipase III [EC:3.1.1.5]	sly00564 Glycerophospholipid metabolism - Solanum lycopersicum (tomato);	IPR029058;	Alpha/Beta hydrolase fold;	I	KOG2369	Lecithin:cholesterol acyltransferase (LCAT)/Acyl-ceramide synthase
Solyc08g077920.3.1	"Isocitrate dehydrogenase [NAD] subunit, mitochondrial (AHRD V3.3 *** K4CNF1_SOLLC)"	79.232	176.24	29.1	12	103.21	32.8	12	128	29.4	11	1.031	0.998	0.931	1.012	1.112	1.075	1.081	0.129		mitochondria	GO:0072350 tricarboxylic acid metabolic process; GO:0055114 oxidation-reduction process; GO:0044281 small molecule metabolic process; GO:0044763 single-organism cellular process; GO:0006099 tricarboxylic acid cycle; GO:0044699 single-organism process; GO:0044238 primary metabolic process; GO:0045333 cellular respiration; GO:0044237 cellular metabolic process; GO:0071704 organic substance metaboli…		GO:0000287 magnesium ion binding; GO:1901265 nucleoside phosphate binding; GO:0043167 ion binding; GO:0004448 isocitrate dehydrogenase activity; GO:0000166 nucleotide binding; GO:0048037 cofactor binding; GO:0016491 oxidoreductase activity; GO:0016614 oxidoreductase activity, acting on CH-OH group of donors; GO:1901363 heterocyclic compound binding; GO:0097159 organic cyclic compound binding; GO:…	K00030	IDH3; isocitrate dehydrogenase (NAD+) [EC:1.1.1.41]	sly00020 Citrate cycle (TCA cycle) - Solanum lycopersicum (tomato); sly01100 Metabolic pathways - Solanum lycopersicum (tomato); sly01110 Biosynthesis of secondary metabolites - Solanum lycopersicum (tomato); sly01200 Carbon metabolism - Solanum lycopersicum (tomato); sly01210 2-Oxocarboxylic acid metabolism - Solanum lycopersicum (tomato); sly01230 Biosynthesis of amino acids - Solanum lycopersi…	IPR024084;	Isopropylmalate dehydrogenase-like domain;	E	KOG0785	Isocitrate dehydrogenase, alpha subunit
Solyc10g038130.2.1	"Pectinacetylesterase family protein (AHRD V3.3 *** AT2G46930.1);Dbxref=InterPro:IPR004963,Pfam:PF03283;Ontology_term=GO:0016787"	45.828	65.861	15.1	6	47.209	24	9	37.645	25	9	1.184	1.106	1.127	1.175	1.152	1.124	1.010	0.694		vacuolar membrane			GO:0016787 hydrolase activity; GO:0003824 catalytic activity;						M	KOG4287	Pectin acetylesterase and similar proteins
Solyc05g026550.3.1	NADH dehydrogenase-like complex L (AHRD V3.3 *** A0A0F7CYX9_9ROSI)	22.722	15.714	12.8	2	15.375	13.3	2	10.301	13.3	2	0.988	1.022	0.928	1.023	1.029	1.147	1.089	0.145		vacuolar membrane	GO:0044699 single-organism process; GO:0008152 metabolic process; GO:0055114 oxidation-reduction process; GO:0044710 single-organism metabolic process;		GO:0016651 oxidoreductase activity, acting on NAD(P)H; GO:0003824 catalytic activity; GO:0016655 oxidoreductase activity, acting on NAD(P)H, quinone or similar compound as acceptor; GO:0016491 oxidoreductase activity;
Solyc06g073620.3.1	"Molybdopterin synthase catalytic subunit (AHRD V3.3 *** K4C981_SOLLC);Dbxref=InterPro:IPR003448,Pfam:PF02391;Ontology_term=GO:0006777"	21.326	17.442	11.9	3	N/A	N/A	N/A	N/A	N/A	N/A		1.011			1.14		1.128			cytoplasm	GO:0051188 cofactor biosynthetic process; GO:0018130 heterocycle biosynthetic process; GO:0043545 molybdopterin cofactor metabolic process; GO:0044267 cellular protein metabolic process; GO:0006777 Mo-molybdopterin cofactor biosynthetic process; GO:0006807 nitrogen compound metabolic process; GO:1901360 organic cyclic compound metabolic process; GO:0006732 coenzyme metabolic process; GO:0009058 b…	GO:0044464 cell part; GO:0005622 intracellular; GO:0005737 cytoplasm; GO:0019008 molybdopterin synthase complex; GO:0032991 macromolecular complex; GO:0044424 intracellular part; GO:0043234 protein complex; GO:0005829 cytosol; GO:0005623 cell; GO:0044444 cytoplasmic part;	GO:0016782 transferase activity, transferring sulfur-containing groups; GO:0016783 sulfurtransferase activity; GO:0003824 catalytic activity; GO:0016740 transferase activity; GO:0030366 molybdopterin synthase activity;	K03635	MOCS2B, moaE; molybdopterin synthase catalytic subunit [EC:2.8.1.12]	sly00790 Folate biosynthesis - Solanum lycopersicum (tomato); sly01100 Metabolic pathways - Solanum lycopersicum (tomato); sly04122 Sulfur relay system - Solanum lycopersicum (tomato);			H	KOG3307	Molybdopterin converting factor subunit 2
Solyc12g010060.2.1	"Eukaryotic translation initiation factor 5A (AHRD V3.3 *** Q6S021_CAPAN);Dbxref=InterPro:IPR001884;Ontology_term=GO:0003723,GO:0003746,GO:0043022,GO:0045901"	17.517	107.35	27.5	5	43.871	31.9	6	68.374	36.2	7	0.991	0.895	0.924	1.018	1.026	0.941	1.062	0.212		cytoplasm	GO:0032270 positive regulation of cellular protein metabolic process; GO:0006518 peptide metabolic process; GO:0010608 posttranscriptional regulation of gene expression; GO:0043243 positive regulation of protein complex disassembly; GO:0006449 regulation of translational termination; GO:0009891 positive regulation of biosynthetic process; GO:0009058 biosynthetic process; GO:0044237 cellular metab…		GO:0097159 organic cyclic compound binding; GO:1901363 heterocyclic compound binding; GO:0043022 ribosome binding; GO:0008135 translation factor activity, RNA binding; GO:0003723 RNA binding; GO:0003746 translation elongation factor activity; GO:0005488 binding; GO:0003676 nucleic acid binding; GO:0044877 macromolecular complex binding; GO:0043021 ribonucleoprotein complex binding;	K03263	EIF5A; translation initiation factor 5A		IPR008991; IPR012340; IPR014722; IPR020189;	Translation protein SH3-like domain; Nucleic acid-binding, OB-fold; Ribosomal protein L2 domain 2; Translation elongation factor, IF5A C-terminal;	J	KOG3271	Translation initiation factor 5A (eIF-5A)
Solyc01g008100.3.1	"Transferase, transferring glycosyl groups, putative (AHRD V3.3 *** B9RG20_RICCO)"	24.932	13.838	7.8	2	3.4482	7.8	2	2.2204	4.6	1	0.947	0.972	0.963	1.074	1.023	1.007	1.077	0.0239	*	vacuolar membrane
Solyc06g007340.3.1	Gamma interferon inducible lysosomal thiol reductase (AHRD V3.3 *** G7J0S1_MEDTR)	44.05	35.12	9.6	5	20.346	14.7	5	14.693	12.1	5	0.993	0.933	0.931	1.144	1.116	1.099	1.176	0.00256	**	extracellular				K08059	IFI30, GILT; interferon, gamma-inducible protein 30				O	KOG3160	Gamma-interferon inducible lysosomal thiol reductase
Solyc01g006160.3.1	"60S acidic ribosomal protein P1 (AHRD V3.3 *** B9IDH5_POPTR);Dbxref=InterPro:IPR027534,Pfam:PF00428;Ontology_term=GO:0003735,GO:0005622,GO:0005840,GO:0006414"	11.351	63.8	73.2	3	48.555	73.2	3	36.49	52.7	3	1.541	1.778	1.442	1.155	1.358	1.133	0.766	0.0343	*	cytoplasm	GO:0006518 peptide metabolic process; GO:0006414 translational elongation; GO:0043043 peptide biosynthetic process; GO:0044267 cellular protein metabolic process; GO:0006807 nitrogen compound metabolic process; GO:0009058 biosynthetic process; GO:0043603 cellular amide metabolic process; GO:0044238 primary metabolic process; GO:1901566 organonitrogen compound biosynthetic process; GO:1901576 orga…	GO:0005840 ribosome; GO:0043226 organelle; GO:0043229 intracellular organelle; GO:0043232 intracellular non-membrane-bounded organelle; GO:0044464 cell part; GO:0005622 intracellular; GO:0005737 cytoplasm; GO:0032991 macromolecular complex; GO:0044424 intracellular part; GO:1990904 ribonucleoprotein complex; GO:0005623 cell; GO:0030529 intracellular ribonucleoprotein complex; GO:0044444 cytoplasm…	GO:0003735 structural constituent of ribosome; GO:0005198 structural molecule activity;	K02942	RP-LP1, RPLP1; large subunit ribosomal protein LP1	sly03010 Ribosome - Solanum lycopersicum (tomato);			J	KOG1762	60s acidic ribosomal protein P1
Solyc07g053970.3.1	Two pore calcium channel protein 1 (AHRD V3.3 *** TPC1_ARATH);Dbxref=InterPro:IPR028801;Ontology_term=GO:0005245	85.654	28.426	2.3	3	29.635	6.5	3	31.073	4.9	4	1.076	1.098	1.054	0.99	1.051	1.025	0.950	0.0695		cytoplasm	GO:0006810 transport; GO:0055085 transmembrane transport; GO:0051179 localization; GO:0006811 ion transport; GO:0051234 establishment of localization;	GO:0016020 membrane;	GO:0015075 ion transmembrane transporter activity; GO:0022838 substrate-specific channel activity; GO:0005488 binding; GO:0043167 ion binding; GO:0022803 passive transmembrane transporter activity; GO:0043169 cation binding; GO:0046872 metal ion binding; GO:0022892 substrate-specific transporter activity; GO:0005216 ion channel activity; GO:0005509 calcium ion binding; GO:0015267 channel activity…	K16900	TPC1, CCH1; two pore calcium channel protein, plant		IPR005821; IPR002048; IPR011992; IPR027359;	Ion transport domain; EF-hand domain; EF-hand domain pair; Voltage-dependent channel, four helix bundle domain;	PT	KOG2301	Voltage-gated Ca2+ channels, alpha1 subunits
Solyc12g044400.2.1	ATP-dependent zinc metalloprotease FtsH (AHRD V3.3 *** W9R6A6_9ROSA)	99.671	68.103	10.5	9	6.2352	4.6	4	6.7305	4.3	3	0.887	0.965	0.838	0.927	0.913	0.914	1.024	0.604		chloroplast			GO:0005524 ATP binding; GO:1901265 nucleoside phosphate binding; GO:0001882 nucleoside binding; GO:0043167 ion binding; GO:0000166 nucleotide binding; GO:0097159 organic cyclic compound binding; GO:1901363 heterocyclic compound binding; GO:0032549 ribonucleoside binding; GO:0097367 carbohydrate derivative binding; GO:0032553 ribonucleotide binding; GO:0005488 binding; GO:0032550 purine ribonucleo…				IPR003959; IPR003593; IPR027417;	ATPase, AAA-type, core; AAA+ ATPase domain; P-loop containing nucleoside triphosphate hydrolase;	O	KOG0731	AAA+-type ATPase containing the peptidase M41 domain
Solyc03g113220.3.1	"Hypersensitive-induced response protein (AHRD V3.3 *** A6YGE4_CARPA);Dbxref=InterPro:IPR001107,Pfam:PF01145"	31.349	39.806	17.5	5	35.879	23.2	7	19.036	24.9	7	1.257	1.14	1.199	1.313	1.306	1.253	1.077	0.0794		cytoplasm							IPR001107;	Band 7 domain;	C	KOG2620	Prohibitins and stomatins of the PID superfamily
Solyc12g098590.2.1	Glycosyltransferase (AHRD V3.3 *** K4DHN2_SOLLC)	108.16	33.638	5.3	5	34.398	5.8	5	12.241	6.8	7	1.207	1.053	1.165	1.036	1.036	1.04	0.909	0.148		chloroplast	GO:0008152 metabolic process;		GO:0016757 transferase activity, transferring glycosyl groups; GO:0016758 transferase activity, transferring hexosyl groups; GO:0003824 catalytic activity; GO:0016740 transferase activity;						GC	KOG1192	UDP-glucuronosyl and UDP-glucosyl transferase
Solyc01g060180.3.1	"CoA ligase (AHRD V3.3 *** A0A0K9PM15_ZOSMR);Dbxref=InterPro:IPR000873,Pfam:PF00501;Ontology_term=GO:0003824,GO:0008152"	63.843	104.66	17.8	9	69.241	15.7	8	89.59	14.8	7	1.036	1.094	1.08	1.015	1.015	0.969	0.934	0.0395	*	chloroplast	GO:0008152 metabolic process;		GO:0003824 catalytic activity;	K01913	sly00010 Glycolysis / Gluconeogenesis - Solanum lycopersicum (tomato); sly00620 Pyruvate metabolism - Solanum lycopersicum (tomato); sly00630 Glyoxylate and dicarboxylate metabolism - Solanum lycopersicum (tomato); sly01100 Metabolic pathways - Solanum lycopersicum (tomato); sly01110 Biosynthesis of secondary metabolites - Solanum lycopersicum (tomato); sly01200 Carbon metabolism - Solanum lycope…		IPR025110; IPR000873;	AMP-binding enzyme C-terminal domain; AMP-dependent synthetase/ligase;	I	KOG1176	Acyl-CoA synthetase
Solyc08g077700.3.1	"Eukaryotic translation initiation factor 4g, putative (AHRD V3.3 *-* B9SKF9_RICCO)"	196.51	58.324	4.9	5	N/A	N/A	N/A	N/A	N/A	N/A		0.981			0.928		0.946			nucleus	GO:0006518 peptide metabolic process; GO:0043043 peptide biosynthetic process; GO:0044267 cellular protein metabolic process; GO:0006807 nitrogen compound metabolic process; GO:0009058 biosynthetic process; GO:0043603 cellular amide metabolic process; GO:0044238 primary metabolic process; GO:1901566 organonitrogen compound biosynthetic process; GO:1901576 organic substance biosynthetic process; G…	GO:0005840 ribosome; GO:0043226 organelle; GO:0043229 intracellular organelle; GO:0043232 intracellular non-membrane-bounded organelle; GO:0044464 cell part; GO:0005622 intracellular; GO:0005737 cytoplasm; GO:0032991 macromolecular complex; GO:0044424 intracellular part; GO:1990904 ribonucleoprotein complex; GO:0005623 cell; GO:0030529 intracellular ribonucleoprotein complex; GO:0044444 cytoplasm…	GO:0097159 organic cyclic compound binding; GO:1901363 heterocyclic compound binding; GO:0003723 RNA binding; GO:0005488 binding; GO:0003676 nucleic acid binding; GO:0005515 protein binding; GO:0005198 structural molecule activity; GO:0003735 structural constituent of ribosome;	K03260	EIF4G; translation initiation factor 4G	sly03013 RNA transport - Solanum lycopersicum (tomato);	IPR011332; IPR003891; IPR016024; IPR003890; IPR011331; IPR016021;	Zinc-binding ribosomal protein; Initiation factor eIF-4 gamma, MA3; Armadillo-type fold; MIF4G-like, type 3; Ribosomal protein L37ae/L37e; MIF4G-like domain;	J	KOG0401	Translation initiation factor 4F, ribosome/mRNA-bridging subunit (eIF-4G)
Solyc03g119130.3.1	"Histone H1 (AHRD V3.3 *-* A0A151TEL4_CAJCA);Dbxref=InterPro:IPR031059;Ontology_term=GO:0003677,GO:0005634"	54.67	110.15	15.1	8	53.846	15.1	9	86.409	13.3	8	1.128	1.617	1.251	1.159	1.288	1.244	0.924	0.571		nucleus	GO:0044085 cellular component biogenesis; GO:0016043 cellular component organization; GO:0034728 nucleosome organization; GO:0034622 cellular macromolecular complex assembly; GO:0006333 chromatin assembly or disassembly; GO:0043933 macromolecular complex subunit organization; GO:0065004 protein-DNA complex assembly; GO:0006323 DNA packaging; GO:0006334 nucleosome assembly; GO:0051276 chromosome o…	GO:0043229 intracellular organelle; GO:0043232 intracellular non-membrane-bounded organelle; GO:0044446 intracellular organelle part; GO:0032991 macromolecular complex; GO:0044424 intracellular part; GO:0005623 cell; GO:0044422 organelle part; GO:0044427 chromosomal part; GO:0000786 nucleosome; GO:0043228 non-membrane-bounded organelle; GO:0043231 intracellular membrane-bounded organelle; GO:0043…	GO:0097159 organic cyclic compound binding; GO:1901363 heterocyclic compound binding; GO:0003677 DNA binding; GO:0005488 binding; GO:0003676 nucleic acid binding;				IPR011991; IPR005818;	Winged helix-turn-helix DNA-binding domain; Linker histone H1/H5, domain H15;
Solyc12g006820.2.1	"3-ketoacyl-CoA synthase (AHRD V3.3 *** M0ZKJ4_SOLTU);Dbxref=InterPro:IPR012392;Ontology_term=GO:0006633,GO:0016020,GO:0016747"	92.717	105.26	10.8	7	43.633	10.8	7	47.224	12.1	8	0.961	0.919	0.918	0.933	0.992	0.945	1.026	0.352		plasma membrane	GO:0044711 single-organism biosynthetic process; GO:0016053 organic acid biosynthetic process; GO:0044281 small molecule metabolic process; GO:0044763 single-organism cellular process; GO:0044699 single-organism process; GO:0044255 cellular lipid metabolic process; GO:0009058 biosynthetic process; GO:0006631 fatty acid metabolic process; GO:0044238 primary metabolic process; GO:0044237 cellular m…	GO:0016020 membrane;	GO:0016746 transferase activity, transferring acyl groups; GO:0016747 transferase activity, transferring acyl groups other than amino-acyl groups; GO:0016740 transferase activity; GO:0003824 catalytic activity;	K15397	KCS; 3-ketoacyl-CoA synthase [EC:2.3.1.199]	sly00062 Fatty acid elongation - Solanum lycopersicum (tomato); sly01100 Metabolic pathways - Solanum lycopersicum (tomato); sly01110 Biosynthesis of secondary metabolites - Solanum lycopersicum (tomato);	IPR016039; IPR011256; IPR013747; IPR013601;	Thiolase-like; Regulatory factor, effector binding domain; 3-Oxoacyl-[acyl-carrier-protein (ACP)] synthase III, C-terminal; FAE1/Type III polyketide synthase-like protein;
Solyc10g078180.2.1	cyclinT1_1	71.861	12.865	2.4	1	2.7803	3.3	2	35.754	2.4	1	1.061	1.214	1.073	1.041	1.092	1.155	0.982	0.761		nucleus				K15188	CCNT; cyclin T		IPR013763; IPR006671;	Cyclin-like; Cyclin, N-terminal;	D	KOG0834	CDK9 kinase-activating protein cyclin T
Solyc11g073280.2.1	RNA-binding (RRM/RBD/RNP motifs) family protein;Dbxref=InterPro:IPR000504;Ontology_term=GO:0003676	26.763	65.79	30.7	7	101.47	35.5	9	53.777	35.5	9	0.922	0.973	1.013	0.917	0.984	0.936	0.976	0.517		nucleus			GO:0097159 organic cyclic compound binding; GO:1901363 heterocyclic compound binding; GO:1901265 nucleoside phosphate binding; GO:0005488 binding; GO:0003676 nucleic acid binding; GO:0000166 nucleotide binding; GO:0036094 small molecule binding;	K12881	THOC4, ALY; THO complex subunit 4	sly03013 RNA transport - Solanum lycopersicum (tomato); sly03015 mRNA surveillance pathway - Solanum lycopersicum (tomato); sly03040 Spliceosome - Solanum lycopersicum (tomato);	IPR000504; IPR012677; IPR025715;	RNA recognition motif domain; Nucleotide-binding alpha-beta plait domain; Chromatin target of PRMT1 protein, C-terminal;	A	KOG0533	RRM motif-containing protein
Solyc01g087970.3.1	Carboxypeptidase (AHRD V3.3 *-* K4AYI7_SOLLC)	166.78	63.095	5.6	6	77.435	6.1	6	42.898	3.9	4	0.844	0.831	0.848	0.797	0.706	0.742	0.890	0.0299	*	chloroplast	GO:0006508 proteolysis; GO:0008152 metabolic process; GO:0043170 macromolecule metabolic process; GO:0019538 protein metabolic process; GO:0044238 primary metabolic process; GO:0071704 organic substance metabolic process;		GO:0004180 carboxypeptidase activity; GO:0008233 peptidase activity; GO:0008238 exopeptidase activity; GO:0003824 catalytic activity; GO:0017171 serine hydrolase activity; GO:0008236 serine-type peptidase activity; GO:0070011 peptidase activity, acting on L-amino acid peptides; GO:0016787 hydrolase activity; GO:0004185 serine-type carboxypeptidase activity; GO:0070008 serine-type exopeptidase act…	K16297	SCPL-II; serine carboxypeptidase-like clade II [EC:3.4.16.-]		IPR029058;	Alpha/Beta hydrolase fold;	OE	KOG1282	Serine carboxypeptidases (lysosomal cathepsin A)
Solyc04g080430.3.1	"Cytosolic purine 5'-nucleotidase (AHRD V3.3 *** A0A0B0P914_GOSAR);Dbxref=InterPro:IPR008380,Pfam:PF05761"	73.558	N/A	N/A	N/A	N/A	N/A	N/A	5.0222	2.3	2			1.016			0.977	0.962			chloroplast							IPR023214;	HAD-like domain;	F	KOG2469	IMP-GMP specific 5'-nucleotidase
Solyc02g068050.3.1	Rubisco methyltransferase family protein (AHRD V3.3 *** AT5G14260.3)	56.874	190.19	26	9	141.46	30.9	11	75.147	20.4	8	1.048	0.927	0.998	0.933	0.911	0.959	0.943	0.209		chloroplast							IPR015353;	Rubisco LSMT, substrate-binding domain;	R	KOG1337	N-methyltransferase
Solyc02g063490.3.1	"Malate dehydrogenase (AHRD V3.3 *** K4B6N4_SOLLC);Dbxref=InterPro:IPR001557;Ontology_term=GO:0016616,GO:0019752,GO:0055114"	36.859	82.794	20.5	6	46.11	25	8	39.468	19.6	6	0.869	0.761	0.92	0.938	0.861	0.878	1.050	0.456		chloroplast	GO:0043648 dicarboxylic acid metabolic process; GO:0055114 oxidation-reduction process; GO:0044281 small molecule metabolic process; GO:0044763 single-organism cellular process; GO:0044699 single-organism process; GO:0005975 carbohydrate metabolic process; GO:0044238 primary metabolic process; GO:0044237 cellular metabolic process; GO:0071704 organic substance metabolic process; GO:0008152 metabo…		GO:0016614 oxidoreductase activity, acting on CH-OH group of donors; GO:0016616 oxidoreductase activity, acting on the CH-OH group of donors, NAD or NADP as acceptor; GO:0016615 malate dehydrogenase activity; GO:0003824 catalytic activity; GO:0030060 L-malate dehydrogenase activity; GO:0016491 oxidoreductase activity;	K00026	MDH2; malate dehydrogenase [EC:1.1.1.37]	sly00020 Citrate cycle (TCA cycle) - Solanum lycopersicum (tomato); sly00270 Cysteine and methionine metabolism - Solanum lycopersicum (tomato); sly00620 Pyruvate metabolism - Solanum lycopersicum (tomato); sly00630 Glyoxylate and dicarboxylate metabolism - Solanum lycopersicum (tomato); sly00710 Carbon fixation in photosynthetic organisms - Solanum lycopersicum (tomato); sly01100 Metabolic pathw…	IPR022383; IPR016040; IPR001236; IPR015955;	Lactate/malate dehydrogenase, C-terminal; NAD(P)-binding domain; Lactate/malate dehydrogenase, N-terminal; Lactate dehydrogenase/glycoside hydrolase, family 4, C-terminal;	C	KOG1494	NAD-dependent malate dehydrogenase
Solyc11g071640.2.1	"Beta-glucosidase (AHRD V3.3 *** A0A0B4PJM3_SOYBN);Dbxref=InterPro:IPR001764,Pfam:PF00933;Ontology_term=GO:0004553,GO:0005975"	68.526	79.033	16.1	9	39.247	16.4	8	41.702	20	11	1.053	1.074	1.151	1.303	1.18	1.222	1.130	0.0367	*	endoplasmic reticulum	GO:0008152 metabolic process; GO:0005975 carbohydrate metabolic process; GO:0044238 primary metabolic process; GO:0071704 organic substance metabolic process;		GO:0004553 hydrolase activity, hydrolyzing O-glycosyl compounds; GO:0016787 hydrolase activity; GO:0003824 catalytic activity; GO:0016798 hydrolase activity, acting on glycosyl bonds;	K05349	bglX; beta-glucosidase [EC:3.2.1.21]	sly00460 Cyanoamino acid metabolism - Solanum lycopersicum (tomato); sly00500 Starch and sucrose metabolism - Solanum lycopersicum (tomato); sly00940 Phenylpropanoid biosynthesis - Solanum lycopersicum (tomato); sly01100 Metabolic pathways - Solanum lycopersicum (tomato); sly01110 Biosynthesis of secondary metabolites - Solanum lycopersicum (tomato);	IPR001764; IPR002772; IPR017853;	Glycoside hydrolase, family 3, N-terminal; Glycoside hydrolase family 3 C-terminal domain; Glycoside hydrolase superfamily;
Solyc03g006610.3.1	Arf GTPase activating protein (AHRD V3.3 *** A0A103YJY6_CYNCS)	51.098	6.1992	1.7	1	N/A	N/A	N/A	N/A	N/A	N/A		0.926			0.871		0.941			nucleus			GO:0098772 molecular function regulator; GO:0030234 enzyme regulator activity; GO:0008047 enzyme activator activity; GO:0060589 nucleoside-triphosphatase regulator activity; GO:0005096 GTPase activator activity; GO:0030695 GTPase regulator activity;	K12486	SMAP; stromal membrane-associated protein	sly04144 Endocytosis - Solanum lycopersicum (tomato);			T	KOG0703	Predicted GTPase-activating protein
Solyc06g071000.3.1	"aldehyde dehydrogenase 12A1 (AHRD V3.3 *** AT5G62530.1);Dbxref=InterPro:IPR015590,Pfam:PF00171;Ontology_term=GO:0008152,GO:0016491,GO:0055114"	61.644	173.01	39.5	15	165.81	41.3	16	130.76	36.8	14	0.745	0.715	0.822	1.031	1.025	0.989	1.334	0.0026	**	mitochondria	GO:0044699 single-organism process; GO:0008152 metabolic process; GO:0055114 oxidation-reduction process; GO:0044710 single-organism metabolic process;		GO:0016620 oxidoreductase activity, acting on the aldehyde or oxo group of donors, NAD or NADP as acceptor; GO:0003824 catalytic activity; GO:0016491 oxidoreductase activity; GO:0016903 oxidoreductase activity, acting on the aldehyde or oxo group of donors;	K00294	E1.2.1.88; 1-pyrroline-5-carboxylate dehydrogenase [EC:1.2.1.88]	sly00250 Alanine, aspartate and glutamate metabolism - Solanum lycopersicum (tomato); sly00330 Arginine and proline metabolism - Solanum lycopersicum (tomato); sly01100 Metabolic pathways - Solanum lycopersicum (tomato);	IPR016161; IPR015590; IPR016162; IPR016163;	Aldehyde/histidinol dehydrogenase; Aldehyde dehydrogenase domain; Aldehyde dehydrogenase N-terminal domain; Aldehyde dehydrogenase, C-terminal;	C	KOG2451	Aldehyde dehydrogenase
Solyc03g095730.3.1	Ubiquinol-cytochrome c reductase complex 6.7 kDa protein (AHRD V3.3 *** UCR11_SOLTU)	12.079	7.0015	9.4	1	N/A	N/A	N/A	N/A	N/A	N/A		1.026			1.283		1.250			chloroplast
Solyc08g066820.3.1	"Choline/ethanolamine kinase family protein (AHRD V3.3 *** B9MTI9_POPTR),Pfam:PF01633"	43	32.979	14.2	5	12.608	14.2	5	11.617	11.6	4	1.091	1.258	1.143	1.083	1.035	1.129	0.930	0.217		cytoplasm				K00894	ETNK, EKI; ethanolamine kinase [EC:2.7.1.82]	sly00564 Glycerophospholipid metabolism - Solanum lycopersicum (tomato); sly01100 Metabolic pathways - Solanum lycopersicum (tomato);	IPR011009;	Protein kinase-like domain;	I	KOG4720	Ethanolamine kinase
Solyc06g076780.3.1	"Glycosyl hydrolase family protein (AHRD V3.3 *** AT3G47000.1);Dbxref=InterPro:IPR001764,Pfam:PF00933;Ontology_term=GO:0004553,GO:0005975"	65.582	139.66	12.2	7	108.99	12.5	7	29.435	13.9	8	0.829	0.783	0.789	0.933	0.989	0.91	1.180	0.00566	**	cytoskeleton	GO:0008152 metabolic process; GO:0005975 carbohydrate metabolic process; GO:0044238 primary metabolic process; GO:0071704 organic substance metabolic process;		GO:0004553 hydrolase activity, hydrolyzing O-glycosyl compounds; GO:0016787 hydrolase activity; GO:0003824 catalytic activity; GO:0016798 hydrolase activity, acting on glycosyl bonds;	K05349	bglX; beta-glucosidase [EC:3.2.1.21]	sly00460 Cyanoamino acid metabolism - Solanum lycopersicum (tomato); sly00500 Starch and sucrose metabolism - Solanum lycopersicum (tomato); sly00940 Phenylpropanoid biosynthesis - Solanum lycopersicum (tomato); sly01100 Metabolic pathways - Solanum lycopersicum (tomato); sly01110 Biosynthesis of secondary metabolites - Solanum lycopersicum (tomato);	IPR001764; IPR002772; IPR017853;	Glycoside hydrolase, family 3, N-terminal; Glycoside hydrolase family 3 C-terminal domain; Glycoside hydrolase superfamily;
Solyc02g077300.2.1	"Peroxidase (AHRD V3.3 *** K4B8V7_SOLLC);Dbxref=InterPro:IPR002016,Pfam:PF00141;Ontology_term=GO:0004601,GO:0006979,GO:0020037,GO:0055114"	38.308	N/A	N/A	N/A	N/A	N/A	N/A	2.0249	6.3	2			0.98			0.813	0.830			chloroplast	GO:0008152 metabolic process; GO:0042743 hydrogen peroxide metabolic process; GO:0006950 response to stress; GO:0072593 reactive oxygen species metabolic process; GO:0055114 oxidation-reduction process; GO:0044710 single-organism metabolic process; GO:0006979 response to oxidative stress; GO:0044699 single-organism process; GO:0044248 cellular catabolic process; GO:0050896 response to stimulus; G…		GO:0097159 organic cyclic compound binding; GO:1901363 heterocyclic compound binding; GO:0020037 heme binding; GO:0003824 catalytic activity; GO:0005488 binding; GO:0016209 antioxidant activity; GO:0004601 peroxidase activity; GO:0046906 tetrapyrrole binding; GO:0016491 oxidoreductase activity; GO:0016684 oxidoreductase activity, acting on peroxide as acceptor;	K00430	E1.11.1.7; peroxidase [EC:1.11.1.7]	sly00940 Phenylpropanoid biosynthesis - Solanum lycopersicum (tomato); sly01100 Metabolic pathways - Solanum lycopersicum (tomato); sly01110 Biosynthesis of secondary metabolites - Solanum lycopersicum (tomato);	IPR033905; IPR002016;	Secretory peroxidase; Haem peroxidase, plant/fungal/bacterial;
Solyc05g018490.3.1	"Copper ion-binding protein, putative (AHRD V3.3 *** G7JBR2_MEDTR)"	34.584	27.005	10.4	3	N/A	N/A	N/A	N/A	N/A	N/A		1.633			1.756		1.075			nucleus									C	KOG2536	MAM33, mitochondrial matrix glycoprotein
Solyc04g080590.3.1	"Proteasome subunit alpha type (AHRD V3.3 *** K4BVD8_SOLLC);Dbxref=InterPro:IPR001353,Pfam:PF00227;Ontology_term=GO:0004298,GO:0005839,GO:0051603"	29.891	177.71	32.1	8	205.64	36.1	9	54.359	26.6	7	1.009	1.06	1.023	1.07	1.05	1.103	1.042	0.113		chloroplast	GO:0043632 modification-dependent macromolecule catabolic process; GO:0044265 cellular macromolecule catabolic process; GO:0051603 proteolysis involved in cellular protein catabolic process; GO:0044257 cellular protein catabolic process; GO:0019941 modification-dependent protein catabolic process; GO:0044267 cellular protein metabolic process; GO:0006511 ubiquitin-dependent protein catabolic proc…	GO:0019773 proteasome core complex, alpha-subunit complex; GO:1902494 catalytic complex; GO:0000502 proteasome complex; GO:0044464 cell part; GO:0005622 intracellular; GO:0005839 proteasome core complex; GO:0032991 macromolecular complex; GO:0044424 intracellular part; GO:1905368 peptidase complex; GO:0005623 cell; GO:0043234 protein complex; GO:1905369 endopeptidase complex;	GO:0004175 endopeptidase activity; GO:0004298 threonine-type endopeptidase activity; GO:0008233 peptidase activity; GO:0070003 threonine-type peptidase activity; GO:0003824 catalytic activity; GO:0070011 peptidase activity, acting on L-amino acid peptides; GO:0016787 hydrolase activity;	K02725	PSMA1; 20S proteasome subunit alpha 6 [EC:3.4.25.1]	sly03050 Proteasome - Solanum lycopersicum (tomato);	IPR000426; IPR029055;	Proteasome alpha-subunit, N-terminal domain; Nucleophile aminohydrolases, N-terminal;	O	KOG0863	20S proteasome, regulatory subunit alpha type PSMA1/PRE5
Solyc03g097030.3.1	"4-coumarate--CoA ligase;Dbxref=InterPro:IPR000873,Pfam:PF00501;Ontology_term=GO:0003824,GO:0008152"	62.08	N/A	N/A	N/A	N/A	N/A	N/A	1.6505	4.7	3			0.909			1.047	1.152			plasma membrane	GO:0008152 metabolic process;		GO:0003824 catalytic activity;	K01904	4CL; 4-coumarate--CoA ligase [EC:6.2.1.12]	sly00130 Ubiquinone and other terpenoid-quinone biosynthesis - Solanum lycopersicum (tomato); sly00360 Phenylalanine metabolism - Solanum lycopersicum (tomato); sly00940 Phenylpropanoid biosynthesis - Solanum lycopersicum (tomato); sly01100 Metabolic pathways - Solanum lycopersicum (tomato); sly01110 Biosynthesis of secondary metabolites - Solanum lycopersicum (tomato);	IPR025110; IPR000873;	AMP-binding enzyme C-terminal domain; AMP-dependent synthetase/ligase;	I	KOG1176	Acyl-CoA synthetase
Solyc11g031960.2.1	"Lipase, GDSL (AHRD V3.3 *** A0A103V493_CYNCS);Dbxref=InterPro:IPR001087,Pfam:PF00657;Ontology_term=GO:0016788"	40.913	17.309	5.2	2	3.8523	6.3	2	4.1078	6.3	2	1.315	1.332	1.313	0.928	0.882	0.709	0.636	0.031	*	extracellular			GO:0016787 hydrolase activity; GO:0003824 catalytic activity; GO:0016788 hydrolase activity, acting on ester bonds;				IPR001087; IPR013830;	GDSL lipase/esterase; SGNH hydrolase-type esterase domain;
Solyc03g117580.3.1	GAG1At protein (AHRD V3.3 *** AT1G16000.1)	9.3356	N/A	N/A	N/A	4.7929	11.6	1	N/A	N/A	N/A	0.761			1.051			1.381			nucleus
Solyc09g011850.3.1	"Fructokinase, putative (AHRD V3.3 *** B9SPF8_RICCO);Dbxref=InterPro:IPR011611,Pfam:PF00294"	44.611	31.479	13.1	4	19.608	18.3	5	6.5553	10.1	3	1.059		0.995	1.054		0.998	0.999	0.985		cytoplasm			GO:0016773 phosphotransferase activity, alcohol group as acceptor; GO:0003824 catalytic activity; GO:0016740 transferase activity; GO:0016772 transferase activity, transferring phosphorus-containing groups;				IPR011611; IPR029056;	Carbohydrate kinase PfkB; Ribokinase-like;	G	KOG2855	Ribokinase
Solyc02g082690.3.1	Transducin/WD40 repeat protein (AHRD V3.3 *** A0A072TSJ0_MEDTR)	115.67	18.782	2.8	2	2.1768	1.2	1	2.8465	2.1	2	1.232	0.978	1.066	1.657	1.321	1.297	1.305	0.0633		nucleus			GO:0005515 protein binding; GO:0005488 binding;				IPR017986; IPR015943;	WD40-repeat-containing domain; WD40/YVTN repeat-like-containing domain;	U	KOG1983	Tomosyn and related SNARE-interacting proteins
Solyc04g077560.3.1	"CW7 (AHRD V3.3 *** AT1G59520.1);Dbxref=InterPro:IPR019141,Pfam:PF09741"	42.905	N/A	N/A	N/A	N/A	N/A	N/A	3.0287	3.9	1			0.99			1.086	1.097			nucleus									S	KOG2465	Uncharacterized conserved protein
Solyc01g094370.3.1	"remorin 2;Dbxref=InterPro:IPR005516,Pfam:PF03763"	19.169	62.994	42.5	9	52.776	33.9	8	18.98	35.6	8	0.843	0.921	0.877	0.96	1.104	1.04	1.175	0.0285	*	nucleus							IPR005516; IPR005518;	Remorin, C-terminal; Remorin, N-terminal;
Solyc02g093340.3.1	RNA-binding (RRM/RBD/RNP motifs) family protein (AHRD V3.3 *-* AT5G40490.1)	40.236	81.36	28.3	10	48.844	20.6	8	36.33	14.9	6	1.073	1.015	1.031	0.998	1.065	1.028	0.991	0.735		nucleus			GO:0097159 organic cyclic compound binding; GO:1901363 heterocyclic compound binding; GO:1901265 nucleoside phosphate binding; GO:0005488 binding; GO:0003676 nucleic acid binding; GO:0000166 nucleotide binding; GO:0036094 small molecule binding;	K12741	HNRNPA1_3; heterogeneous nuclear ribonucleoprotein A1/A3	sly03040 Spliceosome - Solanum lycopersicum (tomato);	IPR000504; IPR012677;	RNA recognition motif domain; Nucleotide-binding alpha-beta plait domain;	R	KOG0118	FOG: RRM domain
Solyc04g009960.3.1	"L-allo-threonine aldolase-related protein (AHRD V3.3 *** Q2XPX1_SOLTU);Dbxref=InterPro:IPR001597,Pfam:PF01212;Ontology_term=GO:0006520,GO:0016829"	38.666	34.23	15.9	5	13.574	15.3	5	23.628	14.2	4	0.551	0.373	0.551	1.938	2.079	1.661	3.849	0.00074	**	cytoplasm	GO:0044281 small molecule metabolic process; GO:0044763 single-organism cellular process; GO:0006807 nitrogen compound metabolic process; GO:0044699 single-organism process; GO:0044238 primary metabolic process; GO:0044237 cellular metabolic process; GO:0071704 organic substance metabolic process; GO:0008152 metabolic process; GO:0006520 cellular amino acid metabolic process; GO:0044710 single-or…		GO:0016829 lyase activity; GO:0003824 catalytic activity;	K01620	ltaE; threonine aldolase [EC:4.1.2.48]	sly00260 Glycine, serine and threonine metabolism - Solanum lycopersicum (tomato); sly01100 Metabolic pathways - Solanum lycopersicum (tomato); sly01110 Biosynthesis of secondary metabolites - Solanum lycopersicum (tomato); sly01230 Biosynthesis of amino acids - Solanum lycopersicum (tomato);	IPR015424; IPR001597; IPR015421; IPR015422;	Pyridoxal phosphate-dependent transferase; Aromatic amino acid beta-eliminating lyase/threonine aldolase; Pyridoxal phosphate-dependent transferase, major region, subdomain 1; Pyridoxal phosphate-dependent transferase, major region, subdomain 2;	E	KOG1368	Threonine aldolase
Solyc09g084465.1.1	Wound-induced proteinase inhibitor 1 (AHRD V3.3 *-* ICI1_SOLLC)	27.496	52.468	23.8	4	59.743	23.8	4	48.09	23.8	4	1.101	1.107	1.079	1.122	1.018	1.078	0.979	0.495		extracellular	GO:0009611 response to wounding; GO:0050896 response to stimulus; GO:0006950 response to stress;		GO:0004867 serine-type endopeptidase inhibitor activity; GO:0030234 enzyme regulator activity; GO:0030414 peptidase inhibitor activity; GO:0061134 peptidase regulator activity; GO:0061135 endopeptidase regulator activity; GO:0098772 molecular function regulator; GO:0004857 enzyme inhibitor activity; GO:0004866 endopeptidase inhibitor activity;
Solyc08g083070.3.1	UDP-N-acetylglucosamine--peptide N-acetylglucosaminyltransferase subunit (AHRD V3.3 *** A0A0B0MMV0_GOSAR)	62.124	14.549	3.9	2	1.9825	1.6	2	2.5511	3.7	3	0.912		1.046	1.03		1.008	1.041	0.604		nucleus	GO:0016043 cellular component organization; GO:0046907 intracellular transport; GO:0072594 establishment of protein localization to organelle; GO:0007006 mitochondrial membrane organization; GO:0017038 protein import; GO:0006839 mitochondrial transport; GO:0044699 single-organism process; GO:0015031 protein transport; GO:0051234 establishment of localization; GO:0006605 protein targeting; GO:0045…	GO:0016020 membrane; GO:0019867 outer membrane; GO:0031090 organelle membrane; GO:0098796 membrane protein complex; GO:0005737 cytoplasm; GO:0032991 macromolecular complex; GO:0098798 mitochondrial protein complex; GO:0044424 intracellular part; GO:0044455 mitochondrial membrane part; GO:0005623 cell; GO:0044422 organelle part; GO:0005740 mitochondrial envelope; GO:0044425 membrane part; GO:00444…	GO:0005515 protein binding; GO:0005488 binding;				IPR011990;	Tetratricopeptide-like helical domain;
Solyc03g122310.3.1	"Aldehyde dehydrogenase (AHRD V3.3 *** Q9FPK6_ORYSA);Dbxref=InterPro:IPR015590,Pfam:PF00171;Ontology_term=GO:0008152,GO:0016491,GO:0055114"	56.14	150.65	24.2	11	91.475	24.6	11	133.74	26.5	11	0.965	0.918	0.921	1.058	1.093	1.164	1.182	0.0067	**	chloroplast	GO:0044699 single-organism process; GO:0008152 metabolic process; GO:0055114 oxidation-reduction process; GO:0044710 single-organism metabolic process;		GO:0016620 oxidoreductase activity, acting on the aldehyde or oxo group of donors, NAD or NADP as acceptor; GO:0003824 catalytic activity; GO:0016491 oxidoreductase activity; GO:0016903 oxidoreductase activity, acting on the aldehyde or oxo group of donors;	K14085	ALDH7A1; aldehyde dehydrogenase family 7 member A1 [EC:1.2.1.31 1.2.1.8 1.2.1.3]	sly00010 Glycolysis / Gluconeogenesis - Solanum lycopersicum (tomato); sly00053 Ascorbate and aldarate metabolism - Solanum lycopersicum (tomato); sly00071 Fatty acid degradation - Solanum lycopersicum (tomato); sly00260 Glycine, serine and threonine metabolism - Solanum lycopersicum (tomato); sly00280 Valine, leucine and isoleucine degradation - Solanum lycopersicum (tomato); sly00310 Lysine deg…	IPR016161; IPR015590; IPR016162; IPR016163;	Aldehyde/histidinol dehydrogenase; Aldehyde dehydrogenase domain; Aldehyde dehydrogenase N-terminal domain; Aldehyde dehydrogenase, C-terminal;	C	KOG2453	Aldehyde dehydrogenase
Solyc02g080990.2.1	"Leucyl-tRNA synthetase (AHRD V3.3 *** G7JJA8_MEDTR);Dbxref=InterPro:IPR002302;Ontology_term=GO:0000166,GO:0004823,GO:0005524,GO:0006429"	96.535	121.15	10.3	9	33.348	9.4	8	24.14	8	7	0.951	0.959	0.995	0.921	0.931	0.92	0.954	0.0316	*	cytoplasm	GO:0006518 peptide metabolic process; GO:0006725 cellular aromatic compound metabolic process; GO:0044267 cellular protein metabolic process; GO:0044699 single-organism process; GO:0009058 biosynthetic process; GO:1901566 organonitrogen compound biosynthetic process; GO:0043039 tRNA aminoacylation; GO:0044237 cellular metabolic process; GO:0071704 organic substance metabolic process; GO:0008152 m…		GO:0016876 ligase activity, forming aminoacyl-tRNA and related compounds; GO:0002161 aminoacyl-tRNA editing activity; GO:0005524 ATP binding; GO:0052689 carboxylic ester hydrolase activity; GO:1901265 nucleoside phosphate binding; GO:0016875 ligase activity, forming carbon-oxygen bonds; GO:0001882 nucleoside binding; GO:0043167 ion binding; GO:0016874 ligase activity; GO:0016787 hydrolase activit…	K01869	LARS, leuS; leucyl-tRNA synthetase [EC:6.1.1.4]	sly00970 Aminoacyl-tRNA biosynthesis - Solanum lycopersicum (tomato);	IPR014729; IPR013155; IPR009008; IPR015413; IPR002300; IPR025709; IPR009080;	Rossmann-like alpha/beta/alpha sandwich fold; Methionyl/Valyl/Leucyl/Isoleucyl-tRNA synthetase, anticodon-binding; Valyl/Leucyl/Isoleucyl-tRNA synthetase, editing domain; Methionyl/Leucyl tRNA synthetase; Aminoacyl-tRNA synthetase, class Ia; Leucyl-tRNA synthetase, editing domain; Aminoacyl-tRNA synthetase, class Ia, anticodon-binding;	J	KOG0435	Leucyl-tRNA synthetase
Solyc04g015740.3.1	"transmembrane protein, putative (DUF288) (AHRD V3.3 *** AT2G41770.1)"	80.44	N/A	N/A	N/A	N/A	N/A	N/A	1.4642	2.7	2			0.997			0.979	0.982			cytoplasm
Solyc12g099930.2.1	"alanine:glyoxylate aminotransferase (AHRD V3.3 *** AT2G13360.3);Dbxref=InterPro:IPR015421,Pfam:PF00266;Ontology_term=GO:0003824"	44.003	283.86	38.2	12	323.31	42.4	13	267.2	40.6	12	0.967	1.004	0.987	1.104	1.103	1.106	1.120	0.00908	**	cytoplasm			GO:0003824 catalytic activity;	K00830	AGXT; alanine-glyoxylate transaminase / serine-glyoxylate transaminase / serine-pyruvate transaminase [EC:2.6.1.44 2.6.1.45 2.6.1.51]	sly00250 Alanine, aspartate and glutamate metabolism - Solanum lycopersicum (tomato); sly00260 Glycine, serine and threonine metabolism - Solanum lycopersicum (tomato); sly00630 Glyoxylate and dicarboxylate metabolism - Solanum lycopersicum (tomato); sly01100 Metabolic pathways - Solanum lycopersicum (tomato); sly01110 Biosynthesis of secondary metabolites - Solanum lycopersicum (tomato); sly0120…	IPR015424; IPR000192; IPR015422; IPR015421;	Pyridoxal phosphate-dependent transferase; Aminotransferase class V domain; Pyridoxal phosphate-dependent transferase, major region, subdomain 2; Pyridoxal phosphate-dependent transferase, major region, subdomain 1;	R	KOG2862	Alanine-glyoxylate aminotransferase AGT1
Solyc12g042990.2.1	CASC3/barentsz eIF4AIII-binding protein (AHRD V3.3 *** A0A072UG99_MEDTR)	72.358	N/A	N/A	N/A	2.476	1.6	1	1.6071	1.6	1	1.013		1.106	1.074		1.027	0.992	0.889		nucleus				K14323	CASC3, MLN51; protein CASC3	sly03013 RNA transport - Solanum lycopersicum (tomato); sly03015 mRNA surveillance pathway - Solanum lycopersicum (tomato);	IPR018545;	Btz domain;
Solyc05g013480.3.1	Tetratricopeptide repeat-like superfamily protein (AHRD V3.3 *** A0A061E7M0_THECC)	40.346	10.921	4.2	2	4.7561	9.6	4	1.9882	7.6	3	1.099		1.123	1.04		1.082	0.955	0.177		cytoplasm			GO:0005515 protein binding; GO:0005488 binding;				IPR011990; IPR013026;	Tetratricopeptide-like helical domain; Tetratricopeptide repeat-containing domain;
Solyc04g054890.3.1	"Acyl-coenzyme A oxidase (AHRD V3.3 *** K4BSN7_SOLLC);Dbxref=InterPro:IPR012258;Ontology_term=GO:0003997,GO:0005777,GO:0006631,GO:0050660,GO:0055114"	77.398	8.3622	1.9	1	N/A	N/A	N/A	2.3079	2	1			0.861			0.855	0.993			chloroplast	GO:0034440 lipid oxidation; GO:0044699 single-organism process; GO:0044255 cellular lipid metabolic process; GO:0044237 cellular metabolic process; GO:0071704 organic substance metabolic process; GO:0008152 metabolic process; GO:0030258 lipid modification; GO:0044248 cellular catabolic process; GO:0032787 monocarboxylic acid metabolic process; GO:0009987 cellular process; GO:0006629 lipid metabol…	GO:0043226 organelle; GO:0043231 intracellular membrane-bounded organelle; GO:0043229 intracellular organelle; GO:0044464 cell part; GO:0005622 intracellular; GO:0005777 peroxisome; GO:0042579 microbody; GO:0005737 cytoplasm; GO:0044424 intracellular part; GO:0005623 cell; GO:0043227 membrane-bounded organelle; GO:0044444 cytoplasmic part;	GO:0016634 oxidoreductase activity, acting on the CH-CH group of donors, oxygen as acceptor; GO:1901265 nucleoside phosphate binding; GO:0050660 flavin adenine dinucleotide binding; GO:0043167 ion binding; GO:0003997 acyl-CoA oxidase activity; GO:0000166 nucleotide binding; GO:0048037 cofactor binding; GO:0016491 oxidoreductase activity; GO:0016627 oxidoreductase activity, acting on the CH-CH gro…	K00232	E1.3.3.6, ACOX1, ACOX3; acyl-CoA oxidase [EC:1.3.3.6]	sly00071 Fatty acid degradation - Solanum lycopersicum (tomato); sly00592 alpha-Linolenic acid metabolism - Solanum lycopersicum (tomato); sly01040 Biosynthesis of unsaturated fatty acids - Solanum lycopersicum (tomato); sly01100 Metabolic pathways - Solanum lycopersicum (tomato); sly01110 Biosynthesis of secondary metabolites - Solanum lycopersicum (tomato); sly01212 Fatty acid metabolism - Sola…	IPR013786; IPR009100; IPR006091; IPR002655; IPR009075;	Acyl-CoA dehydrogenase/oxidase, N-terminal; Acyl-CoA dehydrogenase/oxidase, N-terminal and middle domain; Acyl-CoA oxidase/dehydrogenase, central domain; Acyl-CoA oxidase, C-terminal; Acyl-CoA dehydrogenase/oxidase C-terminal;	IQ	KOG0135	Pristanoyl-CoA/acyl-CoA oxidase
Solyc01g080160.3.1	DUF21 domain-containing protein (AHRD V3.3 *** A0A0B2P6Y2_GLYSO)	54.429	10.361	3.6	2	N/A	N/A	N/A	8.4441	3.8	1		0.836			0.903		1.080			plasma membrane				K16302	CNNM; metal transporter CNNM		IPR002550; IPR000644;	Domain of unknown function DUF21; CBS domain;	S	KOG2118	Predicted membrane protein, contains two CBS domains
Solyc08g005510.2.1	disease resistance protein (TIR-NBS-LRR class) (AHRD V3.3 *** AT5G17680.1)	134.1	N/A	N/A	N/A	2.2084	2.8	2	N/A	N/A	N/A	0.867			1.096			1.264			chloroplast	GO:0050794 regulation of cellular process; GO:0044700 single organism signaling; GO:0051716 cellular response to stimulus; GO:0007165 signal transduction; GO:0050789 regulation of biological process; GO:0007154 cell communication; GO:0044699 single-organism process; GO:0023052 signaling; GO:0050896 response to stimulus; GO:0009987 cellular process; GO:0065007 biological regulation;		GO:1901265 nucleoside phosphate binding; GO:0001882 nucleoside binding; GO:0043167 ion binding; GO:0005515 protein binding; GO:0000166 nucleotide binding; GO:0097159 organic cyclic compound binding; GO:1901363 heterocyclic compound binding; GO:0032549 ribonucleoside binding; GO:0097367 carbohydrate derivative binding; GO:0032553 ribonucleotide binding; GO:0005488 binding; GO:0032550 purine ribonu…				IPR011991; IPR002182; IPR027417; IPR032675; IPR000157;	Winged helix-turn-helix DNA-binding domain; NB-ARC; P-loop containing nucleoside triphosphate hydrolase; Leucine-rich repeat domain, L domain-like; Toll/interleukin-1 receptor homology (TIR) domain;	R	KOG0619	FOG: Leucine rich repeat
Solyc09g074650.3.1	"Peptide chain release factor 1 (AHRD V3.3 *** AT3G62910.1);Dbxref=InterPro:IPR004373;Ontology_term=GO:0005737,GO:0006415,GO:0016149"	47.004	66.813	20.2	9	72.424	21.7	7	77.557	22.6	8	1.09	1.147	1.061	0.924	0.896	0.969	0.846	0.00654	**	chloroplast	GO:0016043 cellular component organization; GO:0006518 peptide metabolic process; GO:0044267 cellular protein metabolic process; GO:0044699 single-organism process; GO:0009058 biosynthetic process; GO:1901566 organonitrogen compound biosynthetic process; GO:0044237 cellular metabolic process; GO:0071704 organic substance metabolic process; GO:0043241 protein complex disassembly; GO:0008152 metabo…	GO:0044424 intracellular part; GO:0005623 cell; GO:0044464 cell part; GO:0005622 intracellular; GO:0005737 cytoplasm;	GO:0097159 organic cyclic compound binding; GO:0008079 translation termination factor activity; GO:1901363 heterocyclic compound binding; GO:0003723 RNA binding; GO:0008135 translation factor activity, RNA binding; GO:0005488 binding; GO:0003676 nucleic acid binding; GO:0016149 translation release factor activity, codon specific; GO:0003747 translation release factor activity;	K02835	prfA, MTRF1, MRF1; peptide chain release factor 1		IPR014720; IPR000352; IPR005139;	Double-stranded RNA-binding domain; Peptide chain release factor class I/class II; Peptide chain release factor;	J	KOG2726	Mitochondrial polypeptide chain release factor
Solyc01g067550.3.1	Zinc finger transcription factor 8	51.797	6.182	1.6	1	N/A	N/A	N/A	1.9549	5.2	3		0.962			1.063		1.105			nucleus			GO:0046872 metal ion binding; GO:0043169 cation binding; GO:0005488 binding; GO:0043167 ion binding;				IPR000571;	Zinc finger, CCCH-type;	R	KOG1677	CCCH-type Zn-finger protein
Solyc03g124030.3.1	Tetratricopeptide repeat (TPR)-like superfamily protein (AHRD V3.3 *** AT1G78915.1)	49.488	80.211	17.4	7	34.884	20.3	8	78.014	19.2	7	0.819	0.748	0.779	0.787	0.772	0.829	1.018	0.623		chloroplast			GO:0005515 protein binding; GO:0005488 binding;				IPR011990; IPR013026;	Tetratricopeptide-like helical domain; Tetratricopeptide repeat-containing domain;
Solyc08g015690.3.1	Late embryogenesis abundant protein Lea14 (AHRD V3.3 *** A0A0K9PIU3_ZOSMR)	38.656	62.503	23	7	52.568	24.7	8	50.388	24.7	8	0.941	0.986	0.99	1.078	1.091	1.103	1.122	0.00282	**	cytoplasm	GO:0009414 response to water deprivation; GO:0001101 response to acid chemical; GO:0042221 response to chemical; GO:0006950 response to stress; GO:0009415 response to water; GO:0009628 response to abiotic stimulus; GO:1901700 response to oxygen-containing compound; GO:0010035 response to inorganic substance; GO:0050896 response to stimulus; GO:0009269 response to desiccation;						IPR013783; IPR013990; IPR004864;	Immunoglobulin-like fold; Water stress and hypersensitive response domain; Late embryogenesis abundant protein, LEA-14;
Solyc07g064970.3.1	"Microtubule associated family protein (AHRD V3.3 *** B9GJD5_POPTR);Dbxref=InterPro:IPR007145,Pfam:PF03999;Ontology_term=GO:0000226,GO:0000910,GO:0008017"	62.894	112.48	26.7	12	42.061	17.2	8	26.912	21	9	1.012	1.045	1.067	0.91	0.981	0.977	0.918	0.0409	*	cytoplasm				K16732	PRC1; protein regulator of cytokinesis 1				DZ	KOG4302	Microtubule-associated protein essential for anaphase spindle elongation
Solyc08g006660.1.1	"LOW QUALITY:Conserved oligomeric Golgi complex subunit 2 (AHRD V3.3 *** A0A0B0MZ88_GOSAR);Dbxref=InterPro:IPR009316;Ontology_term=GO:0007030,GO:0015031,GO:0016020"	83.063	14.416	2.7	2	22.711	7.5	4	14.518	8.2	4	1.17	1.199	0.887	1.011	0.927	1.125	0.941	0.647		chloroplast				K20289	COG2; conserved oligomeric Golgi complex subunit 2		IPR024603; IPR024602;	COG complex component, COG2, C-terminal; Conserved oligomeric Golgi complex, subunit 2, N-terminal;	U	KOG2307	Low density lipoprotein receptor
Solyc11g069490.2.1	SIT4 phosphatase-associated family protein (AHRD V3.3 *** B9HQ89_POPTR)	93.828	27.896	4.8	4	28.654	5.3	4	3.5177	3.3	3	1.178	1.094	1.08	1.03	1.08	1.035	0.938	0.111		plasma membrane			GO:0005488 binding;	K15501	PPP6R3, SAPS3; serine/threonine-protein phosphatase 6 regulatory subunit 3		IPR011989; IPR016024;	Armadillo-like helical; Armadillo-type fold;	D	KOG2073	SAP family cell cycle dependent phosphatase-associated protein
Solyc05g024245.1.1	"Enoyl CoA hydratase/isomerase (AHRD V3.3 *** A0A0K9NXW3_ZOSMR);Dbxref=InterPro:IPR001753,Pfam:PF00378;Ontology_term=GO:0003824,GO:0008152"	21.4	23.48	16.6	4	N/A	N/A	N/A	N/A	N/A	N/A		0.831			1.018		1.225			chloroplast	GO:0008152 metabolic process;		GO:0003824 catalytic activity;	K12663	ECH1; Delta(3,5)-Delta(2,4)-dienoyl-CoA isomerase [EC:5.3.3.-]	sly04146 Peroxisome - Solanum lycopersicum (tomato);	IPR029045; IPR014748;	ClpP/crotonase-like domain; Crontonase, C-terminal;	I	KOG1681	Enoyl-CoA isomerase
Solyc09g015660.3.1	"Transcription factor GTE1 (AHRD V3.3 *** A0A0B2PDN7_GLYSO);Dbxref=InterPro:IPR017413;Ontology_term=GO:0005634,GO:0006355"	43.74	N/A	N/A	N/A	N/A	N/A	N/A	1.318	1.8	1			0.999			0.949	0.950			nucleus			GO:0005515 protein binding; GO:0005488 binding;				IPR027353; IPR001487;	NET domain; Bromodomain;	K	KOG1474	Transcription initiation factor TFIID, subunit BDF1 and related bromodomain proteins
Solyc12g089150.2.1	Syntaxin protein (AHRD V3.3 *** G7K3H9_MEDTR)	28.082	19.351	12.1	2	6.5978	12.1	2	N/A	N/A	N/A	0.968	0.976		1.035	1.026		1.060	0.0104	*	Golgi apparatus	GO:0006810 transport; GO:0048193 Golgi vesicle transport; GO:0051179 localization; GO:0051234 establishment of localization; GO:0016192 vesicle-mediated transport;	GO:0016020 membrane;	GO:0005515 protein binding; GO:0005488 binding;	K08498	STX6; syntaxin 6	sly04130 SNARE interactions in vesicular transport - Solanum lycopersicum (tomato);	IPR000727; IPR010989; IPR015260;	Target SNARE coiled-coil homology domain; SNARE; Syntaxin 6, N-terminal;	U	KOG3202	SNARE protein TLG1/Syntaxin 6
Solyc03g005960.3.1	protein kinase LESK1	107.56	12.489	2	2	3.0009	2	2	1.8536	0.8	1		0.716			0.545		0.761			plasma membrane	GO:0016310 phosphorylation; GO:0044267 cellular protein metabolic process; GO:0044238 primary metabolic process; GO:0044237 cellular metabolic process; GO:0006796 phosphate-containing compound metabolic process; GO:0071704 organic substance metabolic process; GO:0008152 metabolic process; GO:0006468 protein phosphorylation; GO:0006793 phosphorus metabolic process; GO:0044260 cellular macromolecul…		GO:0005524 ATP binding; GO:1901265 nucleoside phosphate binding; GO:0016773 phosphotransferase activity, alcohol group as acceptor; GO:0001882 nucleoside binding; GO:0043167 ion binding; GO:0005515 protein binding; GO:0004672 protein kinase activity; GO:0000166 nucleotide binding; GO:0097159 organic cyclic compound binding; GO:1901363 heterocyclic compound binding; GO:0032549 ribonucleoside bindi…	K04733	IRAK4; interleukin-1 receptor-associated kinase 4 [EC:2.7.11.1]		IPR021720; IPR000719; IPR032675; IPR013320; IPR011009;	Malectin; Protein kinase domain; Leucine-rich repeat domain, L domain-like; Concanavalin A-like lectin/glucanase domain; Protein kinase-like domain;	R	KOG0619	FOG: Leucine rich repeat
Solyc02g062530.3.1	thiamine-phosphate synthase (AHRD V3.3 *** AT5G49410.2)	15.479	N/A	N/A	N/A	N/A	N/A	N/A	3.2086	8.1	1			1.117			1.012	0.906			nucleus
Solyc01g080460.3.1	"pyruvate orthophosphate dikinase (AHRD V3.3 *** AT4G15530.6);Dbxref=InterPro:IPR010121;Ontology_term=GO:0006090,GO:0050242"	105.85	323.31	32.2	27	323.31	25	22	323.31	36.7	31	1.033	1.025	1.029	1.35	1.257	1.277	1.258	0.0089	**	chloroplast	GO:0016310 phosphorylation; GO:0044281 small molecule metabolic process; GO:0044763 single-organism cellular process; GO:0044699 single-organism process; GO:0044237 cellular metabolic process; GO:0006796 phosphate-containing compound metabolic process; GO:0071704 organic substance metabolic process; GO:0008152 metabolic process; GO:0006090 pyruvate metabolic process; GO:0006793 phosphorus metabol…		GO:0005524 ATP binding; GO:1901265 nucleoside phosphate binding; GO:0016781 phosphotransferase activity, paired acceptors; GO:0001882 nucleoside binding; GO:0043167 ion binding; GO:0000166 nucleotide binding; GO:0097159 organic cyclic compound binding; GO:1901363 heterocyclic compound binding; GO:0032549 ribonucleoside binding; GO:0097367 carbohydrate derivative binding; GO:0016301 kinase activit…	K01006	ppdK; pyruvate, orthophosphate dikinase [EC:2.7.9.1]	sly00620 Pyruvate metabolism - Solanum lycopersicum (tomato); sly00710 Carbon fixation in photosynthetic organisms - Solanum lycopersicum (tomato); sly01100 Metabolic pathways - Solanum lycopersicum (tomato); sly01200 Carbon metabolism - Solanum lycopersicum (tomato);	IPR008279; IPR002192; IPR015813; IPR013816; IPR000121; IPR013815;	PEP-utilising enzyme, mobile domain; Pyruvate phosphate dikinase, PEP/pyruvate-binding; Pyruvate/Phosphoenolpyruvate kinase-like domain; ATP-grasp fold, subdomain 2; PEP-utilising enzyme, C-terminal; ATP-grasp fold, subdomain 1;
Solyc09g064940.3.1	Phenazine biosynthesis PhzF protein (AHRD V3.3 *** A0A103Y7H4_CYNCS)	63.269	52.978	10.4	6	49.688	13.3	7	56.047	13.3	7	0.826	0.901	0.696	0.946	0.92	0.88	1.133	0.173		cytoplasm	GO:0009058 biosynthetic process; GO:0008152 metabolic process;		GO:0097159 organic cyclic compound binding; GO:1901363 heterocyclic compound binding; GO:0003824 catalytic activity; GO:0005488 binding; GO:0003676 nucleic acid binding;				IPR025952; IPR001374;	R3H-associated N-terminal domain; R3H domain;	R	KOG3033	Predicted PhzC/PhzF-type epimerase
Solyc09g064410.1.1	"50S ribosomal protein L33, chloroplastic (AHRD V3.3 *** RK33_SOLTU);Dbxref=InterPro:IPR001705,Pfam:PF00471;Ontology_term=GO:0003735,GO:0005622,GO:0005840,GO:0006412"	7.727	11.884	22.7	2	15.84	28.8	2	10.651	40.9	3	0.951	1.04	0.879	0.948	0.952	0.782	0.934	0.44		cytoplasm	GO:0006518 peptide metabolic process; GO:0043043 peptide biosynthetic process; GO:0044267 cellular protein metabolic process; GO:0006807 nitrogen compound metabolic process; GO:0009058 biosynthetic process; GO:0043603 cellular amide metabolic process; GO:0044238 primary metabolic process; GO:1901566 organonitrogen compound biosynthetic process; GO:1901576 organic substance biosynthetic process; G…	GO:0005840 ribosome; GO:0043226 organelle; GO:0043229 intracellular organelle; GO:0043232 intracellular non-membrane-bounded organelle; GO:0044464 cell part; GO:0005622 intracellular; GO:0005737 cytoplasm; GO:0032991 macromolecular complex; GO:0044424 intracellular part; GO:1990904 ribonucleoprotein complex; GO:0005623 cell; GO:0030529 intracellular ribonucleoprotein complex; GO:0044444 cytoplasm…	GO:0003735 structural constituent of ribosome; GO:0005198 structural molecule activity;	K02913	RP-L33, MRPL33, rpmG; large subunit ribosomal protein L33	sly03010 Ribosome - Solanum lycopersicum (tomato);	IPR011332;	Zinc-binding ribosomal protein;
Solyc01g080350.3.1	"Calcium-binding protein 39 (AHRD V3.3 *** A0A151U0E3_CAJCA);Dbxref=InterPro:IPR016024,Pfam:PF08569;Ontology_term=GO:0005488"	38.879	7.4772	4.4	1	N/A	N/A	N/A	5.0682	4.4	1		0.831	0.82		0.986	0.994	1.199	0.00184	**	chloroplast			GO:0005488 binding;	K08272	CAB39, MO25; calcium binding protein 39		IPR011989; IPR016024;	Armadillo-like helical; Armadillo-type fold;	S	KOG1566	Conserved protein Mo25
Solyc06g083300.3.1	"Nuclear transport factor 2 family protein with RNA binding domain, putative isoform 2 (AHRD V3.3 *** A0A061DMC0_THECC)"	76.494	51.241	9.6	6	22.739	7.2	4	43.369	9.1	5	1.044	1.004	1.148	1.096	0.974	1.145	1.006	0.938		nucleus	GO:0006810 transport; GO:0051179 localization; GO:0051234 establishment of localization;	GO:0005623 cell; GO:0005622 intracellular; GO:0044464 cell part;	GO:0097159 organic cyclic compound binding; GO:1901363 heterocyclic compound binding; GO:1901265 nucleoside phosphate binding; GO:0005488 binding; GO:0003676 nucleic acid binding; GO:0000166 nucleotide binding; GO:0036094 small molecule binding;				IPR002075; IPR000504; IPR018222; IPR012677; IPR032710;	Nuclear transport factor 2; RNA recognition motif domain; Nuclear transport factor 2, eukaryote; Nucleotide-binding alpha-beta plait domain; NTF2-like domain;	T	KOG0116	RasGAP SH3 binding protein rasputin, contains NTF2 and RRM domains
Solyc12g008370.2.1	"SNW domain-containing 1 (AHRD V3.3 *** A0A0B0PGB0_GOSAR);Dbxref=InterPro:IPR017862;Ontology_term=GO:0000398,GO:0005681"	64.829	51.613	13.4	8	26.069	18.6	10	15.223	15.3	8	1.044	1.026	1.13	1.053	1.093	1.077	1.007	0.814		nucleus	GO:0006396 RNA processing; GO:0006725 cellular aromatic compound metabolic process; GO:1901360 organic cyclic compound metabolic process; GO:0006807 nitrogen compound metabolic process; GO:0044238 primary metabolic process; GO:0044237 cellular metabolic process; GO:0071704 organic substance metabolic process; GO:0006397 mRNA processing; GO:0016070 RNA metabolic process; GO:0000398 mRNA splicing, …	GO:0043229 intracellular organelle; GO:0044446 intracellular organelle part; GO:0032991 macromolecular complex; GO:0044424 intracellular part; GO:0005681 spliceosomal complex; GO:0005623 cell; GO:0044422 organelle part; GO:0043226 organelle; GO:0043231 intracellular membrane-bounded organelle; GO:0005634 nucleus; GO:0044464 cell part; GO:0005622 intracellular; GO:1990904 ribonucleoprotein complex…		K06063	SNW1, SKIIP, SKIP; SNW domain-containing protein 1	sly03040 Spliceosome - Solanum lycopersicum (tomato);	IPR004015;	SKI-interacting protein SKIP, SNW domain;	AB	KOG2441	mRNA splicing factor/probable chromatin binding snw family nuclear protein
Solyc04g050240.3.1	"Vacuolar protein sorting-associated (AHRD V3.3 *** J7G2X3_ROSRU);Dbxref=InterPro:IPR028934,Pfam:PF03643"	34.935	43.398	23.6	6	44.085	27.2	7	34.37	19.9	5	1.04	1.054	0.941	0.934	1.025	0.964	0.963	0.456		cytoplasm				K18466	VPS26; vacuolar protein sorting-associated protein 26	sly04144 Endocytosis - Solanum lycopersicum (tomato);			U	KOG3063	Membrane coat complex Retromer, subunit VPS26
Solyc04g007370.3.1	Chaperone protein dnaJ 15 (AHRD V3.3 *** DNJ15_ARATH)	45.657	55.695	12.3	5	13.047	16.2	7	3.8759	6.3	2	1.2	1.225		1.054	0.959		0.830	0.0606		nucleus							IPR001623;	DnaJ domain;	O	KOG0713	Molecular chaperone (DnaJ superfamily)
Solyc10g081100.2.1	Splicing factor 3B subunit 1 (AHRD V3.3 *** A0A1D1YF64_9ARAE)	76.454	74.661	18.3	10	30.978	14.6	8	57.48	17.3	9	1.101	1.063	1.045	0.968	1.089	1.068	0.974	0.524		nucleus			GO:0005488 binding;	K12828	SF3B1, SAP155; splicing factor 3B subunit 1	sly03040 Spliceosome - Solanum lycopersicum (tomato);	IPR011989; IPR015016; IPR016024;	Armadillo-like helical; Splicing factor 3B subunit 1; Armadillo-type fold;	A	KOG0213	Splicing factor 3b, subunit 1
Solyc05g018520.3.1	NADH-cytochrome b5 reductase (AHRD V3.3 *** K4BZA6_SOLLC)	35.477	80.502	26.9	7	68.839	37.2	9	54.677	29.7	8	0.85	0.778	0.753	0.896	0.902	0.851	1.113	0.0569		chloroplast	GO:0044699 single-organism process; GO:0008152 metabolic process; GO:0055114 oxidation-reduction process; GO:0044710 single-organism metabolic process;		GO:0003824 catalytic activity; GO:0016491 oxidoreductase activity;	K00326	E1.6.2.2; cytochrome-b5 reductase [EC:1.6.2.2]	sly00520 Amino sugar and nucleotide sugar metabolism - Solanum lycopersicum (tomato);	IPR017927; IPR001433; IPR008333; IPR017938; IPR001709;	Ferredoxin reductase-type FAD-binding domain; Oxidoreductase FAD/NAD(P)-binding; Oxidoreductase, FAD-binding domain; Riboflavin synthase-like beta-barrel; Flavoprotein pyridine nucleotide cytochrome reductase;	HC	KOG0534	NADH-cytochrome b-5 reductase
Solyc01g098610.3.1	"glutathione synthetase 2;Dbxref=InterPro:IPR005615,Pfam:PF03917;Ontology_term=GO:0004363,GO:0005524,GO:0006750"	62.762	101.15	20.6	11	36.67	23.3	12	83.143	25	12	1.157	1.105	1.093	1.121	1.182	1.127	1.022	0.413		chloroplast	GO:0006790 sulfur compound metabolic process; GO:0006518 peptide metabolic process; GO:0043043 peptide biosynthetic process; GO:0042398 cellular modified amino acid biosynthetic process; GO:0006807 nitrogen compound metabolic process; GO:0009058 biosynthetic process; GO:0043603 cellular amide metabolic process; GO:1901566 organonitrogen compound biosynthetic process; GO:1901576 organic substance …		GO:0005524 ATP binding; GO:1901265 nucleoside phosphate binding; GO:0004363 glutathione synthase activity; GO:0016874 ligase activity; GO:0001882 nucleoside binding; GO:0043167 ion binding; GO:0000166 nucleotide binding; GO:0016881 acid-amino acid ligase activity; GO:0016879 ligase activity, forming carbon-nitrogen bonds; GO:0097159 organic cyclic compound binding; GO:1901363 heterocyclic compoun…	K21456	GSS; glutathione synthase [EC:6.3.2.3]	sly00270 Cysteine and methionine metabolism - Solanum lycopersicum (tomato); sly00480 Glutathione metabolism - Solanum lycopersicum (tomato); sly01100 Metabolic pathways - Solanum lycopersicum (tomato);	IPR016185; IPR014709; IPR013816; IPR014049; IPR014042; IPR004887;	Pre-ATP-grasp domain; Glutathione synthase domain; ATP-grasp fold, subdomain 2; Glutathione synthase, N-terminal, eukaryotic; Glutathione synthase, alpha-helical, eukaryotic; Glutathione synthase, substrate-binding, eukaryotic;	Q	KOG0021	Glutathione synthetase
Solyc06g050120.3.1	60S ribosomal protein L7A-like (AHRD V3.3 *** Q2VCI3_SOLTU)	29.4	12.086	40.9	12	2.3551	39.4	12	N/A	N/A	N/A	1.045			1.032			0.988			cytoplasm	GO:0044085 cellular component biogenesis; GO:0042254 ribosome biogenesis; GO:0022613 ribonucleoprotein complex biogenesis; GO:0071840 cellular component organization or biogenesis;	GO:0044464 cell part; GO:0005622 intracellular; GO:0032991 macromolecular complex; GO:0044424 intracellular part; GO:1990904 ribonucleoprotein complex; GO:0005623 cell; GO:0030529 intracellular ribonucleoprotein complex;		K02936	RP-L7Ae, RPL7A; large subunit ribosomal protein L7Ae	sly03010 Ribosome - Solanum lycopersicum (tomato);	IPR029064; IPR004038;	50S ribosomal protein L30e-like; Ribosomal protein L7Ae/L30e/S12e/Gadd45;	J	KOG3166	60S ribosomal protein L7A
Solyc10g051390.2.1	"RNA-binding glycine-rich protein (AHRD V3.3 *** D6PZY6_TOBAC);Dbxref=InterPro:IPR000504,Pfam:PF00076;Ontology_term=GO:0003676"	9.5654	28.103	38.6	3	30.119	27.3	2	38.414	38.6	3	1.17	1.036	1.313	0.681	0.873	0.597	0.611	0.0187	*	nucleus			GO:0097159 organic cyclic compound binding; GO:1901363 heterocyclic compound binding; GO:1901265 nucleoside phosphate binding; GO:0005488 binding; GO:0003676 nucleic acid binding; GO:0000166 nucleotide binding; GO:0036094 small molecule binding;				IPR000504; IPR012677;	RNA recognition motif domain; Nucleotide-binding alpha-beta plait domain;	R	KOG0118	FOG: RRM domain
Solyc01g097910.2.1	Rubredoxin family protein (AHRD V3.3 *** U5GAX7_POPTR)	22.911	111.23	30.6	4	68.08	34.5	5	113.53	40.8	4	0.938	1.006	0.952	0.938	0.981	1	1.008	0.793		chloroplast			GO:0043169 cation binding; GO:0046872 metal ion binding; GO:0005506 iron ion binding; GO:0046914 transition metal ion binding; GO:0005488 binding; GO:0043167 ion binding;				IPR024935; IPR024934; IPR004039;	Rubredoxin domain; Rubredoxin-like domain; Rubredoxin-type fold;
Solyc06g073240.3.1	"Carbohydrate esterase plant-like protein (AHRD V3.3 *** A0A072W1E8_MEDTR);Dbxref=InterPro:IPR005181,Pfam:PF03629"	27.631	24.002	15.1	3	23.218	20.6	4	18.585	21.4	4	1.001	1.049	0.959	0.995	0.933	0.916	0.945	0.193		cytoplasm							IPR005181; IPR013830;	Sialate O-acetylesterase domain; SGNH hydrolase-type esterase domain;
Solyc03g115005.1.1	"Oxygen-evolving enhancer protein 3 (AHRD V3.3 *** B6SQ77_MAIZE);Dbxref=InterPro:IPR008797,Pfam:PF05757;Ontology_term=GO:0005509,GO:0009523,GO:0009654,GO:0015979,GO:0019898"	19.944	9.5202	5.2	1	4.2025	5.2	1	1.8096	5.2	1	0.939	0.924	0.982	0.989	0.978	0.967	1.031	0.183		chloroplast	GO:0008152 metabolic process; GO:0044237 cellular metabolic process; GO:0009987 cellular process; GO:0015979 photosynthesis;	GO:0016020 membrane; GO:0009523 photosystem II; GO:0019898 extrinsic component of membrane; GO:0098796 membrane protein complex; GO:0009654 photosystem II oxygen evolving complex; GO:0042651 thylakoid membrane; GO:0032991 macromolecular complex; GO:0044424 intracellular part; GO:0005623 cell; GO:0034357 photosynthetic membrane; GO:0009521 photosystem; GO:1902494 catalytic complex; GO:0044425 memb…	GO:0043169 cation binding; GO:0046872 metal ion binding; GO:0005509 calcium ion binding; GO:0005488 binding; GO:0043167 ion binding;				IPR023222;	PsbQ-like domain;
Solyc03g083250.3.1	"ATP-dependent clp protease ATP-binding subunit clpx, putative (AHRD V3.3 *** B9RSF1_RICCO);Dbxref=InterPro:IPR004487;Ontology_term=GO:0005524,GO:0006457,GO:0051082"	61.93	24.583	4.6	2	N/A	N/A	N/A	12.963	8.2	4		0.896	1.08		0.958	0.999	0.990	0.959		chloroplast	GO:0006457 protein folding; GO:0009987 cellular process;		GO:0005524 ATP binding; GO:1901265 nucleoside phosphate binding; GO:0001882 nucleoside binding; GO:0043167 ion binding; GO:0005515 protein binding; GO:0000166 nucleotide binding; GO:0097159 organic cyclic compound binding; GO:1901363 heterocyclic compound binding; GO:0032549 ribonucleoside binding; GO:0097367 carbohydrate derivative binding; GO:0032553 ribonucleotide binding; GO:0005488 binding; …	K03544	clpX, CLPX; ATP-dependent Clp protease ATP-binding subunit ClpX		IPR019489; IPR003593; IPR003959; IPR027417;	Clp ATPase, C-terminal; AAA+ ATPase domain; ATPase, AAA-type, core; P-loop containing nucleoside triphosphate hydrolase;	O	KOG0745	Putative ATP-dependent Clp-type protease (AAA+ ATPase superfamily)
Solyc06g083810.3.1	"Glycolipid transfer protein domain-containing protein (AHRD V3.3 *** A0A103Y7C8_CYNCS);Dbxref=InterPro:IPR014830,Pfam:PF08718;Ontology_term=GO:0005737,GO:0017089,GO:0046836,GO:0051861"	22.473	39.301	29.2	5	21.988	33.7	5	6.6947	17.3	3	1.022	0.909	1.129	1.057	0.98	1.175	1.050	0.577		cytoplasm	GO:0006810 transport; GO:0006869 lipid transport; GO:1902578 single-organism localization; GO:0046836 glycolipid transport; GO:1901264 carbohydrate derivative transport; GO:0044699 single-organism process; GO:0010876 lipid localization; GO:0071702 organic substance transport; GO:0051179 localization; GO:0033036 macromolecule localization; GO:0044765 single-organism transport; GO:0051234 establish…	GO:0044424 intracellular part; GO:0005623 cell; GO:0044464 cell part; GO:0005622 intracellular; GO:0005737 cytoplasm;	GO:0051861 glycolipid binding; GO:0097367 carbohydrate derivative binding; GO:1901505 carbohydrate derivative transporter activity; GO:0005488 binding; GO:0005319 lipid transporter activity; GO:0017089 glycolipid transporter activity; GO:0008289 lipid binding; GO:0022892 substrate-specific transporter activity; GO:0005215 transporter activity;				IPR014830;	Glycolipid transfer protein domain;	G	KOG3221	Glycolipid transfer protein
Solyc12g015910.1.1	"SufE-like protein, chloroplastic (AHRD V3.3 *** A0A0B0P063_GOSAR)"	38.456	40.675	14.2	5	N/A	N/A	N/A	6.9588	13.3	5		0.83	0.773		0.858	0.724	0.987	0.877		chloroplast				K22066	BOLA1; BolA-like protein 1		IPR003808;	Fe-S metabolism associated domain, SufE-like;	T	KOG2313	Stress-induced protein UVI31+
Solyc01g091130.3.1	Nitroreductase (AHRD V3.3 *** A0A0B0N3I7_GOSAR)	41.657	N/A	N/A	N/A	5.6498	5.9	2	4.4922	5.9	2	0.913			1.078			1.181			nucleus			GO:0003824 catalytic activity; GO:0016491 oxidoreductase activity;				IPR000415;	Nitroreductase-like;
Solyc03g081300.3.1	"Mitochondrial transcription termination factor-related family protein (AHRD V3.3 *** B9IDI0_POPTR);Dbxref=InterPro:IPR003690,Pfam:PF02536;Ontology_term=GO:0003690,GO:0006355"	57.846	13.918	5.4	2	11.607	5.8	3	4.435	5.8	3	0.954		0.999	0.731		0.814	0.791	0.0565		chloroplast	GO:0050794 regulation of cellular process; GO:0010468 regulation of gene expression; GO:0006355 regulation of transcription, DNA-templated; GO:0031326 regulation of cellular biosynthetic process; GO:0080090 regulation of primary metabolic process; GO:0060255 regulation of macromolecule metabolic process; GO:0019219 regulation of nucleobase-containing compound metabolic process; GO:0010556 regulat…		GO:0097159 organic cyclic compound binding; GO:1901363 heterocyclic compound binding; GO:0003677 DNA binding; GO:0003690 double-stranded DNA binding; GO:0005488 binding; GO:0003676 nucleic acid binding;						KR	KOG1267	Mitochondrial transcription termination factor, mTERF
Solyc06g073370.3.1	"Ribosomal protein S13 (AHRD V3.3 *** A0A103XPA4_CYNCS);Dbxref=InterPro:IPR001892,Pfam:PF00416;Ontology_term=GO:0003723,GO:0003735,GO:0005622,GO:0005840,GO:0006412"	22.415	11.374	36.8	8	N/A	N/A	N/A	97.864	36.8	8		1.268	1.223		0.889	0.969	0.746	0.0243	*	cytoplasm	GO:0006518 peptide metabolic process; GO:0043043 peptide biosynthetic process; GO:0044267 cellular protein metabolic process; GO:0006807 nitrogen compound metabolic process; GO:0009058 biosynthetic process; GO:0043603 cellular amide metabolic process; GO:0044238 primary metabolic process; GO:1901566 organonitrogen compound biosynthetic process; GO:1901576 organic substance biosynthetic process; G…	GO:0005840 ribosome; GO:0043226 organelle; GO:0043229 intracellular organelle; GO:0043232 intracellular non-membrane-bounded organelle; GO:0044464 cell part; GO:0005622 intracellular; GO:0005737 cytoplasm; GO:0032991 macromolecular complex; GO:0044424 intracellular part; GO:1990904 ribonucleoprotein complex; GO:0005623 cell; GO:0030529 intracellular ribonucleoprotein complex; GO:0044444 cytoplasm…	GO:0097159 organic cyclic compound binding; GO:1901363 heterocyclic compound binding; GO:0003723 RNA binding; GO:0005488 binding; GO:0003676 nucleic acid binding; GO:0005198 structural molecule activity; GO:0003735 structural constituent of ribosome;	K02964	RP-S18e, RPS18; small subunit ribosomal protein S18e	sly03010 Ribosome - Solanum lycopersicum (tomato);	IPR010979; IPR027437;	Ribosomal protein S13-like, H2TH; 30s ribosomal protein S13, C-terminal;	J	KOG3311	Ribosomal protein S18
Solyc06g050770.3.1	"Alpha-soluble NSF attachment protein (AHRD V3.3 *** SNAA_SOLTU);Dbxref=InterPro:IPR000744,Pfam:PF14938;Ontology_term=GO:0006886"	32.539	113.63	35.6	9	95.073	39.8	10	74.686	39.1	10	1.022	1.049	1.047	1.019	1.009	1.027	0.980	0.107		mitochondria	GO:0045184 establishment of protein localization; GO:0006810 transport; GO:0046907 intracellular transport; GO:0070727 cellular macromolecule localization; GO:0051649 establishment of localization in cell; GO:0006886 intracellular protein transport; GO:0071702 organic substance transport; GO:0008104 protein localization; GO:0033036 macromolecule localization; GO:0034613 cellular protein localizat…		GO:0005515 protein binding; GO:0005488 binding;	K15296	NAPA, SNAPA, SEC17; alpha-soluble NSF attachment protein		IPR011990; IPR013026;	Tetratricopeptide-like helical domain; Tetratricopeptide repeat-containing domain;	U	KOG1586	Protein required for fusion of vesicles in vesicular transport, alpha-SNAP
Solyc05g007080.3.1	Alpha-amylase (AHRD V3.3 *** K4BWN3_SOLLC)	100.67	141.75	18.8	13	93.389	15.1	11	77.285	17.3	13	1.038	0.992	1.112	0.886	1	0.945	0.901	0.0964		mitochondria	GO:0008152 metabolic process; GO:0005975 carbohydrate metabolic process; GO:0044238 primary metabolic process; GO:0071704 organic substance metabolic process;		GO:0004556 alpha-amylase activity; GO:0016160 amylase activity; GO:0003824 catalytic activity; GO:0005488 binding; GO:0016798 hydrolase activity, acting on glycosyl bonds; GO:0043167 ion binding; GO:0046872 metal ion binding; GO:0043169 cation binding; GO:0004553 hydrolase activity, hydrolyzing O-glycosyl compounds; GO:0016787 hydrolase activity; GO:0005509 calcium ion binding;	K01176	AMY, amyA, malS; alpha-amylase [EC:3.2.1.1]	sly00500 Starch and sucrose metabolism - Solanum lycopersicum (tomato); sly01100 Metabolic pathways - Solanum lycopersicum (tomato);	IPR013780; IPR017853; IPR013781; IPR006047; IPR012850;	Glycosyl hydrolase, all-beta; Glycoside hydrolase superfamily; Glycoside hydrolase, catalytic domain; Glycosyl hydrolase, family 13, catalytic domain; Alpha-amylase, C-terminal beta-sheet;	G	KOG0471	Alpha-amylase
Solyc04g072290.3.1	"Exocyst complex component SEC6 (AHRD V3.3 *** SEC6_ARATH);Dbxref=InterPro:IPR010326,Pfam:PF06046;Ontology_term=GO:0000145,GO:0006887"	85.356	28.418	4.7	3	5.4546	3.5	3	22.05	5.6	4	0.95		0.949	0.978		0.944	1.012	0.624		nucleus	GO:0006810 transport; GO:1902578 single-organism localization; GO:0032940 secretion by cell; GO:0016192 vesicle-mediated transport; GO:0044763 single-organism cellular process; GO:0044699 single-organism process; GO:0051179 localization; GO:0009987 cellular process; GO:0051234 establishment of localization; GO:0006887 exocytosis; GO:0044765 single-organism transport; GO:0046903 secretion;	GO:0005938 cell cortex; GO:0044464 cell part; GO:0044448 cell cortex part; GO:0005622 intracellular; GO:0071944 cell periphery; GO:0005737 cytoplasm; GO:0099568 cytoplasmic region; GO:0032991 macromolecular complex; GO:0044424 intracellular part; GO:0000145 exocyst; GO:0043234 protein complex; GO:0005623 cell; GO:0044444 cytoplasmic part; GO:0099023 tethering complex;		K06110	EXOC3, SEC6; exocyst complex component 3				U	KOG2286	Exocyst complex subunit SEC6
Solyc01g088560.3.1	"Rab family GTPase (AHRD V3.3 *** D8RBQ4_SELML);Dbxref=InterPro:IPR001806,Pfam:PF00071;Ontology_term=GO:0005525,GO:0007264"	23.098	138.29	36.5	7	96.729	25	5	86.784	36.5	7	1.028	0.987	1.012	0.986	0.97	0.968	0.966	0.0592		chloroplast	GO:0050794 regulation of cellular process; GO:0044700 single organism signaling; GO:0051716 cellular response to stimulus; GO:0007165 signal transduction; GO:0050789 regulation of biological process; GO:0007154 cell communication; GO:0035556 intracellular signal transduction; GO:0044699 single-organism process; GO:0007264 small GTPase mediated signal transduction; GO:0023052 signaling; GO:0050896…		GO:1901265 nucleoside phosphate binding; GO:0001882 nucleoside binding; GO:0043167 ion binding; GO:0000166 nucleotide binding; GO:0097159 organic cyclic compound binding; GO:1901363 heterocyclic compound binding; GO:0032549 ribonucleoside binding; GO:0097367 carbohydrate derivative binding; GO:0032553 ribonucleotide binding; GO:0005488 binding; GO:0032550 purine ribonucleoside binding; GO:0043168…	K07893	RAB6A; Ras-related protein Rab-6A		IPR005225; IPR027417;	Small GTP-binding protein domain; P-loop containing nucleoside triphosphate hydrolase;	U	KOG0094	GTPase Rab6/YPT6/Ryh1, small G protein superfamily
Solyc09g011030.3.1	Hsp70-binding protein 1 (AHRD V3.3 *** W9RWP5_9ROSA);Dbxref=InterPro:IPR016024;Ontology_term=GO:0005488	43.464	56.337	23.7	7	32.468	24.2	7	36.376	28	8	1.32	0.964	0.864	1.524	1.223	1.145	1.236	0.224		cytoplasm			GO:0005488 binding;	K09562	HSPBP1; hsp70-interacting protein	sly04141 Protein processing in endoplasmic reticulum - Solanum lycopersicum (tomato);	IPR013918; IPR034085; IPR011989; IPR016024;	Nucleotide exchange factor Fes1; TOG domain; Armadillo-like helical; Armadillo-type fold;	O	KOG2160	Armadillo/beta-catenin-like repeat-containing protein
Solyc05g046140.3.1	"Major latex-like protein (AHRD V3.3 *** Q9AXU0_PRUPE);Dbxref=InterPro:IPR000916,Pfam:PF00407;Ontology_term=GO:0006952,GO:0009607"	17.597	16.834	18	3	N/A	N/A	N/A	N/A	N/A	N/A		1.167			1.29		1.105			cytoplasm	GO:0006952 defense response; GO:0050896 response to stimulus; GO:0006950 response to stress; GO:0009607 response to biotic stimulus;						IPR023393; IPR000916;	START-like domain; Bet v I/Major latex protein;
Solyc07g017730.3.1	"Glucan endo-1,3-beta-glucosidase, putative (AHRD V3.3 *** B9RR12_RICCO);Dbxref=InterPro:IPR000490,Pfam:PF00332;Ontology_term=GO:0004553,GO:0005975"	56.334	17.912	5.9	3	4.0598	5.9	3	5.6039	5.9	3	0.965	1.048	0.977	1.239	1.216	1.232	1.233	0.00132	**	plasma membrane	GO:0008152 metabolic process; GO:0005975 carbohydrate metabolic process; GO:0044238 primary metabolic process; GO:0071704 organic substance metabolic process;		GO:0004553 hydrolase activity, hydrolyzing O-glycosyl compounds; GO:0016787 hydrolase activity; GO:0003824 catalytic activity; GO:0016798 hydrolase activity, acting on glycosyl bonds;				IPR012946; IPR017853; IPR013781;	X8 domain; Glycoside hydrolase superfamily; Glycoside hydrolase, catalytic domain;
Solyc04g076870.3.1	"Glutamyl-tRNA reductase (AHRD V3.3 *** A0A0V0IMC1_SOLCH);Dbxref=InterPro:IPR000343;Ontology_term=GO:0008883,GO:0033014,GO:0050661,GO:0055114"	59.342	137.01	22.1	10	45.282	23.3	13	86.937	26.3	14	1.093	1.103	1.114	0.653	0.563	0.597	0.548	0.00514	**	chloroplast	GO:0018130 heterocycle biosynthetic process; GO:0006725 cellular aromatic compound metabolic process; GO:0055114 oxidation-reduction process; GO:0044699 single-organism process; GO:0006807 nitrogen compound metabolic process; GO:1901360 organic cyclic compound metabolic process; GO:0009058 biosynthetic process; GO:1901566 organonitrogen compound biosynthetic process; GO:1901576 organic substance …		GO:0016620 oxidoreductase activity, acting on the aldehyde or oxo group of donors, NAD or NADP as acceptor; GO:0097159 organic cyclic compound binding; GO:1901363 heterocyclic compound binding; GO:0008883 glutamyl-tRNA reductase activity; GO:1901265 nucleoside phosphate binding; GO:0003824 catalytic activity; GO:0005488 binding; GO:0016903 oxidoreductase activity, acting on the aldehyde or oxo gr…	K02492	hemA; glutamyl-tRNA reductase [EC:1.2.1.70]	sly00860 Porphyrin and chlorophyll metabolism - Solanum lycopersicum (tomato); sly01100 Metabolic pathways - Solanum lycopersicum (tomato); sly01110 Biosynthesis of secondary metabolites - Solanum lycopersicum (tomato);	IPR006151; IPR015896; IPR016040; IPR015895;	Quinate/shikimate 5-dehydrogenase/glutamyl-tRNA reductase; Tetrapyrrole biosynthesis, glutamyl-tRNA reductase, dimerisation domain; NAD(P)-binding domain; Tetrapyrrole biosynthesis, glutamyl-tRNA reductase, N-terminal;
Solyc12g096000.2.1	RNA helicase DEAD41	46.604	308.73	42.7	18	N/A	N/A	N/A	N/A	N/A	N/A		1.067			1.017		0.953			cytoplasm			GO:0005524 ATP binding; GO:1901265 nucleoside phosphate binding; GO:0001882 nucleoside binding; GO:0043167 ion binding; GO:0000166 nucleotide binding; GO:0097159 organic cyclic compound binding; GO:1901363 heterocyclic compound binding; GO:0032549 ribonucleoside binding; GO:0097367 carbohydrate derivative binding; GO:0032553 ribonucleotide binding; GO:0005488 binding; GO:0003676 nucleic acid bind…	K03257	EIF4A; translation initiation factor 4A	sly03013 RNA transport - Solanum lycopersicum (tomato);	IPR014014; IPR011545; IPR014001; IPR027417; IPR001650;	RNA helicase, DEAD-box type, Q motif; DEAD/DEAH box helicase domain; Helicase superfamily 1/2, ATP-binding domain; P-loop containing nucleoside triphosphate hydrolase; Helicase, C-terminal;	J	KOG0327	Translation initiation factor 4F, helicase subunit (eIF-4A) and related helicases
Solyc03g121640.3.1	"Chaperonin Cpn60 (AHRD V3.3 *** A0A124SDT3_CYNCS);Dbxref=InterPro:IPR001844,Pfam:PF00118;Ontology_term=GO:0005737,GO:0042026"	60.754	71.134	19.9	10	46.58	11.9	6	43.778	10.5	5	0.821	0.894	0.77	0.923	0.831	0.875	1.058	0.339		mitochondria	GO:0006457 protein folding; GO:0009987 cellular process; GO:0042026 protein refolding;	GO:0044424 intracellular part; GO:0005623 cell; GO:0044464 cell part; GO:0005622 intracellular; GO:0005737 cytoplasm;	GO:0005524 ATP binding; GO:1901265 nucleoside phosphate binding; GO:0001882 nucleoside binding; GO:0043167 ion binding; GO:0000166 nucleotide binding; GO:0097159 organic cyclic compound binding; GO:1901363 heterocyclic compound binding; GO:0032549 ribonucleoside binding; GO:0097367 carbohydrate derivative binding; GO:0032553 ribonucleotide binding; GO:0005488 binding; GO:0032550 purine ribonucleo…	K04077	groEL, HSPD1; chaperonin GroEL	sly03018 RNA degradation - Solanum lycopersicum (tomato);	IPR027409; IPR027413;	GroEL-like apical domain; GroEL-like equatorial domain;	O	KOG0356	Mitochondrial chaperonin, Cpn60/Hsp60p
Solyc12g097030.2.1	"Carboxyl-terminal-processing protease (AHRD V3.3 *** A0A0B0NIC9_GOSAR);Dbxref=InterPro:IPR004447;Ontology_term=GO:0006508,GO:0008236"	59.226	117.4	24.4	9	94.019	18.3	7	125.63	22.4	9	1.075	0.992	1.063	1.17	1.128	1.164	1.106	0.0214	*	chloroplast	GO:0006508 proteolysis; GO:0008152 metabolic process; GO:0043170 macromolecule metabolic process; GO:0019538 protein metabolic process; GO:0044238 primary metabolic process; GO:0071704 organic substance metabolic process;		GO:0008233 peptidase activity; GO:0003824 catalytic activity; GO:0017171 serine hydrolase activity; GO:0005488 binding; GO:0008236 serine-type peptidase activity; GO:0070011 peptidase activity, acting on L-amino acid peptides; GO:0005515 protein binding; GO:0016787 hydrolase activity;	K03797	E3.4.21.102, prc, ctpA; carboxyl-terminal processing protease [EC:3.4.21.102]		IPR005151; IPR029045; IPR001478;	Tail specific protease; ClpP/crotonase-like domain; PDZ domain;
Solyc04g005160.2.1	"6-phosphogluconate dehydrogenase, decarboxylating (AHRD V3.3 *** A0A0K1P904_SOLCH);Dbxref=InterPro:IPR006113,Pfam:PF03446;Ontology_term=GO:0004616,GO:0006098,GO:0055114"	37.095	57.242	18.8	5	8.0422	20.5	5	10.662	16.1	4	0.962	0.94		1.008	0.958		1.034	0.361		chloroplast	GO:0006739 NADP metabolic process; GO:0019362 pyridine nucleotide metabolic process; GO:0006725 cellular aromatic compound metabolic process; GO:0046496 nicotinamide nucleotide metabolic process; GO:0009117 nucleotide metabolic process; GO:0044699 single-organism process; GO:0072524 pyridine-containing compound metabolic process; GO:0044237 cellular metabolic process; GO:0006796 phosphate-contain…		GO:0016614 oxidoreductase activity, acting on CH-OH group of donors; GO:0016616 oxidoreductase activity, acting on the CH-OH group of donors, NAD or NADP as acceptor; GO:0004616 phosphogluconate dehydrogenase (decarboxylating) activity; GO:0003824 catalytic activity; GO:0016491 oxidoreductase activity;	K00033	PGD, gnd, gntZ; 6-phosphogluconate dehydrogenase [EC:1.1.1.44 1.1.1.343]	sly00030 Pentose phosphate pathway - Solanum lycopersicum (tomato); sly00480 Glutathione metabolism - Solanum lycopersicum (tomato); sly01100 Metabolic pathways - Solanum lycopersicum (tomato); sly01110 Biosynthesis of secondary metabolites - Solanum lycopersicum (tomato); sly01200 Carbon metabolism - Solanum lycopersicum (tomato);	IPR006115; IPR008927; IPR013328; IPR006114; IPR016040;	6-phosphogluconate dehydrogenase, NADP-binding; 6-phosphogluconate dehydrogenase C-terminal domain-like; 6-phosphogluconate dehydrogenase, domain 2; 6-phosphogluconate dehydrogenase, C-terminal; NAD(P)-binding domain;	G	KOG2653	6-phosphogluconate dehydrogenase
Solyc12g057120.2.1	"14-3-3 protein (AHRD V3.3 *** P93785_SOLTU);Dbxref=InterPro:IPR000308,Pfam:PF00244;Ontology_term=GO:0019904"	45.149	323.31	40.4	16	142.53	42.1	16	232.74	45.4	17	0.98	0.945	0.936	0.992	0.87	1.004	1.002	0.998		nucleus,plasma membrane		GO:0043226 organelle; GO:0043231 intracellular membrane-bounded organelle; GO:0043229 intracellular organelle; GO:0044464 cell part; GO:0005622 intracellular; GO:0005737 cytoplasm; GO:0044424 intracellular part; GO:0043227 membrane-bounded organelle; GO:0005623 cell; GO:0005739 mitochondrion; GO:0044444 cytoplasmic part;	GO:0015075 ion transmembrane transporter activity; GO:0022892 substrate-specific transporter activity; GO:0005515 protein binding; GO:0015077 monovalent inorganic cation transmembrane transporter activity; GO:0016676 oxidoreductase activity, acting on a heme group of donors, oxygen as acceptor; GO:0016675 oxidoreductase activity, acting on a heme group of donors; GO:0015002 heme-copper terminal o…	K06630	YWHAE; 14-3-3 protein epsilon		IPR023410;	14-3-3 domain;	O	KOG0841	Multifunctional chaperone (14-3-3 family)
Solyc11g010600.2.1	"O-fucosyltransferase family protein (AHRD V3.3 *** AT5G65470.1);Dbxref=InterPro:IPR019378,Pfam:PF10250"	53.59	11.454	4	2	3.5168	5.6	3	N/A	N/A	N/A	0.877	0.866		1.106	1.205		1.326	0.0229	*	chloroplast
Solyc06g065640.3.1	Transcriptional corepressor LEUNIG (AHRD V3.3 *** W9SY16_9ROSA)	98.161	N/A	N/A	N/A	N/A	N/A	N/A	1.3484	1.2	1			1.079			1.002	0.929			nucleus			GO:0005515 protein binding; GO:0005488 binding;				IPR017986; IPR015943; IPR006594;	WD40-repeat-containing domain; WD40/YVTN repeat-like-containing domain; LIS1 homology motif;	R	KOG0266	WD40 repeat-containing protein
Solyc08g074680.2.1	partialpolyphenol oxidase A	204.75	83.236	4.3	7	41.827	4.9	9	52.013	6.4	8	0.668	0.525	0.785	0.469	0.675	0.753	0.959	0.808		chloroplast	GO:0044699 single-organism process; GO:0008152 metabolic process; GO:0055114 oxidation-reduction process; GO:0044710 single-organism metabolic process;		GO:0016682 oxidoreductase activity, acting on diphenols and related substances as donors, oxygen as acceptor; GO:0016679 oxidoreductase activity, acting on diphenols and related substances as donors; GO:0003824 catalytic activity; GO:0004097 catechol oxidase activity; GO:0016491 oxidoreductase activity;	K00422	E1.10.3.1; polyphenol oxidase [EC:1.10.3.1]	sly00350 Tyrosine metabolism - Solanum lycopersicum (tomato); sly00950 Isoquinoline alkaloid biosynthesis - Solanum lycopersicum (tomato); sly01100 Metabolic pathways - Solanum lycopersicum (tomato); sly01110 Biosynthesis of secondary metabolites - Solanum lycopersicum (tomato);	IPR022739; IPR008922; IPR002227; IPR022740;	Polyphenol oxidase, central domain; Uncharacterised domain, di-copper centre; Tyrosinase copper-binding domain; Polyphenol oxidase, C-terminal;
Solyc01g079650.3.1	"CTP synthase (AHRD V3.3 *** A0A0V0IPL0_SOLCH);Dbxref=InterPro:IPR004468;Ontology_term=GO:0003883,GO:0006221"	61.649	6.108	1.8	1	N/A	N/A	N/A	1.4189	1.4	1		1.104	1.04		1.011	1.078	0.974	0.612		chloroplast	GO:0009116 nucleoside metabolic process; GO:0046132 pyrimidine ribonucleoside biosynthetic process; GO:0009147 pyrimidine nucleoside triphosphate metabolic process; GO:0009117 nucleotide metabolic process; GO:0044699 single-organism process; GO:0009163 nucleoside biosynthetic process; GO:0009058 biosynthetic process; GO:0046036 CTP metabolic process; GO:0044237 cellular metabolic process; GO:0006…		GO:0016879 ligase activity, forming carbon-nitrogen bonds; GO:0003824 catalytic activity; GO:0003883 CTP synthase activity; GO:0016874 ligase activity;	K01937	pyrG, CTPS; CTP synthase [EC:6.3.4.2]	sly00240 Pyrimidine metabolism - Solanum lycopersicum (tomato); sly01100 Metabolic pathways - Solanum lycopersicum (tomato);	IPR027417; IPR017456; IPR017926; IPR029062; IPR033828;	P-loop containing nucleoside triphosphate hydrolase; CTP synthase, N-terminal; Glutamine amidotransferase; Class I glutamine amidotransferase-like; CTP synthase GATase domain;	F	KOG2387	CTP synthase (UTP-ammonia lyase)
Solyc12g009260.2.1	"3-oxoacyl-[acyl-carrier-protein] synthase (AHRD V3.3 *** K4DC14_SOLLC);Dbxref=InterPro:IPR016039,Pfam:PF00109;Ontology_term=GO:0003824,GO:0008152"	51.053	23.649	8.2	3	19.123	8.2	3	6.9211	6.1	3	0.814	0.879	0.82	0.81	0.896	0.752	0.978	0.691		chloroplast	GO:0044711 single-organism biosynthetic process; GO:0016053 organic acid biosynthetic process; GO:0044281 small molecule metabolic process; GO:0044763 single-organism cellular process; GO:0044699 single-organism process; GO:0044255 cellular lipid metabolic process; GO:0009058 biosynthetic process; GO:0006631 fatty acid metabolic process; GO:0044238 primary metabolic process; GO:0044237 cellular m…		GO:0016746 transferase activity, transferring acyl groups; GO:0016747 transferase activity, transferring acyl groups other than amino-acyl groups; GO:0016740 transferase activity; GO:0003824 catalytic activity;	K09458	fabF; 3-oxoacyl-[acyl-carrier-protein] synthase II [EC:2.3.1.179]	sly00061 Fatty acid biosynthesis - Solanum lycopersicum (tomato); sly00780 Biotin metabolism - Solanum lycopersicum (tomato); sly01100 Metabolic pathways - Solanum lycopersicum (tomato); sly01212 Fatty acid metabolism - Solanum lycopersicum (tomato);	IPR020841; IPR016039; IPR014031; IPR014030;	Polyketide synthase, beta-ketoacyl synthase domain; Thiolase-like; Beta-ketoacyl synthase, C-terminal; Beta-ketoacyl synthase, N-terminal;	IQ	KOG1394	3-oxoacyl-(acyl-carrier-protein) synthase (I and II)
Solyc11g006675.1.1	Photosystem II reaction center protein H (AHRD V3.3 *-* A0A172W736_9SOLA)	11.14	11.618	16.5	2	N/A	N/A	N/A	N/A	N/A	N/A		0.976			0.984		1.008			chloroplast	GO:0008152 metabolic process; GO:0065008 regulation of biological quality; GO:0031647 regulation of protein stability; GO:0009987 cellular process; GO:0044237 cellular metabolic process; GO:0050821 protein stabilization; GO:0015979 photosynthesis; GO:0065007 biological regulation;	GO:0009521 photosystem; GO:0016020 membrane; GO:0009523 photosystem II; GO:0044464 cell part; GO:0005622 intracellular; GO:0098796 membrane protein complex; GO:0044425 membrane part; GO:0009579 thylakoid; GO:0032991 macromolecular complex; GO:0044424 intracellular part; GO:0005623 cell; GO:0043234 protein complex; GO:0044436 thylakoid part; GO:0034357 photosynthetic membrane;	GO:0042301 phosphate ion binding; GO:0043168 anion binding; GO:0005488 binding; GO:0043167 ion binding;	K02709	psbH; photosystem II PsbH protein	sly00195 Photosynthesis - Solanum lycopersicum (tomato); sly01100 Metabolic pathways - Solanum lycopersicum (tomato);
Solyc04g074630.3.1	"Seryl-tRNA synthetase (AHRD V3.3 *** AT1G11870.2);Dbxref=InterPro:IPR002317;Ontology_term=GO:0000166,GO:0004828,GO:0005524,GO:0005737,GO:0006434"	42.224	44.382	17.6	6	38.945	22.6	7	50.706	19.7	6	0.934	1.029	0.855	1.065	0.993	0.952	1.068	0.341		cytoplasm	GO:0006518 peptide metabolic process; GO:0006725 cellular aromatic compound metabolic process; GO:0044267 cellular protein metabolic process; GO:0044699 single-organism process; GO:0009058 biosynthetic process; GO:1901566 organonitrogen compound biosynthetic process; GO:0043039 tRNA aminoacylation; GO:0044237 cellular metabolic process; GO:0071704 organic substance metabolic process; GO:0008152 m…	GO:0044424 intracellular part; GO:0005623 cell; GO:0044464 cell part; GO:0005622 intracellular; GO:0005737 cytoplasm;	GO:0016876 ligase activity, forming aminoacyl-tRNA and related compounds; GO:0005524 ATP binding; GO:0004828 serine-tRNA ligase activity; GO:1901265 nucleoside phosphate binding; GO:0016875 ligase activity, forming carbon-oxygen bonds; GO:0001882 nucleoside binding; GO:0043167 ion binding; GO:0016874 ligase activity; GO:0000166 nucleotide binding; GO:0097159 organic cyclic compound binding; GO:19…	K01875	SARS, serS; seryl-tRNA synthetase [EC:6.1.1.11]	sly00970 Aminoacyl-tRNA biosynthesis - Solanum lycopersicum (tomato);	IPR010978; IPR002314; IPR033729; IPR006195;	tRNA-binding arm; Aminoacyl-tRNA synthetase, class II (G/ P/ S/T); Serine-tRNA ligase catalytic core domain; Aminoacyl-tRNA synthetase, class II;	J	KOG2509	Seryl-tRNA synthetase
Solyc12g098820.2.1	"Protein kinase superfamily protein (AHRD V3.3 *** AT3G59350.6);Dbxref=InterPro:IPR000719,Pfam:PF07714;Ontology_term=GO:0004672,GO:0005524,GO:0006468"	39.966	102.69	19.1	6	29.602	28.2	9	54.449	28.7	9	0.937	1.046	1.049	1.002	0.896	0.885	0.918	0.188		cytoplasm	GO:0016310 phosphorylation; GO:0044267 cellular protein metabolic process; GO:0044238 primary metabolic process; GO:0044237 cellular metabolic process; GO:0006796 phosphate-containing compound metabolic process; GO:0071704 organic substance metabolic process; GO:0008152 metabolic process; GO:0006468 protein phosphorylation; GO:0006793 phosphorus metabolic process; GO:0044260 cellular macromolecul…		GO:0005524 ATP binding; GO:1901265 nucleoside phosphate binding; GO:0016773 phosphotransferase activity, alcohol group as acceptor; GO:0001882 nucleoside binding; GO:0043167 ion binding; GO:0004713 protein tyrosine kinase activity; GO:0000166 nucleotide binding; GO:0004672 protein kinase activity; GO:0097159 organic cyclic compound binding; GO:1901363 heterocyclic compound binding; GO:0032549 rib…	K13436	PTI1; pto-interacting protein 1 [EC:2.7.11.1]	sly04626 Plant-pathogen interaction - Solanum lycopersicum (tomato);	IPR000719; IPR001245; IPR020635; IPR011009;	Protein kinase domain; Serine-threonine/tyrosine-protein kinase catalytic domain; Tyrosine-protein kinase, catalytic domain; Protein kinase-like domain;	T	KOG1187	Serine/threonine protein kinase
Solyc05g007780.3.1	"Photosynthetic NDH subcomplex L 2 (AHRD V3.3 *** A0A0F7GYP0_9ROSI);Dbxref=InterPro:IPR008797,Pfam:PF05757;Ontology_term=GO:0005509,GO:0009523,GO:0009654,GO:0015979,GO:0019898"	22.429	60.152	32.1	5	59.496	32.1	5	86.529	26.9	4	1.103	0.988	0.969	0.938	0.947	0.928	0.919	0.18		chloroplast	GO:0008152 metabolic process; GO:0044237 cellular metabolic process; GO:0009987 cellular process; GO:0015979 photosynthesis;	GO:0016020 membrane; GO:0009523 photosystem II; GO:0019898 extrinsic component of membrane; GO:0098796 membrane protein complex; GO:0009654 photosystem II oxygen evolving complex; GO:0042651 thylakoid membrane; GO:0032991 macromolecular complex; GO:0044424 intracellular part; GO:0005623 cell; GO:0034357 photosynthetic membrane; GO:0009521 photosystem; GO:1902494 catalytic complex; GO:0044425 memb…	GO:0043169 cation binding; GO:0046872 metal ion binding; GO:0005509 calcium ion binding; GO:0005488 binding; GO:0043167 ion binding;	K08901	psbQ; photosystem II oxygen-evolving enhancer protein 3	sly00195 Photosynthesis - Solanum lycopersicum (tomato); sly01100 Metabolic pathways - Solanum lycopersicum (tomato);	IPR023222;	PsbQ-like domain;
Solyc08g079090.3.1	Monocopper oxidase-like protein SKU5 (AHRD V3.3 *** SKU5_ARATH)	71.094	55.96	12.2	6	59.578	12.2	6	65.737	9.2	5	0.963	1.046	0.935	0.928	0.971	1.084	1.013	0.842		extracellular	GO:0044699 single-organism process; GO:0008152 metabolic process; GO:0055114 oxidation-reduction process; GO:0044710 single-organism metabolic process;		GO:0046914 transition metal ion binding; GO:0003824 catalytic activity; GO:0005488 binding; GO:0043167 ion binding; GO:0046872 metal ion binding; GO:0043169 cation binding; GO:0005507 copper ion binding; GO:0016491 oxidoreductase activity;				IPR011707; IPR011706; IPR008972; IPR001117;	Multicopper oxidase, type 3; Multicopper oxidase, type 2; Cupredoxin; Multicopper oxidase, type 1;	Q	KOG1263	Multicopper oxidases
Solyc02g090100.1.1	LOW QUALITY:Synechocystis YCF37 (AHRD V3.3 *** A0A061DHK7_THECC)	16.717	57.952	29.6	8	20.938	25.3	6	15.738	29.6	6	0.872	0.851	0.836	0.883	0.893	0.906	1.048	0.0303	*	mitochondria
Solyc07g064800.3.1	"Dihydrolipoamide acetyltransferase component of pyruvate dehydrogenase complex (AHRD V3.3 *** A0A0D2QR25_GOSRA);Dbxref=InterPro:IPR006255;Ontology_term=GO:0004149,GO:0006099,GO:0045252"	51.133	35.698	14.3	6	18.808	17.1	7	6.614	16.9	6	0.99	0.857	0.941	1.068	1.03	1.019	1.118	0.0641		chloroplast	GO:0072350 tricarboxylic acid metabolic process; GO:0055114 oxidation-reduction process; GO:0044281 small molecule metabolic process; GO:0044763 single-organism cellular process; GO:0006099 tricarboxylic acid cycle; GO:0044699 single-organism process; GO:0044238 primary metabolic process; GO:0045333 cellular respiration; GO:0044237 cellular metabolic process; GO:0071704 organic substance metaboli…	GO:1902494 catalytic complex; GO:0044464 cell part; GO:0005622 intracellular; GO:1990204 oxidoreductase complex; GO:0005737 cytoplasm; GO:0032991 macromolecular complex; GO:0044424 intracellular part; GO:0045252 oxoglutarate dehydrogenase complex; GO:1990234 transferase complex; GO:0043234 protein complex; GO:0005623 cell; GO:0045239 tricarboxylic acid cycle enzyme complex; GO:0044444 cytoplasmic…	GO:0016417 S-acyltransferase activity; GO:0016751 S-succinyltransferase activity; GO:0016746 transferase activity, transferring acyl groups; GO:0004149 dihydrolipoyllysine-residue succinyltransferase activity; GO:0003824 catalytic activity; GO:0016748 succinyltransferase activity; GO:0016740 transferase activity; GO:0016747 transferase activity, transferring acyl groups other than amino-acyl grou…	K00658	DLST, sucB; 2-oxoglutarate dehydrogenase E2 component (dihydrolipoamide succinyltransferase) [EC:2.3.1.61]	sly00020 Citrate cycle (TCA cycle) - Solanum lycopersicum (tomato); sly00310 Lysine degradation - Solanum lycopersicum (tomato); sly01100 Metabolic pathways - Solanum lycopersicum (tomato); sly01110 Biosynthesis of secondary metabolites - Solanum lycopersicum (tomato); sly01200 Carbon metabolism - Solanum lycopersicum (tomato);	IPR001078; IPR011053; IPR000089; IPR023213;	2-oxoacid dehydrogenase acyltransferase, catalytic domain; Single hybrid motif; Biotin/lipoyl attachment; Chloramphenicol acetyltransferase-like domain;	C	KOG0559	Dihydrolipoamide succinyltransferase (2-oxoglutarate dehydrogenase, E2 subunit)
Solyc01g098900.3.1	"Protein YIPF (AHRD V3.3 *** K4B0S7_SOLLC);Dbxref=InterPro:IPR006977,Pfam:PF04893;Ontology_term=GO:0016020"	30.67	42.084	13.6	2	67.652	8.2	1	63.1	11.4	2	1.245	1.087	1.21	1.171	1.212	1.121	0.989	0.848		cytoplasm		GO:0016020 membrane;		K22940			IPR006977;	Yip1 domain;	S	KOG3114	Uncharacterized conserved protein
Solyc01g110550.3.1	"ribosome-binding factor A family protein (AHRD V3.3 *** AT4G34730.3);Dbxref=InterPro:IPR000238,Pfam:PF02033;Ontology_term=GO:0006364"	25.139	15.605	11.8	2	7.3465	11.8	2	7.887	16.3	3		1.155	1.226		1.087	1.068	0.905	0.0857		mitochondria	GO:0016072 rRNA metabolic process; GO:0006396 RNA processing; GO:0034470 ncRNA processing; GO:0044085 cellular component biogenesis; GO:0022613 ribonucleoprotein complex biogenesis; GO:0006725 cellular aromatic compound metabolic process; GO:0006807 nitrogen compound metabolic process; GO:0042254 ribosome biogenesis; GO:1901360 organic cyclic compound metabolic process; GO:0044238 primary metabol…			K02834	rbfA; ribosome-binding factor A		IPR023799; IPR015946;	Ribosome-binding factor A domain; K homology domain-like, alpha/beta;
Solyc08g080260.3.1	Nuclear pore complex protein Nup50 (AHRD V3.3 *** A0A0B2RK82_GLYSO)	37.756	13.114	6.1	2	12.595	12.2	4	8.7964	12.2	4	1.068	1.099	1.238	1.088	1.044	1.122	0.956	0.43		nucleus	GO:0006810 transport; GO:0046907 intracellular transport; GO:0051649 establishment of localization in cell; GO:0051179 localization; GO:0051234 establishment of localization; GO:0051641 cellular localization;			K14295	NUP50, NPAP60; nuclear pore complex protein Nup50	sly03013 RNA transport - Solanum lycopersicum (tomato);	IPR000156; IPR011993;	Ran binding domain; PH domain-like;	U	KOG2724	Nuclear pore complex component NPAP60L/NUP50
Solyc01g105020.3.1	Protein phosphatase 2C family protein (AHRD V3.3 *-* AT4G33500.1)	128.19	16.744	2.4	2	3.9238	0.9	1	29.352	2.4	2	0.793	0.869	0.822	1.008	0.997	1.084	1.244	0.00432	**	plasma membrane			GO:0003824 catalytic activity;				IPR016140; IPR001932;	Bifunctional inhibitor/plant lipid transfer protein/seed storage helical domain; PPM-type phosphatase domain;	T	KOG1379	Serine/threonine protein phosphatase
Solyc01g009970.3.1	"catalytic/ hydrolase (AHRD V3.3 *** AT2G35450.1);Dbxref=InterPro:IPR006680,Pfam:PF04909;Ontology_term=GO:0016787"	38.404	60.514	22.6	7	45.301	16.2	5	42.459	24.6	8	0.977	0.899	0.989	0.936	1.031	0.942	1.015	0.744		chloroplast			GO:0016787 hydrolase activity; GO:0003824 catalytic activity;				IPR032466; IPR006680;	Metal-dependent hydrolase; Amidohydrolase-related;
Solyc11g010560.2.1	"Kinesin-like protein KCA1 (AHRD V3.3 *** A0A199VSQ9_ANACO);Dbxref=InterPro:IPR030109;Ontology_term=GO:0008017,GO:0009904"	143.72	265.25	24.2	28	228.75	28.5	32	175.75	34.6	38	1.073	1.05	1.047	1	1.018	1.003	0.953	0.00718	**	nucleus	GO:0044763 single-organism cellular process; GO:0007018 microtubule-based movement; GO:0006928 movement of cell or subcellular component; GO:0044699 single-organism process; GO:0009987 cellular process; GO:0007017 microtubule-based process;		GO:0003774 motor activity; GO:1901265 nucleoside phosphate binding; GO:0016817 hydrolase activity, acting on acid anhydrides; GO:0005515 protein binding; GO:0016787 hydrolase activity; GO:0097159 organic cyclic compound binding; GO:1901363 heterocyclic compound binding; GO:0008092 cytoskeletal protein binding; GO:0016462 pyrophosphatase activity; GO:0003824 catalytic activity; GO:0032553 ribonucl…				IPR027417; IPR001752;	P-loop containing nucleoside triphosphate hydrolase; Kinesin motor domain;	Z	KOG0239	Kinesin (KAR3 subfamily)
Solyc01g095670.3.1	thylakoid rhodanese-like protein (AHRD V3.3 *** AT4G01050.1)	47.046	88.397	26.9	10	116.18	32.3	11	151.43	23.7	9	0.909	0.939	0.895	1.01	1.054	1.059	1.139	0.00328	**	chloroplast				K17525	CHID1; chitinase domain-containing protein 1		IPR001763;	Rhodanese-like domain;	R	KOG1075	FOG: Reverse transcriptase
Solyc04g007010.3.1	"Sn-2 protein (AHRD V3.3 *** Q39467_CAPAN);Dbxref=InterPro:IPR000916,Pfam:PF00407;Ontology_term=GO:0006952,GO:0009607"	16.613	N/A	N/A	N/A	2.5959	12.3	2	2.7746	12.3	2	1.11		1.11	1.39		1.143	1.141	0.323		cytoplasm	GO:0006952 defense response; GO:0050896 response to stimulus; GO:0006950 response to stress; GO:0009607 response to biotic stimulus;						IPR000916; IPR023393;	Bet v I/Major latex protein; START-like domain;
Solyc02g094420.3.1	"Shikimate kinase family protein (AHRD V3.3 *** B9N0W2_POPTR);Dbxref=InterPro:IPR031322,Pfam:PF01202"	27.578	31.675	18.4	4	5.4483	11.6	3	11.437	18.8	4	1.041	1.292	0.937	1.023	1.089	1.091	0.980	0.907		chloroplast				K00891	E2.7.1.71, aroK, aroL; shikimate kinase [EC:2.7.1.71]	sly00400 Phenylalanine, tyrosine and tryptophan biosynthesis - Solanum lycopersicum (tomato); sly01100 Metabolic pathways - Solanum lycopersicum (tomato); sly01110 Biosynthesis of secondary metabolites - Solanum lycopersicum (tomato); sly01230 Biosynthesis of amino acids - Solanum lycopersicum (tomato);	IPR027417;	P-loop containing nucleoside triphosphate hydrolase;
Solyc08g081480.3.1	Pectin lyase-like superfamily protein (AHRD V3.3 *** AT4G23500.1)	62.371	15.951	5.5	2	6.1297	5.5	2	39.997	8.1	3	1.028	0.91	0.927	0.895	0.876	0.979	0.960	0.47		nucleus	GO:0008152 metabolic process; GO:0005975 carbohydrate metabolic process; GO:0044238 primary metabolic process; GO:0071704 organic substance metabolic process;		GO:0004553 hydrolase activity, hydrolyzing O-glycosyl compounds; GO:0016787 hydrolase activity; GO:0003824 catalytic activity; GO:0004650 polygalacturonase activity; GO:0016798 hydrolase activity, acting on glycosyl bonds;				IPR011050; IPR012334;	Pectin lyase fold/virulence factor; Pectin lyase fold;
Solyc01g081520.3.1	30S ribosomal S2 (AHRD V3.3 *** A0A0B0MLM4_GOSAR)	67.872	26.093	6.9	4	N/A	N/A	N/A	5.0415	5.1	3		1.053	1.346		1.019	1.31	0.971	0.88		chloroplast	GO:0006518 peptide metabolic process; GO:0043043 peptide biosynthetic process; GO:0044267 cellular protein metabolic process; GO:0006807 nitrogen compound metabolic process; GO:0009058 biosynthetic process; GO:0043603 cellular amide metabolic process; GO:1901566 organonitrogen compound biosynthetic process; GO:0044238 primary metabolic process; GO:1901576 organic substance biosynthetic process; G…	GO:0005840 ribosome; GO:0043226 organelle; GO:0043229 intracellular organelle; GO:0043232 intracellular non-membrane-bounded organelle; GO:0044464 cell part; GO:0005622 intracellular; GO:0005737 cytoplasm; GO:0032991 macromolecular complex; GO:0044424 intracellular part; GO:1990904 ribonucleoprotein complex; GO:0005623 cell; GO:0030529 intracellular ribonucleoprotein complex; GO:0044444 cytoplasm…	GO:0016779 nucleotidyltransferase activity; GO:0070569 uridylyltransferase activity; GO:0003824 catalytic activity; GO:0016740 transferase activity; GO:0003735 structural constituent of ribosome; GO:0005198 structural molecule activity; GO:0016772 transferase activity, transferring phosphorus-containing groups;	K00963	UGP2, galU, galF; UTP--glucose-1-phosphate uridylyltransferase [EC:2.7.7.9]	sly00040 Pentose and glucuronate interconversions - Solanum lycopersicum (tomato); sly00052 Galactose metabolism - Solanum lycopersicum (tomato); sly00500 Starch and sucrose metabolism - Solanum lycopersicum (tomato); sly00520 Amino sugar and nucleotide sugar metabolism - Solanum lycopersicum (tomato); sly01100 Metabolic pathways - Solanum lycopersicum (tomato);	IPR023591; IPR029044;	Ribosomal protein S2, flavodoxin-like domain; Nucleotide-diphospho-sugar transferases;	G	KOG2638	UDP-glucose pyrophosphorylase
Solyc04g007860.3.1	ENTH/ANTH/VHS superfamily protein (AHRD V3.3 *** A0A061E7Q5_THECC)	62.367	35.864	10.7	4	5.8678	4.1	2	6.0361	6	3	1.082		0.965	1.063		1.199	1.105	0.353		cytoplasm	GO:0044085 cellular component biogenesis; GO:0016043 cellular component organization; GO:0034622 cellular macromolecular complex assembly; GO:0071822 protein complex subunit organization; GO:0022607 cellular component assembly; GO:0065003 macromolecular complex assembly; GO:0048268 clathrin coat assembly; GO:0070271 protein complex biogenesis; GO:0009987 cellular process; GO:0006461 protein compl…	GO:0043226 organelle; GO:0097708 intracellular vesicle; GO:0043229 intracellular organelle; GO:0030136 clathrin-coated vesicle; GO:0031410 cytoplasmic vesicle; GO:0044464 cell part; GO:0005622 intracellular; GO:0005737 cytoplasm; GO:0031982 vesicle; GO:0044424 intracellular part; GO:0005623 cell; GO:0043227 membrane-bounded organelle; GO:0030135 coated vesicle; GO:0044444 cytoplasmic part;	GO:0030276 clathrin binding; GO:0005545 1-phosphatidylinositol binding; GO:0005488 binding; GO:0005543 phospholipid binding; GO:0035091 phosphatidylinositol binding; GO:0043167 ion binding; GO:0008289 lipid binding; GO:0005515 protein binding; GO:0043168 anion binding;				IPR013809; IPR014712; IPR008942; IPR011417;	ENTH domain; Phosphoinositide-binding clathrin adaptor, domain 2; ENTH/VHS; AP180 N-terminal homology (ANTH) domain;	TU	KOG0251	Clathrin assembly protein AP180 and related proteins, contain ENTH domain
Solyc00g322635.1.1	"MLP-like protein 28 (AHRD V3.3 *** AT1G70830.2);Dbxref=InterPro:IPR000916,Pfam:PF00407;Ontology_term=GO:0006952,GO:0009607"	24.682	39.783	29.1	5	32.847	34.3	6	14.217	34.3	6	1.195	1.276	1.186	1.244	1.182	1.143	0.976	0.51		cytoskeleton	GO:0006952 defense response; GO:0050896 response to stimulus; GO:0006950 response to stress; GO:0009607 response to biotic stimulus;						IPR023393; IPR000916;	START-like domain; Bet v I/Major latex protein;
Solyc09g007550.3.1	Zinc finger family protein (AHRD V3.3 *** B9IJ27_POPTR)	51.314	N/A	N/A	N/A	1.8856	2.6	1	1.5667	4.4	2			1.138			1.073	0.943			nucleus			GO:0097159 organic cyclic compound binding; GO:1901363 heterocyclic compound binding; GO:0005488 binding; GO:0003676 nucleic acid binding; GO:0043167 ion binding; GO:0043169 cation binding; GO:0046872 metal ion binding;				IPR015880; IPR007087; IPR022755; IPR013087;	Zinc finger, C2H2-like; Zinc finger, C2H2; Zinc finger, double-stranded RNA binding; Zinc finger C2H2-type/integrase DNA-binding domain;	R	KOG1721	FOG: Zn-finger
Solyc03g062790.3.1	"Plastid-lipid associated protein PAP / fibrillin family protein (AHRD V3.3 *** AT2G42130.4);Dbxref=InterPro:IPR006843,Pfam:PF04755"	32.62	190.79	42	12	78.726	39.3	12	99.675	43.7	14	0.911	0.873	0.87	0.937	0.901	0.897	1.031	0.212		chloroplast							IPR006843;	Plastid lipid-associated protein/fibrillin conserved domain;
Solyc10g080420.2.1	C2 calcium/lipid-binding and GRAM domain protein (AHRD V3.3 *** A0A072TGP1_MEDTR)	89.45	84.391	16.1	10	27.47	13.3	10	24.94	14.7	11	1.125	1.009	1.089	1.043	1.018	1.005	0.951	0.223		plasma membrane			GO:0005515 protein binding; GO:0005488 binding;				IPR000008; IPR013583;	C2 domain; Phosphoribosyltransferase C-terminal;	R	KOG1030	Predicted Ca2+-dependent phospholipid-binding protein
Solyc01g087490.3.1	Peptidyl-prolyl cis-trans isomerase FKBP42 (AHRD V3.3 *-* A0A0B2RKD3_GLYSO)	181.54	6.0261	0.6	1	1.9054	1.3	2	13.039	2.7	4	1.062		0.919	1.246		0.971	1.119	0.534		nucleus			GO:0005515 protein binding; GO:0005488 binding;				IPR032881; IPR011990; IPR032535; IPR013026; IPR001179;	Oberon, PHD finger domain; Tetratricopeptide-like helical domain; Oberon, coiled-coil region; Tetratricopeptide repeat-containing domain; FKBP-type peptidyl-prolyl cis-trans isomerase domain;
Solyc03g115220.3.1	"Flavonoid 3'-hydroxylase (AHRD V3.3 *** A0A0N6XG41_LYCBA);Dbxref=InterPro:IPR001128,Pfam:PF00067;Ontology_term=GO:0005506,GO:0016705,GO:0020037,GO:0055114"	83.622	7.6553	1.2	1	2.4441	1.2	1	2.3426	1.2	1		1.216	1.24		0.911	0.859	0.721	0.0088	**	chloroplast	GO:0044699 single-organism process; GO:0008152 metabolic process; GO:0055114 oxidation-reduction process; GO:0044710 single-organism metabolic process;		GO:0097159 organic cyclic compound binding; GO:1901363 heterocyclic compound binding; GO:0020037 heme binding; GO:0005506 iron ion binding; GO:0046914 transition metal ion binding; GO:0003824 catalytic activity; GO:0005488 binding; GO:0043167 ion binding; GO:0043169 cation binding; GO:0046872 metal ion binding; GO:0016705 oxidoreductase activity, acting on paired donors, with incorporation or red…	K05280	E1.14.13.21; flavonoid 3'-monooxygenase [EC:1.14.13.21]	sly00941 Flavonoid biosynthesis - Solanum lycopersicum (tomato); sly00944 Flavone and flavonol biosynthesis - Solanum lycopersicum (tomato); sly01100 Metabolic pathways - Solanum lycopersicum (tomato); sly01110 Biosynthesis of secondary metabolites - Solanum lycopersicum (tomato);	IPR012946;	X8 domain;	Q	KOG0156	Cytochrome P450 CYP2 subfamily
Solyc11g071490.2.1	"60S ribosomal protein L30 (AHRD V3.3 *** RL30_LUPLU);Dbxref=InterPro:IPR000231,Pfam:PF01248;Ontology_term=GO:0003735,GO:0005622,GO:0005840,GO:0006412"	12.391	35.908	32.1	4	55.484	32.1	4	34.576	31.2	3	1.006	1.063	1.082	0.907	0.886	1.013	0.891	0.0663		cytoplasm	GO:0006518 peptide metabolic process; GO:0043043 peptide biosynthetic process; GO:0044267 cellular protein metabolic process; GO:0006807 nitrogen compound metabolic process; GO:0009058 biosynthetic process; GO:0043603 cellular amide metabolic process; GO:0044238 primary metabolic process; GO:1901566 organonitrogen compound biosynthetic process; GO:1901576 organic substance biosynthetic process; G…	GO:0005840 ribosome; GO:0043226 organelle; GO:0043229 intracellular organelle; GO:0043232 intracellular non-membrane-bounded organelle; GO:0044464 cell part; GO:0005622 intracellular; GO:0005737 cytoplasm; GO:0032991 macromolecular complex; GO:0044424 intracellular part; GO:1990904 ribonucleoprotein complex; GO:0005623 cell; GO:0030529 intracellular ribonucleoprotein complex; GO:0044444 cytoplasm…	GO:0003735 structural constituent of ribosome; GO:0005198 structural molecule activity;	K02908	RP-L30e, RPL30; large subunit ribosomal protein L30e	sly03010 Ribosome - Solanum lycopersicum (tomato);	IPR029064; IPR004038;	50S ribosomal protein L30e-like; Ribosomal protein L7Ae/L30e/S12e/Gadd45;	J	KOG2988	60S ribosomal protein L30
Solyc02g032380.2.1	Retrovirus-related Pol polyprotein from transposon TNT 1-94 (AHRD V3.3 *-* A0A151QZK8_CAJCA)	73.198	N/A	N/A	N/A	37.252	7.3	4	2.4629	3.8	2	1.035		0.975	1.128		0.999	1.058	0.5		nucleus			GO:0005515 protein binding; GO:0005488 binding;	K14317	NUP214, CAN; nuclear pore complex protein Nup214	sly03013 RNA transport - Solanum lycopersicum (tomato);	IPR015943;	WD40/YVTN repeat-like-containing domain;
Solyc08g079660.3.1	ATP-dependent Clp protease (AHRD V3.3 *** G7KG47_MEDTR);Dbxref=InterPro:IPR004176;Ontology_term=GO:0019538	26.387	69.138	28	8	36.622	28	8	37.031	31	9	1.009	1.015	1.053	0.994	1.004	1.026	0.983	0.349		chloroplast	GO:0008152 metabolic process; GO:0019538 protein metabolic process; GO:0043170 macromolecule metabolic process; GO:0044238 primary metabolic process; GO:0071704 organic substance metabolic process;						IPR004176;	Clp, N-terminal;	O	KOG1051	Chaperone HSP104 and related ATP-dependent Clp proteases
Solyc10g083110.2.1	"4-hydroxy-tetrahydrodipicolinate synthase (AHRD V3.3 *** K4D398_SOLLC);Dbxref=InterPro:IPR002220,Pfam:PF00701;Ontology_term=GO:0008152,GO:0016829"	39.128	15.038	13.7	4	43.113	13.7	4	20.73	15.7	5	1.058	1.043	0.95	0.956	0.923	0.924	0.919	0.0787		chloroplast	GO:0043648 dicarboxylic acid metabolic process; GO:0016053 organic acid biosynthetic process; GO:0009066 aspartate family amino acid metabolic process; GO:0044699 single-organism process; GO:0009058 biosynthetic process; GO:1901566 organonitrogen compound biosynthetic process; GO:0044237 cellular metabolic process; GO:0071704 organic substance metabolic process; GO:0008152 metabolic process; GO:0…		GO:0016829 lyase activity; GO:0016836 hydro-lyase activity; GO:0008840 4-hydroxy-tetrahydrodipicolinate synthase; GO:0003824 catalytic activity; GO:0016835 carbon-oxygen lyase activity;	K01714	dapA; 4-hydroxy-tetrahydrodipicolinate synthase [EC:4.3.3.7]	sly00261 Monobactam biosynthesis - Solanum lycopersicum (tomato); sly00300 Lysine biosynthesis - Solanum lycopersicum (tomato); sly01100 Metabolic pathways - Solanum lycopersicum (tomato); sly01110 Biosynthesis of secondary metabolites - Solanum lycopersicum (tomato); sly01230 Biosynthesis of amino acids - Solanum lycopersicum (tomato);	IPR013785;	Aldolase-type TIM barrel;
Solyc11g072410.2.1	Adenylate kinase isoenzyme 6 homolog (AHRD V3.3 *-* G8Z291_SOLLC)	69.313	15.463	3.8	2	8.8222	6.1	3	8.8818	3.8	2		0.861	0.885		1.009	1.093	1.204	0.0485	*	chloroplast			GO:1901265 nucleoside phosphate binding; GO:0016895 exodeoxyribonuclease activity, producing 5'-phosphomonoesters; GO:0004017 adenylate kinase activity; GO:0045145 single-stranded DNA 5'-3' exodeoxyribonuclease activity; GO:0019205 nucleobase-containing compound kinase activity; GO:0016787 hydrolase activity; GO:0016776 phosphotransferase activity, phosphate group as acceptor; GO:0019201 nucleoti…	K17815	EXO5; exonuclease V [EC:3.1.-.-]		IPR027417;	P-loop containing nucleoside triphosphate hydrolase;	S	KOG4760	Uncharacterized conserved protein
Solyc10g078960.2.1	"60S ribosomal protein L21-like protein (AHRD V3.3 *** Q3HVK5_SOLTU);Dbxref=InterPro:IPR001147,Pfam:PF01157;Ontology_term=GO:0003735,GO:0005622,GO:0005840,GO:0006412"	18.674	45.796	27.4	6	25.663	18.3	4	13.429	27.4	6	1.035	1.102	0.994	0.92	0.932	0.866	0.868	0.0199	*	cytoplasm	GO:0006518 peptide metabolic process; GO:0043043 peptide biosynthetic process; GO:0044267 cellular protein metabolic process; GO:0006807 nitrogen compound metabolic process; GO:0009058 biosynthetic process; GO:0043603 cellular amide metabolic process; GO:0044238 primary metabolic process; GO:1901566 organonitrogen compound biosynthetic process; GO:1901576 organic substance biosynthetic process; G…	GO:0005840 ribosome; GO:0043226 organelle; GO:0043229 intracellular organelle; GO:0043232 intracellular non-membrane-bounded organelle; GO:0044464 cell part; GO:0005622 intracellular; GO:0005737 cytoplasm; GO:0032991 macromolecular complex; GO:0044424 intracellular part; GO:1990904 ribonucleoprotein complex; GO:0005623 cell; GO:0030529 intracellular ribonucleoprotein complex; GO:0044444 cytoplasm…	GO:0003735 structural constituent of ribosome; GO:0005198 structural molecule activity;	K02889	RP-L21e, RPL21; large subunit ribosomal protein L21e	sly03010 Ribosome - Solanum lycopersicum (tomato);	IPR008991;	Translation protein SH3-like domain;	J	KOG1732	60S ribosomal protein L21
Solyc09g015880.3.1	Cytochrome c oxidase subunit 2 (AHRD V3.3 *-* A0A0C5B2A3_HYONI)	83.826	15.283	1.3	1	4.1612	2.3	2	19.596	2.3	2	1.079	1.143	0.877	1.049	1.056	1	1.002	0.928		plasma membrane	GO:0008152 metabolic process; GO:0006091 generation of precursor metabolites and energy; GO:0044710 single-organism metabolic process; GO:0055114 oxidation-reduction process; GO:0044763 single-organism cellular process; GO:0022900 electron transport chain; GO:0044699 single-organism process; GO:0044237 cellular metabolic process; GO:0009987 cellular process;	GO:0031224 intrinsic component of membrane; GO:0016020 membrane; GO:0016021 integral component of membrane; GO:0044425 membrane part;	GO:0015075 ion transmembrane transporter activity; GO:0043167 ion binding; GO:0022892 substrate-specific transporter activity; GO:0015077 monovalent inorganic cation transmembrane transporter activity; GO:0016676 oxidoreductase activity, acting on a heme group of donors, oxygen as acceptor; GO:0005507 copper ion binding; GO:0016675 oxidoreductase activity, acting on a heme group of donors; GO:001…	K02261	COX2; cytochrome c oxidase subunit 2	sly00190 Oxidative phosphorylation - Solanum lycopersicum (tomato); sly01100 Metabolic pathways - Solanum lycopersicum (tomato);	IPR002429; IPR008972; IPR011759;	Cytochrome c oxidase subunit II-like C-terminal; Cupredoxin; Cytochrome C oxidase subunit II, transmembrane domain;	C	KOG4767	Cytochrome c oxidase, subunit II, and related proteins
Solyc08g078130.3.1	Methylglutaconyl-CoA hydratase (AHRD V3.3 *** B4FQA8_MAIZE)	39.974	19.729	7.9	3	4.0023	4.6	2	6.9166	7.9	3	0.831	0.823	0.916	0.824	0.926	1.037	1.084	0.356		chloroplast	GO:0008152 metabolic process;		GO:0003824 catalytic activity;	K05607	AUH; methylglutaconyl-CoA hydratase [EC:4.2.1.18]	sly00280 Valine, leucine and isoleucine degradation - Solanum lycopersicum (tomato); sly01100 Metabolic pathways - Solanum lycopersicum (tomato);	IPR029045; IPR014748;	ClpP/crotonase-like domain; Crontonase, C-terminal;	I	KOG1679	Enoyl-CoA hydratase
Solyc01g106740.3.1	"Aspartate--tRNA ligase (AHRD V3.3 *** A0A0B2QN00_GLYSO);Dbxref=InterPro:IPR002312,Pfam:PF00152;Ontology_term=GO:0000166,GO:0004812,GO:0005524,GO:0006418"	75.13	188.78	29.1	15	66.931	22.6	12	52.588	26	14	1.03	1	1.002	0.939	0.932	0.914	0.919	0.00244	**	chloroplast	GO:0006518 peptide metabolic process; GO:0006725 cellular aromatic compound metabolic process; GO:0044267 cellular protein metabolic process; GO:0044699 single-organism process; GO:0009058 biosynthetic process; GO:1901566 organonitrogen compound biosynthetic process; GO:0043039 tRNA aminoacylation; GO:0044237 cellular metabolic process; GO:0071704 organic substance metabolic process; GO:0008152 m…	GO:0044424 intracellular part; GO:0005623 cell; GO:0044464 cell part; GO:0005622 intracellular; GO:0005737 cytoplasm;	GO:0016876 ligase activity, forming aminoacyl-tRNA and related compounds; GO:0005524 ATP binding; GO:1901265 nucleoside phosphate binding; GO:0016875 ligase activity, forming carbon-oxygen bonds; GO:0016874 ligase activity; GO:0001882 nucleoside binding; GO:0043167 ion binding; GO:0000166 nucleotide binding; GO:0097159 organic cyclic compound binding; GO:1901363 heterocyclic compound binding; GO:…	K01876	DARS, aspS; aspartyl-tRNA synthetase [EC:6.1.1.12]	sly00970 Aminoacyl-tRNA biosynthesis - Solanum lycopersicum (tomato);	IPR004364; IPR012340; IPR004365; IPR029351; IPR006195; IPR004115;	Aminoacyl-tRNA synthetase, class II (D/K/N); Nucleic acid-binding, OB-fold; OB-fold nucleic acid binding domain, AA-tRNA synthetase-type; GAD domain; Aminoacyl-tRNA synthetase, class II; GAD-like domain;	J	KOG2411	Aspartyl-tRNA synthetase, mitochondrial
Solyc01g058140.3.1	"beta-glycosidase 2;Dbxref=InterPro:IPR001360;Ontology_term=GO:0004553,GO:0005975"	72.827	19.933	5.1	3	11.987	8.4	5	5.5527	5.8	4	1.312	0.838	1.008	1.304	1.092	1.001	1.076	0.609		chloroplast	GO:0008152 metabolic process; GO:0005975 carbohydrate metabolic process; GO:0044238 primary metabolic process; GO:0071704 organic substance metabolic process;		GO:0004553 hydrolase activity, hydrolyzing O-glycosyl compounds; GO:0016787 hydrolase activity; GO:0003824 catalytic activity; GO:0016798 hydrolase activity, acting on glycosyl bonds;	K21362	SFR2; galactolipid galactosyltransferase [EC:2.4.1.184]	sly00561 Glycerolipid metabolism - Solanum lycopersicum (tomato);	IPR017853; IPR013781;	Glycoside hydrolase superfamily; Glycoside hydrolase, catalytic domain;	G	KOG0626	Beta-glucosidase, lactase phlorizinhydrolase, and related proteins
Solyc02g086680.3.1	"peptide deformylase AF250958;Dbxref=InterPro:IPR023635,Pfam:PF01327"	31.724	41.169	14.4	4	16.263	20.4	5	24.655	14.4	4	1.047	0.972	1.05	0.998	1.098	1.045	1.023	0.571		chloroplast				K01462	PDF, def; peptide deformylase [EC:3.5.1.88]				J	KOG3137	Peptide deformylase
Solyc05g054580.3.1	60S acidic ribosomal protein P0 (AHRD V3.3 *** K4C2D6_SOLLC);Dbxref=InterPro:IPR030670;Ontology_term=GO:0042254	34.067	166.49	26.8	9	73.616	26.2	9	104.77	26.8	9	1.204	1.154	1.136	1.069	1.06	1.058	0.912	0.00654	**	cytoplasm	GO:0044085 cellular component biogenesis; GO:0042254 ribosome biogenesis; GO:0022613 ribonucleoprotein complex biogenesis; GO:0071840 cellular component organization or biogenesis;	GO:0005623 cell; GO:0005622 intracellular; GO:0044464 cell part;		K02941	RP-LP0, RPLP0; large subunit ribosomal protein LP0	sly03010 Ribosome - Solanum lycopersicum (tomato);			J	KOG0815	60S acidic ribosomal protein P0
Solyc06g062950.1.1	"Subtilisin-like protease (AHRD V3.3 *** W9SXT6_9ROSA);Dbxref=InterPro:IPR000209,Pfam:PF00082;Ontology_term=GO:0004252,GO:0006508"	82.73	188.46	14.8	9	216.45	15.7	10	165.21	19.3	12	0.963	0.97	0.97	0.904	0.877	0.919	0.930	0.0064	**	chloroplast	GO:0006508 proteolysis; GO:0008152 metabolic process; GO:0043170 macromolecule metabolic process; GO:0019538 protein metabolic process; GO:0044238 primary metabolic process; GO:0071704 organic substance metabolic process;		GO:0004252 serine-type endopeptidase activity; GO:0004175 endopeptidase activity; GO:0008233 peptidase activity; GO:0003824 catalytic activity; GO:0017171 serine hydrolase activity; GO:0008236 serine-type peptidase activity; GO:0070011 peptidase activity, acting on L-amino acid peptides; GO:0016787 hydrolase activity;				IPR003137; IPR034197; IPR000209; IPR010259;	PA domain; Cucumisin-like catalytic domain; Peptidase S8/S53 domain; Peptidase S8 propeptide/proteinase inhibitor I9;
Solyc02g069370.3.1	"Ras-related GTP-binding protein (AHRD V3.3 *** Q40570_TOBAC);Dbxref=InterPro:IPR001806,Pfam:PF00071;Ontology_term=GO:0005525,GO:0007264"	21.655	60.268	18	3	19.018	31	5	23.369	18	3	0.997		0.993	0.989		0.876	0.937	0.47		chloroplast	GO:0050794 regulation of cellular process; GO:0044700 single organism signaling; GO:0051716 cellular response to stimulus; GO:0007165 signal transduction; GO:0050789 regulation of biological process; GO:0007154 cell communication; GO:0035556 intracellular signal transduction; GO:0044699 single-organism process; GO:0007264 small GTPase mediated signal transduction; GO:0023052 signaling; GO:0050896…		GO:1901265 nucleoside phosphate binding; GO:0001882 nucleoside binding; GO:0043167 ion binding; GO:0000166 nucleotide binding; GO:0097159 organic cyclic compound binding; GO:1901363 heterocyclic compound binding; GO:0032549 ribonucleoside binding; GO:0097367 carbohydrate derivative binding; GO:0032553 ribonucleotide binding; GO:0005488 binding; GO:0032550 purine ribonucleoside binding; GO:0043168…	K07887	RAB5A; Ras-related protein Rab-5A	sly04144 Endocytosis - Solanum lycopersicum (tomato); sly04145 Phagosome - Solanum lycopersicum (tomato);	IPR005225; IPR027417;	Small GTP-binding protein domain; P-loop containing nucleoside triphosphate hydrolase;	U	KOG0092	GTPase Rab5/YPT51 and related small G protein superfamily GTPases
Solyc01g105280.3.1	"Protein phosphatase 2C family protein (AHRD V3.3 *** AT1G34750.3);Dbxref=InterPro:IPR001932,Pfam:PF00481;Ontology_term=GO:0003824"	30.954	N/A	N/A	N/A	1.7855	9.2	2	2.1832	12	3			0.891			0.893	1.002			chloroplast			GO:0003824 catalytic activity;	K17506	PPM1L, PP2CE; protein phosphatase 1L [EC:3.1.3.16]		IPR001932;	PPM-type phosphatase domain;	T	KOG0698	Serine/threonine protein phosphatase
Solyc10g005660.3.1	"Eukaryotic translation initiation factor 3 subunit F (AHRD V3.3 *** A0A0D6R1D0_ARACU);Dbxref=InterPro:IPR033859;Ontology_term=GO:0000338,GO:0008180"	34.925	32.04	7.7	1	63.409	7.7	1	62.748	7.7	1			1.167			1.435	1.230			chloroplast	GO:0000338 protein deneddylation; GO:0070646 protein modification by small protein removal; GO:0044267 cellular protein metabolic process; GO:0070647 protein modification by small protein conjugation or removal; GO:0044238 primary metabolic process; GO:0044237 cellular metabolic process; GO:0071704 organic substance metabolic process; GO:0008152 metabolic process; GO:0044260 cellular macromolecul…	GO:0043226 organelle; GO:0043229 intracellular organelle; GO:0043231 intracellular membrane-bounded organelle; GO:0005634 nucleus; GO:0044464 cell part; GO:0005622 intracellular; GO:0044446 intracellular organelle part; GO:0032991 macromolecular complex; GO:0044424 intracellular part; GO:0043234 protein complex; GO:0008180 COP9 signalosome; GO:0005623 cell; GO:0043227 membrane-bounded organelle; …	GO:0005515 protein binding; GO:0005488 binding;	K12179	COPS6, CSN6; COP9 signalosome complex subunit 6		IPR000555; IPR024969;	JAB1/MPN/MOV34 metalloenzyme domain; Rpn11/EIF3F, C-terminal;	OT	KOG3050	COP9 signalosome, subunit CSN6
Solyc02g081390.3.1	Amine oxidase family protein (AHRD V3.3 *** B9H3J5_POPTR)	107.07	101.51	12.9	9	71.147	11.8	8	101.32	13.3	9	0.854	0.883	0.825	0.901	0.904	0.942	1.072	0.0451	*	cytoplasm	GO:0044699 single-organism process; GO:0008152 metabolic process; GO:0055114 oxidation-reduction process; GO:0044710 single-organism metabolic process;		GO:0003824 catalytic activity; GO:0016491 oxidoreductase activity;	K17839	PAO4, PAO3, PAO2; polyamine oxidase [EC:1.5.3.17 1.5.3.-]	sly00330 Arginine and proline metabolism - Solanum lycopersicum (tomato); sly00410 beta-Alanine metabolism - Solanum lycopersicum (tomato);	IPR002937; IPR002818; IPR029062; IPR023753;	Amine oxidase; DJ-1/PfpI; Class I glutamine amidotransferase-like; FAD/NAD(P)-binding domain;	Q	KOG0029	Amine oxidase
Solyc09g083410.3.1	"N-carbamyl-L-amino acid amidohydrolase (AHRD V3.3 *** G7I3Z0_MEDTR);Dbxref=InterPro:IPR002933,Pfam:PF01546;Ontology_term=GO:0008152,GO:0016787"	52.835	90.957	26.7	9	89.89	30	10	30.424	22.1	8	1.06	1.129	1.24	1.127	1.19	1.218	1.031	0.565		cytoplasm	GO:0008152 metabolic process;		GO:0016787 hydrolase activity; GO:0003824 catalytic activity; GO:0016810 hydrolase activity, acting on carbon-nitrogen (but not peptide) bonds; GO:0016813 hydrolase activity, acting on carbon-nitrogen (but not peptide) bonds, in linear amidines;	K18151	UAH; ureidoglycolate amidohydrolase [EC:3.5.1.116]	sly00230 Purine metabolism - Solanum lycopersicum (tomato); sly01100 Metabolic pathways - Solanum lycopersicum (tomato);	IPR011650;	Peptidase M20, dimerisation domain;
Solyc11g069180.2.1	"Acyl-CoA dehydrogenase (AHRD V3.3 *** G7JQF7_MEDTR);Dbxref=InterPro:IPR009100;Ontology_term=GO:0008152,GO:0016627,GO:0055114"	45.306	79.517	24	7	56.872	25	8	55.304	28.9	9	0.897	0.98	0.899	1.164	1.087	1.116	1.213	0.0054	**	chloroplast	GO:0044699 single-organism process; GO:0008152 metabolic process; GO:0055114 oxidation-reduction process; GO:0044710 single-organism metabolic process;		GO:1901265 nucleoside phosphate binding; GO:0050660 flavin adenine dinucleotide binding; GO:0043167 ion binding; GO:0000166 nucleotide binding; GO:0048037 cofactor binding; GO:0016491 oxidoreductase activity; GO:0016627 oxidoreductase activity, acting on the CH-CH group of donors; GO:1901363 heterocyclic compound binding; GO:0097159 organic cyclic compound binding; GO:0003824 catalytic activity; …	K00253	IVD, ivd; isovaleryl-CoA dehydrogenase [EC:1.3.8.4]	sly00280 Valine, leucine and isoleucine degradation - Solanum lycopersicum (tomato); sly01100 Metabolic pathways - Solanum lycopersicum (tomato);	IPR009100; IPR013786; IPR006091; IPR009075;	Acyl-CoA dehydrogenase/oxidase, N-terminal and middle domain; Acyl-CoA dehydrogenase/oxidase, N-terminal; Acyl-CoA oxidase/dehydrogenase, central domain; Acyl-CoA dehydrogenase/oxidase C-terminal;	EI	KOG0141	Isovaleryl-CoA dehydrogenase
Solyc10g076510.2.1	Pyruvate decarboxylase (AHRD V3.3 *** Q8H9C6_SOLTU);Dbxref=InterPro:IPR012110;Ontology_term=GO:0016831	65.338	N/A	N/A	N/A	3.7522	3.3	2	4.3093	3.6	2	0.891		0.946	1.029		0.841	1.018	0.912		cytoplasm			GO:0000287 magnesium ion binding; GO:0019842 vitamin binding; GO:0043167 ion binding; GO:0016829 lyase activity; GO:0048037 cofactor binding; GO:1901681 sulfur compound binding; GO:0030976 thiamine pyrophosphate binding; GO:1901363 heterocyclic compound binding; GO:0097159 organic cyclic compound binding; GO:0003824 catalytic activity; GO:0005488 binding; GO:0016830 carbon-carbon lyase activity; …	K01568	PDC, pdc; pyruvate decarboxylase [EC:4.1.1.1]	sly00010 Glycolysis / Gluconeogenesis - Solanum lycopersicum (tomato); sly01100 Metabolic pathways - Solanum lycopersicum (tomato); sly01110 Biosynthesis of secondary metabolites - Solanum lycopersicum (tomato);	IPR012000; IPR029035; IPR029061; IPR011766; IPR012001;	Thiamine pyrophosphate enzyme, central domain; DHS-like NAD/FAD-binding domain; Thiamin diphosphate-binding fold; Thiamine pyrophosphate enzyme, C-terminal TPP-binding; Thiamine pyrophosphate enzyme, N-terminal TPP-binding domain;	EH	KOG1184	Thiamine pyrophosphate-requiring enzyme
Solyc09g083380.3.1	Histone H1 (AHRD V3.3 *-* H1_MAIZE)	20.191	6.6456	5.2	1	2.1627	5.2	1	N/A	N/A	N/A	0.941	0.932		1.117	1.153		1.212	0.00736	**	cytoplasm	GO:0044085 cellular component biogenesis; GO:0016043 cellular component organization; GO:0034728 nucleosome organization; GO:0034622 cellular macromolecular complex assembly; GO:0006333 chromatin assembly or disassembly; GO:0043933 macromolecular complex subunit organization; GO:0065004 protein-DNA complex assembly; GO:0006323 DNA packaging; GO:0006334 nucleosome assembly; GO:0051276 chromosome o…	GO:0043229 intracellular organelle; GO:0043232 intracellular non-membrane-bounded organelle; GO:0044446 intracellular organelle part; GO:0032991 macromolecular complex; GO:0044424 intracellular part; GO:0005623 cell; GO:0044422 organelle part; GO:0044427 chromosomal part; GO:0000786 nucleosome; GO:0043228 non-membrane-bounded organelle; GO:0043231 intracellular membrane-bounded organelle; GO:0043…	GO:0097159 organic cyclic compound binding; GO:1901363 heterocyclic compound binding; GO:0003677 DNA binding; GO:0005488 binding; GO:0003676 nucleic acid binding;	K11275	H1_5; histone H1/5		IPR011991; IPR005818;	Winged helix-turn-helix DNA-binding domain; Linker histone H1/H5, domain H15;
Solyc02g062110.3.1	Ferredoxin--NADP reductase (AHRD V3.3 *-* K4B6A3_SOLLC)	118.42	40.538	9.9	9	52.52	12.8	11	26.827	10.6	9	0.883	0.772	0.922	0.899	0.878	0.944	1.056	0.38		chloroplast	GO:0044699 single-organism process; GO:0008152 metabolic process; GO:0055114 oxidation-reduction process; GO:0044710 single-organism metabolic process;		GO:0003824 catalytic activity; GO:0016491 oxidoreductase activity;				IPR001433; IPR017938; IPR001709;	Oxidoreductase FAD/NAD(P)-binding; Riboflavin synthase-like beta-barrel; Flavoprotein pyridine nucleotide cytochrome reductase;	V	KOG2622	Putative myrosinase precursor
Solyc10g085790.2.1	RNA helicase DEAD34	56.254	N/A	N/A	N/A	18.446	37	13	62.951	34.1	13	0.896		0.838	0.896		1.01	1.099	0.307		nucleus			GO:0005524 ATP binding; GO:1901265 nucleoside phosphate binding; GO:0001882 nucleoside binding; GO:0043167 ion binding; GO:0000166 nucleotide binding; GO:0097159 organic cyclic compound binding; GO:1901363 heterocyclic compound binding; GO:0032549 ribonucleoside binding; GO:0097367 carbohydrate derivative binding; GO:0032553 ribonucleotide binding; GO:0005488 binding; GO:0003676 nucleic acid bind…	K18655	DDX19, DBP5; ATP-dependent RNA helicase DDX19/DBP5 [EC:3.6.4.13]		IPR014014; IPR011545; IPR014001; IPR027417; IPR001650;	RNA helicase, DEAD-box type, Q motif; DEAD/DEAH box helicase domain; Helicase superfamily 1/2, ATP-binding domain; P-loop containing nucleoside triphosphate hydrolase; Helicase, C-terminal;	A	KOG0332	ATP-dependent RNA helicase
Solyc11g005130.2.1	Wound-responsive family protein (AHRD V3.3 *** B9H7J2_POPTR)	82.647	5.8955	1.5	1	5.7187	1.5	1	2.8793	2.4	2	1.322	1.411	1.332	1.373	1.221	1.319	0.963	0.387		nucleus							IPR014840;	Hpc2-related domain;
Solyc12g062280.2.1	"MAP kinase kinase kinase 86;Dbxref=InterPro:IPR000719,Pfam:PF07714;Ontology_term=GO:0004672,GO:0005524,GO:0006468"	40.775	34.594	12.7	5	5.4326	14.6	6	12.665	17.1	7	0.818	0.941		0.883	0.877		1.001	0.97		cytoplasm	GO:0016310 phosphorylation; GO:0044267 cellular protein metabolic process; GO:0044238 primary metabolic process; GO:0044237 cellular metabolic process; GO:0006796 phosphate-containing compound metabolic process; GO:0071704 organic substance metabolic process; GO:0008152 metabolic process; GO:0006468 protein phosphorylation; GO:0006793 phosphorus metabolic process; GO:0044260 cellular macromolecul…		GO:0005524 ATP binding; GO:1901265 nucleoside phosphate binding; GO:0016773 phosphotransferase activity, alcohol group as acceptor; GO:0001882 nucleoside binding; GO:0043167 ion binding; GO:0004672 protein kinase activity; GO:0000166 nucleotide binding; GO:0097159 organic cyclic compound binding; GO:1901363 heterocyclic compound binding; GO:0032549 ribonucleoside binding; GO:0097367 carbohydrate …				IPR000719; IPR001245; IPR011009;	Protein kinase domain; Serine-threonine/tyrosine-protein kinase catalytic domain; Protein kinase-like domain;	T	KOG0192	Tyrosine kinase specific for activated (GTP-bound) p21cdc42Hs
Solyc08g079520.3.1	"SNARE-interacting protein KEULE (AHRD V3.3 *** KEULE_ARATH);Dbxref=InterPro:IPR001619,Pfam:PF00995;Ontology_term=GO:0006904,GO:0016192"	75.727	6.177	1.7	1	3.0925	2.9	2	3.945	3.3	2			1.044			1.066	1.021			nucleus	GO:0006904 vesicle docking involved in exocytosis; GO:0016192 vesicle-mediated transport; GO:0044763 single-organism cellular process; GO:0044699 single-organism process; GO:0048278 vesicle docking; GO:0022406 membrane docking; GO:0051234 establishment of localization; GO:0006810 transport; GO:1902578 single-organism localization; GO:0032940 secretion by cell; GO:0051179 localization; GO:0009987 …			K15292	STXBP1, MUNC18-1; syntaxin-binding protein 1		IPR027482;	Sec1-like, domain 2;	U	KOG1300	Vesicle trafficking protein Sec1
Solyc07g007110.3.1	"Peptidyl-prolyl cis-trans isomerase (AHRD V3.3 *** K4CBI2_SOLLC);Dbxref=InterPro:IPR002130,Pfam:PF00160;Ontology_term=GO:0000413,GO:0003755,GO:0006457"	29.374	282.8	36.4	8	94.809	29.7	7	77.832	29.7	7	0.885	0.88	0.809	0.976	0.944	0.976	1.125	0.0189	*	nucleus	GO:0044267 cellular protein metabolic process; GO:0044238 primary metabolic process; GO:0018208 peptidyl-proline modification; GO:0000413 protein peptidyl-prolyl isomerization; GO:0044237 cellular metabolic process; GO:0071704 organic substance metabolic process; GO:0006457 protein folding; GO:0018193 peptidyl-amino acid modification; GO:0008152 metabolic process; GO:0044260 cellular macromolecul…		GO:0003755 peptidyl-prolyl cis-trans isomerase activity; GO:0016853 isomerase activity; GO:0003824 catalytic activity; GO:0016859 cis-trans isomerase activity;	K03768	PPIB, ppiB; peptidyl-prolyl cis-trans isomerase B (cyclophilin B) [EC:5.2.1.8]		IPR002130; IPR029000;	Cyclophilin-type peptidyl-prolyl cis-trans isomerase domain; Cyclophilin-like domain;	O	KOG0865	Cyclophilin type peptidyl-prolyl cis-trans isomerase
Solyc01g106790.3.1	"Tubulin alpha-6 chain, putative (AHRD V3.3 *** A0A072VQC5_MEDTR)"	24.769	23.307	11.6	2	89.95	22.7	3	13.135	15.7	3	0.93	1.023	1.058	0.962	0.989	1.019	0.986	0.781		chloroplast
Solyc03g019720.3.1	AGAMOUS MADS box factor transcription factor (AHRD V3.3 *-* A0A0K9Q4Y3_ZOSMR)	52.623	22.773	4.7	3	8.2329	4.7	3	16.19	4.7	3	1.034	1.031	1.043	1.038	1.072	1.063	1.021	0.115		nucleus	GO:0044700 single organism signaling; GO:0009891 positive regulation of biosynthetic process; GO:0044699 single-organism process; GO:0044237 cellular metabolic process; GO:0006796 phosphate-containing compound metabolic process; GO:2001141 regulation of RNA biosynthetic process; GO:0008152 metabolic process; GO:0007165 signal transduction; GO:0007154 cell communication; GO:0009893 positive regula…	GO:0043226 organelle; GO:0043231 intracellular membrane-bounded organelle; GO:0043229 intracellular organelle; GO:0005634 nucleus; GO:0044464 cell part; GO:0005622 intracellular; GO:0044424 intracellular part; GO:0043227 membrane-bounded organelle; GO:0005623 cell;	GO:0003677 DNA binding; GO:0000976 transcription regulatory region sequence-specific DNA binding; GO:0003690 double-stranded DNA binding; GO:0046983 protein dimerization activity; GO:1990837 sequence-specific double-stranded DNA binding; GO:0001012 RNA polymerase II regulatory region DNA binding; GO:0005515 protein binding; GO:0043565 sequence-specific DNA binding; GO:0003700 transcription factor…	K01726			IPR033896; IPR002100; IPR011004; IPR002487;	MADS MEF2-like; Transcription factor, MADS-box; Trimeric LpxA-like; Transcription factor, K-box;
Solyc01g107700.3.1	"Kynurenine formamidase (AHRD V3.3 *** A0A1D1Y8U0_9ARAE);Dbxref=InterPro:IPR007325,Pfam:PF04199;Ontology_term=GO:0004061,GO:0019441"	35.756	108.3	15.2	4	53.018	18.6	5	22.231	18.6	5	0.949	0.829	0.985	1.08	0.954	1.065	1.122	0.151		nucleus	GO:1901606 alpha-amino acid catabolic process; GO:0006725 cellular aromatic compound metabolic process; GO:0044699 single-organism process; GO:0044237 cellular metabolic process; GO:0071704 organic substance metabolic process; GO:0006576 cellular biogenic amine metabolic process; GO:0044270 cellular nitrogen compound catabolic process; GO:0008152 metabolic process; GO:0006520 cellular amino acid …		GO:0016787 hydrolase activity; GO:0016811 hydrolase activity, acting on carbon-nitrogen (but not peptide) bonds, in linear amides; GO:0004061 arylformamidase activity; GO:0003824 catalytic activity; GO:0016810 hydrolase activity, acting on carbon-nitrogen (but not peptide) bonds;
Solyc04g082570.3.1	U-box domain-containing protein 43 (AHRD V3.3 *** A0A0B2RGT2_GLYSO)	89.446	13.386	2.7	2	20.084	7	5	4.9048	4.1	3	0.994		0.922	1.049		0.913	1.024	0.807		cytoplasm	GO:0008152 metabolic process; GO:0032446 protein modification by small protein conjugation; GO:0016567 protein ubiquitination; GO:0044260 cellular macromolecule metabolic process; GO:0044267 cellular protein metabolic process; GO:0006464 cellular protein modification process; GO:0043170 macromolecule metabolic process; GO:0019538 protein metabolic process; GO:0070647 protein modification by small…		GO:0005515 protein binding; GO:0019787 ubiquitin-like protein transferase activity; GO:0003824 catalytic activity; GO:0016740 transferase activity; GO:0005488 binding; GO:0004842 ubiquitin-protein transferase activity;				IPR003613; IPR013083; IPR011989; IPR016024;	U box domain; Zinc finger, RING/FYVE/PHD-type; Armadillo-like helical; Armadillo-type fold;	S	KOG0167	FOG: Armadillo/beta-catenin-like repeats
Solyc04g009630.3.1	"Alpha-glucosidase (AHRD V3.3 *** L0G8H1_CAMSI);Dbxref=InterPro:IPR000322,Pfam:PF01055;Ontology_term=GO:0004553,GO:0005975"	100.89	45.816	7.9	7	9.1785	4.9	4	5.3504	3.8	4	0.787		0.833	0.883		0.813	1.047	0.461		chloroplast	GO:0008152 metabolic process; GO:0005975 carbohydrate metabolic process; GO:0044238 primary metabolic process; GO:0071704 organic substance metabolic process;		GO:0004553 hydrolase activity, hydrolyzing O-glycosyl compounds; GO:0030246 carbohydrate binding; GO:0016787 hydrolase activity; GO:0003824 catalytic activity; GO:0005488 binding; GO:0016798 hydrolase activity, acting on glycosyl bonds;	K01187	malZ; alpha-glucosidase [EC:3.2.1.20]	sly00052 Galactose metabolism - Solanum lycopersicum (tomato); sly00500 Starch and sucrose metabolism - Solanum lycopersicum (tomato); sly01100 Metabolic pathways - Solanum lycopersicum (tomato);	IPR011013; IPR013785; IPR031727; IPR025887; IPR017853;	Galactose mutarotase-like domain; Aldolase-type TIM barrel; Galactose mutarotase, N-terminal barrel; Glycoside hydrolase family 31, N-terminal domain; Glycoside hydrolase superfamily;	G	KOG1065	Maltase glucoamylase and related hydrolases, glycosyl hydrolase family 31
Solyc04g082290.3.1	At1g76250 (AHRD V3.3 *-* Q8GX25_ARATH)	91.311	N/A	N/A	N/A	4.0009	1.9	1	2.6834	1.9	1	0.659			0.97			1.472			nucleus
Solyc03g123740.3.1	Ovule receptor-like kinase 28 (AHRD V3.3 *** A4GWX5_SOLCH)	77.875	30.753	6.7	4	25.501	3.3	2	18.357	6.1	4	1.025	1.083	0.986	0.925	1.005	0.967	0.936	0.145		plasma membrane	GO:0016310 phosphorylation; GO:0044267 cellular protein metabolic process; GO:0044238 primary metabolic process; GO:0044237 cellular metabolic process; GO:0006796 phosphate-containing compound metabolic process; GO:0071704 organic substance metabolic process; GO:0008152 metabolic process; GO:0006468 protein phosphorylation; GO:0006793 phosphorus metabolic process; GO:0044260 cellular macromolecul…		GO:0005524 ATP binding; GO:1901265 nucleoside phosphate binding; GO:0016773 phosphotransferase activity, alcohol group as acceptor; GO:0001882 nucleoside binding; GO:0043167 ion binding; GO:0005515 protein binding; GO:0004672 protein kinase activity; GO:0000166 nucleotide binding; GO:0097159 organic cyclic compound binding; GO:1901363 heterocyclic compound binding; GO:0032549 ribonucleoside bindi…				IPR000719; IPR013210; IPR001245; IPR032675; IPR011009;	Protein kinase domain; Leucine-rich repeat-containing N-terminal, plant-type; Serine-threonine/tyrosine-protein kinase catalytic domain; Leucine-rich repeat domain, L domain-like; Protein kinase-like domain;	R	KOG0619	FOG: Leucine rich repeat
Solyc09g061230.3.1	"Cytochrome b5 (AHRD V3.3 *** CYB5_TOBAC);Dbxref=InterPro:IPR001199,Pfam:PF00173"	14.725	17.528	27.8	2	5.1116	27.8	2	17.185	13.5	1	1.053		1.017	1.098		1.053	1.039	0.294		cytoplasm			GO:0097159 organic cyclic compound binding; GO:1901363 heterocyclic compound binding; GO:0020037 heme binding; GO:0046906 tetrapyrrole binding; GO:0005488 binding;				IPR001199;	Cytochrome b5-like heme/steroid binding domain;	C	KOG0537	Cytochrome b5
Solyc11g066110.2.1	"Inner membrane protein (AHRD V3.3 *** S8C850_9LAMI);Dbxref=InterPro:IPR001708;Ontology_term=GO:0016021,GO:0051205"	49.038	61.486	11.4	5	39.022	9.8	4	14.927	8.7	3	0.969	0.982	1.021	0.91	0.868	0.904	0.902	0.00888	**	chloroplast	GO:0016043 cellular component organization; GO:0072657 protein localization to membrane; GO:0044763 single-organism cellular process; GO:0044699 single-organism process; GO:0044802 single-organism membrane organization; GO:0051641 cellular localization; GO:0051234 establishment of localization; GO:0045184 establishment of protein localization; GO:0070727 cellular macromolecule localization; GO:00…	GO:0031224 intrinsic component of membrane; GO:0016020 membrane; GO:0016021 integral component of membrane; GO:0044425 membrane part;		K03217	yidC, spoIIIJ, OXA1, ccfA; YidC/Oxa1 family membrane protein insertase	sly03060 Protein export - Solanum lycopersicum (tomato);	IPR028055;	Membrane insertase YidC/Oxa1, C-terminal;	OU	KOG1239	Inner membrane protein translocase involved in respiratory chain assembly
Solyc03g080050.3.1	SPFH/Band 7/PHB domain-containing membrane-associated protein family (AHRD V3.3 *** AT4G27585.1)	46.481	33.59	10.6	4	37.103	8.3	3	46.343	22.4	8	0.93	0.968	0.936	1.019	0.992	1.03	1.073	0.0135	*	mitochondria		GO:0016020 membrane;					IPR032435; IPR001107;	Band 7, C-terminal extension; Band 7 domain;	C	KOG2620	Prohibitins and stomatins of the PID superfamily
Solyc02g086710.3.1	"Monodehydroascorbate reductase (NADH)-like protein;Dbxref=InterPro:IPR023753,Pfam:PF07992;Ontology_term=GO:0016491,GO:0055114"	52.407	138.74	27.2	11	63.214	23.7	10	30.518	19.1	8	0.895	0.881	0.913	0.921	0.971	0.88	1.031	0.382		chloroplast	GO:0044699 single-organism process; GO:0008152 metabolic process; GO:0055114 oxidation-reduction process; GO:0044710 single-organism metabolic process;		GO:0097159 organic cyclic compound binding; GO:1901363 heterocyclic compound binding; GO:1901265 nucleoside phosphate binding; GO:0050660 flavin adenine dinucleotide binding; GO:0003824 catalytic activity; GO:0005488 binding; GO:0043167 ion binding; GO:0043168 anion binding; GO:0000166 nucleotide binding; GO:0048037 cofactor binding; GO:0016491 oxidoreductase activity; GO:0036094 small molecule b…	K08232	E1.6.5.4; monodehydroascorbate reductase (NADH) [EC:1.6.5.4]	sly00053 Ascorbate and aldarate metabolism - Solanum lycopersicum (tomato); sly01100 Metabolic pathways - Solanum lycopersicum (tomato);	IPR016156; IPR023753;	FAD/NAD-linked reductase, dimerisation domain; FAD/NAD(P)-binding domain;	R	KOG1336	Monodehydroascorbate/ferredoxin reductase
Solyc01g094400.3.1	"Actin-depolymerizing factor family protein (AHRD V3.3 *** B9I489_POPTR);Dbxref=InterPro:IPR002108,Pfam:PF00241;Ontology_term=GO:0003779,GO:0005622"	15.639	6.0542	5.1	1	1.6422	5.1	1	1.4063	5.1	1	1.049	1.041	1.023	1.044	1.085	1.051	1.022	0.205		chloroplast	GO:0051261 protein depolymerization; GO:0016043 cellular component organization; GO:0071822 protein complex subunit organization; GO:0044763 single-organism cellular process; GO:0032984 macromolecular complex disassembly; GO:0007015 actin filament organization; GO:0008154 actin polymerization or depolymerization; GO:0044699 single-organism process; GO:0030042 actin filament depolymerization; GO:0…	GO:0043226 organelle; GO:0005856 cytoskeleton; GO:0043229 intracellular organelle; GO:0043232 intracellular non-membrane-bounded organelle; GO:0044464 cell part; GO:0005622 intracellular; GO:0044424 intracellular part; GO:0005623 cell; GO:0015629 actin cytoskeleton; GO:0043228 non-membrane-bounded organelle;	GO:0003779 actin binding; GO:0005515 protein binding; GO:0008092 cytoskeletal protein binding; GO:0005488 binding;	K05765	CFL; cofilin		IPR002108; IPR029006;	Actin-depolymerising factor homology domain; ADF-H/Gelsolin-like domain;	Z	KOG1735	Actin depolymerizing factor
Solyc09g008190.3.1	Acylphosphatase (AHRD V3.3 *-* A0A0B0PI53_GOSAR)	22.308	29.798	13	1	17.715	20	2	2.3534	11	2	1.077		0.98	1.118		1.172	1.113	0.177		chloroplast			GO:0016817 hydrolase activity, acting on acid anhydrides; GO:0016787 hydrolase activity; GO:0003998 acylphosphatase activity; GO:0016818 hydrolase activity, acting on acid anhydrides, in phosphorus-containing anhydrides; GO:0003824 catalytic activity;	K01512	acyP; acylphosphatase [EC:3.6.1.7]	sly00620 Pyruvate metabolism - Solanum lycopersicum (tomato);	IPR001792;	Acylphosphatase-like domain;	C	KOG3360	Acylphosphatase
Solyc10g085040.1.1	"SOUL heme-binding family protein (AHRD V3.3 *** AT2G37970.1);Dbxref=InterPro:IPR006917,Pfam:PF04832"	22.209	52.185	37.7	7	10.901	23.1	5	59.037	27.1	6	0.661	0.748	0.793	0.7	0.79	0.835	1.056	0.506		cytoplasm							IPR011256;	Regulatory factor, effector binding domain;
Solyc10g018350.2.1	Vesicle-associated 1-1-like protein (AHRD V3.3 *** A0A0B0MV36_GOSAR);Dbxref=InterPro:IPR016763;Ontology_term=GO:0005789	26.553	77.179	24.4	6	65.546	28.2	7	38.878	24.4	6	1.04	0.957	0.946	0.866	0.899	0.861	0.892	0.0259	*	cytoplasm		GO:0016020 membrane; GO:0043229 intracellular organelle; GO:0005783 endoplasmic reticulum; GO:0042175 nuclear outer membrane-endoplasmic reticulum membrane network; GO:0005737 cytoplasm; GO:0044446 intracellular organelle part; GO:0012505 endomembrane system; GO:0044424 intracellular part; GO:0005623 cell; GO:0044422 organelle part; GO:0043231 intracellular membrane-bounded organelle; GO:0043226 …					IPR008962; IPR000535;	PapD-like; Major sperm protein (MSP) domain;	U	KOG0439	VAMP-associated protein involved in inositol metabolism
Solyc02g079930.3.1	"phosphosulfolactate synthase;Dbxref=InterPro:IPR013785,Pfam:PF02679;Ontology_term=GO:0003824"	32.156	N/A	N/A	N/A	2.2894	7	2	1.3447	5.6	2			0.504			1.602	3.179			nucleus			GO:0003824 catalytic activity;				IPR013785;	Aldolase-type TIM barrel;
Solyc11g011840.2.1	"Oxidoreductase, putative (AHRD V3.3 *** B9T5L5_RICCO)"	40.437	18.475	9.4	3	14.185	15.5	5	6.2511	13.5	4	1.297	1.383	1.359	1.284	1.335	1.318	0.975	0.32		cytoplasm			GO:0003824 catalytic activity; GO:0016491 oxidoreductase activity;				IPR000683; IPR016040;	Oxidoreductase, N-terminal; NAD(P)-binding domain;	GQ	KOG2741	Dimeric dihydrodiol dehydrogenase
Solyc08g066800.3.1	"phospholipase D;Dbxref=InterPro:IPR011402;Ontology_term=GO:0004630,GO:0005509,GO:0016020,GO:0046470"	90.519	139.2	20.1	12	113.8	25.9	15	164.42	24.7	14	1.212	1.184	1.134	1.148	1.185	1.129	0.981	0.469		cytoplasm	GO:0046470 phosphatidylcholine metabolic process; GO:0046486 glycerolipid metabolic process; GO:0044763 single-organism cellular process; GO:0097164 ammonium ion metabolic process; GO:0006807 nitrogen compound metabolic process; GO:0044699 single-organism process; GO:0044255 cellular lipid metabolic process; GO:0044238 primary metabolic process; GO:0044237 cellular metabolic process; GO:0006796 p…	GO:0016020 membrane;	GO:0003824 catalytic activity; GO:0042578 phosphoric ester hydrolase activity; GO:0005488 binding; GO:0043167 ion binding; GO:0016788 hydrolase activity, acting on ester bonds; GO:0004630 phospholipase D activity; GO:0004620 phospholipase activity; GO:0043169 cation binding; GO:0046872 metal ion binding; GO:0005515 protein binding; GO:0008081 phosphoric diester hydrolase activity; GO:0016787 hydr…	K01115	PLD1_2; phospholipase D1/2 [EC:3.1.4.4]	sly00564 Glycerophospholipid metabolism - Solanum lycopersicum (tomato); sly00565 Ether lipid metabolism - Solanum lycopersicum (tomato); sly01100 Metabolic pathways - Solanum lycopersicum (tomato); sly01110 Biosynthesis of secondary metabolites - Solanum lycopersicum (tomato); sly04144 Endocytosis - Solanum lycopersicum (tomato);	IPR001736; IPR000008; IPR024632;	Phospholipase D/Transphosphatidylase; C2 domain; Phospholipase D, C-terminal;	I	KOG1329	Phospholipase D1
Solyc02g093440.3.1	Glucuronokinase 1 (AHRD V3.3 *** GLAK1_ARATH)	40.999	80.697	24.3	7	94.152	18.6	5	45.054	13.2	4	0.964	1.01	1.046	1.009	0.953	0.97	0.971	0.37		chloroplast	GO:0008152 metabolic process;	GO:0044424 intracellular part; GO:0005623 cell; GO:0044464 cell part; GO:0005622 intracellular; GO:0005737 cytoplasm;	GO:0005524 ATP binding; GO:1901265 nucleoside phosphate binding; GO:0016773 phosphotransferase activity, alcohol group as acceptor; GO:0001882 nucleoside binding; GO:0043167 ion binding; GO:0000166 nucleotide binding; GO:0097159 organic cyclic compound binding; GO:1901363 heterocyclic compound binding; GO:0032549 ribonucleoside binding; GO:0097367 carbohydrate derivative binding; GO:0016301 kinas…	K16190	GLCAK; glucuronokinase [EC:2.7.1.43]	sly00040 Pentose and glucuronate interconversions - Solanum lycopersicum (tomato); sly00053 Ascorbate and aldarate metabolism - Solanum lycopersicum (tomato); sly00520 Amino sugar and nucleotide sugar metabolism - Solanum lycopersicum (tomato); sly01100 Metabolic pathways - Solanum lycopersicum (tomato);	IPR020568; IPR006204; IPR014721; IPR013750;	Ribosomal protein S5 domain 2-type fold; GHMP kinase N-terminal domain; Ribosomal protein S5 domain 2-type fold, subgroup; GHMP kinase, C-terminal domain;
Solyc11g067240.2.1	Katanin p60 ATPase-containing subunit A1 (AHRD V3.3 *-* KTNA1_ARATH)	93.986	77.783	13.3	5	34.216	14.7	5	43.451	18.6	6	1.106	1.074	0.977	0.967	0.878	0.976	0.894	0.09		cytoplasm			GO:0005524 ATP binding; GO:1901265 nucleoside phosphate binding; GO:0001882 nucleoside binding; GO:0043167 ion binding; GO:0000166 nucleotide binding; GO:0097159 organic cyclic compound binding; GO:1901363 heterocyclic compound binding; GO:0032549 ribonucleoside binding; GO:0097367 carbohydrate derivative binding; GO:0032553 ribonucleotide binding; GO:0005488 binding; GO:0032550 purine ribonucleo…	K12196	VPS4; vacuolar protein-sorting-associated protein 4	sly04144 Endocytosis - Solanum lycopersicum (tomato);	IPR003593; IPR003959; IPR015415; IPR027417; IPR007330;	AAA+ ATPase domain; ATPase, AAA-type, core; Vps4 oligomerisation, C-terminal; P-loop containing nucleoside triphosphate hydrolase; MIT;	O	KOG0739	AAA+-type ATPase
Solyc05g055760.3.1	"isopentenyl diphosphate isomerase;Dbxref=InterPro:IPR000086,Pfam:PF00293;Ontology_term=GO:0016787"	27.186	76.278	41.3	10	116.43	51.1	11	68.363	54	11	0.786	0.793	0.815	0.957	0.925	0.972	1.192	0.000656	**	chloroplast	GO:0006720 isoprenoid metabolic process; GO:0044711 single-organism biosynthetic process; GO:0044763 single-organism cellular process; GO:0044699 single-organism process; GO:0009058 biosynthetic process; GO:0044255 cellular lipid metabolic process; GO:0044238 primary metabolic process; GO:1901576 organic substance biosynthetic process; GO:0044237 cellular metabolic process; GO:0044249 cellular bi…		GO:0016787 hydrolase activity; GO:0004452 isopentenyl-diphosphate delta-isomerase activity; GO:0016853 isomerase activity; GO:0016860 intramolecular oxidoreductase activity; GO:0003824 catalytic activity; GO:0016863 intramolecular oxidoreductase activity, transposing C=C bonds;	K01823	idi, IDI; isopentenyl-diphosphate Delta-isomerase [EC:5.3.3.2]	sly00900 Terpenoid backbone biosynthesis - Solanum lycopersicum (tomato); sly01100 Metabolic pathways - Solanum lycopersicum (tomato); sly01110 Biosynthesis of secondary metabolites - Solanum lycopersicum (tomato);	IPR015797; IPR000086;	NUDIX hydrolase domain-like; NUDIX hydrolase domain;	Q	KOG0142	Isopentenyl pyrophosphate:dimethylallyl pyrophosphate isomerase
Solyc02g092700.3.1	DUF1230 family protein (DUF1230) (AHRD V3.3 *** AT5G67370.1)	34.47	44.247	15.1	3	34.724	18	4	36.681	18	4	0.908	0.898	0.955	0.74	0.763	0.762	0.820	0.000762	**	chloroplast
Solyc03g112590.3.1	cell division cycle 48 (AHRD V3.3 *** AT3G09840.1);Dbxref=InterPro:IPR005938;Ontology_term=GO:0016787	92.474	9.5439	20.1	15	7.7667	20.7	15	6.4901	20.5	14	1.014	0.976	0.92	1.112	1.122	1.152	1.164	0.0073	**	cytoplasm			GO:0005524 ATP binding; GO:1901265 nucleoside phosphate binding; GO:0001882 nucleoside binding; GO:0043167 ion binding; GO:0016787 hydrolase activity; GO:0000166 nucleotide binding; GO:0097159 organic cyclic compound binding; GO:1901363 heterocyclic compound binding; GO:0032549 ribonucleoside binding; GO:0097367 carbohydrate derivative binding; GO:0003824 catalytic activity; GO:0032553 ribonucleo…	K13525	VCP, CDC48; transitional endoplasmic reticulum ATPase	sly04141 Protein processing in endoplasmic reticulum - Solanum lycopersicum (tomato);	IPR029067; IPR003593; IPR003959; IPR009010; IPR004201; IPR027417; IPR003338;	CDC48 domain 2-like; AAA+ ATPase domain; ATPase, AAA-type, core; Aspartate decarboxylase-like domain; CDC48, domain 2; P-loop containing nucleoside triphosphate hydrolase; CDC48, N-terminal subdomain;	O	KOG0730	AAA+-type ATPase
Solyc05g050600.3.1	dynamin-like protein (AHRD V3.3 *** AT5G42080.4)	68.27	149.87	30.5	17	60.158	31	16	60.826	28.6	14	1.126	1.02	1.082	0.99	0.966	1.138	0.958	0.492		cytoplasm			GO:1901265 nucleoside phosphate binding; GO:0001882 nucleoside binding; GO:0043167 ion binding; GO:0016817 hydrolase activity, acting on acid anhydrides; GO:0016787 hydrolase activity; GO:0000166 nucleotide binding; GO:0017111 nucleoside-triphosphatase activity; GO:0097159 organic cyclic compound binding; GO:1901363 heterocyclic compound binding; GO:0032549 ribonucleoside binding; GO:0097367 carb…				IPR030381; IPR003130; IPR020850; IPR001401; IPR027417; IPR000375;	Dynamin-type guanine nucleotide-binding (G) domain; Dynamin GTPase effector; GTPase effector domain; Dynamin, GTPase domain; P-loop containing nucleoside triphosphate hydrolase; Dynamin central domain;	UR	KOG0446	Vacuolar sorting protein VPS1, dynamin, and related proteins
Solyc12g017260.2.1	Topoisomerase II-associated protein PAT1 (AHRD V3.3 *** A0A103YJG9_CYNCS)	90.178	N/A	N/A	N/A	N/A	N/A	N/A	12.787	4.2	3			0.928			1.157	1.247			nucleus				K12617	PATL1, PAT1; DNA topoisomerase 2-associated protein PAT1	sly03018 RNA degradation - Solanum lycopersicum (tomato);
Solyc01g009290.3.1	"Protein CLP1 homolog (AHRD V3.3 *** K4ATC5_SOLLC);Dbxref=InterPro:IPR028606;Ontology_term=GO:0005849,GO:0031124"	47.764	5.9722	2.1	1	1.5574	2.1	1	N/A	N/A	N/A		0.978			0.782		0.800			chloroplast	GO:0006396 RNA processing; GO:0031123 RNA 3'-end processing; GO:0006725 cellular aromatic compound metabolic process; GO:0031124 mRNA 3'-end processing; GO:1901360 organic cyclic compound metabolic process; GO:0006807 nitrogen compound metabolic process; GO:0044238 primary metabolic process; GO:0044237 cellular metabolic process; GO:0071704 organic substance metabolic process; GO:0016070 RNA meta…	GO:0043229 intracellular organelle; GO:0044446 intracellular organelle part; GO:0031981 nuclear lumen; GO:0032991 macromolecular complex; GO:0044424 intracellular part; GO:0005623 cell; GO:0044422 organelle part; GO:0005849 mRNA cleavage factor complex; GO:0031974 membrane-enclosed lumen; GO:0043226 organelle; GO:0043231 intracellular membrane-bounded organelle; GO:0005654 nucleoplasm; GO:0005634…		K14399	CLP1, HERB; polyribonucleotide 5'-hydroxyl-kinase [EC:2.7.1.78]	sly03015 mRNA surveillance pathway - Solanum lycopersicum (tomato);	IPR010655; IPR027417; IPR032324; IPR032319;	Pre-mRNA cleavage complex subunit Clp1; P-loop containing nucleoside triphosphate hydrolase; Clp1, N-terminal beta-sandwich domain; Polyribonucleotide 5'-hydroxyl-kinase Clp1, P-loop domain;	A	KOG2749	mRNA cleavage and polyadenylation factor IA/II complex, subunit CLP1
Solyc11g018550.3.1	"ascorbate peroxidase 6;Dbxref=InterPro:IPR002016,Pfam:PF00141;Ontology_term=GO:0004601,GO:0006979,GO:0020037,GO:0055114"	46.457	96.003	31.1	10	55.828	22.8	9	130.73	36.7	13	1.404	1.255	1.274	1.494	1.365	1.425	1.089	0.121		chloroplast	GO:0008152 metabolic process; GO:0006950 response to stress; GO:0055114 oxidation-reduction process; GO:0044710 single-organism metabolic process; GO:0006979 response to oxidative stress; GO:0044699 single-organism process; GO:0050896 response to stimulus;		GO:0097159 organic cyclic compound binding; GO:1901363 heterocyclic compound binding; GO:0020037 heme binding; GO:0003824 catalytic activity; GO:0005488 binding; GO:0016209 antioxidant activity; GO:0004601 peroxidase activity; GO:0046906 tetrapyrrole binding; GO:0016491 oxidoreductase activity; GO:0016684 oxidoreductase activity, acting on peroxide as acceptor;	K00434	E1.11.1.11; L-ascorbate peroxidase [EC:1.11.1.11]	sly00053 Ascorbate and aldarate metabolism - Solanum lycopersicum (tomato); sly00480 Glutathione metabolism - Solanum lycopersicum (tomato);	IPR002016;	Haem peroxidase, plant/fungal/bacterial;
Solyc01g112160.3.1	"Phosphoglycerate mutase family protein (AHRD V3.3 *** AT4G38370.1);Dbxref=InterPro:IPR013078,Pfam:PF00300"	28.751	6.288	3.5	1	3.3377	7	2	2.7028	8.5	2	1.263	1.331	1.212	1.174	1.014	1.13	0.872	0.055		chloroplast
Solyc01g080400.3.1	"Protein phosphatase 2C family protein (AHRD V3.3 *** AT3G06270.1);Dbxref=InterPro:IPR001932,Pfam:PF00481;Ontology_term=GO:0003824"	45.15	45.958	18.8	5	26.398	12.8	4	13.208	10.4	4		1.039	0.823		0.998	0.981	1.063	0.621		cytoplasm			GO:0043169 cation binding; GO:0003824 catalytic activity; GO:0005488 binding; GO:0043167 ion binding;				IPR001932;	PPM-type phosphatase domain;	T	KOG0698	Serine/threonine protein phosphatase
Solyc07g042910.3.1	transmembrane protein (AHRD V3.3 *** AT5G58100.2)	107.9	55.225	8.9	8	17.41	8.9	9	9.8598	6.2	6	0.956	0.96	0.941	1.029	1.021	0.927	1.042	0.305		vacuolar membrane
Solyc04g080630.3.1	"50S ribosomal protein L31 (AHRD V3.3 *** K4BVE2_SOLLC);Dbxref=InterPro:IPR002150;Ontology_term=GO:0003735,GO:0005622,GO:0005840,GO:0006412"	14.682	91.624	62	7	166.15	61.2	6	52.681	62	7	1.007	1.048	1.088	1.043	1.002	1.05	0.985	0.602		chloroplast	GO:0006518 peptide metabolic process; GO:0043043 peptide biosynthetic process; GO:0044267 cellular protein metabolic process; GO:0006807 nitrogen compound metabolic process; GO:0009058 biosynthetic process; GO:0043603 cellular amide metabolic process; GO:0044238 primary metabolic process; GO:1901566 organonitrogen compound biosynthetic process; GO:1901576 organic substance biosynthetic process; G…	GO:0005840 ribosome; GO:0043226 organelle; GO:0043229 intracellular organelle; GO:0043232 intracellular non-membrane-bounded organelle; GO:0044464 cell part; GO:0005622 intracellular; GO:0005737 cytoplasm; GO:0032991 macromolecular complex; GO:0044424 intracellular part; GO:1990904 ribonucleoprotein complex; GO:0005623 cell; GO:0030529 intracellular ribonucleoprotein complex; GO:0044444 cytoplasm…	GO:0003735 structural constituent of ribosome; GO:0005198 structural molecule activity;	K02909	RP-L31, rpmE; large subunit ribosomal protein L31	sly03010 Ribosome - Solanum lycopersicum (tomato);
Solyc03g025585.1.1	Tripeptidyl-peptidase 2 (AHRD V3.3 *-* A0A0B0NVF8_GOSAR)	29.275	69.332	25	5	28.8	20	4	13.099	16.9	3		0.885	0.471		0.829	0.493	0.975	0.983		cytoplasm									O	KOG1114	Tripeptidyl peptidase II
Solyc00g009080.3.1	"Late embryogenesis abundant protein, putative (AHRD V3.3 *** A0A072VQC9_MEDTR)"	18.041	26.273	22.3	3	14.223	14	2	7.1902	14	2	0.781	0.796	0.872	0.86	0.907	0.864	1.074	0.129		chloroplast
Solyc03g118040.3.1	calnexin	83.987	103.46	19.7	12	152.14	24.5	16	92.704	26.1	18	1.151	1.229	1.24	1.093	1.089	1.105	0.908	0.0159	*	chloroplast	GO:0006457 protein folding; GO:0009987 cellular process;	GO:0043226 organelle; GO:0043231 intracellular membrane-bounded organelle; GO:0043229 intracellular organelle; GO:0005783 endoplasmic reticulum; GO:0044464 cell part; GO:0005622 intracellular; GO:0005737 cytoplasm; GO:0012505 endomembrane system; GO:0044424 intracellular part; GO:0043227 membrane-bounded organelle; GO:0005623 cell; GO:0044444 cytoplasmic part;	GO:0005488 binding; GO:0043167 ion binding; GO:0046872 metal ion binding; GO:0043169 cation binding; GO:0005515 protein binding; GO:0005509 calcium ion binding; GO:0051082 unfolded protein binding;	K08054	CANX; calnexin	sly04141 Protein processing in endoplasmic reticulum - Solanum lycopersicum (tomato); sly04145 Phagosome - Solanum lycopersicum (tomato);	IPR009033; IPR013320;	Calreticulin/calnexin, P domain; Concanavalin A-like lectin/glucanase domain;	O	KOG0675	Calnexin
Solyc08g006605.1.1	"dynamin related protein (AHRD V3.3 *** AT2G14120.4);Dbxref=InterPro:IPR001401;Ontology_term=GO:0003924,GO:0005525"	52.303	11.097	9.1	4	1.6983	7.4	3	N/A	N/A	N/A	0.961			1.047			1.089			chloroplast			GO:1901265 nucleoside phosphate binding; GO:0001882 nucleoside binding; GO:0043167 ion binding; GO:0016817 hydrolase activity, acting on acid anhydrides; GO:0016787 hydrolase activity; GO:0000166 nucleotide binding; GO:0017111 nucleoside-triphosphatase activity; GO:0097159 organic cyclic compound binding; GO:1901363 heterocyclic compound binding; GO:0032549 ribonucleoside binding; GO:0097367 carb…	K17065	DNM1L; dynamin 1-like protein [EC:3.6.5.5]		IPR030381; IPR001401; IPR027417; IPR000375;	Dynamin-type guanine nucleotide-binding (G) domain; Dynamin, GTPase domain; P-loop containing nucleoside triphosphate hydrolase; Dynamin central domain;	UR	KOG0446	Vacuolar sorting protein VPS1, dynamin, and related proteins
Solyc04g009350.3.1	"Histidinol-phosphate aminotransferase (AHRD V3.3 *** W9QXS8_9ROSA);Dbxref=InterPro:IPR004839,Pfam:PF00155;Ontology_term=GO:0009058,GO:0030170"	46.355	33.156	10.4	4	28.073	20.5	6	20.36	11.1	4	0.976	1.059	1.052	0.984	1.017	1.043	0.986	0.684		chloroplast	GO:0006725 cellular aromatic compound metabolic process; GO:0016053 organic acid biosynthetic process; GO:0052803 imidazole-containing compound metabolic process; GO:0044699 single-organism process; GO:0009058 biosynthetic process; GO:0000105 histidine biosynthetic process; GO:1901566 organonitrogen compound biosynthetic process; GO:0044237 cellular metabolic process; GO:0071704 organic substance…		GO:0097159 organic cyclic compound binding; GO:1901363 heterocyclic compound binding; GO:0016769 transferase activity, transferring nitrogenous groups; GO:0003824 catalytic activity; GO:0005488 binding; GO:0043167 ion binding; GO:0043168 anion binding; GO:0008483 transaminase activity; GO:0004400 histidinol-phosphate transaminase activity; GO:0048037 cofactor binding; GO:0016740 transferase activ…	K00817	hisC; histidinol-phosphate aminotransferase [EC:2.6.1.9]	sly00340 Histidine metabolism - Solanum lycopersicum (tomato); sly00350 Tyrosine metabolism - Solanum lycopersicum (tomato); sly00360 Phenylalanine metabolism - Solanum lycopersicum (tomato); sly00400 Phenylalanine, tyrosine and tryptophan biosynthesis - Solanum lycopersicum (tomato); sly00960 Tropane, piperidine and pyridine alkaloid biosynthesis - Solanum lycopersicum (tomato); sly01100 Metabol…	IPR004839; IPR015424; IPR015422; IPR015421;	Aminotransferase, class I/classII; Pyridoxal phosphate-dependent transferase; Pyridoxal phosphate-dependent transferase, major region, subdomain 2; Pyridoxal phosphate-dependent transferase, major region, subdomain 1;	E	KOG0633	Histidinol phosphate aminotransferase
Solyc11g011960.2.1	"UDP-GLUCOSE PYROPHOSPHORYLASE 1 (AHRD V3.3 *** AT3G03250.1);Dbxref=InterPro:IPR002618,Pfam:PF01704;Ontology_term=GO:0008152,GO:0070569"	51.818	323.31	54.3	24	323.31	57.4	25	323.31	54.3	24	1.018	1.025	1.04	1.092	1.061	1.076	1.047	0.0114	*	cytoplasm	GO:0008152 metabolic process; GO:0006011 UDP-glucose metabolic process; GO:0046483 heterocycle metabolic process; GO:0006725 cellular aromatic compound metabolic process; GO:0006139 nucleobase-containing compound metabolic process; GO:0006793 phosphorus metabolic process; GO:1901135 carbohydrate derivative metabolic process; GO:1901360 organic cyclic compound metabolic process; GO:0006807 nitroge…		GO:0051748 UTP-monosaccharide-1-phosphate uridylyltransferase activity; GO:0016779 nucleotidyltransferase activity; GO:0070569 uridylyltransferase activity; GO:0016740 transferase activity; GO:0003983 UTP:glucose-1-phosphate uridylyltransferase activity; GO:0003824 catalytic activity; GO:0016772 transferase activity, transferring phosphorus-containing groups;	K00963	UGP2, galU, galF; UTP--glucose-1-phosphate uridylyltransferase [EC:2.7.7.9]	sly00040 Pentose and glucuronate interconversions - Solanum lycopersicum (tomato); sly00052 Galactose metabolism - Solanum lycopersicum (tomato); sly00500 Starch and sucrose metabolism - Solanum lycopersicum (tomato); sly00520 Amino sugar and nucleotide sugar metabolism - Solanum lycopersicum (tomato); sly01100 Metabolic pathways - Solanum lycopersicum (tomato);	IPR029044;	Nucleotide-diphospho-sugar transferases;	G	KOG2638	UDP-glucose pyrophosphorylase
Solyc12g099560.2.1	"Protein arginine n-methyltransferase, putative (AHRD V3.3 *** B9RT51_RICCO);Dbxref=InterPro:IPR025799;Ontology_term=GO:0006479,GO:0008168"	58.469	95.6	21.8	9	33.189	19.2	9	39.851	18.4	8	0.995	1.088	1.107	1.046	1.109	1.076	1.013	0.733		cytoplasm	GO:0044267 cellular protein metabolic process; GO:0044238 primary metabolic process; GO:0044237 cellular metabolic process; GO:0032259 methylation; GO:0071704 organic substance metabolic process; GO:0008152 metabolic process; GO:0008213 protein alkylation; GO:0006479 protein methylation; GO:0043414 macromolecule methylation; GO:0044260 cellular macromolecule metabolic process; GO:0006464 cellular…		GO:0016741 transferase activity, transferring one-carbon groups; GO:0008168 methyltransferase activity; GO:0003824 catalytic activity; GO:0016740 transferase activity;	K05931	CARM1, PRMT4; type I protein arginine methyltransferase [EC:2.1.1.319]		IPR029063;	S-adenosyl-L-methionine-dependent methyltransferase;	OK	KOG1500	Protein arginine N-methyltransferase CARM1
Solyc12g013870.2.1	RNA-binding S4 domain-containing protein (AHRD V3.3 *** AT1G53120.1)	37.732	12.693	5.7	2	2.5138	2.9	1	2.8481	8.6	3	1.157	1.015	1.133	1.04	1.034	1.157	0.978	0.703		chloroplast			GO:0097159 organic cyclic compound binding; GO:1901363 heterocyclic compound binding; GO:0003723 RNA binding; GO:0005488 binding; GO:0003676 nucleic acid binding;				IPR002942;	RNA-binding S4 domain;	S	KOG4837	Uncharacterized conserved protein
Solyc10g084350.2.1	"60S ribosomal L4 (AHRD V3.3 *** A0A0B0NGW3_GOSAR);Dbxref=InterPro:IPR002136,Pfam:PF00573;Ontology_term=GO:0003735,GO:0005840,GO:0006412"	45.042	86.588	38.6	14	68.484	42.5	16	177.89	37.9	14	1.304	1.213	1.273	1.08	0.997	1.099	0.838	0.00852	**	cytoplasm	GO:0006518 peptide metabolic process; GO:0043043 peptide biosynthetic process; GO:0044267 cellular protein metabolic process; GO:0006807 nitrogen compound metabolic process; GO:0009058 biosynthetic process; GO:0043603 cellular amide metabolic process; GO:0044238 primary metabolic process; GO:1901566 organonitrogen compound biosynthetic process; GO:1901576 organic substance biosynthetic process; G…	GO:0005840 ribosome; GO:0043226 organelle; GO:0043229 intracellular organelle; GO:0043232 intracellular non-membrane-bounded organelle; GO:0044464 cell part; GO:0005622 intracellular; GO:0005737 cytoplasm; GO:0032991 macromolecular complex; GO:0044424 intracellular part; GO:1990904 ribonucleoprotein complex; GO:0005623 cell; GO:0030529 intracellular ribonucleoprotein complex; GO:0044444 cytoplasm…	GO:0003735 structural constituent of ribosome; GO:0005198 structural molecule activity;	K02930	RP-L4e, RPL4; large subunit ribosomal protein L4e	sly03010 Ribosome - Solanum lycopersicum (tomato);	IPR023574; IPR025755;	Ribosomal protein L4 domain; 60S ribosomal protein L4, C-terminal domain;	A	KOG1475	Ribosomal protein RPL1/RPL2/RL4L4
Solyc03g025320.3.1	"HXXXD-type acyl-transferase family protein (AHRD V3.3 *** A0A061G131_THECC);Dbxref=InterPro:IPR003480,Pfam:PF02458;Ontology_term=GO:0016747"	50.483	82.798	22.8	10	108.06	30.3	12	61.764	28.1	13	1.11	1.058	1.071	0.952	0.946	0.945	0.878	0.0123	*	cytoplasm			GO:0016746 transferase activity, transferring acyl groups; GO:0016747 transferase activity, transferring acyl groups other than amino-acyl groups; GO:0003824 catalytic activity; GO:0016740 transferase activity;	K19747	DCR; BAHD acyltransferase [EC:2.3.1.-]		IPR023213;	Chloramphenicol acetyltransferase-like domain;
Solyc10g047050.2.1	"Dynamin family protein, putative, expressed (AHRD V3.3 *** Q2QWX6_ORYSJ)"	92.332	68.068	13.5	9	20.517	11.3	8	17.429	12.9	8	1.029	1.039	1.1	0.995	1.055	0.981	0.957	0.22		chloroplast			GO:1901265 nucleoside phosphate binding; GO:0001882 nucleoside binding; GO:0043167 ion binding; GO:0016817 hydrolase activity, acting on acid anhydrides; GO:0016787 hydrolase activity; GO:0000166 nucleotide binding; GO:0017111 nucleoside-triphosphatase activity; GO:0097159 organic cyclic compound binding; GO:1901363 heterocyclic compound binding; GO:0032549 ribonucleoside binding; GO:0097367 carb…				IPR030381; IPR001401; IPR027417;	Dynamin-type guanine nucleotide-binding (G) domain; Dynamin, GTPase domain; P-loop containing nucleoside triphosphate hydrolase;	UR	KOG0446	Vacuolar sorting protein VPS1, dynamin, and related proteins
Solyc01g103020.3.1	Survival of motor neuron-related-splicing factor 30 (AHRD V3.3 *** W9RZU2_9ROSA)	35.849	39.537	17.7	5	4.2831	5.3	2	6.0004	5.3	2	1.081	0.993		1.045	1.132		1.050	0.493		nucleus	GO:0006396 RNA processing; GO:0006725 cellular aromatic compound metabolic process; GO:1901360 organic cyclic compound metabolic process; GO:0006807 nitrogen compound metabolic process; GO:0044238 primary metabolic process; GO:0044237 cellular metabolic process; GO:0071704 organic substance metabolic process; GO:0006397 mRNA processing; GO:0016070 RNA metabolic process; GO:0008152 metabolic proce…	GO:0043226 organelle; GO:0043231 intracellular membrane-bounded organelle; GO:0043229 intracellular organelle; GO:0005634 nucleus; GO:0044464 cell part; GO:0005622 intracellular; GO:0005737 cytoplasm; GO:0044424 intracellular part; GO:0043227 membrane-bounded organelle; GO:0005623 cell;	GO:0097159 organic cyclic compound binding; GO:1901363 heterocyclic compound binding; GO:0003723 RNA binding; GO:0005488 binding; GO:0003676 nucleic acid binding;	K12839	SMNDC1, SPF30; survival of motor neuron-related-splicing factor 30	sly03040 Spliceosome - Solanum lycopersicum (tomato);	IPR002999; IPR010304;	Tudor domain; Survival motor neuron;	A	KOG3026	Splicing factor SPF30
Solyc11g062270.2.1	Signal recognition particle subunit SRP72 (AHRD V3.3 *** K4D938_SOLLC);Dbxref=InterPro:IPR026270;Ontology_term=GO:0006614	72.406	63.782	14.8	8	40.351	11.9	6	36.908	12.7	7	1.07	1.111	1.07	1.05	0.996	1.096	0.966	0.317		chloroplast	GO:0046907 intracellular transport; GO:0072599 establishment of protein localization to endoplasmic reticulum; GO:0072594 establishment of protein localization to organelle; GO:0072657 protein localization to membrane; GO:0045047 protein targeting to ER; GO:0071702 organic substance transport; GO:0006613 cotranslational protein targeting to membrane; GO:0015031 protein transport; GO:0051641 cellu…	GO:0044464 cell part; GO:0005622 intracellular; GO:0048500 signal recognition particle; GO:0005737 cytoplasm; GO:0032991 macromolecular complex; GO:0044424 intracellular part; GO:1990904 ribonucleoprotein complex; GO:0030529 intracellular ribonucleoprotein complex; GO:0005623 cell; GO:0044444 cytoplasmic part;	GO:0097159 organic cyclic compound binding; GO:1901363 heterocyclic compound binding; GO:0003723 RNA binding; GO:0005488 binding; GO:0003676 nucleic acid binding; GO:0005515 protein binding; GO:0008312 7S RNA binding;	K03108	SRP72; signal recognition particle subunit SRP72	sly03060 Protein export - Solanum lycopersicum (tomato);	IPR011990; IPR013699;	Tetratricopeptide-like helical domain; Signal recognition particle, SRP72 subunit, RNA-binding;	U	KOG2376	Signal recognition particle, subunit Srp72
Solyc02g087900.3.1	"Cullin family protein (AHRD V3.3 *** B9HV99_POPTR);Dbxref=InterPro:IPR001373,Pfam:PF00888;Ontology_term=GO:0006511,GO:0031625"	85.287	N/A	N/A	N/A	6.5878	5	4	3.313	5	4	1.176		0.855	1.194		0.984	1.072	0.717		cytoplasm	GO:0043632 modification-dependent macromolecule catabolic process; GO:0044265 cellular macromolecule catabolic process; GO:0051603 proteolysis involved in cellular protein catabolic process; GO:0044257 cellular protein catabolic process; GO:0019941 modification-dependent protein catabolic process; GO:0044267 cellular protein metabolic process; GO:0006511 ubiquitin-dependent protein catabolic proc…		GO:0005515 protein binding; GO:0031625 ubiquitin protein ligase binding; GO:0044389 ubiquitin-like protein ligase binding; GO:0005488 binding; GO:0019899 enzyme binding;	K03869	CUL3; cullin 3	sly04120 Ubiquitin mediated proteolysis - Solanum lycopersicum (tomato);	IPR011991; IPR019559; IPR016158; IPR001373; IPR016159;	Winged helix-turn-helix DNA-binding domain; Cullin protein, neddylation domain; Cullin homology; Cullin, N-terminal; Cullin repeat-like-containing domain;	D	KOG2166	Cullins
Solyc03g117870.3.1	"4-coumarate--CoA ligase;Dbxref=InterPro:IPR000873,Pfam:PF00501;Ontology_term=GO:0003824,GO:0008152"	77.723	104.21	13.2	9	76.521	13.2	9	81.928	13.6	10	0.997	0.97	0.874	0.801	0.808	0.809	0.851	0.058		endoplasmic reticulum	GO:0008152 metabolic process;		GO:0003824 catalytic activity;	K01904	4CL; 4-coumarate--CoA ligase [EC:6.2.1.12]	sly00130 Ubiquinone and other terpenoid-quinone biosynthesis - Solanum lycopersicum (tomato); sly00360 Phenylalanine metabolism - Solanum lycopersicum (tomato); sly00940 Phenylpropanoid biosynthesis - Solanum lycopersicum (tomato); sly01100 Metabolic pathways - Solanum lycopersicum (tomato); sly01110 Biosynthesis of secondary metabolites - Solanum lycopersicum (tomato);	IPR002867; IPR025110; IPR000873;	IBR domain; AMP-binding enzyme C-terminal domain; AMP-dependent synthetase/ligase;	I	KOG1176	Acyl-CoA synthetase
Solyc03g118390.3.1	coiled-coil protein (AHRD V3.3 *** AT3G48860.2)	63.159	6.619	2.3	1	N/A	N/A	N/A	2.7925	2.3	1		0.966	0.963		1.07	1.095	1.122	0.01	**	nucleus
Solyc06g061150.3.1	"AP-2 complex subunit mu (AHRD V3.3 *** AP2M_ARATH);Dbxref=InterPro:IPR001392,Pfam:PF00928;Ontology_term=GO:0006886,GO:0016192,GO:0030131"	49.439	13.395	4.6	2	7.6185	4.6	2	5.8416	8.2	3	1.031		1.129	0.933		0.976	0.884	0.136		cytoplasm	GO:0045184 establishment of protein localization; GO:0006810 transport; GO:0046907 intracellular transport; GO:0070727 cellular macromolecule localization; GO:0051649 establishment of localization in cell; GO:0016192 vesicle-mediated transport; GO:0006886 intracellular protein transport; GO:0071702 organic substance transport; GO:0008104 protein localization; GO:0033036 macromolecule localization…	GO:0016020 membrane; GO:0030119 AP-type membrane coat adaptor complex; GO:0098796 membrane protein complex; GO:0048475 coated membrane; GO:0005737 cytoplasm; GO:0032991 macromolecular complex; GO:0044424 intracellular part; GO:0005623 cell; GO:0044464 cell part; GO:0005622 intracellular; GO:0044425 membrane part; GO:0030131 clathrin adaptor complex; GO:0030118 clathrin coat; GO:0030117 membrane c…		K11826	AP2M1; AP-2 complex subunit mu-1	sly04144 Endocytosis - Solanum lycopersicum (tomato);	IPR028565; IPR011012;	Mu homology domain; Longin-like domain;	U	KOG0938	Adaptor complexes medium subunit family
Solyc10g047643.1.1	CHCH-like protein (AHRD V3.3 *** A0A103XM78_CYNCS)	10.735	15.901	22.4	2	5.0555	14	1	13.777	22.4	2		1.197	1.148		1.097	1.148	0.957	0.293		chloroplast							IPR010625; IPR009069;	CHCH; Cysteine alpha-hairpin motif superfamily;	S	KOG4090	Uncharacterized conserved protein
Solyc08g079110.3.1	Thylakoid lumenal protein (AHRD V3.3 *** G7KG97_MEDTR)	30.339	233.62	38.4	8	300.62	35.9	8	246.07	38.7	9	0.942	0.86	0.95	1.039	1.02	1	1.112	0.0341	*	chloroplast
Solyc04g054980.3.1	"PLAT domain-containing protein 1 (AHRD V3.3 *** PLAT1_ARATH);Dbxref=InterPro:IPR001024,Pfam:PF01477;Ontology_term=GO:0005515"	20.905	27.746	19.7	3	40.206	33.5	4	39.309	19.7	3	0.906	0.826	1.093	1.172	1.084	1.387	1.290	0.0805		extracellular			GO:0005515 protein binding; GO:0005488 binding;				IPR001024;	PLAT/LH2 domain;
Solyc12g096700.2.1	"60S ribosomal L9 (AHRD V3.3 *** A0A0B0N9P7_GOSAR);Dbxref=InterPro:IPR000702;Ontology_term=GO:0003735,GO:0005840,GO:0006412,GO:0019843"	21.976	144.16	49.5	9	136.51	58.2	10	1.7364	49.5	9	1.068	0.953	0.98	0.953	0.938	1.019	0.970	0.517		cytoplasm	GO:0006518 peptide metabolic process; GO:0043043 peptide biosynthetic process; GO:0044267 cellular protein metabolic process; GO:0006807 nitrogen compound metabolic process; GO:0009058 biosynthetic process; GO:0043603 cellular amide metabolic process; GO:0044238 primary metabolic process; GO:1901566 organonitrogen compound biosynthetic process; GO:1901576 organic substance biosynthetic process; G…	GO:0005840 ribosome; GO:0043226 organelle; GO:0043229 intracellular organelle; GO:0043232 intracellular non-membrane-bounded organelle; GO:0044464 cell part; GO:0005622 intracellular; GO:0005737 cytoplasm; GO:0032991 macromolecular complex; GO:0044424 intracellular part; GO:1990904 ribonucleoprotein complex; GO:0005623 cell; GO:0030529 intracellular ribonucleoprotein complex; GO:0044444 cytoplasm…	GO:0097159 organic cyclic compound binding; GO:1901363 heterocyclic compound binding; GO:0003723 RNA binding; GO:0005488 binding; GO:0003676 nucleic acid binding; GO:0005198 structural molecule activity; GO:0003735 structural constituent of ribosome; GO:0019843 rRNA binding;	K02940	RP-L9e, RPL9; large subunit ribosomal protein L9e	sly03010 Ribosome - Solanum lycopersicum (tomato);	IPR020040;	Ribosomal protein L6, alpha-beta domain;	J	KOG3255	60S ribosomal protein L9
Solyc07g041920.3.1	"Cysteine protease (AHRD V3.3 *** Q9LRI2_TOBAC);Dbxref=InterPro:IPR000668,Pfam:PF00112;Ontology_term=GO:0006508,GO:0008234"	39.144	171.53	21.2	9	69.509	14.8	7	112.16	18.7	8	1.302	1.292	1.283	1.608	1.552	1.515	1.206	0.000463	**	extracellular	GO:0006508 proteolysis; GO:0008152 metabolic process; GO:0043170 macromolecule metabolic process; GO:0019538 protein metabolic process; GO:0044238 primary metabolic process; GO:0071704 organic substance metabolic process;		GO:0070011 peptidase activity, acting on L-amino acid peptides; GO:0008234 cysteine-type peptidase activity; GO:0016787 hydrolase activity; GO:0008233 peptidase activity; GO:0003824 catalytic activity;	K01366	CTSH; cathepsin H [EC:3.4.22.16]		IPR013201; IPR000668;	Cathepsin propeptide inhibitor domain (I29); Peptidase C1A, papain C-terminal;	O	KOG1543	Cysteine proteinase Cathepsin L
Solyc07g022900.3.1	"Chlorophyll a-b binding protein, chloroplastic (AHRD V3.3 *** K4CD46_SOLLC);Dbxref=InterPro:IPR001344,Pfam:PF00504;Ontology_term=GO:0009765,GO:0016020"	31.053	14.141	8.1	2	5.8822	8.1	2	3.0983	3.9	1	0.815	0.916		0.941	1.008		1.126	0.219		chloroplast				K08911	LHCA5; light-harvesting complex I chlorophyll a/b binding protein 5	sly00196 Photosynthesis - antenna proteins - Solanum lycopersicum (tomato);	IPR023329;	Chlorophyll a/b binding protein domain;
Solyc08g014480.3.1	glycoside hydrolase family 2 protein (AHRD V3.3 *** AT3G54440.3)	99.222	63.168	10.9	9	13.615	7	6	13.464	5.9	6	1.134	1.02	1.022	1.07	1.08	1.128	1.032	0.446		cytoplasm	GO:0008152 metabolic process; GO:0005975 carbohydrate metabolic process; GO:0044238 primary metabolic process; GO:0071704 organic substance metabolic process;	GO:0032991 macromolecular complex; GO:1902494 catalytic complex; GO:0009341 beta-galactosidase complex;	GO:0015925 galactosidase activity; GO:0003824 catalytic activity; GO:0005488 binding; GO:0016798 hydrolase activity, acting on glycosyl bonds; GO:0004553 hydrolase activity, hydrolyzing O-glycosyl compounds; GO:0030246 carbohydrate binding; GO:0016787 hydrolase activity; GO:0004565 beta-galactosidase activity;	K01190	lacZ; beta-galactosidase [EC:3.2.1.23]	sly00052 Galactose metabolism - Solanum lycopersicum (tomato); sly00511 Other glycan degradation - Solanum lycopersicum (tomato); sly00600 Sphingolipid metabolism - Solanum lycopersicum (tomato); sly01100 Metabolic pathways - Solanum lycopersicum (tomato);	IPR006102; IPR017853; IPR004199; IPR006103; IPR011013; IPR014718; IPR006104; IPR013781; IPR008979; IPR032312; IPR013812;	Glycoside hydrolase, family 2, immunoglobulin-like beta-sandwich; Glycoside hydrolase superfamily; Beta galactosidase small chain/ domain 5; Glycoside hydrolase family 2, catalytic domain; Galactose mutarotase-like domain; Glycoside hydrolase-type carbohydrate-binding; Glycosyl hydrolases family 2, sugar binding domain; Glycoside hydrolase, catalytic domain; Galactose-binding domain-like; Beta-ga…	G	KOG2024	Beta-Glucuronidase GUSB (glycosylhydrolase superfamily 2)
Solyc12g008720.2.1	"60S ribosomal protein L31 (AHRD V3.3 *** W9QLF2_9ROSA);Dbxref=InterPro:IPR000054,Pfam:PF01198;Ontology_term=GO:0003735,GO:0005840,GO:0006412"	13.872	59.284	45	5	87.755	45	6	71.033	45.8	6	0.996	0.917	0.979	0.98	0.89	0.98	0.985	0.731		cytoplasm	GO:0006518 peptide metabolic process; GO:0043043 peptide biosynthetic process; GO:0044267 cellular protein metabolic process; GO:0006807 nitrogen compound metabolic process; GO:0009058 biosynthetic process; GO:0043603 cellular amide metabolic process; GO:0044238 primary metabolic process; GO:1901566 organonitrogen compound biosynthetic process; GO:1901576 organic substance biosynthetic process; G…	GO:0005840 ribosome; GO:0043226 organelle; GO:0043229 intracellular organelle; GO:0043232 intracellular non-membrane-bounded organelle; GO:0044464 cell part; GO:0005622 intracellular; GO:0005737 cytoplasm; GO:0032991 macromolecular complex; GO:0044424 intracellular part; GO:1990904 ribonucleoprotein complex; GO:0005623 cell; GO:0030529 intracellular ribonucleoprotein complex; GO:0044444 cytoplasm…	GO:0003735 structural constituent of ribosome; GO:0005198 structural molecule activity;	K02910	RP-L31e, RPL31; large subunit ribosomal protein L31e	sly03010 Ribosome - Solanum lycopersicum (tomato);	IPR023621;	Ribosomal protein L31e domain;	J	KOG0893	60S ribosomal protein L31
Solyc01g102660.3.1	"Glutathione S-transferase (AHRD V3.3 *** A5YRT3_CAPAN);Dbxref=InterPro:IPR005955;Ontology_term=GO:0003824,GO:0005737,GO:0009072"	24.979	34.955	31.4	5	20.559	31.4	5	43.461	25	5	1.128	0.898	1.042	1.151	1.207	1.247	1.175	0.0799		cytoplasm	GO:0009072 aromatic amino acid family metabolic process; GO:0006725 cellular aromatic compound metabolic process; GO:0044281 small molecule metabolic process; GO:0044763 single-organism cellular process; GO:1901360 organic cyclic compound metabolic process; GO:0006807 nitrogen compound metabolic process; GO:0044699 single-organism process; GO:0044238 primary metabolic process; GO:0044237 cellular…	GO:0044424 intracellular part; GO:0005623 cell; GO:0044464 cell part; GO:0005622 intracellular; GO:0005737 cytoplasm;	GO:0005515 protein binding; GO:0003824 catalytic activity; GO:0005488 binding;	K01800	maiA, GSTZ1; maleylacetoacetate isomerase [EC:5.2.1.2]	sly00350 Tyrosine metabolism - Solanum lycopersicum (tomato); sly01100 Metabolic pathways - Solanum lycopersicum (tomato);	IPR010987; IPR004046; IPR034330; IPR012336; IPR034333; IPR004045;	Glutathione S-transferase, C-terminal-like; Glutathione S-transferase, C-terminal; Glutathione S-transferases, class Zeta , C-terminal; Thioredoxin-like fold; Glutathione S-transferases, class Zeta , N-terminal; Glutathione S-transferase, N-terminal;	O	KOG0868	Glutathione S-transferase
Solyc05g056150.3.1	"1-(5-phosphoribosyl)-5-[(5-phosphoribosylamino)methylideneamino] imidazole-4-carboxamide isomerase (AHRD V3.3 *** W9RG35_9ROSA);Dbxref=InterPro:IPR006062,Pfam:PF00977;Ontology_term=GO:0000105"	34.287	42.4	22.3	6	13.722	18.2	4	12.95	16.4	5		0.829	1.026		1.051	1.113	1.167	0.286		chloroplast	GO:0006725 cellular aromatic compound metabolic process; GO:0016053 organic acid biosynthetic process; GO:0052803 imidazole-containing compound metabolic process; GO:0044699 single-organism process; GO:0009058 biosynthetic process; GO:0000105 histidine biosynthetic process; GO:1901566 organonitrogen compound biosynthetic process; GO:0044237 cellular metabolic process; GO:0071704 organic substance…		GO:0003949 1-(5-phosphoribosyl)-5-[(5-phosphoribosylamino)methylideneamino]imidazole-4-carboxamide isomerase activity; GO:0016853 isomerase activity; GO:0016860 intramolecular oxidoreductase activity; GO:0003824 catalytic activity; GO:0016861 intramolecular oxidoreductase activity, interconverting aldoses and ketoses;	K01814	hisA; phosphoribosylformimino-5-aminoimidazole carboxamide ribotide isomerase [EC:5.3.1.16]	sly00340 Histidine metabolism - Solanum lycopersicum (tomato); sly01100 Metabolic pathways - Solanum lycopersicum (tomato); sly01110 Biosynthesis of secondary metabolites - Solanum lycopersicum (tomato); sly01230 Biosynthesis of amino acids - Solanum lycopersicum (tomato);	IPR013785; IPR011060;	Aldolase-type TIM barrel; Ribulose-phosphate binding barrel;	E	KOG3055	Phosphoribosylformimino-5-aminoimidazole carboxamide ribonucleotide (ProFAR) isomerase
Solyc04g008570.3.1	"Pentatricopeptide repeat superfamily protein, putative (AHRD V3.3 *** A0A061GUB4_THECC)"	70.815	6.1819	2.2	1	1.8844	2.2	1	2.2011	2.2	1		1.132			0.888		0.784			chloroplast			GO:0005515 protein binding; GO:0005488 binding;				IPR011990;	Tetratricopeptide-like helical domain;	R	KOG4197	FOG: PPR repeat
Solyc06g005360.3.1	"Actin-depolymerizing factor family protein (AHRD V3.3 *** B9HPK1_POPTR);Dbxref=InterPro:IPR002108,Pfam:PF00241;Ontology_term=GO:0003779,GO:0005622"	15.847	61.094	33.6	3	83.184	33.6	3	50.51	33.6	3	1.091	1.05	1.189	1.059	1.016	1.021	0.930	0.14		cytoplasm	GO:0051261 protein depolymerization; GO:0016043 cellular component organization; GO:0071822 protein complex subunit organization; GO:0044763 single-organism cellular process; GO:0032984 macromolecular complex disassembly; GO:0007015 actin filament organization; GO:0008154 actin polymerization or depolymerization; GO:0044699 single-organism process; GO:0030042 actin filament depolymerization; GO:0…	GO:0043226 organelle; GO:0005856 cytoskeleton; GO:0043229 intracellular organelle; GO:0043232 intracellular non-membrane-bounded organelle; GO:0005622 intracellular; GO:0044464 cell part; GO:0044424 intracellular part; GO:0005623 cell; GO:0015629 actin cytoskeleton; GO:0043228 non-membrane-bounded organelle;	GO:0003779 actin binding; GO:0005515 protein binding; GO:0008092 cytoskeletal protein binding; GO:0005488 binding;	K05765	CFL; cofilin		IPR002108; IPR029006;	Actin-depolymerising factor homology domain; ADF-H/Gelsolin-like domain;	Z	KOG1735	Actin depolymerizing factor
Solyc07g005810.3.1	translation initiation factor eIF(iso)4G	154.72	323.31	25.2	33	173.17	21.7	28	142.1	23.8	32	1.035	0.976	1.101	0.959	0.892	0.897	0.883	0.0417	*	cytoplasm			GO:0097159 organic cyclic compound binding; GO:1901363 heterocyclic compound binding; GO:0003723 RNA binding; GO:0005515 protein binding; GO:0005488 binding; GO:0003676 nucleic acid binding;	K03260	EIF4G; translation initiation factor 4G	sly03013 RNA transport - Solanum lycopersicum (tomato);	IPR029048; IPR003891; IPR003890; IPR029047; IPR016024; IPR016021;	Heat shock protein 70kD, C-terminal domain; Initiation factor eIF-4 gamma, MA3; MIF4G-like, type 3; Heat shock protein 70kD, peptide-binding domain; Armadillo-type fold; MIF4G-like domain;	O	KOG0101	Molecular chaperones HSP70/HSC70, HSP70 superfamily
Solyc02g021560.3.1	RNA-binding (RRM/RBD/RNP motifs) family protein (AHRD V3.3 *** AT3G15010.2)	47.428	141.62	22.1	9	180	24.2	12	222.29	28.2	12	0.965	0.959	1.03	1.033	0.951	1.029	1.020	0.609		nucleus			GO:0097159 organic cyclic compound binding; GO:1901363 heterocyclic compound binding; GO:1901265 nucleoside phosphate binding; GO:0005488 binding; GO:0003676 nucleic acid binding; GO:0000166 nucleotide binding; GO:0036094 small molecule binding;	K12741	HNRNPA1_3; heterogeneous nuclear ribonucleoprotein A1/A3	sly03040 Spliceosome - Solanum lycopersicum (tomato);	IPR000504; IPR012677;	RNA recognition motif domain; Nucleotide-binding alpha-beta plait domain;	R	KOG0118	FOG: RRM domain
Solyc03g045050.3.1	Nuclear matrix constituent-like protein 1 (AHRD V3.3 *** E5GCT1_CUCME)	134.38	92.253	11.7	13	39.796	8.5	10	19.793	10.7	14	1.338	1.261	1.311	1.163	1.132	1.112	0.871	0.00318	**	chloroplast
Solyc08g067370.1.1	Isoflavone reductase family protein (AHRD V3.3 *-* B9H4C4_POPTR)	45.748	60.297	11.6	5	24.039	14.8	5	40.873	14.8	5		1.192	1.043		1.227	1.217	1.094	0.304		chloroplast
Solyc09g074410.3.1	"NAD(P)-binding Rossmann-fold superfamily protein (AHRD V3.3 *** AT4G03140.1),Pfam:PF13561"	31.584	23.236	7.5	1	17.562	11.5	2	9.808	11.5	2	1.068	0.992	1.04	1.072	1.176	0.89	1.012	0.947		mitochondria							IPR016040;	NAD(P)-binding domain;	R	KOG0725	Reductases with broad range of substrate specificities
Solyc08g045850.3.1	pentatricopeptide repeat-containing protein	79.203	14.024	3.3	2	5.4673	3.3	2	5.0184	3.3	2	0.939	0.998	0.916	0.913	0.844	0.924	0.940	0.178		chloroplast			GO:0005515 protein binding; GO:0005488 binding;				IPR011990;	Tetratricopeptide-like helical domain;	R	KOG4197	FOG: PPR repeat
Solyc11g012160.2.1	"fumarylacetoacetase (AHRD V3.3 *** AT1G12050.1);Dbxref=InterPro:IPR005959,Pfam:PF01557;Ontology_term=GO:0004334,GO:0009072"	45.988	36.356	9.5	4	45.659	12.6	4	20.648	12.1	4	0.992	0.992	0.985	1.002	1.027	1.007	1.023	0.0477	*	cytoplasm	GO:0009072 aromatic amino acid family metabolic process; GO:0006725 cellular aromatic compound metabolic process; GO:0044281 small molecule metabolic process; GO:0044763 single-organism cellular process; GO:1901360 organic cyclic compound metabolic process; GO:0006807 nitrogen compound metabolic process; GO:0044699 single-organism process; GO:0044238 primary metabolic process; GO:0044237 cellular…		GO:0004334 fumarylacetoacetase activity; GO:0016787 hydrolase activity; GO:0016823 hydrolase activity, acting on acid carbon-carbon bonds, in ketonic substances; GO:0003824 catalytic activity; GO:0016822 hydrolase activity, acting on acid carbon-carbon bonds;	K01555	FAH, fahA; fumarylacetoacetase [EC:3.7.1.2]	sly00350 Tyrosine metabolism - Solanum lycopersicum (tomato); sly01100 Metabolic pathways - Solanum lycopersicum (tomato);	IPR011234; IPR015377;	Fumarylacetoacetase, C-terminal-related; Fumarylacetoacetase, N-terminal;	G	KOG2843	Fumarylacetoacetase
Solyc01g105060.3.1	"Beta-hydroxyacyl-ACP dehydratase (AHRD V3.3 *** F2VYC9_HELAN);Dbxref=InterPro:IPR010084,Pfam:PF07977;Ontology_term=GO:0005737,GO:0006633,GO:0016836"	24.874	70.025	34.7	6	124.1	38.2	7	101.96	38.2	7	0.993	0.97	1.057	1.119	1.147	1.14	1.128	0.0106	*	chloroplast	GO:0044711 single-organism biosynthetic process; GO:0016053 organic acid biosynthetic process; GO:0044281 small molecule metabolic process; GO:0044763 single-organism cellular process; GO:0044699 single-organism process; GO:0009058 biosynthetic process; GO:0044255 cellular lipid metabolic process; GO:0006631 fatty acid metabolic process; GO:0044238 primary metabolic process; GO:0044237 cellular m…	GO:0044424 intracellular part; GO:0005623 cell; GO:0044464 cell part; GO:0005622 intracellular; GO:0005737 cytoplasm;	GO:0016829 lyase activity; GO:0016836 hydro-lyase activity; GO:0003824 catalytic activity; GO:0016835 carbon-oxygen lyase activity;	K02372	fabZ; 3-hydroxyacyl-[acyl-carrier-protein] dehydratase [EC:4.2.1.59]	sly00061 Fatty acid biosynthesis - Solanum lycopersicum (tomato); sly00780 Biotin metabolism - Solanum lycopersicum (tomato); sly01100 Metabolic pathways - Solanum lycopersicum (tomato); sly01212 Fatty acid metabolism - Solanum lycopersicum (tomato);	IPR013114; IPR029069;	Beta-hydroxydecanoyl thiol ester dehydrase, FabA/FabZ; HotDog domain;
Solyc03g005730.3.1	"Aconitate hydratase (AHRD V3.3 *** A0A059LL79_9CHLO);Dbxref=InterPro:IPR001030,Pfam:PF00330;Ontology_term=GO:0008152"	54.377	163.46	27.1	12	169.57	35.3	13	239.56	24.8	10	1.152	1.087	1.134	0.92	0.942	0.935	0.829	0.00056	**	chloroplast	GO:0008652 cellular amino acid biosynthetic process; GO:0016053 organic acid biosynthetic process; GO:0044711 single-organism biosynthetic process; GO:0044281 small molecule metabolic process; GO:0044763 single-organism cellular process; GO:0006807 nitrogen compound metabolic process; GO:0044699 single-organism process; GO:0009058 biosynthetic process; GO:0044238 primary metabolic process; GO:190…		GO:0003861 3-isopropylmalate dehydratase activity; GO:0003824 catalytic activity; GO:0005488 binding; GO:0051536 iron-sulfur cluster binding; GO:0016829 lyase activity; GO:0016836 hydro-lyase activity; GO:0051539 4 iron, 4 sulfur cluster binding; GO:0016835 carbon-oxygen lyase activity; GO:0051540 metal cluster binding;	K01703	leuC, IPMI-L; 3-isopropylmalate/(R)-2-methylmalate dehydratase large subunit [EC:4.2.1.33 4.2.1.35]	sly00290 Valine, leucine and isoleucine biosynthesis - Solanum lycopersicum (tomato); sly00660 C5-Branched dibasic acid metabolism - Solanum lycopersicum (tomato); sly00966 Glucosinolate biosynthesis - Solanum lycopersicum (tomato); sly01100 Metabolic pathways - Solanum lycopersicum (tomato); sly01110 Biosynthesis of secondary metabolites - Solanum lycopersicum (tomato); sly01210 2-Oxocarboxylic …	IPR001030; IPR015932; IPR033941; IPR015931;	Aconitase/3-isopropylmalate dehydratase large subunit, alpha/beta/alpha domain; Aconitase/3-isopropylmalate dehydratase large subunit, alpha/beta/alpha, subdomain 2; 3-Isopropylmalate dehydratase, catalytic domain; Aconitase/3-isopropylmalate dehydratase large subunit, alpha/beta/alpha, subdomain 1/3;	E	KOG0454	3-isopropylmalate dehydratase (aconitase superfamily)
Solyc03g044710.3.1	Patatin (AHRD V3.3 *** K4BG88_SOLLC);Dbxref=InterPro:IPR016035;Ontology_term=GO:0008152	45.024	N/A	N/A	N/A	2.6355	2.4	1	N/A	N/A	N/A	0.803			0.719			0.895			vacuolar membrane	GO:0044699 single-organism process; GO:0008152 metabolic process; GO:0044238 primary metabolic process; GO:0044710 single-organism metabolic process; GO:0006629 lipid metabolic process; GO:0071704 organic substance metabolic process;						IPR016035; IPR002641;	Acyl transferase/acyl hydrolase/lysophospholipase; Patatin/Phospholipase A2-related;	I	KOG0513	Ca2+-independent phospholipase A2
Solyc03g079930.3.1	"Mitochondrial glycoprotein (AHRD V3.3 *** A0A103YDB4_CYNCS);Dbxref=InterPro:IPR003428,Pfam:PF02330;Ontology_term=GO:0005759"	29.143	67.418	20.2	3	47.79	20.2	3	30.045	9.3	2	1.013	1.019	1.154	1.21	1.103	1.184	1.098	0.138		chloroplast		GO:0005759 mitochondrial matrix; GO:0043229 intracellular organelle; GO:0044429 mitochondrial part; GO:0005737 cytoplasm; GO:0044446 intracellular organelle part; GO:0044424 intracellular part; GO:0005623 cell; GO:0005739 mitochondrion; GO:0044422 organelle part; GO:0031974 membrane-enclosed lumen; GO:0043226 organelle; GO:0043231 intracellular membrane-bounded organelle; GO:0070013 intracellular…		K15414	C1QBP; complement component 1 Q subcomponent-binding protein, mitochondrial				C	KOG2536	MAM33, mitochondrial matrix glycoprotein
Solyc09g097960.3.1	"NAD(P)-linked oxidoreductase superfamily protein (AHRD V3.3 *** AT1G60710.1);Dbxref=InterPro:IPR023210,Pfam:PF00248"	51.6	23.28	9.1	5	4.2109	14.6	6	28.535	10.6	4		0.3	0.319		0.441	0.395	1.351	0.0416	*	nucleus							IPR023210;	NADP-dependent oxidoreductase domain;	C	KOG1575	Voltage-gated shaker-like K+ channel, subunit beta/KCNAB
Solyc09g091830.3.1	plastid transcriptionally active 5 (AHRD V3.3 *** AT4G13670.1)	45.398	63.196	20.2	6	77.523	21.9	6	50.131	26.4	7	1.237	1.036	1.231	1.056	1.073	1.119	0.927	0.297		chloroplast			GO:0005515 protein binding; GO:0051082 unfolded protein binding; GO:0031072 heat shock protein binding; GO:0005488 binding;	K22519			IPR002477; IPR001305;	Peptidoglycan binding-like; Heat shock protein DnaJ, cysteine-rich domain;
Solyc04g074300.3.1	"40S ribosomal protein S2 (AHRD V3.3 *** K7WJZ4_SOLTU);Dbxref=InterPro:IPR000851;Ontology_term=GO:0003735,GO:0005840,GO:0006412"	30.576	232.87	46.8	14	203.97	43.6	14	163.55	46.1	15	1.098	1.104	1.099	0.95	0.943	0.928	0.855	2.24e-05	**	cytoplasm	GO:0006518 peptide metabolic process; GO:0043043 peptide biosynthetic process; GO:0044267 cellular protein metabolic process; GO:0006807 nitrogen compound metabolic process; GO:0009058 biosynthetic process; GO:0043603 cellular amide metabolic process; GO:0044238 primary metabolic process; GO:1901566 organonitrogen compound biosynthetic process; GO:1901576 organic substance biosynthetic process; G…	GO:0005840 ribosome; GO:0043229 intracellular organelle; GO:0043232 intracellular non-membrane-bounded organelle; GO:0015935 small ribosomal subunit; GO:0044446 intracellular organelle part; GO:0005737 cytoplasm; GO:0032991 macromolecular complex; GO:0044424 intracellular part; GO:0005623 cell; GO:0044422 organelle part; GO:0043228 non-membrane-bounded organelle; GO:0043226 organelle; GO:0044391 …	GO:0097159 organic cyclic compound binding; GO:1901363 heterocyclic compound binding; GO:0003723 RNA binding; GO:0005488 binding; GO:0003676 nucleic acid binding; GO:0005198 structural molecule activity; GO:0003735 structural constituent of ribosome;	K02981	RP-S2e, RPS2; small subunit ribosomal protein S2e	sly03010 Ribosome - Solanum lycopersicum (tomato);	IPR014720; IPR020568; IPR005324; IPR014721; IPR013810;	Double-stranded RNA-binding domain; Ribosomal protein S5 domain 2-type fold; Ribosomal protein S5, C-terminal; Ribosomal protein S5 domain 2-type fold, subgroup; Ribosomal protein S5, N-terminal;	J	KOG0877	40S ribosomal protein S2/30S ribosomal protein S5
Solyc08g075060.3.1	"Pectinacetylesterase family protein (AHRD V3.3 *** AT4G19420.2);Dbxref=InterPro:IPR004963,Pfam:PF03283;Ontology_term=GO:0016787"	38.726	6.6387	2.9	1	29.003	2.9	1	2.7868	2.9	1	1.366	1.272	1.344	1.395	1.189	1.285	0.972	0.582		cytoplasm			GO:0016787 hydrolase activity; GO:0003824 catalytic activity;						M	KOG4287	Pectin acetylesterase and similar proteins
Solyc06g009210.3.1	"Ribosomal protein L19 (AHRD V3.3 *** K4C3V1_SOLLC);Dbxref=InterPro:IPR000196,Pfam:PF01280;Ontology_term=GO:0003735,GO:0005622,GO:0005840,GO:0006412"	24.717	49.743	20.2	5	49.046	19.2	4	61.71	20.2	5	0.976	1.03	0.993	1.034	1.049	1.069	1.051	0.0548		cytoplasm	GO:0006518 peptide metabolic process; GO:0043043 peptide biosynthetic process; GO:0044267 cellular protein metabolic process; GO:0006807 nitrogen compound metabolic process; GO:0009058 biosynthetic process; GO:0043603 cellular amide metabolic process; GO:0044238 primary metabolic process; GO:1901566 organonitrogen compound biosynthetic process; GO:1901576 organic substance biosynthetic process; G…	GO:0005840 ribosome; GO:0043229 intracellular organelle; GO:0043232 intracellular non-membrane-bounded organelle; GO:0022625 cytosolic large ribosomal subunit; GO:0044446 intracellular organelle part; GO:0005737 cytoplasm; GO:0032991 macromolecular complex; GO:0044424 intracellular part; GO:0005829 cytosol; GO:0005623 cell; GO:0044422 organelle part; GO:0043228 non-membrane-bounded organelle; GO:…	GO:0003735 structural constituent of ribosome; GO:0005198 structural molecule activity;	K02885	RP-L19e, RPL19; large subunit ribosomal protein L19e	sly03010 Ribosome - Solanum lycopersicum (tomato);	IPR000196; IPR015974; IPR033935; IPR015972;	Ribosomal protein L19/L19e; Ribosomal protein L19/L19e, domain 3; Ribosomal protein L19, eukaryotic; Ribosomal protein L19/L19e, domain 1;	J	KOG1696	60s ribosomal protein L19
Solyc01g106090.3.1	"PsbP-domain protein 1 (AHRD V3.3 *** A0A0F7GZA5_9ROSI);Dbxref=InterPro:IPR002683,Pfam:PF01789;Ontology_term=GO:0005509,GO:0009523,GO:0009654,GO:0015979,GO:0019898"	32.364	168.56	30.3	8	197.37	33.4	9	221.47	33.1	8	0.891	0.899	0.88	0.979	0.987	0.967	1.099	0.000398	**	chloroplast	GO:0008152 metabolic process; GO:0044237 cellular metabolic process; GO:0009987 cellular process; GO:0015979 photosynthesis;	GO:0016020 membrane; GO:0009523 photosystem II; GO:0019898 extrinsic component of membrane; GO:0098796 membrane protein complex; GO:0009654 photosystem II oxygen evolving complex; GO:0042651 thylakoid membrane; GO:0032991 macromolecular complex; GO:0044424 intracellular part; GO:0005623 cell; GO:0034357 photosynthetic membrane; GO:0009521 photosystem; GO:1902494 catalytic complex; GO:0044425 memb…	GO:0043169 cation binding; GO:0046872 metal ion binding; GO:0005509 calcium ion binding; GO:0005488 binding; GO:0043167 ion binding;				IPR016123;	Mog1/PsbP, alpha/beta/alpha sandwich;
Solyc12g019750.2.1	"Polypyrimidine tract-binding-like protein (AHRD V3.3 *** G7IBX9_MEDTR);Dbxref=InterPro:IPR006536;Ontology_term=GO:0003723,GO:0005634,GO:0006397"	52.497	13.483	4.2	2	13.311	10	4	8.0044	6.8	3	1.023	1.086	0.969	0.97	0.759	0.997	0.886	0.241		nucleus	GO:0006396 RNA processing; GO:0006725 cellular aromatic compound metabolic process; GO:1901360 organic cyclic compound metabolic process; GO:0006807 nitrogen compound metabolic process; GO:0044238 primary metabolic process; GO:0044237 cellular metabolic process; GO:0071704 organic substance metabolic process; GO:0006397 mRNA processing; GO:0016070 RNA metabolic process; GO:0008152 metabolic proce…	GO:0043226 organelle; GO:0043231 intracellular membrane-bounded organelle; GO:0043229 intracellular organelle; GO:0005634 nucleus; GO:0044464 cell part; GO:0005622 intracellular; GO:0044424 intracellular part; GO:0043227 membrane-bounded organelle; GO:0005623 cell;	GO:0097159 organic cyclic compound binding; GO:1901363 heterocyclic compound binding; GO:0003723 RNA binding; GO:1901265 nucleoside phosphate binding; GO:0005488 binding; GO:0003676 nucleic acid binding; GO:0000166 nucleotide binding; GO:0036094 small molecule binding;	K14948	PTBP2, NPTB; polypyrimidine tract-binding protein 2		IPR000504; IPR012677;	RNA recognition motif domain; Nucleotide-binding alpha-beta plait domain;	A	KOG1190	Polypyrimidine tract-binding protein
Solyc01g010270.3.1	SPIRAL1-like1 (AHRD V3.3 *** AT1G26355.1)	10.271	N/A	N/A	N/A	N/A	N/A	N/A	63.096	24	1			0.961			1.099	1.144			nucleus				K18635	SPR1; protein SPIRAL1 and related proteins
Solyc01g098810.3.1	HSP20-like chaperones superfamily protein (AHRD V3.3 *** AT1G54850.1)	29.059	15.65	11.6	2	7.5497	11.6	2	2.788	4.1	1	0.997	1.041	1.065	1.188	1.089	1.013	1.060	0.319		chloroplast							IPR002068; IPR008978;	Alpha crystallin/Hsp20 domain; HSP20-like chaperone;
Solyc03g122250.3.1	"Lung seven transmembrane receptor family protein (AHRD V3.3 *** AT1G72480.1);Dbxref=InterPro:IPR009637,Pfam:PF06814;Ontology_term=GO:0016021"	57.77	18.625	3.5	2	N/A	N/A	N/A	2.4454	3.9	2		1.009			0.76		0.753			plasma membrane		GO:0031224 intrinsic component of membrane; GO:0016020 membrane; GO:0016021 integral component of membrane; GO:0044425 membrane part;							S	KOG2568	Predicted membrane protein
Solyc12g042200.2.1	Transducin/WD40 repeat protein (AHRD V3.3 *** G7J399_MEDTR);Dbxref=InterPro:IPR015943;Ontology_term=GO:0005515	65.533	N/A	N/A	N/A	-2	1.2	1	-2	1.2	1			1.108			1.018	0.919			nucleus			GO:0005515 protein binding; GO:0005488 binding;				IPR017986; IPR015943;	WD40-repeat-containing domain; WD40/YVTN repeat-like-containing domain;	A	KOG0265	U5 snRNP-specific protein-like factor and related proteins
Solyc06g074900.2.1	Trigger factor (AHRD V3.3 *** A0A0B0P5P6_GOSAR);Dbxref=InterPro:IPR005215;Ontology_term=GO:0015031	27.074	43.766	23.8	6	43.63	23.8	6	16.632	20.1	5	0.933	0.907	0.883	0.879	0.862	0.823	0.942	0.0748		chloroplast	GO:0045184 establishment of protein localization; GO:0006810 transport; GO:0006457 protein folding; GO:0071702 organic substance transport; GO:0008104 protein localization; GO:0051179 localization; GO:0033036 macromolecule localization; GO:0009987 cellular process; GO:0015031 protein transport; GO:0051234 establishment of localization;						IPR008881;	Trigger factor, ribosome-binding, bacterial;
Solyc08g066110.3.1	"Profilin (AHRD V3.3 *** PROF_CAPAN);Dbxref=InterPro:IPR005455,Pfam:PF00235"	14.257	27.495	24.4	4	22.933	17.6	2	63.104	42.7	4	0.945	0.929	0.916	0.987	1.089	1.037	1.116	0.0217	*	cytoplasm			GO:0003779 actin binding; GO:0005515 protein binding; GO:0008092 cytoskeletal protein binding; GO:0005488 binding;	K05759	PFN; profilin				Z	KOG1755	Profilin
Solyc06g065040.3.1	bHLH transcription factor 086	29.389	8.9	6.8	1	12.782	6.8	1	N/A	N/A	N/A	0.835			1.125			1.347			nucleus			GO:0005515 protein binding; GO:0005488 binding; GO:0046983 protein dimerization activity;				IPR011598;	Myc-type, basic helix-loop-helix (bHLH) domain;
Solyc03g005690.3.1	Cysteine-rich repeat secretory protein 3 (AHRD V3.3 *** A0A0B2QTT4_GLYSO)	32.041	12.494	6.7	2	N/A	N/A	N/A	N/A	N/A	N/A		1.023			1.043		1.020			vacuolar membrane							IPR002902;	Gnk2-homologous domain;
Solyc09g091750.3.1	"26S proteasome non-ATPase regulatory subunit 1 (AHRD V3.3 *** A0A0B2Q963_GLYSO);Dbxref=InterPro:IPR016642;Ontology_term=GO:0000502,GO:0030234,GO:0042176"	108.93	25.449	9.7	8	14.835	9.7	8	117.95	12.4	11	1.091	1.005	0.954	0.886	0.91	1.005	0.918	0.195		endoplasmic reticulum	GO:0050789 regulation of biological process; GO:0080090 regulation of primary metabolic process; GO:0060255 regulation of macromolecule metabolic process; GO:0051246 regulation of protein metabolic process; GO:0009894 regulation of catabolic process; GO:0019222 regulation of metabolic process; GO:0042176 regulation of protein catabolic process; GO:0065007 biological regulation;	GO:1902494 catalytic complex; GO:0000502 proteasome complex; GO:0044464 cell part; GO:0005622 intracellular; GO:0032991 macromolecular complex; GO:0044424 intracellular part; GO:1905368 peptidase complex; GO:0005623 cell; GO:0043234 protein complex; GO:1905369 endopeptidase complex;	GO:0030234 enzyme regulator activity; GO:0098772 molecular function regulator; GO:0005488 binding;	K03032	PSMD1, RPN2; 26S proteasome regulatory subunit N2	sly03050 Proteasome - Solanum lycopersicum (tomato);	IPR011989; IPR016024;	Armadillo-like helical; Armadillo-type fold;	O	KOG2062	26S proteasome regulatory complex, subunit RPN2/PSMD1
Solyc01g106360.3.1	"Fatty acid amide hydrolase (AHRD V3.3 *** A0A097PM41_SOLTU);Dbxref=InterPro:IPR000120,Pfam:PF01425;Ontology_term=GO:0004040"	66.714	24.532	7.2	4	14.023	8.4	4	3.918	5.3	3	0.915	0.707	0.729	0.899	0.893	1.084	1.223	0.119		cytoplasm							IPR023631;	Amidase signature domain;	J	KOG1211	Amidases
Solyc01g014850.3.1	Zinc finger transcription factor 7	31.576	81.963	30.1	6	37.93	31.8	9	86.551	35.1	8	1.336	1.291	1.236	1.12	1.038	1.069	0.835	0.00468	**	nucleus			GO:0097159 organic cyclic compound binding; GO:1901363 heterocyclic compound binding; GO:0003723 RNA binding; GO:0005488 binding; GO:0003676 nucleic acid binding; GO:0043167 ion binding; GO:0043169 cation binding; GO:0046872 metal ion binding;				IPR000571; IPR004087; IPR004088;	Zinc finger, CCCH-type; K Homology domain; K Homology domain, type 1;	R	KOG1677	CCCH-type Zn-finger protein
Solyc07g062580.3.1	TPR repeat thioredoxin TTL1-like protein (AHRD V3.3 *** A0A072V9X4_MEDTR);Dbxref=InterPro:IPR013026;Ontology_term=GO:0005515	70.639	N/A	N/A	N/A	N/A	N/A	N/A	1.3406	1.5	1			1.012			0.852	0.842			nucleus	GO:0050794 regulation of cellular process; GO:0042592 homeostatic process; GO:0065008 regulation of biological quality; GO:0050789 regulation of biological process; GO:0045454 cell redox homeostasis; GO:0044763 single-organism cellular process; GO:0019725 cellular homeostasis; GO:0044699 single-organism process; GO:0009987 cellular process; GO:0065007 biological regulation;		GO:0005515 protein binding; GO:0005488 binding;				IPR011990; IPR013026; IPR013766; IPR012336;	Tetratricopeptide-like helical domain; Tetratricopeptide repeat-containing domain; Thioredoxin domain; Thioredoxin-like fold;	O	KOG0907	Thioredoxin
Solyc08g006480.3.1	nuclear pore complex protein (AHRD V3.3 *-* AT3G10650.2)	61.498	21.523	9.3	3	22.389	4.5	1	13.548	8	3	1.965		0.804	1.469		1.183	0.958	0.927		nucleus
Solyc11g007960.2.1	Acyl-CoA-binding domain-containing protein 4 (AHRD V3.3 *** A0A151T0U9_CAJCA)	53.863	151.36	29.1	12	135.62	30.5	13	60.408	25.4	11	1.067	1.036	1.151	1.008	0.974	1.014	0.921	0.0726		cytoplasm			GO:0005515 protein binding; GO:0005488 binding;				IPR011043; IPR015915;	Galactose oxidase/kelch, beta-propeller; Kelch-type beta propeller;	R	KOG0379	Kelch repeat-containing proteins
Solyc11g073050.2.1	"ethylene-responsive small GTP-binding protein;Dbxref=InterPro:IPR001806,Pfam:PF00071;Ontology_term=GO:0005525,GO:0007264"	23.804	23.81	41.2	7	45.91	50	9	35.713	47.7	9	1.164	1.111	0.998	1.06	1.07	1.15	1.002	0.95		cytoplasm	GO:0050794 regulation of cellular process; GO:0044700 single organism signaling; GO:0051716 cellular response to stimulus; GO:0007165 signal transduction; GO:0050789 regulation of biological process; GO:0007154 cell communication; GO:0035556 intracellular signal transduction; GO:0044699 single-organism process; GO:0007264 small GTPase mediated signal transduction; GO:0023052 signaling; GO:0050896…		GO:1901265 nucleoside phosphate binding; GO:0001882 nucleoside binding; GO:0043167 ion binding; GO:0000166 nucleotide binding; GO:0097159 organic cyclic compound binding; GO:1901363 heterocyclic compound binding; GO:0032549 ribonucleoside binding; GO:0097367 carbohydrate derivative binding; GO:0032553 ribonucleotide binding; GO:0005488 binding; GO:0032550 purine ribonucleoside binding; GO:0043168…	K07901	RAB8A, MEL; Ras-related protein Rab-8A	sly04144 Endocytosis - Solanum lycopersicum (tomato);	IPR005225; IPR027417;	Small GTP-binding protein domain; P-loop containing nucleoside triphosphate hydrolase;	TU	KOG0078	GTP-binding protein SEC4, small G protein superfamily, and related Ras family GTP-binding proteins
Solyc12g015860.2.1	"farnesyl pyrophosphate synthase;Dbxref=InterPro:IPR000092,Pfam:PF00348;Ontology_term=GO:0008299"	39.334	177.52	36	14	189.75	36	14	132.19	30.4	12	0.997	0.976	0.884	0.866	0.848	0.834	0.892	0.0428	*	cytoplasm	GO:0006720 isoprenoid metabolic process; GO:0044711 single-organism biosynthetic process; GO:0044763 single-organism cellular process; GO:0044699 single-organism process; GO:0009058 biosynthetic process; GO:0044255 cellular lipid metabolic process; GO:0044238 primary metabolic process; GO:1901576 organic substance biosynthetic process; GO:0044237 cellular metabolic process; GO:0044249 cellular bi…			K00787	FDPS; farnesyl diphosphate synthase [EC:2.5.1.1 2.5.1.10]	sly00900 Terpenoid backbone biosynthesis - Solanum lycopersicum (tomato); sly01100 Metabolic pathways - Solanum lycopersicum (tomato); sly01110 Biosynthesis of secondary metabolites - Solanum lycopersicum (tomato);	IPR008949;	Isoprenoid synthase domain;	H	KOG0711	Polyprenyl synthetase
Solyc04g049180.3.1	"Transmembrane protein 115 (AHRD V3.3 *** A0A0B2NZA3_GLYSO);Dbxref=InterPro:IPR022764;Ontology_term=GO:0004252,GO:0016021"	33.77	N/A	N/A	N/A	N/A	N/A	N/A	54.578	9.6	2			0.913			1.085	1.188			vacuolar membrane	GO:0006810 transport; GO:0048193 Golgi vesicle transport; GO:0051179 localization; GO:0006890 retrograde vesicle-mediated transport, Golgi to ER; GO:0051234 establishment of localization; GO:0016192 vesicle-mediated transport;	GO:0031224 intrinsic component of membrane; GO:0016020 membrane; GO:0016021 integral component of membrane; GO:0044425 membrane part;	GO:0004252 serine-type endopeptidase activity; GO:0004175 endopeptidase activity; GO:0008233 peptidase activity; GO:0003824 catalytic activity; GO:0017171 serine hydrolase activity; GO:0008236 serine-type peptidase activity; GO:0070011 peptidase activity, acting on L-amino acid peptides; GO:0016787 hydrolase activity;				IPR022764;	Peptidase S54, rhomboid domain;	S	KOG2890	Predicted membrane protein
Solyc01g111720.3.1	"Translation initiation factor if-3, putative (AHRD V3.3 *** B9RJ84_RICCO);Dbxref=InterPro:IPR001288;Ontology_term=GO:0003743,GO:0006413"	62.763	8.4079	2.8	1	N/A	N/A	N/A	4.6773	2.8	1		1.009	1.17		1.091	1.171	1.038	0.678		nucleus	GO:0006518 peptide metabolic process; GO:0043043 peptide biosynthetic process; GO:0044267 cellular protein metabolic process; GO:0006807 nitrogen compound metabolic process; GO:0009058 biosynthetic process; GO:0043603 cellular amide metabolic process; GO:0044238 primary metabolic process; GO:1901566 organonitrogen compound biosynthetic process; GO:0044237 cellular metabolic process; GO:1901576 or…		GO:0097159 organic cyclic compound binding; GO:1901363 heterocyclic compound binding; GO:0003723 RNA binding; GO:0008135 translation factor activity, RNA binding; GO:0005488 binding; GO:0003676 nucleic acid binding; GO:0003743 translation initiation factor activity;	K02520	infC, MTIF3; translation initiation factor IF-3		IPR019814; IPR019815;	Translation initiation factor 3, N-terminal; Translation initiation factor 3, C-terminal;
Solyc01g103480.3.1	"Coatomer subunit delta (AHRD V3.3 *** W9SBM6_9ROSA);Dbxref=InterPro:IPR027059;Ontology_term=GO:0006890,GO:0030126"	57.813	259.96	34.9	16	301.57	33.4	15	135.65	32.4	15	1.09	1.086	1.025	1.032	1.058	0.974	0.957	0.236		chloroplast	GO:0006810 transport; GO:0051179 localization; GO:0051234 establishment of localization;			K20471	COPD, ARCN1, RET2; coatomer subunit delta		IPR028565; IPR011012;	Mu homology domain; Longin-like domain;	U	KOG2635	Medium subunit of clathrin adaptor complex
Solyc05g052920.3.1	"Folylpolyglutamate synthase (AHRD V3.3 *** K4C1X2_SOLLC);Dbxref=InterPro:IPR001645;Ontology_term=GO:0004326,GO:0005524,GO:0009396"	56.051	45.363	12.4	5	31.187	12.4	5	25.505	14.8	6	0.91	0.927	0.857	0.828	0.866	0.862	0.949	0.132		cytoplasm	GO:0051188 cofactor biosynthetic process; GO:0042559 pteridine-containing compound biosynthetic process; GO:0006725 cellular aromatic compound metabolic process; GO:0016053 organic acid biosynthetic process; GO:0044699 single-organism process; GO:0042398 cellular modified amino acid biosynthetic process; GO:0009058 biosynthetic process; GO:1901566 organonitrogen compound biosynthetic process; GO:…		GO:0005524 ATP binding; GO:1901265 nucleoside phosphate binding; GO:0001882 nucleoside binding; GO:0043167 ion binding; GO:0016874 ligase activity; GO:0000166 nucleotide binding; GO:0016881 acid-amino acid ligase activity; GO:0016879 ligase activity, forming carbon-nitrogen bonds; GO:0097159 organic cyclic compound binding; GO:1901363 heterocyclic compound binding; GO:0032549 ribonucleoside bindi…	K01930	FPGS; folylpolyglutamate synthase [EC:6.3.2.17]	sly00790 Folate biosynthesis - Solanum lycopersicum (tomato); sly01100 Metabolic pathways - Solanum lycopersicum (tomato);	IPR013221; IPR004101;	Mur ligase, central; Mur ligase, C-terminal;	H	KOG2525	Folylpolyglutamate synthase
Solyc03g115460.2.1	"Transmembrane protein, putative (AHRD V3.3 *-* G7LDL9_MEDTR)"	35.052	7.0171	3.6	1	14.589	6.8	2	3.6391	6.8	2	0.971	1.027		0.985	1.057		1.022	0.68		mitochondria
Solyc09g010440.3.1	"Actin depolymerizing factor, putative (AHRD V3.3 *** B9T4D2_RICCO);Dbxref=InterPro:IPR002108,Pfam:PF00241;Ontology_term=GO:0003779,GO:0005622"	16.008	30.432	36.7	3	66.319	41.7	4	43.539	41.7	4	1.079	0.992	1.196	0.984	0.914	0.982	0.882	0.105		chloroplast	GO:0051261 protein depolymerization; GO:0016043 cellular component organization; GO:0071822 protein complex subunit organization; GO:0044763 single-organism cellular process; GO:0032984 macromolecular complex disassembly; GO:0007015 actin filament organization; GO:0008154 actin polymerization or depolymerization; GO:0044699 single-organism process; GO:0030042 actin filament depolymerization; GO:0…	GO:0043226 organelle; GO:0005856 cytoskeleton; GO:0043229 intracellular organelle; GO:0043232 intracellular non-membrane-bounded organelle; GO:0044464 cell part; GO:0005622 intracellular; GO:0044424 intracellular part; GO:0005623 cell; GO:0015629 actin cytoskeleton; GO:0043228 non-membrane-bounded organelle;	GO:0003779 actin binding; GO:0005515 protein binding; GO:0008092 cytoskeletal protein binding; GO:0005488 binding;	K05765	CFL; cofilin		IPR029006; IPR002108;	ADF-H/Gelsolin-like domain; Actin-depolymerising factor homology domain;	Z	KOG1735	Actin depolymerizing factor
Solyc09g082540.3.1	Tetratricopeptide repeat (TPR)-like superfamily protein (AHRD V3.3 *** AT1G04190.1)	36.21	N/A	N/A	N/A	1.7522	5.7	2	N/A	N/A	N/A	0.972			0.954			0.981			nucleus			GO:0005515 protein binding; GO:0005488 binding;				IPR011990; IPR013026;	Tetratricopeptide-like helical domain; Tetratricopeptide repeat-containing domain;	EG	KOG2449	Methylmalonate semialdehyde dehydrogenase
Solyc11g068870.2.1	Nuclear speckle splicing regulatory 1 (AHRD V3.3 *** A0A0B0NEG8_GOSAR)	35.807	N/A	N/A	N/A	3.4132	6.4	1	2.1714	5.8	1			1.131			1.206	1.066			nucleus				K13206	CCDC55; coiled-coil domain-containing protein 55		IPR018612;	Domain of unknown function DUF2040;	S	KOG2117	Uncharacterized conserved protein
Solyc07g047980.2.1	"DGCR14-like protein (AHRD V3.3 *** AT3G07790.1);Dbxref=InterPro:IPR019148,Pfam:PF09751"	56.671	5.8733	1.4	1	N/A	N/A	N/A	N/A	N/A	N/A		0.822			0.905		1.101			chloroplast				K13118	DGCR14; protein DGCR14				R	KOG2627	Nuclear protein ES2
Solyc01g005250.3.1	"Aspartate-semialdehyde dehydrogenase (AHRD V3.3 *** V5N8M5_PHAVU);Dbxref=InterPro:IPR005986;Ontology_term=GO:0004073,GO:0009086,GO:0009088,GO:0009089,GO:0009097,GO:0050661,GO:0055114"	41.521	220.91	37	9	223.39	39.4	11	250.02	38.3	10	0.947	1.019	0.975	1.038	1.064	1.04	1.068	0.043	*	chloroplast	GO:0043648 dicarboxylic acid metabolic process; GO:0000097 sulfur amino acid biosynthetic process; GO:0016053 organic acid biosynthetic process; GO:0009082 branched-chain amino acid biosynthetic process; GO:0009066 aspartate family amino acid metabolic process; GO:0044699 single-organism process; GO:0009058 biosynthetic process; GO:1901566 organonitrogen compound biosynthetic process; GO:0044237 …	GO:0044424 intracellular part; GO:0005623 cell; GO:0044464 cell part; GO:0005622 intracellular; GO:0005737 cytoplasm;	GO:1901265 nucleoside phosphate binding; GO:0046983 protein dimerization activity; GO:0016903 oxidoreductase activity, acting on the aldehyde or oxo group of donors; GO:0005515 protein binding; GO:0000166 nucleotide binding; GO:0048037 cofactor binding; GO:0004073 aspartate-semialdehyde dehydrogenase activity; GO:0016491 oxidoreductase activity; GO:0016620 oxidoreductase activity, acting on the a…	K00133	asd; aspartate-semialdehyde dehydrogenase [EC:1.2.1.11]	sly00260 Glycine, serine and threonine metabolism - Solanum lycopersicum (tomato); sly00261 Monobactam biosynthesis - Solanum lycopersicum (tomato); sly00270 Cysteine and methionine metabolism - Solanum lycopersicum (tomato); sly00300 Lysine biosynthesis - Solanum lycopersicum (tomato); sly01100 Metabolic pathways - Solanum lycopersicum (tomato); sly01110 Biosynthesis of secondary metabolites - S…	IPR012280; IPR000534; IPR016040;	Semialdehyde dehydrogenase, dimerisation domain; Semialdehyde dehydrogenase, NAD-binding; NAD(P)-binding domain;	E	KOG4777	Aspartate-semialdehyde dehydrogenase
Solyc03g034180.3.1	"14-3-3-like protein (AHRD V3.3 *** 14331_SOLTU);Dbxref=InterPro:IPR000308,Pfam:PF00244;Ontology_term=GO:0019904"	29.122	11.53	38	12	N/A	N/A	N/A	N/A	N/A	N/A		1.119			0.954		0.853			plasma membrane			GO:0019904 protein domain specific binding; GO:0005515 protein binding; GO:0005488 binding;	K06630	YWHAE; 14-3-3 protein epsilon		IPR023410;	14-3-3 domain;	O	KOG0841	Multifunctional chaperone (14-3-3 family)
Solyc01g049960.3.1	Chromosome-associated kinesin KIF4 (AHRD V3.3 *** A0A0B0MX86_GOSAR)	23.659	20.422	17.3	3	21.998	15.9	3	11.857	17.3	3	0.876	1.038	1.066	1.079	1.181	1.277	1.187	0.0924		cytoplasm
Solyc12g011450.2.1	"Chlorophyll a-b binding protein, chloroplastic (AHRD V3.3 *** M1AG46_SOLTU);Dbxref=InterPro:IPR001344,Pfam:PF00504;Ontology_term=GO:0009765,GO:0016020"	28.622	N/A	N/A	N/A	-2	24.2	5	2.0405	34.3	5	1.101		0.833	0.845		1.257	1.087	0.791		chloroplast				K08914	LHCB3; light-harvesting complex II chlorophyll a/b binding protein 3	sly00196 Photosynthesis - antenna proteins - Solanum lycopersicum (tomato); sly01100 Metabolic pathways - Solanum lycopersicum (tomato);	IPR023329;	Chlorophyll a/b binding protein domain;
Solyc10g084410.2.1	Protein phosphatase 2C family protein (AHRD V3.3 *** AT3G12620.2);Dbxref=InterPro:IPR001932;Ontology_term=GO:0003824	69.661	28.826	5.2	4	26.249	9.6	8	28.737	8.5	6	1.094	0.922	1.057	1.076	1.054	1.147	1.066	0.317		chloroplast			GO:0043169 cation binding; GO:0005515 protein binding; GO:0003824 catalytic activity; GO:0005488 binding; GO:0043167 ion binding;	K01102	PDP; pyruvate dehydrogenase phosphatase [EC:3.1.3.43]		IPR001932; IPR010987; IPR004045; IPR012336;	PPM-type phosphatase domain; Glutathione S-transferase, C-terminal-like; Glutathione S-transferase, N-terminal; Thioredoxin-like fold;	T	KOG0700	Protein phosphatase 2C/pyruvate dehydrogenase (lipoamide) phosphatase
Solyc06g006100.3.1	"Anthranilate synthase (AHRD V3.3 *** A0A0K9NQE9_ZOSMR);Dbxref=InterPro:IPR005256;Ontology_term=GO:0000162,GO:0004049"	65.6	78.566	22	10	68.53	18.1	9	73.303	25.4	13	1.107	1.088	1.195	1.043	1.065	1.046	0.930	0.0732		chloroplast	GO:0006725 cellular aromatic compound metabolic process; GO:0016053 organic acid biosynthetic process; GO:0000162 tryptophan biosynthetic process; GO:0044699 single-organism process; GO:0009058 biosynthetic process; GO:1901566 organonitrogen compound biosynthetic process; GO:0042435 indole-containing compound biosynthetic process; GO:0044237 cellular metabolic process; GO:0006576 cellular biogeni…		GO:0016829 lyase activity; GO:0003824 catalytic activity; GO:0016833 oxo-acid-lyase activity; GO:0004049 anthranilate synthase activity; GO:0016830 carbon-carbon lyase activity;	K01657	trpE; anthranilate synthase component I [EC:4.1.3.27]	sly00400 Phenylalanine, tyrosine and tryptophan biosynthesis - Solanum lycopersicum (tomato); sly01100 Metabolic pathways - Solanum lycopersicum (tomato); sly01110 Biosynthesis of secondary metabolites - Solanum lycopersicum (tomato); sly01230 Biosynthesis of amino acids - Solanum lycopersicum (tomato);	IPR006805; IPR015890; IPR005801;	Anthranilate synthase component I, N-terminal; Chorismate-utilising enzyme, C-terminal; ADC synthase;	E	KOG1223	Isochorismate synthase
Solyc04g076820.1.1	Octicosapeptide/Phox/Bem1p domain-containing protein (AHRD V3.3 *** T2DP86_PHAVU)	52.319	129.58	32.1	11	82.951	30.2	11	71.455	30.6	11	0.685	0.747	0.819	1.443	1.562	1.52	2.010	0.000242	**	nucleus			GO:0005515 protein binding; GO:0005488 binding;				IPR000270;	PB1 domain;
Solyc11g069720.2.1	Cell division cycle protein 48 homolog (AHRD V3.3 *** CDC48_CAPAN);Dbxref=InterPro:IPR005938;Ontology_term=GO:0016787	89.567	51.559	37.1	27	103.68	42.6	29	79.545	40.6	27	1.067	0.988	1.072	1.188	1.107	1.058	1.072	0.181		cytoplasm			GO:0005524 ATP binding; GO:1901265 nucleoside phosphate binding; GO:0001882 nucleoside binding; GO:0043167 ion binding; GO:0016787 hydrolase activity; GO:0000166 nucleotide binding; GO:0097159 organic cyclic compound binding; GO:1901363 heterocyclic compound binding; GO:0032549 ribonucleoside binding; GO:0097367 carbohydrate derivative binding; GO:0003824 catalytic activity; GO:0032553 ribonucleo…	K13525	VCP, CDC48; transitional endoplasmic reticulum ATPase	sly04141 Protein processing in endoplasmic reticulum - Solanum lycopersicum (tomato);	IPR029067; IPR003959; IPR003593; IPR009010; IPR004201; IPR027417; IPR003338;	CDC48 domain 2-like; ATPase, AAA-type, core; AAA+ ATPase domain; Aspartate decarboxylase-like domain; CDC48, domain 2; P-loop containing nucleoside triphosphate hydrolase; CDC48, N-terminal subdomain;	O	KOG0730	AAA+-type ATPase
Solyc03g095985.1.1	"Differentiation-associated protein 1, putative isoform 2 (AHRD V3.3 *** A0A061FKZ1_THECC)"	27.366	68.883	14.1	3	77.485	14.1	3	78.168	14.1	3	1.039	1.058	1.174	0.922	0.945	0.946	0.860	0.0185	*	chloroplast
Solyc02g068130.3.1	"Mitochondrial import receptor subunit TOM20 (AHRD V3.3 *** TOM20_SOLTU);Dbxref=InterPro:IPR010547,Pfam:PF06552;Ontology_term=GO:0005742,GO:0045040"	19.636	54.398	29.1	4	100.58	46.9	7	94.978	32.6	5	1.028	1.021	1.045	1.12	1.183	1.316	1.170	0.084		nucleus	GO:0016043 cellular component organization; GO:0046907 intracellular transport; GO:0072594 establishment of protein localization to organelle; GO:0007006 mitochondrial membrane organization; GO:0017038 protein import; GO:0006839 mitochondrial transport; GO:0044699 single-organism process; GO:0015031 protein transport; GO:0051234 establishment of localization; GO:0006605 protein targeting; GO:0045…	GO:0016020 membrane; GO:0019867 outer membrane; GO:0031090 organelle membrane; GO:0098796 membrane protein complex; GO:0005737 cytoplasm; GO:0032991 macromolecular complex; GO:0098798 mitochondrial protein complex; GO:0044424 intracellular part; GO:0044455 mitochondrial membrane part; GO:0005623 cell; GO:0044422 organelle part; GO:0005740 mitochondrial envelope; GO:0044425 membrane part; GO:00444…	GO:0005515 protein binding; GO:0005488 binding;				IPR011990;	Tetratricopeptide-like helical domain;
Solyc01g091550.3.1	"Acyl-CoA thioesterase, putative (AHRD V3.3 *** B9RDM1_RICCO)"	19.527	N/A	N/A	N/A	1.6905	4.5	1	N/A	N/A	N/A	1.174			1.056			0.899			cytoplasm							IPR006683; IPR029069;	Thioesterase domain; HotDog domain;	R	KOG3328	HGG motif-containing thioesterase
Solyc03g025270.3.1	"fibrillarin 2 (AHRD V3.3 *** AT4G25630.1);Dbxref=InterPro:IPR000692,Pfam:PF01269;Ontology_term=GO:0003723,GO:0006364,GO:0008033,GO:0008168"	32.98	106.19	22	7	57.803	30.9	9	47.46	34.4	10	1.309	1.234	1.169	1.073	1.128	1.095	0.888	0.0299	*	cytoplasm	GO:0016072 rRNA metabolic process; GO:0006396 RNA processing; GO:0034470 ncRNA processing; GO:0044085 cellular component biogenesis; GO:0022613 ribonucleoprotein complex biogenesis; GO:0006725 cellular aromatic compound metabolic process; GO:0006807 nitrogen compound metabolic process; GO:0042254 ribosome biogenesis; GO:1901360 organic cyclic compound metabolic process; GO:0044238 primary metabol…		GO:0097159 organic cyclic compound binding; GO:1901363 heterocyclic compound binding; GO:0003723 RNA binding; GO:0008168 methyltransferase activity; GO:0003824 catalytic activity; GO:0005488 binding; GO:0003676 nucleic acid binding; GO:0016741 transferase activity, transferring one-carbon groups; GO:0016740 transferase activity;	K14563	NOP1, FBL; rRNA 2'-O-methyltransferase fibrillarin [EC:2.1.1.-]	sly03008 Ribosome biogenesis in eukaryotes - Solanum lycopersicum (tomato);	IPR029063;	S-adenosyl-L-methionine-dependent methyltransferase;	A	KOG1596	Fibrillarin and related nucleolar RNA-binding proteins
Solyc09g090520.3.1	RNA-binding protein-like (AHRD V3.3 *-* Q8L779_ARATH)	47.792	219.71	23.6	7	247.19	25.5	8	122.42	23.6	7	1.101	1.026	1.041	1.067	1.107	1.07	1.024	0.383		nucleus			GO:0097159 organic cyclic compound binding; GO:1901363 heterocyclic compound binding; GO:0003723 RNA binding; GO:1901265 nucleoside phosphate binding; GO:0005488 binding; GO:0003676 nucleic acid binding; GO:0000166 nucleotide binding; GO:0036094 small molecule binding;	K14411	MSI; RNA-binding protein Musashi	sly03015 mRNA surveillance pathway - Solanum lycopersicum (tomato);	IPR034131; IPR000504; IPR012677;	DAZ-associated protein 1, RNA recognition motif 2; RNA recognition motif domain; Nucleotide-binding alpha-beta plait domain;	A	KOG4205	RNA-binding protein musashi/mRNA cleavage and polyadenylation factor I complex, subunit HRP1
Solyc04g007280.3.1	Nuclear pore complex Nup98-Nup96 (AHRD V3.3 *** A0A0B0NW09_GOSAR)	102.99	63.821	8.8	8	23.395	9.1	7	49.092	12.3	10	0.947	1.077	1.088	1.098	1.028	1.102	1.037	0.489		chloroplast	GO:0006810 transport; GO:0051179 localization; GO:0051234 establishment of localization;	GO:0043229 intracellular organelle; GO:0005643 nuclear pore; GO:0005635 nuclear envelope; GO:0044446 intracellular organelle part; GO:0031967 organelle envelope; GO:0012505 endomembrane system; GO:0032991 macromolecular complex; GO:0044424 intracellular part; GO:0005623 cell; GO:0044422 organelle part; GO:0043226 organelle; GO:0043231 intracellular membrane-bounded organelle; GO:0005634 nucleus; …		K14297	NUP98, ADAR2, NUP116; nuclear pore complex protein Nup98-Nup96	sly03013 RNA transport - Solanum lycopersicum (tomato);	IPR007230;	Peptidase S59, nucleoporin;	YU	KOG0845	Nuclear pore complex, Nup98 component (sc Nup145/Nup100/Nup116)
Solyc12g038400.2.1	"Acetyl-coenzyme A synthetase (AHRD V3.3 *** A0A151TDT7_CAJCA);Dbxref=InterPro:IPR000873,Pfam:PF00501;Ontology_term=GO:0003824,GO:0008152"	79.324	65.574	11.2	7	32.532	11.5	7	39.068	13.2	8	1.005	1.017	0.976	1.009	1.071	1.035	1.039	0.146		chloroplast	GO:0008152 metabolic process;		GO:0003824 catalytic activity;				IPR000873;	AMP-dependent synthetase/ligase;	I	KOG1175	Acyl-CoA synthetase
Solyc05g015220.3.1	"Mannosyl-oligosaccharide glucosidase, putative (AHRD V3.3 *** B9RMG4_RICCO);Dbxref=InterPro:IPR004888,Pfam:PF03200;Ontology_term=GO:0004573,GO:0009311"	96.465	29.956	5.1	4	3.9891	1.2	1	9.616	4.7	4		1.154	1.102		0.988	1.066	0.910	0.168		chloroplast			GO:0003824 catalytic activity;	K01228	GCS1; mannosyl-oligosaccharide glucosidase [EC:3.2.1.106]	sly00510 N-Glycan biosynthesis - Solanum lycopersicum (tomato); sly01100 Metabolic pathways - Solanum lycopersicum (tomato); sly04141 Protein processing in endoplasmic reticulum - Solanum lycopersicum (tomato);	IPR031335; IPR031631; IPR008928;	Glycosyl hydrolase family 63, C-terminal; Glycosyl hydrolase family 63, N-terminal; Six-hairpin glycosidase-like;	G	KOG2161	Glucosidase I
Solyc03g007890.3.1	"class 2 small heat shock protein Le-HSP17.6;Dbxref=InterPro:IPR001404,Pfam:PF00183;Ontology_term=GO:0005524,GO:0006457,GO:0006950,GO:0051082"	80.815	35.403	38.2	27	10.48	32.4	23	6.2393	32.8	24	0.918	0.936		1.211	1.132		1.264	0.0218	*	cytoplasm	GO:0006457 protein folding; GO:0006950 response to stress; GO:0050896 response to stimulus; GO:0009987 cellular process;		GO:0005524 ATP binding; GO:1901265 nucleoside phosphate binding; GO:0001882 nucleoside binding; GO:0043167 ion binding; GO:0005515 protein binding; GO:0000166 nucleotide binding; GO:0097159 organic cyclic compound binding; GO:1901363 heterocyclic compound binding; GO:0032549 ribonucleoside binding; GO:0097367 carbohydrate derivative binding; GO:0032553 ribonucleotide binding; GO:0005488 binding; …	K04079	HSP90A, htpG; molecular chaperone HtpG	sly04141 Protein processing in endoplasmic reticulum - Solanum lycopersicum (tomato); sly04626 Plant-pathogen interaction - Solanum lycopersicum (tomato);	IPR020575; IPR020568; IPR003594;	Heat shock protein Hsp90, N-terminal; Ribosomal protein S5 domain 2-type fold; Histidine kinase-like ATPase, C-terminal domain;	O	KOG0019	Molecular chaperone (HSP90 family)
Solyc01g109930.3.1	inositol monophosphatase family protein (AHRD V3.3 *** AT4G39120.2)	43.57	22.719	6.6	2	9.4643	6.6	2	16.614	8.4	3	0.749	0.898	0.781	0.8	0.969	0.827	1.069	0.457		chloroplast	GO:0016310 phosphorylation; GO:0046486 glycerolipid metabolic process; GO:0046854 phosphatidylinositol phosphorylation; GO:0044763 single-organism cellular process; GO:0044699 single-organism process; GO:0044255 cellular lipid metabolic process; GO:0044238 primary metabolic process; GO:0044237 cellular metabolic process; GO:0046834 lipid phosphorylation; GO:0006796 phosphate-containing compound m…			K18649	IMPL2; inositol-phosphate phosphatase / L-galactose 1-phosphate phosphatase / histidinol-phosphatase [EC:3.1.3.25 3.1.3.93 3.1.3.15]	sly00053 Ascorbate and aldarate metabolism - Solanum lycopersicum (tomato); sly00340 Histidine metabolism - Solanum lycopersicum (tomato); sly00562 Inositol phosphate metabolism - Solanum lycopersicum (tomato); sly01100 Metabolic pathways - Solanum lycopersicum (tomato); sly01110 Biosynthesis of secondary metabolites - Solanum lycopersicum (tomato); sly01230 Biosynthesis of amino acids - Solanum …			G	KOG2951	Inositol monophosphatase
Solyc02g080420.3.1	RNA-binding family protein (AHRD V3.3 *** A0A061FD24_THECC)	45.841	25.416	11.4	4	14.457	13	5	21.645	15.2	6	1.486	0.766	0.613	1.337	1.194	0.955	1.217	0.41		nucleus			GO:0097159 organic cyclic compound binding; GO:1901363 heterocyclic compound binding; GO:1901265 nucleoside phosphate binding; GO:0005488 binding; GO:0003676 nucleic acid binding; GO:0000166 nucleotide binding; GO:0036094 small molecule binding;				IPR000504; IPR012677;	RNA recognition motif domain; Nucleotide-binding alpha-beta plait domain;	R	KOG0118	FOG: RRM domain
Solyc04g015680.3.1	insulin degrading enzyme	112.38	76.521	8.1	7	16.145	4.6	4	29.89	7.7	6	1.039	0.913	1.04	1.051	0.972	1.052	1.028	0.603		cytoplasm	GO:0006508 proteolysis; GO:0008152 metabolic process; GO:0043170 macromolecule metabolic process; GO:0019538 protein metabolic process; GO:0044238 primary metabolic process; GO:0071704 organic substance metabolic process;		GO:0004175 endopeptidase activity; GO:0004222 metalloendopeptidase activity; GO:0008233 peptidase activity; GO:0003824 catalytic activity; GO:0005488 binding; GO:0043167 ion binding; GO:0070011 peptidase activity, acting on L-amino acid peptides; GO:0043169 cation binding; GO:0046872 metal ion binding; GO:0008237 metallopeptidase activity; GO:0016787 hydrolase activity;	K01408	IDE, ide; insulysin [EC:3.4.24.56]		IPR007863; IPR032632; IPR011765; IPR011249; IPR011237;	Peptidase M16, C-terminal; Peptidase M16, middle/third domain; Peptidase M16, N-terminal; Metalloenzyme, LuxS/M16 peptidase-like; Peptidase M16 domain;	O	KOG0959	N-arginine dibasic convertase NRD1 and related Zn2+-dependent endopeptidases, insulinase superfamily
Solyc07g063600.3.1	"Chlorophyll a-b binding protein, chloroplastic (AHRD V3.3 *** M1BNX7_SOLTU);Dbxref=InterPro:IPR001344,Pfam:PF00504;Ontology_term=GO:0009765,GO:0016020"	28.394	40.505	22.5	4	67.563	27.5	5	27.459	27.5	5	0.871	0.943	0.982	1.041	1.068	1.084	1.142	0.0227	*	chloroplast				K08914	LHCB3; light-harvesting complex II chlorophyll a/b binding protein 3	sly00196 Photosynthesis - antenna proteins - Solanum lycopersicum (tomato); sly01100 Metabolic pathways - Solanum lycopersicum (tomato);	IPR023329;	Chlorophyll a/b binding protein domain;
Solyc09g083370.3.1	"Ribosomal protein S19 family protein (AHRD V3.3 *** AT5G09510.1);Dbxref=InterPro:IPR002222,Pfam:PF00203;Ontology_term=GO:0003735,GO:0005840,GO:0006412"	17.311	6.6424	7.9	1	1.8291	7.9	1	1.5111	14.6	2		0.908			0.892		0.982			cytoplasm	GO:0006518 peptide metabolic process; GO:0043043 peptide biosynthetic process; GO:0044267 cellular protein metabolic process; GO:0006807 nitrogen compound metabolic process; GO:0009058 biosynthetic process; GO:0043603 cellular amide metabolic process; GO:0044238 primary metabolic process; GO:1901566 organonitrogen compound biosynthetic process; GO:1901576 organic substance biosynthetic process; G…	GO:0005840 ribosome; GO:0043229 intracellular organelle; GO:0043232 intracellular non-membrane-bounded organelle; GO:0015935 small ribosomal subunit; GO:0044446 intracellular organelle part; GO:0005737 cytoplasm; GO:0032991 macromolecular complex; GO:0044424 intracellular part; GO:0005623 cell; GO:0044422 organelle part; GO:0043228 non-membrane-bounded organelle; GO:0043226 organelle; GO:0044391 …	GO:0097159 organic cyclic compound binding; GO:1901363 heterocyclic compound binding; GO:0003723 RNA binding; GO:0005488 binding; GO:0003676 nucleic acid binding; GO:0005198 structural molecule activity; GO:0003735 structural constituent of ribosome;	K02958	RP-S15e, RPS15; small subunit ribosomal protein S15e	sly03010 Ribosome - Solanum lycopersicum (tomato);	IPR023575;	Ribosomal protein S19, superfamily;	J	KOG0898	40S ribosomal protein S15
Solyc07g042890.3.1	"MAP kinase kinase kinase 47;Dbxref=InterPro:IPR000719,Pfam:PF07714;Ontology_term=GO:0004672,GO:0005524,GO:0006468"	46.14	32.427	10.7	4	18.373	20.1	7	N/A	N/A	N/A	1.112	1.12		0.901	0.973		0.840	0.0451	*	cytoplasm	GO:0016310 phosphorylation; GO:0044267 cellular protein metabolic process; GO:0044238 primary metabolic process; GO:0044237 cellular metabolic process; GO:0006796 phosphate-containing compound metabolic process; GO:0071704 organic substance metabolic process; GO:0008152 metabolic process; GO:0006468 protein phosphorylation; GO:0006793 phosphorus metabolic process; GO:0044260 cellular macromolecul…		GO:0005524 ATP binding; GO:1901265 nucleoside phosphate binding; GO:0016773 phosphotransferase activity, alcohol group as acceptor; GO:0001882 nucleoside binding; GO:0043167 ion binding; GO:0004672 protein kinase activity; GO:0000166 nucleotide binding; GO:0097159 organic cyclic compound binding; GO:1901363 heterocyclic compound binding; GO:0032549 ribonucleoside binding; GO:0097367 carbohydrate …				IPR000719; IPR001245; IPR011009;	Protein kinase domain; Serine-threonine/tyrosine-protein kinase catalytic domain; Protein kinase-like domain;	T	KOG0192	Tyrosine kinase specific for activated (GTP-bound) p21cdc42Hs
Solyc01g098870.3.1	"Seryl-tRNA synthetase, putative (AHRD V3.3 *-* B9RKX9_RICCO)"	179.56	93.397	7.8	12	75.65	9.1	13	54.691	7.7	12	1.006	1.079	1.086	1.058	1.046	0.992	0.976	0.494		chloroplast	GO:0006518 peptide metabolic process; GO:0006725 cellular aromatic compound metabolic process; GO:0044267 cellular protein metabolic process; GO:0044699 single-organism process; GO:0009058 biosynthetic process; GO:1901566 organonitrogen compound biosynthetic process; GO:0043039 tRNA aminoacylation; GO:0044237 cellular metabolic process; GO:0071704 organic substance metabolic process; GO:0008152 m…	GO:0044424 intracellular part; GO:0005623 cell; GO:0044464 cell part; GO:0005622 intracellular; GO:0005737 cytoplasm;	GO:0016876 ligase activity, forming aminoacyl-tRNA and related compounds; GO:0004828 serine-tRNA ligase activity; GO:0005524 ATP binding; GO:1901265 nucleoside phosphate binding; GO:0016875 ligase activity, forming carbon-oxygen bonds; GO:0016874 ligase activity; GO:0001882 nucleoside binding; GO:0043167 ion binding; GO:0000166 nucleotide binding; GO:0097159 organic cyclic compound binding; GO:19…				IPR010978; IPR002314; IPR015866; IPR006195; IPR033729;	tRNA-binding arm; Aminoacyl-tRNA synthetase, class II (G/ P/ S/T); Serine-tRNA synthetase, type1, N-terminal; Aminoacyl-tRNA synthetase, class II; Serine-tRNA ligase catalytic core domain;	J	KOG2509	Seryl-tRNA synthetase
Solyc02g090890.3.1	"zeaxanthin epoxidase;Dbxref=InterPro:IPR017079;Ontology_term=GO:0009507,GO:0009540,GO:0009688,GO:0016020,GO:0055114"	74.678	85.551	14.6	9	124.82	14.9	9	187.64	14.9	9	0.954	0.947	0.89	1.02	0.971	1.006	1.074	0.054		plasma membrane	GO:1901615 organic hydroxy compound metabolic process; GO:0016053 organic acid biosynthetic process; GO:0009687 abscisic acid metabolic process; GO:0006066 alcohol metabolic process; GO:1902645 tertiary alcohol biosynthetic process; GO:0044699 single-organism process; GO:0044255 cellular lipid metabolic process; GO:0009058 biosynthetic process; GO:0044237 cellular metabolic process; GO:0071704 or…	GO:0043226 organelle; GO:0043231 intracellular membrane-bounded organelle; GO:0043229 intracellular organelle; GO:0016020 membrane; GO:0044464 cell part; GO:0005622 intracellular; GO:0005737 cytoplasm; GO:0044424 intracellular part; GO:0043227 membrane-bounded organelle; GO:0005623 cell; GO:0009536 plastid; GO:0044444 cytoplasmic part; GO:0009507 chloroplast;	GO:0016709 oxidoreductase activity, acting on paired donors, with incorporation or reduction of molecular oxygen, NAD(P)H as one donor, and incorporation of one atom of oxygen; GO:0009540 zeaxanthin epoxidase [overall] activity; GO:1901265 nucleoside phosphate binding; GO:0050660 flavin adenine dinucleotide binding; GO:0043167 ion binding; GO:0016705 oxidoreductase activity, acting on paired dono…	K09838	ZEP, ABA1; zeaxanthin epoxidase [EC:1.14.15.21]	sly00906 Carotenoid biosynthesis - Solanum lycopersicum (tomato); sly01100 Metabolic pathways - Solanum lycopersicum (tomato); sly01110 Biosynthesis of secondary metabolites - Solanum lycopersicum (tomato);	IPR008984; IPR002938; IPR000253; IPR023753;	SMAD/FHA domain; FAD-binding domain; Forkhead-associated (FHA) domain; FAD/NAD(P)-binding domain;	CR	KOG2614	Kynurenine 3-monooxygenase and related flavoprotein monooxygenases
Solyc10g008560.3.1	UPF0420 C16orf58-like protein (AHRD V3.3 *** A0A072UUJ6_MEDTR)	56.95	6.2663	2.1	1	N/A	N/A	N/A	2.0291	2.1	1		1.029	1.038		0.799	0.814	0.780	0.0017	**	chloroplast									S	KOG4249	Uncharacterized conserved protein
Solyc01g066310.3.1	acyl-CoA dehydrogenase-like protein (AHRD V3.3 *** AT3G06810.1)	84.156	12.603	6.1	4	5.9567	10.8	6	2.0346	8.7	5	0.688	0.441	0.953	0.798	1.134	0.915	1.367	0.227		cytoplasm	GO:0044699 single-organism process; GO:0008152 metabolic process; GO:0055114 oxidation-reduction process; GO:0044710 single-organism metabolic process;		GO:1901265 nucleoside phosphate binding; GO:0050660 flavin adenine dinucleotide binding; GO:0043167 ion binding; GO:0000166 nucleotide binding; GO:0048037 cofactor binding; GO:0016491 oxidoreductase activity; GO:0016627 oxidoreductase activity, acting on the CH-CH group of donors; GO:1901363 heterocyclic compound binding; GO:0097159 organic cyclic compound binding; GO:0003824 catalytic activity; …	K00249	ACADM, acd; acyl-CoA dehydrogenase [EC:1.3.8.7]	sly00071 Fatty acid degradation - Solanum lycopersicum (tomato); sly00280 Valine, leucine and isoleucine degradation - Solanum lycopersicum (tomato); sly00410 beta-Alanine metabolism - Solanum lycopersicum (tomato); sly00640 Propanoate metabolism - Solanum lycopersicum (tomato); sly01100 Metabolic pathways - Solanum lycopersicum (tomato); sly01110 Biosynthesis of secondary metabolites - Solanum l…	IPR009100; IPR013786; IPR006091; IPR002575; IPR009075; IPR011009;	Acyl-CoA dehydrogenase/oxidase, N-terminal and middle domain; Acyl-CoA dehydrogenase/oxidase, N-terminal; Acyl-CoA oxidase/dehydrogenase, central domain; Aminoglycoside phosphotransferase; Acyl-CoA dehydrogenase/oxidase C-terminal; Protein kinase-like domain;	R	KOG1469	Predicted acyl-CoA dehydrogenase
Solyc08g075750.3.1	"ATP-dependent Clp protease proteolytic subunit (AHRD V3.3 *** K4CMU2_SOLLC);Dbxref=InterPro:IPR001907,Pfam:PF00574;Ontology_term=GO:0004252,GO:0006508"	32.906	49.285	20.2	6	31.968	22.5	7	22.192	22.5	7	0.985	0.955	1.007	0.996	0.99	1.009	1.016	0.374		chloroplast	GO:0006508 proteolysis; GO:0008152 metabolic process; GO:0043170 macromolecule metabolic process; GO:0019538 protein metabolic process; GO:0044238 primary metabolic process; GO:0071704 organic substance metabolic process;		GO:0004252 serine-type endopeptidase activity; GO:0004175 endopeptidase activity; GO:0008233 peptidase activity; GO:0003824 catalytic activity; GO:0017171 serine hydrolase activity; GO:0008236 serine-type peptidase activity; GO:0070011 peptidase activity, acting on L-amino acid peptides; GO:0016787 hydrolase activity;	K01358	clpP, CLPP; ATP-dependent Clp protease, protease subunit [EC:3.4.21.92]		IPR029045;	ClpP/crotonase-like domain;	O	KOG0840	ATP-dependent Clp protease, proteolytic subunit
Solyc06g060340.3.1	photosystem II subunit S	29.268	249.84	26.1	8	229.01	26.1	8	153.97	29.7	9	0.913	0.894	0.901	0.905	0.926	0.929	1.019	0.138		vacuolar membrane				K03542	psbS; photosystem II 22kDa protein	sly00195 Photosynthesis - Solanum lycopersicum (tomato); sly01100 Metabolic pathways - Solanum lycopersicum (tomato);	IPR023329;	Chlorophyll a/b binding protein domain;
Solyc03g118800.3.1	"Spliceosome associated protein, putative (AHRD V3.3 *** B9RRM5_RICCO)"	39.191	12.806	6.9	2	17.661	11.5	3	27.754	14	4	0.946		1.103	0.975		0.899	0.915	0.421		chloroplast			GO:0097159 organic cyclic compound binding; GO:1901363 heterocyclic compound binding; GO:1901265 nucleoside phosphate binding; GO:0005488 binding; GO:0003676 nucleic acid binding; GO:0000166 nucleotide binding; GO:0036094 small molecule binding;	K12831	SF3B4, SAP49; splicing factor 3B subunit 4	sly03040 Spliceosome - Solanum lycopersicum (tomato);	IPR034158; IPR000504; IPR012677; IPR034159;	SF3B4, RNA recognition motif 1; RNA recognition motif domain; Nucleotide-binding alpha-beta plait domain; SF3B4, RNA recognition motif 2;	A	KOG0131	Splicing factor 3b, subunit 4
Solyc08g067790.3.1	"SPOC domain/transcription elongation factor S-II, putative (AHRD V3.3 *** G7JBQ4_MEDTR)"	113.52	N/A	N/A	N/A	3.8921	1.9	2	2.2204	1	1	1.089		1.065	0.971		1.146	0.983	0.828		nucleus	GO:0018130 heterocycle biosynthetic process; GO:0006725 cellular aromatic compound metabolic process; GO:0097659 nucleic acid-templated transcription; GO:0034654 nucleobase-containing compound biosynthetic process; GO:1901360 organic cyclic compound metabolic process; GO:0006807 nitrogen compound metabolic process; GO:0032774 RNA biosynthetic process; GO:0009058 biosynthetic process; GO:0044238 p…						IPR012921; IPR003618;	Spen paralogue and orthologue SPOC, C-terminal; Transcription elongation factor S-II, central domain;	K	KOG1634	Predicted transcription factor DATF1, contains PHD and TFS2M domains
Solyc03g096910.3.1	"ADP-ribosylation factor (AHRD V3.3 *** Q5FYS3_DAUCA);Dbxref=InterPro:IPR005225,Pfam:PF00025;Ontology_term=GO:0005525"	21.7	6.3003	5.7	1	2.4669	5.7	1	N/A	N/A	N/A	0.985	0.877		0.942	1.016		1.052	0.537		cytoplasm	GO:0050794 regulation of cellular process; GO:0044700 single organism signaling; GO:0051716 cellular response to stimulus; GO:0007165 signal transduction; GO:0050789 regulation of biological process; GO:0007154 cell communication; GO:0035556 intracellular signal transduction; GO:0044699 single-organism process; GO:0007264 small GTPase mediated signal transduction; GO:0023052 signaling; GO:0050896…	GO:0005623 cell; GO:0005622 intracellular; GO:0044464 cell part;	GO:1901265 nucleoside phosphate binding; GO:0001882 nucleoside binding; GO:0043167 ion binding; GO:0000166 nucleotide binding; GO:0097159 organic cyclic compound binding; GO:1901363 heterocyclic compound binding; GO:0032549 ribonucleoside binding; GO:0097367 carbohydrate derivative binding; GO:0032553 ribonucleotide binding; GO:0005488 binding; GO:0032550 purine ribonucleoside binding; GO:0043168…	K07977	ARF; Arf/Sar family, other		IPR005225; IPR027417;	Small GTP-binding protein domain; P-loop containing nucleoside triphosphate hydrolase;	U	KOG0070	GTP-binding ADP-ribosylation factor Arf1
Solyc04g076360.3.1	Myb family transcription factor family protein (AHRD V3.3 *** B9GN48_POPTR)	62.254	N/A	N/A	N/A	1.8395	2.4	1	N/A	N/A	N/A	0.681			0.353			0.518			nucleus			GO:0097159 organic cyclic compound binding; GO:1901363 heterocyclic compound binding; GO:0003677 DNA binding; GO:0005488 binding; GO:0003676 nucleic acid binding;				IPR001005; IPR009057; IPR017930;	SANT/Myb domain; Homeobox domain-like; Myb domain;
Solyc09g092480.2.1	Glycosyltransferase (AHRD V3.3 *-* K4CWS4_SOLLC)	147.49	28.111	3.5	4	9.9542	3.4	4	11.208	4.6	5	0.991	0.911	1.081	1.835	1.288	1.298	1.482	0.0395	*	nucleus	GO:0008152 metabolic process;		GO:0016757 transferase activity, transferring glycosyl groups; GO:0016758 transferase activity, transferring hexosyl groups; GO:0003824 catalytic activity; GO:0016740 transferase activity;						GC	KOG1192	UDP-glucuronosyl and UDP-glucosyl transferase
Solyc10g009280.3.1	GRF1-interacting factor-like protein (AHRD V3.3 *** A0A072TYG4_MEDTR)	21.731	N/A	N/A	N/A	N/A	N/A	N/A	2.7574	5	1			1.12			1.151	1.028			nucleus			GO:0000989 transcription factor activity, transcription factor binding; GO:0003713 transcription coactivator activity; GO:0003712 transcription cofactor activity; GO:0000988 transcription factor activity, protein binding;						K	KOG3227	Calcium-responsive transcription coactivator
Solyc03g083390.3.1	Nuclear migration nudC (AHRD V3.3 *** A0A0B0N407_GOSAR)	33.59	111.74	27.8	9	59.527	24.8	8	54.075	27.5	9	1.06	1.034	0.962	1.084	1.063	1.03	1.040	0.294		nucleus							IPR007052; IPR008978;	CS domain; HSP20-like chaperone;	T	KOG2265	Nuclear distribution protein NUDC
Solyc08g080720.2.1	Selenoprotein H (AHRD V3.3 *-* A0A0B0P3H0_GOSAR)	22.527	20.131	17.1	3	5.4861	13.1	4	N/A	N/A	N/A	1.049	0.979		1.125	1.091		1.093	0.142		extracellular							IPR012336;	Thioredoxin-like fold;
Solyc08g075530.3.1	Alpha glucosidase-like protein (AHRD V3.3 *** Q93Y12_ARATH)	119.88	72.127	8.8	8	55.41	9.2	9	52.477	9.7	9	0.95	0.969	0.823	0.958	1.042	1.059	1.116	0.138		chloroplast	GO:0008152 metabolic process; GO:0005975 carbohydrate metabolic process; GO:0044238 primary metabolic process; GO:0071704 organic substance metabolic process;		GO:0030246 carbohydrate binding; GO:0004553 hydrolase activity, hydrolyzing O-glycosyl compounds; GO:0016787 hydrolase activity; GO:0003824 catalytic activity; GO:0005488 binding; GO:0016798 hydrolase activity, acting on glycosyl bonds;				IPR011013; IPR013785; IPR033403; IPR025887; IPR017853;	Galactose mutarotase-like domain; Aldolase-type TIM barrel; Domain of unknown function DUF5110; Glycoside hydrolase family 31, N-terminal domain; Glycoside hydrolase superfamily;	GMO	KOG1066	Glucosidase II catalytic (alpha) subunit and related enzymes, glycosyl hydrolase family 31
Solyc06g067960.3.1	"Glutaredoxin (AHRD V3.3 *** A0A103XX44_CYNCS);Dbxref=InterPro:IPR002109;Ontology_term=GO:0009055,GO:0015035,GO:0045454"	19.023	46.946	26.5	4	19.713	20.6	3	32.47	26.5	4	0.914	0.894	1.023	1.07	1.193	1.116	1.194	0.0275	*	mitochondria	GO:0050794 regulation of cellular process; GO:0042592 homeostatic process; GO:0065008 regulation of biological quality; GO:0050789 regulation of biological process; GO:0045454 cell redox homeostasis; GO:0044763 single-organism cellular process; GO:0019725 cellular homeostasis; GO:0044699 single-organism process; GO:0009987 cellular process; GO:0065007 biological regulation;		GO:0015035 protein disulfide oxidoreductase activity; GO:0016667 oxidoreductase activity, acting on a sulfur group of donors; GO:0015036 disulfide oxidoreductase activity; GO:0009055 electron carrier activity; GO:0003824 catalytic activity; GO:0016491 oxidoreductase activity;	K07390	grxD, GLRX5; monothiol glutaredoxin		IPR002109; IPR033658; IPR012336;	Glutaredoxin; Glutaredoxin, PICOT-like; Thioredoxin-like fold;	O	KOG0911	Glutaredoxin-related protein
Solyc01g090690.3.1	"Elongation factor G, mitochondrial (AHRD V3.3 *** K4AZ10_SOLLC);Dbxref=InterPro:IPR004540;Ontology_term=GO:0003746,GO:0005525,GO:0005622,GO:0006414"	84.791	50.123	6.5	3	29.011	5.6	3	47.506	7.6	4	1.011	1.043	1.053	1.064	1.089	1.077	1.040	0.0498	*	chloroplast	GO:0006518 peptide metabolic process; GO:0006414 translational elongation; GO:0043043 peptide biosynthetic process; GO:0044267 cellular protein metabolic process; GO:0006807 nitrogen compound metabolic process; GO:0009058 biosynthetic process; GO:0043603 cellular amide metabolic process; GO:0044238 primary metabolic process; GO:1901566 organonitrogen compound biosynthetic process; GO:1901576 orga…	GO:0005623 cell; GO:0005622 intracellular; GO:0044464 cell part;	GO:0003723 RNA binding; GO:1901265 nucleoside phosphate binding; GO:0003746 translation elongation factor activity; GO:0001882 nucleoside binding; GO:0043167 ion binding; GO:0016817 hydrolase activity, acting on acid anhydrides; GO:0016787 hydrolase activity; GO:0000166 nucleotide binding; GO:0017111 nucleoside-triphosphatase activity; GO:1901363 heterocyclic compound binding; GO:0097159 organic …	K02355	fusA, GFM, EFG; elongation factor G		IPR027417; IPR000795; IPR005517; IPR005225; IPR004161; IPR000640; IPR020568; IPR014721; IPR009022; IPR009000;	P-loop containing nucleoside triphosphate hydrolase; Transcription factor, GTP-binding domain; Translation elongation factor EFG/EF2, domain IV; Small GTP-binding protein domain; Translation elongation factor EFTu-like, domain 2; Translation elongation factor EFG, V domain; Ribosomal protein S5 domain 2-type fold; Ribosomal protein S5 domain 2-type fold, subgroup; Elongation factor G, III-V domai…	J	KOG0465	Mitochondrial elongation factor
Solyc03g116790.3.1	"Chaperone protein dnaJ (AHRD V3.3 *** A0A151SPS5_CAJCA);Dbxref=InterPro:IPR012724;Ontology_term=GO:0005524,GO:0006457,GO:0009408,GO:0051082"	79.432	111.34	13.3	9	62.657	17.2	10	71.396	16.5	10	0.878	0.903	1.294	1.054	1.032	1.493	1.164	0.426		cytoplasm	GO:0006457 protein folding; GO:0050896 response to stimulus; GO:0006950 response to stress; GO:0009987 cellular process; GO:0009408 response to heat; GO:0009628 response to abiotic stimulus; GO:0009266 response to temperature stimulus;		GO:0005524 ATP binding; GO:0031072 heat shock protein binding; GO:1901265 nucleoside phosphate binding; GO:0001882 nucleoside binding; GO:0043167 ion binding; GO:0005515 protein binding; GO:0000166 nucleotide binding; GO:0097159 organic cyclic compound binding; GO:1901363 heterocyclic compound binding; GO:0032549 ribonucleoside binding; GO:0097367 carbohydrate derivative binding; GO:0032553 ribon…				IPR008971; IPR002939; IPR003892; IPR001623; IPR009060; IPR001305;	HSP40/DnaJ peptide-binding; Chaperone DnaJ, C-terminal; Ubiquitin system component Cue; DnaJ domain; UBA-like; Heat shock protein DnaJ, cysteine-rich domain;	O	KOG0715	Molecular chaperone (DnaJ superfamily)
Solyc05g050770.3.1	"Serine carboxypeptidase, putative (AHRD V3.3 *** B9R6Y4_RICCO);Dbxref=InterPro:IPR001563,Pfam:PF00450;Ontology_term=GO:0004185,GO:0006508"	52.093	12.71	3.7	2	3.2973	4.1	2	5.125	8.1	4	2.032	1.721	1.815	1.371	1.384	1.293	0.727	0.00404	**	extracellular	GO:0006508 proteolysis; GO:0008152 metabolic process; GO:0043170 macromolecule metabolic process; GO:0019538 protein metabolic process; GO:0044238 primary metabolic process; GO:0071704 organic substance metabolic process;		GO:0004180 carboxypeptidase activity; GO:0008233 peptidase activity; GO:0008238 exopeptidase activity; GO:0003824 catalytic activity; GO:0017171 serine hydrolase activity; GO:0008236 serine-type peptidase activity; GO:0070011 peptidase activity, acting on L-amino acid peptides; GO:0016787 hydrolase activity; GO:0004185 serine-type carboxypeptidase activity; GO:0070008 serine-type exopeptidase act…	K16296	SCPL-I; serine carboxypeptidase-like clade I [EC:3.4.16.-]		IPR029058;	Alpha/Beta hydrolase fold;	OE	KOG1282	Serine carboxypeptidases (lysosomal cathepsin A)
Solyc11g065270.2.1	"Coiled-coil-helix-coiled-coil-helix domain-containing protein 3, mitochondrial (AHRD V3.3 *** A0A1D1Z8R7_9ARAE)"	20.095	37.736	26	5	5.1666	14.1	3	7.3431	14.1	3	0.972	1.053	1.114	1.12	1.144	1.076	1.064	0.219		cytoplasm							IPR009069;	Cysteine alpha-hairpin motif superfamily;
Solyc01g112290.3.1	"glutamate tRNA synthetase (AHRD V3.3 *-* AT5G64050.1);Dbxref=InterPro:IPR004527;Ontology_term=GO:0000166,GO:0004818,GO:0005524,GO:0005737,GO:0006424"	77.548	148.38	19.9	11	187.43	21.6	12	139.19	17.4	9	1.096	1.137	1.091	1.033	0.996	0.985	0.907	0.00728	**	chloroplast	GO:0006518 peptide metabolic process; GO:0006725 cellular aromatic compound metabolic process; GO:0044267 cellular protein metabolic process; GO:0044699 single-organism process; GO:0009058 biosynthetic process; GO:1901566 organonitrogen compound biosynthetic process; GO:0043039 tRNA aminoacylation; GO:0044237 cellular metabolic process; GO:0071704 organic substance metabolic process; GO:0008152 m…	GO:0044424 intracellular part; GO:0005623 cell; GO:0044464 cell part; GO:0005622 intracellular; GO:0005737 cytoplasm;	GO:0016876 ligase activity, forming aminoacyl-tRNA and related compounds; GO:1901265 nucleoside phosphate binding; GO:0016875 ligase activity, forming carbon-oxygen bonds; GO:0004818 glutamate-tRNA ligase activity; GO:0016874 ligase activity; GO:0097159 organic cyclic compound binding; GO:1901363 heterocyclic compound binding; GO:0000049 tRNA binding; GO:0003824 catalytic activity; GO:0032553 rib…	K01885	EARS, gltX; glutamyl-tRNA synthetase [EC:6.1.1.17]	sly00860 Porphyrin and chlorophyll metabolism - Solanum lycopersicum (tomato); sly00970 Aminoacyl-tRNA biosynthesis - Solanum lycopersicum (tomato); sly01100 Metabolic pathways - Solanum lycopersicum (tomato); sly01110 Biosynthesis of secondary metabolites - Solanum lycopersicum (tomato);	IPR014729; IPR020061; IPR033910; IPR008925; IPR020751; IPR020058;	Rossmann-like alpha/beta/alpha sandwich fold; Glutamyl/glutaminyl-tRNA synthetase, class Ib, alpha-bundle domain; Glutamyl-tRNA synthetase; Aminoacyl-tRNA synthetase, class I, anticodon-binding; Aminoacyl-tRNA synthetase, class I, anticodon-binding domain, subdomain 2; Glutamyl/glutaminyl-tRNA synthetase, class Ib, catalytic domain;	J	KOG1149	Glutamyl-tRNA synthetase (mitochondrial)
Solyc06g034100.3.1	ubiquinol-cytochrome C chaperone family protein (AHRD V3.3 *** AT5G51220.1)	37.194	13.314	6.5	2	4.3211	6.5	2	4.6224	10.2	3		1.068			1.074		1.006			nucleus				K17662	CBP3, UQCC; cytochrome b pre-mRNA-processing protein 3				C	KOG2873	Ubiquinol cytochrome c reductase assembly protein CBP3
Solyc05g018300.3.1	"Phosphatase 2c, putative isoform 1 (AHRD V3.3 *** A0A061GUC7_THECC)"	119.92	15.007	2.2	2	11.647	6.1	6	9.4257	5.6	5	1.136	1.063	1.541	0.979	1.129	1.267	0.902	0.526		plasma membrane	GO:0016310 phosphorylation; GO:0044267 cellular protein metabolic process; GO:0044238 primary metabolic process; GO:0044237 cellular metabolic process; GO:0006796 phosphate-containing compound metabolic process; GO:0071704 organic substance metabolic process; GO:0008152 metabolic process; GO:0006468 protein phosphorylation; GO:0006793 phosphorus metabolic process; GO:0044260 cellular macromolecul…		GO:0005524 ATP binding; GO:1901265 nucleoside phosphate binding; GO:0016773 phosphotransferase activity, alcohol group as acceptor; GO:0001882 nucleoside binding; GO:0043167 ion binding; GO:0004672 protein kinase activity; GO:0000166 nucleotide binding; GO:0097159 organic cyclic compound binding; GO:1901363 heterocyclic compound binding; GO:0032549 ribonucleoside binding; GO:0097367 carbohydrate …				IPR000595; IPR000719; IPR018490; IPR001932; IPR014710; IPR011009;	Cyclic nucleotide-binding domain; Protein kinase domain; Cyclic nucleotide-binding-like; PPM-type phosphatase domain; RmlC-like jelly roll fold; Protein kinase-like domain;	T	KOG0616	cAMP-dependent protein kinase catalytic subunit (PKA)
Solyc06g072120.3.1	"40S ribosomal protein SA (AHRD V3.3 *** K4C8T4_SOLLC);Dbxref=InterPro:IPR001865;Ontology_term=GO:0003735,GO:0005622,GO:0005840,GO:0006412"	32.186	189.21	41.2	12	305.37	41.2	12	18.559	41.2	12	0.964	1.067	1.064	1.009	0.992	1.027	0.978	0.581		cytoplasm	GO:0006518 peptide metabolic process; GO:0043043 peptide biosynthetic process; GO:0044267 cellular protein metabolic process; GO:0006807 nitrogen compound metabolic process; GO:0009058 biosynthetic process; GO:0043603 cellular amide metabolic process; GO:0044238 primary metabolic process; GO:1901566 organonitrogen compound biosynthetic process; GO:1901576 organic substance biosynthetic process; G…	GO:0005840 ribosome; GO:0043229 intracellular organelle; GO:0043232 intracellular non-membrane-bounded organelle; GO:0015935 small ribosomal subunit; GO:0044446 intracellular organelle part; GO:0005737 cytoplasm; GO:0032991 macromolecular complex; GO:0044424 intracellular part; GO:0005623 cell; GO:0044422 organelle part; GO:0043228 non-membrane-bounded organelle; GO:0043226 organelle; GO:0044391 …	GO:0003735 structural constituent of ribosome; GO:0005198 structural molecule activity;	K02998	RP-SAe, RPSA; small subunit ribosomal protein SAe	sly03010 Ribosome - Solanum lycopersicum (tomato);	IPR023591;	Ribosomal protein S2, flavodoxin-like domain;	J	KOG0830	40S ribosomal protein SA (P40)/Laminin receptor 1
Solyc07g043480.1.1	"Glycosyltransferase (AHRD V3.3 *** A0A0A1WC49_NICAT);Dbxref=InterPro:IPR002213;Ontology_term=GO:0008152,GO:0016758"	51.291	160.74	18.4	7	74.099	23.5	10	114.7	22.6	9	1.053	1.163	1.1	1.094	1.154	1.194	1.038	0.384		nucleus	GO:0008152 metabolic process;		GO:0016757 transferase activity, transferring glycosyl groups; GO:0016758 transferase activity, transferring hexosyl groups; GO:0003824 catalytic activity; GO:0016740 transferase activity;	K13495	CISZOG; cis-zeatin O-glucosyltransferase [EC:2.4.1.215]	sly00908 Zeatin biosynthesis - Solanum lycopersicum (tomato);			GC	KOG1192	UDP-glucuronosyl and UDP-glucosyl transferase
Solyc02g065080.3.1	"Phosphoglycerate mutase family protein (AHRD V3.3 *** AT3G50520.1);Dbxref=InterPro:IPR013078,Pfam:PF00300"	34.189	7.5268	3.6	1	8.5083	6.5	2	4.9284	6.5	2	0.986	0.792		0.96	0.937		1.067	0.587		nucleus	GO:0008152 metabolic process;		GO:0003824 catalytic activity;	K15634	gpmB; probable phosphoglycerate mutase [EC:5.4.2.12]	sly00010 Glycolysis / Gluconeogenesis - Solanum lycopersicum (tomato); sly00260 Glycine, serine and threonine metabolism - Solanum lycopersicum (tomato); sly01100 Metabolic pathways - Solanum lycopersicum (tomato); sly01110 Biosynthesis of secondary metabolites - Solanum lycopersicum (tomato); sly01200 Carbon metabolism - Solanum lycopersicum (tomato); sly01230 Biosynthesis of amino acids - Solan…			G	KOG0235	Phosphoglycerate mutase
Solyc08g077050.3.1	"Ferredoxin family protein (AHRD V3.3 *** B9N2P1_POPTR);Dbxref=InterPro:IPR001041;Ontology_term=GO:0009055,GO:0051536"	21.117	16.037	15.2	2	26.289	20.4	3	9.2614	15.2	3	0.948	1.004	0.961	0.823	0.972	0.821	0.898	0.132		mitochondria			GO:0009055 electron carrier activity; GO:0051536 iron-sulfur cluster binding; GO:0005488 binding; GO:0051540 metal cluster binding;	K02639	petF; ferredoxin	sly00195 Photosynthesis - Solanum lycopersicum (tomato);	IPR001041; IPR012675;	2Fe-2S ferredoxin-type iron-sulfur binding domain; Beta-grasp domain;
Solyc11g012910.2.1	"Gamma-glutamylcyclotransferase (AHRD V3.3 *** K4D695_SOLLC);Dbxref=InterPro:IPR006840,Pfam:PF04752;Ontology_term=GO:0003839,GO:0006751"	21.301	15.814	13.2	2	14.477	9	1	40.524	23.3	3	0.427	0.481	0.67	0.427	0.513	0.575	0.960	0.863		cytoplasm	GO:0006790 sulfur compound metabolic process; GO:0006518 peptide metabolic process; GO:0006807 nitrogen compound metabolic process; GO:0043603 cellular amide metabolic process; GO:0044237 cellular metabolic process; GO:0071704 organic substance metabolic process; GO:1901575 organic substance catabolic process; GO:0008152 metabolic process; GO:1901565 organonitrogen compound catabolic process; GO:…		GO:0003839 gamma-glutamylcyclotransferase activity; GO:0016746 transferase activity, transferring acyl groups; GO:0003824 catalytic activity; GO:0016740 transferase activity; GO:0016755 transferase activity, transferring amino-acyl groups;	K22596	sly00480 Glutathione metabolism - Solanum lycopersicum (tomato); sly01100 Metabolic pathways - Solanum lycopersicum (tomato);		IPR013024;	Gamma-glutamyl cyclotransferase-like;	P	KOG3182	Predicted cation transporter
Solyc05g010300.3.1	"DNA-directed RNA polymerase family protein (AHRD V3.3 *** AT2G15430.1);Dbxref=InterPro:IPR011263,Pfam:PF01193;Ontology_term=GO:0003899,GO:0006351"	40.312	88.556	20.7	6	51.613	19.9	6	41.365	17.7	5	1.033	1.096	1.109	1.1	1.1	1.09	1.016	0.537		cytoplasm	GO:0018130 heterocycle biosynthetic process; GO:0006725 cellular aromatic compound metabolic process; GO:0097659 nucleic acid-templated transcription; GO:0034654 nucleobase-containing compound biosynthetic process; GO:1901360 organic cyclic compound metabolic process; GO:0006807 nitrogen compound metabolic process; GO:0032774 RNA biosynthetic process; GO:0009058 biosynthetic process; GO:0044238 p…		GO:0097159 organic cyclic compound binding; GO:1901363 heterocyclic compound binding; GO:0003677 DNA binding; GO:0016779 nucleotidyltransferase activity; GO:0034062 5'-3' RNA polymerase activity; GO:0003824 catalytic activity; GO:0097747 RNA polymerase activity; GO:0005488 binding; GO:0046983 protein dimerization activity; GO:0003676 nucleic acid binding; GO:0003899 DNA-directed 5'-3' RNA polymer…	K03011	RPB3, POLR2C; DNA-directed RNA polymerase II subunit RPB3	sly00230 Purine metabolism - Solanum lycopersicum (tomato); sly00240 Pyrimidine metabolism - Solanum lycopersicum (tomato); sly01100 Metabolic pathways - Solanum lycopersicum (tomato); sly03020 RNA polymerase - Solanum lycopersicum (tomato);	IPR011262; IPR011263; IPR009025;	DNA-directed RNA polymerase, insert domain; DNA-directed RNA polymerase, RpoA/D/Rpb3-type; DNA-directed RNA polymerase, RBP11-like dimerisation domain;	K	KOG1522	RNA polymerase II, subunit POLR2C/RPB3
Solyc08g076450.3.1	NAD(P)-binding Rossmann-fold superfamily protein (AHRD V3.3 *** AT1G32220.1)	32.902	47.744	12.3	3	44.403	16.9	5	58.814	19.2	5	0.806	0.748	0.838	0.911	0.795	0.846	1.067	0.281		chloroplast							IPR016040;	NAD(P)-binding domain;	R	KOG4288	Predicted oxidoreductase
Solyc04g045620.3.1	NADH-ubiquinone oxidoreductase subunit (AHRD V3.3 *** A0A1D1YMQ7_9ARAE)	10.757	11.257	17.2	2	1.5953	17.2	2	5.6039	28.7	2		0.921	0.969		1.335	1.524	1.513	0.0284	*	cytoplasm
Solyc04g081970.3.1	"Thioredoxin (AHRD V3.3 *** A0A103YDW7_CYNCS);Dbxref=InterPro:IPR005746;Ontology_term=GO:0006662,GO:0015035,GO:0045454"	33.458	134.24	45.9	11	131.54	40.9	9	80.083	46.3	11	0.834	0.842	0.877	0.815	0.837	0.847	0.979	0.329		chloroplast	GO:0050794 regulation of cellular process; GO:0042592 homeostatic process; GO:0065008 regulation of biological quality; GO:0050789 regulation of biological process; GO:0045454 cell redox homeostasis; GO:0044763 single-organism cellular process; GO:0019725 cellular homeostasis; GO:0044699 single-organism process; GO:0009987 cellular process; GO:0065007 biological regulation;						IPR013766; IPR012336;	Thioredoxin domain; Thioredoxin-like fold;	O	KOG0907	Thioredoxin
Solyc03g098590.3.1	RING/U-box superfamily protein (AHRD V3.3 *** AT3G19950.3)	43.357	7.4929	3.5	1	10.895	9.4	2	7.5112	13.6	3	1.019	0.897	0.997	0.998	1.017	1.039	1.048	0.302		nucleus			GO:0043169 cation binding; GO:0046872 metal ion binding; GO:0005515 protein binding; GO:0008270 zinc ion binding; GO:0046914 transition metal ion binding; GO:0005488 binding; GO:0043167 ion binding;				IPR001841; IPR013083;	Zinc finger, RING-type; Zinc finger, RING/FYVE/PHD-type;	O	KOG0800	FOG: Predicted E3 ubiquitin ligase
Solyc07g005120.3.1	"Calcineurin-like metallo-phosphoesterase superfamily protein (AHRD V3.3 *** AT5G58200.2);Dbxref=InterPro:IPR004843,Pfam:PF00149;Ontology_term=GO:0016787"	37.532	6.8506	4.4	1	3.7796	4.4	1	36.747	5.8	1	0.937		0.938	1.129		0.97	1.119	0.385		chloroplast			GO:0016787 hydrolase activity; GO:0003824 catalytic activity;				IPR029052; IPR004843;	Metallo-dependent phosphatase-like; Calcineurin-like phosphoesterase domain, ApaH type;
Solyc12g095970.2.1	"Abscisic acid receptor (AHRD V3.3 *** G7IB92_MEDTR);Dbxref=InterPro:IPR019587,Pfam:PF10604"	22.58	51.286	31.5	5	35.124	16	2	10.927	20	3		0.883	0.902		0.901	0.939	1.031	0.323		cytoskeleton				K14496	PYL; abscisic acid receptor PYR/PYL family	sly04016 MAPK signaling pathway - plant - Solanum lycopersicum (tomato); sly04075 Plant hormone signal transduction - Solanum lycopersicum (tomato);	IPR023393;	START-like domain;
Solyc08g014130.3.1	"Isopropylmalate synthase (AHRD V3.3 *** K4CJ46_SOLLC);Dbxref=InterPro:IPR005671;Ontology_term=GO:0003852,GO:0009098"	72.632	217.45	21.6	10	174.13	25.7	13	44.957	23.4	12	1.244	1.209	1.321	1.138	1.159	1.164	0.917	0.0335	*	chloroplast	GO:0008652 cellular amino acid biosynthetic process; GO:0016053 organic acid biosynthetic process; GO:0044711 single-organism biosynthetic process; GO:0044281 small molecule metabolic process; GO:0009082 branched-chain amino acid biosynthetic process; GO:0044763 single-organism cellular process; GO:0009098 leucine biosynthetic process; GO:0044699 single-organism process; GO:0006807 nitrogen compo…		GO:0016746 transferase activity, transferring acyl groups; GO:0003852 2-isopropylmalate synthase activity; GO:0003824 catalytic activity; GO:0016740 transferase activity; GO:0046912 transferase activity, transferring acyl groups, acyl groups converted into alkyl on transfer;	K01649	leuA, IMS; 2-isopropylmalate synthase [EC:2.3.3.13]	sly00290 Valine, leucine and isoleucine biosynthesis - Solanum lycopersicum (tomato); sly00620 Pyruvate metabolism - Solanum lycopersicum (tomato); sly01100 Metabolic pathways - Solanum lycopersicum (tomato); sly01110 Biosynthesis of secondary metabolites - Solanum lycopersicum (tomato); sly01210 2-Oxocarboxylic acid metabolism - Solanum lycopersicum (tomato); sly01230 Biosynthesis of amino acids…	IPR013785; IPR013709; IPR000891;	Aldolase-type TIM barrel; 2-isopropylmalate synthase LeuA, allosteric (dimerisation) domain; Pyruvate carboxyltransferase;	E	KOG2367	Alpha-isopropylmalate synthase/homocitrate synthase
Solyc10g005350.3.1	"Xyloglucan endotransglucosylase/hydrolase (AHRD V3.3 *** K4CX68_SOLLC);Dbxref=InterPro:IPR000757,Pfam:PF00722;Ontology_term=GO:0004553,GO:0005975"	33.752	N/A	N/A	N/A	N/A	N/A	N/A	2.2819	4.5	1			1.048			0.9	0.859			extracellular	GO:0044085 cellular component biogenesis; GO:0006073 cellular glucan metabolic process; GO:0044036 cell wall macromolecule metabolic process; GO:0044042 glucan metabolic process; GO:0005975 carbohydrate metabolic process; GO:0044238 primary metabolic process; GO:0044237 cellular metabolic process; GO:0010410 hemicellulose metabolic process; GO:0044264 cellular polysaccharide metabolic process; GO…	GO:0048046 apoplast; GO:0030312 external encapsulating structure; GO:0044464 cell part; GO:0071944 cell periphery; GO:0005618 cell wall; GO:0005623 cell; GO:0005576 extracellular region;	GO:0016762 xyloglucan:xyloglucosyl transferase activity; GO:0016758 transferase activity, transferring hexosyl groups; GO:0003824 catalytic activity; GO:0016798 hydrolase activity, acting on glycosyl bonds; GO:0004553 hydrolase activity, hydrolyzing O-glycosyl compounds; GO:0016757 transferase activity, transferring glycosyl groups; GO:0016787 hydrolase activity; GO:0016740 transferase activity;	K08235	E2.4.1.207; xyloglucan:xyloglucosyl transferase [EC:2.4.1.207]		IPR010713; IPR013320; IPR000757;	Xyloglucan endo-transglycosylase, C-terminal; Concanavalin A-like lectin/glucanase domain; Glycoside hydrolase family 16;
Solyc10g005530.3.1	"ABH1 (AHRD V3.3 *** A0A097PNP2_SOLLC);Dbxref=InterPro:IPR027159;Ontology_term=GO:0000339,GO:0005846,GO:0045292,GO:0051028"	98.142	63.435	5.8	4	40.316	8.9	7	12.98	6.5	5	1.081	1.122	0.839	1.054	1.029	1.046	1.029	0.731		nucleus	GO:0016070 RNA metabolic process; GO:0008152 metabolic process; GO:0046483 heterocycle metabolic process; GO:0090304 nucleic acid metabolic process; GO:0006725 cellular aromatic compound metabolic process; GO:0006139 nucleobase-containing compound metabolic process; GO:0044260 cellular macromolecule metabolic process; GO:1901360 organic cyclic compound metabolic process; GO:0006807 nitrogen compo…		GO:0097159 organic cyclic compound binding; GO:1901363 heterocyclic compound binding; GO:0003723 RNA binding; GO:0005515 protein binding; GO:0005488 binding; GO:0003676 nucleic acid binding;	K12882	NCBP1, CBP80; nuclear cap-binding protein subunit 1	sly03013 RNA transport - Solanum lycopersicum (tomato); sly03015 mRNA surveillance pathway - Solanum lycopersicum (tomato); sly03040 Spliceosome - Solanum lycopersicum (tomato);	IPR015172; IPR015174; IPR003890; IPR016024; IPR016021;	MIF4G-like, type 1; MIF4G-like, type 2; MIF4G-like, type 3; Armadillo-type fold; MIF4G-like domain;	A	KOG1104	Nuclear cap-binding complex, subunit NCBP1/CBP80
Solyc09g092580.3.1	"Cytochrome P450, putative (AHRD V3.3 *** B9R857_RICCO);Dbxref=InterPro:IPR001128,Pfam:PF00067;Ontology_term=GO:0005506,GO:0016705,GO:0020037,GO:0055114"	57.009	7.4079	4.4	2	15.667	4.6	3	8.8188	4.6	3	0.616	0.41	0.598	0.809	0.536	0.731	1.278	0.242		chloroplast	GO:0044699 single-organism process; GO:0008152 metabolic process; GO:0055114 oxidation-reduction process; GO:0044710 single-organism metabolic process;		GO:0097159 organic cyclic compound binding; GO:1901363 heterocyclic compound binding; GO:0020037 heme binding; GO:0005506 iron ion binding; GO:0046914 transition metal ion binding; GO:0003824 catalytic activity; GO:0005488 binding; GO:0043167 ion binding; GO:0043169 cation binding; GO:0046872 metal ion binding; GO:0016705 oxidoreductase activity, acting on paired donors, with incorporation or red…						Q	KOG0156	Cytochrome P450 CYP2 subfamily
Solyc03g116750.3.1	"WD-repeat protein, putative (AHRD V3.3 *** B9SMF9_RICCO)"	124.32	6.9248	3.5	5	3.6928	4.7	6	3.8328	5.2	7			1.166			1.202	1.031			chloroplast			GO:0005515 protein binding; GO:0005488 binding;				IPR017986; IPR015943; IPR006595; IPR006594;	WD40-repeat-containing domain; WD40/YVTN repeat-like-containing domain; CTLH, C-terminal LisH motif; LIS1 homology motif;	R	KOG0266	WD40 repeat-containing protein
Solyc05g016130.2.1	LOW QUALITY:Photosystem I assembly protein Ycf3 (AHRD V3.3 *-* YCF3_SOLTU);Dbxref=InterPro:IPR011990;Ontology_term=GO:0005515	9.9043	6.5619	9.8	1	1.781	9.8	1	N/A	N/A	N/A	0.868	1.017		0.712	0.778		0.790	0.124		cytoskeleton			GO:0005515 protein binding; GO:0005488 binding;				IPR011990; IPR013026;	Tetratricopeptide-like helical domain; Tetratricopeptide repeat-containing domain;	R	KOG1124	FOG: TPR repeat
Solyc02g021650.3.1	UV damaged DNA binding protein 1;Dbxref=InterPro:IPR031297;Ontology_term=GO:0006281	122.29	127.79	15.3	16	25.208	10	10	41.563	13.3	13	0.996	0.937	0.945	0.995	0.986	1.04	1.050	0.126		cytoplasm		GO:0043226 organelle; GO:0043231 intracellular membrane-bounded organelle; GO:0043229 intracellular organelle; GO:0005634 nucleus; GO:0044464 cell part; GO:0005622 intracellular; GO:0044424 intracellular part; GO:0043227 membrane-bounded organelle; GO:0005623 cell;	GO:0097159 organic cyclic compound binding; GO:1901363 heterocyclic compound binding; GO:0005515 protein binding; GO:0005488 binding; GO:0003676 nucleic acid binding;	K10610	DDB1; DNA damage-binding protein 1	sly03420 Nucleotide excision repair - Solanum lycopersicum (tomato); sly04120 Ubiquitin mediated proteolysis - Solanum lycopersicum (tomato);	IPR015943; IPR004871; IPR011047;	WD40/YVTN repeat-like-containing domain; Cleavage/polyadenylation specificity factor, A subunit, C-terminal; Quinoprotein alcohol dehydrogenase-like superfamily;	L	KOG1897	Damage-specific DNA binding complex, subunit DDB1
Solyc11g006080.2.1	Myosin type-2 heavy chain 2 (AHRD V3.3 *** A0A1D1Z5G2_9ARAE)	43.039	N/A	N/A	N/A	5.9105	4.3	1	3.9511	4.3	1	1.239		1.066	1.08		1.074	0.934	0.547		nucleus
Solyc06g005150.3.1	"Ascorbate peroxidase (AHRD V3.3 *** Q52QQ4_SOLLC);Dbxref=InterPro:IPR002016,Pfam:PF00141;Ontology_term=GO:0004601,GO:0006979,GO:0020037,GO:0055114"	27.322	54.256	36.4	8	60.457	42.8	9	35.134	36.4	8	1.055	1.051	1.091	1.128	1.064	1.095	1.028	0.251		mitochondria	GO:0008152 metabolic process; GO:0006950 response to stress; GO:0055114 oxidation-reduction process; GO:0044710 single-organism metabolic process; GO:0006979 response to oxidative stress; GO:0044699 single-organism process; GO:0050896 response to stimulus;		GO:0097159 organic cyclic compound binding; GO:1901363 heterocyclic compound binding; GO:0020037 heme binding; GO:0003824 catalytic activity; GO:0005488 binding; GO:0016209 antioxidant activity; GO:0004601 peroxidase activity; GO:0046906 tetrapyrrole binding; GO:0016491 oxidoreductase activity; GO:0016684 oxidoreductase activity, acting on peroxide as acceptor;	K00434	E1.11.1.11; L-ascorbate peroxidase [EC:1.11.1.11]	sly00053 Ascorbate and aldarate metabolism - Solanum lycopersicum (tomato); sly00480 Glutathione metabolism - Solanum lycopersicum (tomato);	IPR002016;	Haem peroxidase, plant/fungal/bacterial;
Solyc10g080045.1.1	Ribonuclease III family protein (AHRD V3.3 *-* AT4G37510.1)	48.337	14.081	5.3	2	6.4397	2.6	1	7.5903	9.6	3	1.213	1.253	1.057	0.718	0.676	0.896	0.650	0.0122	*	nucleus	GO:0006396 RNA processing; GO:0006725 cellular aromatic compound metabolic process; GO:1901360 organic cyclic compound metabolic process; GO:0006807 nitrogen compound metabolic process; GO:0044238 primary metabolic process; GO:0044237 cellular metabolic process; GO:0071704 organic substance metabolic process; GO:0016070 RNA metabolic process; GO:0008152 metabolic process; GO:0090304 nucleic acid …		GO:0004525 ribonuclease III activity; GO:0016893 endonuclease activity, active with either ribo- or deoxyribonucleic acids and producing 5'-phosphomonoesters; GO:0003824 catalytic activity; GO:0016788 hydrolase activity, acting on ester bonds; GO:0004518 nuclease activity; GO:0032296 double-stranded RNA-specific ribonuclease activity; GO:0004521 endoribonuclease activity; GO:0016787 hydrolase act…				IPR000999;	Ribonuclease III domain;
Solyc05g056340.3.1	Peptidyl-prolyl cis-trans isomerase G isoform 1 (AHRD V3.3 *** A0A061FAS4_THECC)	91.812	35.336	6.7	6	7.4298	6.8	5	7.0601	4.4	3		1.055	1.014		1.17	0.932	1.016	0.941		nucleus							IPR004043;	LCCL domain;	S	KOG4843	Uncharacterized conserved protein
Solyc01g074010.3.1	Protein kinase superfamily protein (AHRD V3.3 *** AT2G32850.2)	100.33	50.677	6.7	6	14.803	6.4	6	7.3692	5.4	6	0.987	0.993	1.005	0.935	0.82	0.875	0.881	0.0789		chloroplast	GO:0016310 phosphorylation; GO:0044267 cellular protein metabolic process; GO:0044238 primary metabolic process; GO:0044237 cellular metabolic process; GO:0006796 phosphate-containing compound metabolic process; GO:0071704 organic substance metabolic process; GO:0008152 metabolic process; GO:0006468 protein phosphorylation; GO:0006793 phosphorus metabolic process; GO:0044260 cellular macromolecul…	GO:0043229 intracellular organelle; GO:0043232 intracellular non-membrane-bounded organelle; GO:0044446 intracellular organelle part; GO:0032991 macromolecular complex; GO:0044424 intracellular part; GO:0005623 cell; GO:0044422 organelle part; GO:0044427 chromosomal part; GO:0043228 non-membrane-bounded organelle; GO:0000786 nucleosome; GO:0043226 organelle; GO:0000785 chromatin; GO:0044464 cell …	GO:1901265 nucleoside phosphate binding; GO:0016773 phosphotransferase activity, alcohol group as acceptor; GO:0046983 protein dimerization activity; GO:0005515 protein binding; GO:0004672 protein kinase activity; GO:1901363 heterocyclic compound binding; GO:0097159 organic cyclic compound binding; GO:0016301 kinase activity; GO:0003824 catalytic activity; GO:0032553 ribonucleotide binding; GO:00…	K08853	AAK; AP2-associated kinase [EC:2.7.11.1]		IPR000719; IPR009072; IPR007125; IPR011009;	Protein kinase domain; Histone-fold; Histone H2A/H2B/H3; Protein kinase-like domain;	T	KOG1989	ARK protein kinase family
Solyc03g111590.3.1	Zinc finger protein (AHRD V3.3 *** A0A0K9NS69_ZOSMR)	185.59	11.441	1	2	3.1406	1.3	2	N/A	N/A	N/A		1.285			1.186		0.923			nucleus			GO:0097159 organic cyclic compound binding; GO:1901363 heterocyclic compound binding; GO:0005488 binding; GO:0003676 nucleic acid binding; GO:0043167 ion binding; GO:0043169 cation binding; GO:0046872 metal ion binding;				IPR003347; IPR015880; IPR000571; IPR003349; IPR007087; IPR013087;	JmjC domain; Zinc finger, C2H2-like; Zinc finger, CCCH-type; JmjN domain; Zinc finger, C2H2; Zinc finger C2H2-type/integrase DNA-binding domain;	R	KOG1246	DNA-binding protein jumonji/RBP2/SMCY, contains JmjC domain
Solyc03g112900.3.1	"Iron-sulfur cluster assembly protein (AHRD V3.3 *** K4BKE3_SOLLC);Dbxref=InterPro:IPR002871,Pfam:PF01592;Ontology_term=GO:0005506,GO:0016226,GO:0051536"	17.938	26.796	21.7	2	N/A	N/A	N/A	N/A	N/A	N/A		1.019			1.179		1.157			mitochondria	GO:0006790 sulfur compound metabolic process; GO:0044085 cellular component biogenesis; GO:0051188 cofactor biosynthetic process; GO:0016043 cellular component organization; GO:0008152 metabolic process; GO:0031163 metallo-sulfur cluster assembly; GO:0022607 cellular component assembly; GO:0016226 iron-sulfur cluster assembly; GO:0009058 biosynthetic process; GO:0009987 cellular process; GO:00442…		GO:0005506 iron ion binding; GO:0046914 transition metal ion binding; GO:0051536 iron-sulfur cluster binding; GO:0005488 binding; GO:0043167 ion binding; GO:0046872 metal ion binding; GO:0043169 cation binding; GO:0051540 metal cluster binding;	K22068	ISCU; iron-sulfur cluster assembly enzyme ISCU, mitochondrial		IPR002871;	NIF system FeS cluster assembly, NifU, N-terminal;	C	KOG3361	Iron binding protein involved in Fe-S cluster formation
Solyc03g119980.3.1	"alpha/beta-Hydrolases superfamily protein (AHRD V3.3 *** AT1G11090.1);Dbxref=InterPro:IPR022742,Pfam:PF12146"	36.292	38.019	15	5	28.492	11.6	4	24.488	12.8	4	0.838	0.881	0.929	0.727	0.807	0.836	0.895	0.0955		mitochondria				K18368	CSE; caffeoylshikimate esterase [EC:3.1.1.-]	sly00940 Phenylpropanoid biosynthesis - Solanum lycopersicum (tomato); sly01100 Metabolic pathways - Solanum lycopersicum (tomato); sly01110 Biosynthesis of secondary metabolites - Solanum lycopersicum (tomato);	IPR029058; IPR022742;	Alpha/Beta hydrolase fold; Serine aminopeptidase, S33;	I	KOG1455	Lysophospholipase
Solyc12g095960.2.1	Far upstream element-binding protein 2 (AHRD V3.3 *** W9R3G4_9ROSA)	71.989	287.85	17	10	223.29	18.2	10	167	17.1	11	1.064	1.137	1.118	1.064	1.073	1.042	0.958	0.12		nucleus			GO:0097159 organic cyclic compound binding; GO:1901363 heterocyclic compound binding; GO:0003723 RNA binding; GO:0005488 binding; GO:0003676 nucleic acid binding;	K13210	FUBP; far upstream element-binding protein		IPR004087; IPR004088;	K Homology domain; K Homology domain, type 1;	A	KOG1676	K-homology type RNA binding proteins
Solyc03g111850.3.1	"Indole-3-glycerol phosphate synthase (AHRD V3.3 *** W8SVJ4_TOBAC);Dbxref=InterPro:IPR011060,Pfam:PF00218;Ontology_term=GO:0003824,GO:0008152"	45.394	206.83	33.8	12	142.77	28.7	10	114.28	26.8	9	0.827	0.875	0.806	0.888	0.858	0.796	1.014	0.763		chloroplast	GO:0044106 cellular amine metabolic process; GO:0009072 aromatic amino acid family metabolic process; GO:0006725 cellular aromatic compound metabolic process; GO:0044281 small molecule metabolic process; GO:0044763 single-organism cellular process; GO:0006807 nitrogen compound metabolic process; GO:1901360 organic cyclic compound metabolic process; GO:0044699 single-organism process; GO:0044238 p…		GO:0016831 carboxy-lyase activity; GO:0016829 lyase activity; GO:0004425 indole-3-glycerol-phosphate synthase activity; GO:0003824 catalytic activity; GO:0016830 carbon-carbon lyase activity;	K01609	trpC; indole-3-glycerol phosphate synthase [EC:4.1.1.48]	sly00400 Phenylalanine, tyrosine and tryptophan biosynthesis - Solanum lycopersicum (tomato); sly01100 Metabolic pathways - Solanum lycopersicum (tomato); sly01110 Biosynthesis of secondary metabolites - Solanum lycopersicum (tomato); sly01230 Biosynthesis of amino acids - Solanum lycopersicum (tomato);	IPR013785; IPR011060; IPR013798;	Aldolase-type TIM barrel; Ribulose-phosphate binding barrel; Indole-3-glycerol phosphate synthase;	E	KOG4201	Anthranilate synthase component II
Solyc02g067030.3.1	SNF1	58.824	55.467	14.8	7	23.759	16.5	7	14.922	13.4	6	1.085	0.977	1.015	1.063	1.071	0.984	1.013	0.759		cytoplasm	GO:0016310 phosphorylation; GO:0044267 cellular protein metabolic process; GO:0044238 primary metabolic process; GO:0044237 cellular metabolic process; GO:0006796 phosphate-containing compound metabolic process; GO:0071704 organic substance metabolic process; GO:0008152 metabolic process; GO:0006468 protein phosphorylation; GO:0006793 phosphorus metabolic process; GO:0044260 cellular macromolecul…		GO:0005524 ATP binding; GO:1901265 nucleoside phosphate binding; GO:0016773 phosphotransferase activity, alcohol group as acceptor; GO:0001882 nucleoside binding; GO:0043167 ion binding; GO:0004672 protein kinase activity; GO:0000166 nucleotide binding; GO:0097159 organic cyclic compound binding; GO:1901363 heterocyclic compound binding; GO:0032549 ribonucleoside binding; GO:0097367 carbohydrate …	K07198	PRKAA, AMPK; 5'-AMP-activated protein kinase, catalytic alpha subunit [EC:2.7.11.11]		IPR015940; IPR000719; IPR001772; IPR028375; IPR011009;	Ubiquitin-associated domain; Protein kinase domain; Kinase associated domain 1 (KA1); KA1 domain/Ssp2, C-terminal; Protein kinase-like domain;	T	KOG0583	Serine/threonine protein kinase
Solyc01g005620.3.1	oxoglutarate/malate translocator	31.754	208.46	43.1	12	285.68	51.2	13	252.1	51.2	13	0.972	0.982	0.978	0.994	0.962	0.953	0.992	0.573		chloroplast				K15104	SLC25A11, OGC; solute carrier family 25 (mitochondrial oxoglutarate transporter), member 11		IPR023395;	Mitochondrial carrier domain;	C	KOG0759	Mitochondrial oxoglutarate/malate carrier proteins
Solyc12g007110.2.1	Receptor-like kinase (AHRD V3.3 *** G7KPX0_MEDTR)	91.67	118.3	15.7	12	85.077	23.4	17	44.534	15.1	11	1.056	1.036	1.1	1.087	1.087	1.093	1.023	0.317		chloroplast	GO:0016310 phosphorylation; GO:0044267 cellular protein metabolic process; GO:0044238 primary metabolic process; GO:0044237 cellular metabolic process; GO:0006796 phosphate-containing compound metabolic process; GO:0071704 organic substance metabolic process; GO:0008152 metabolic process; GO:0006468 protein phosphorylation; GO:0006793 phosphorus metabolic process; GO:0044260 cellular macromolecul…	GO:0031224 intrinsic component of membrane; GO:0016020 membrane; GO:0016021 integral component of membrane; GO:0044425 membrane part;	GO:0008233 peptidase activity; GO:1901265 nucleoside phosphate binding; GO:0016773 phosphotransferase activity, alcohol group as acceptor; GO:0008236 serine-type peptidase activity; GO:0016787 hydrolase activity; GO:0004672 protein kinase activity; GO:0097159 organic cyclic compound binding; GO:1901363 heterocyclic compound binding; GO:0016301 kinase activity; GO:0003824 catalytic activity; GO:00…				IPR000719; IPR015927; IPR019533; IPR001245; IPR013320; IPR028360; IPR011009;	Protein kinase domain; Peptidase S24/S26A/S26B/S26C; Peptidase S26; Serine-threonine/tyrosine-protein kinase catalytic domain; Concanavalin A-like lectin/glucanase domain; Peptidase S24/S26, beta-ribbon domain; Protein kinase-like domain;	T	KOG1187	Serine/threonine protein kinase
Solyc04g078840.3.1	AREB	47.977	24.395	8.3	3	N/A	N/A	N/A	4.9321	6	2		0.735	0.605		1.74	1.77	2.619	0.01	**	nucleus	GO:0050794 regulation of cellular process; GO:0010468 regulation of gene expression; GO:0006355 regulation of transcription, DNA-templated; GO:0031326 regulation of cellular biosynthetic process; GO:0080090 regulation of primary metabolic process; GO:0060255 regulation of macromolecule metabolic process; GO:0019219 regulation of nucleobase-containing compound metabolic process; GO:0010556 regulat…		GO:0097159 organic cyclic compound binding; GO:1901363 heterocyclic compound binding; GO:0003677 DNA binding; GO:0005488 binding; GO:0001071 nucleic acid binding transcription factor activity; GO:0003676 nucleic acid binding; GO:0043565 sequence-specific DNA binding; GO:0003700 transcription factor activity, sequence-specific DNA binding;	K14432	ABF; ABA responsive element binding factor	sly04075 Plant hormone signal transduction - Solanum lycopersicum (tomato);	IPR004827;	Basic-leucine zipper domain;
Solyc01g079880.3.1	"Stem-specific TSJT1 (AHRD V3.3 *** A0A0B0MRD0_GOSAR);Dbxref=InterPro:IPR024286,Pfam:PF12481"	25.252	62.085	26.7	6	41.879	31.8	6	78.252	41.1	8	1.221	1.074	1.175	1.391	1.237	1.291	1.129	0.0758		cytoplasm							IPR024286; IPR029055;	Domain of unknown function DUF3700; Nucleophile aminohydrolases, N-terminal;
Solyc01g067905.1.1	Heat shock factor-binding protein 1 (AHRD V3.3 *** A0A0B2P7Y6_GLYSO);Dbxref=InterPro:IPR009643;Ontology_term=GO:0003714	12.872	60.847	23.9	2	29.838	23.9	2	21.379	23.9	2	0.906	0.981	0.846	1.06	0.952	0.94	1.080	0.248		chloroplast				K19765	HSBP1; heat shock factor-binding protein 1				KO	KOG4117	Heat shock factor binding protein
Solyc12g094620.2.1	"catalase;Dbxref=InterPro:IPR011614,Pfam:PF00199;Ontology_term=GO:0004096,GO:0020037,GO:0055114"	57.078	323.31	50.5	24	323.31	49.1	23	323.31	50.5	23	0.585	0.601	0.582	0.566	0.591	0.58	0.982	0.329		peroxisome	GO:0008152 metabolic process; GO:0006950 response to stress; GO:0055114 oxidation-reduction process; GO:0044710 single-organism metabolic process; GO:0006979 response to oxidative stress; GO:0044699 single-organism process; GO:0050896 response to stimulus;		GO:0097159 organic cyclic compound binding; GO:1901363 heterocyclic compound binding; GO:0020037 heme binding; GO:0003824 catalytic activity; GO:0005488 binding; GO:0016209 antioxidant activity; GO:0004096 catalase activity; GO:0004601 peroxidase activity; GO:0046906 tetrapyrrole binding; GO:0016491 oxidoreductase activity; GO:0016684 oxidoreductase activity, acting on peroxide as acceptor;	K03781	katE, CAT, catB, srpA; catalase [EC:1.11.1.6]	sly00380 Tryptophan metabolism - Solanum lycopersicum (tomato); sly00630 Glyoxylate and dicarboxylate metabolism - Solanum lycopersicum (tomato); sly01110 Biosynthesis of secondary metabolites - Solanum lycopersicum (tomato); sly01200 Carbon metabolism - Solanum lycopersicum (tomato); sly04016 MAPK signaling pathway - plant - Solanum lycopersicum (tomato); sly04146 Peroxisome - Solanum lycopersic…	IPR020835; IPR011614; IPR010582;	Catalase-like domain; Catalase core domain; Catalase immune-responsive domain;	P	KOG0047	Catalase
Solyc11g020610.2.1	"Neutral/alkaline invertase (AHRD V3.3 *** Q1WLP5_MANES);Dbxref=InterPro:IPR024746,Pfam:PF12899;Ontology_term=GO:0033926"	62.637	42.676	12.1	7	26.89	9.1	5	5.37	11.8	6	0.815	0.857		0.924	0.957		1.125	0.0614		chloroplast			GO:0033926 glycopeptide alpha-N-acetylgalactosaminidase activity; GO:0004553 hydrolase activity, hydrolyzing O-glycosyl compounds; GO:0016787 hydrolase activity; GO:0003824 catalytic activity; GO:0016798 hydrolase activity, acting on glycosyl bonds;				IPR008928;	Six-hairpin glycosidase-like;
Solyc11g011250.2.1	dehydroascorbate reductase 2	32.305	72.849	27.8	8	30.268	28.5	8	77.027	30.9	9	0.972	1.306	1.326	1.003	1.448	1.257	1.029	0.863		chloroplast			GO:0005515 protein binding; GO:0005488 binding;	K21888	DHAR; glutathione dehydrogenase/transferase [EC:1.8.5.1 2.5.1.18]	sly00053 Ascorbate and aldarate metabolism - Solanum lycopersicum (tomato); sly00480 Glutathione metabolism - Solanum lycopersicum (tomato); sly01100 Metabolic pathways - Solanum lycopersicum (tomato);	IPR010987; IPR012336; IPR004045;	Glutathione S-transferase, C-terminal-like; Thioredoxin-like fold; Glutathione S-transferase, N-terminal;	P	KOG1422	Intracellular Cl- channel CLIC, contains GST domain
Solyc03g116870.3.1	NAD(P)H dehydrogenase subunit 48 (AHRD V3.3 *** A0A0F7GZU3_9ROSI)	51.242	71.466	19.9	9	27.434	16.6	7	25.642	21.6	9	1.03	0.981	1.001	0.979	1.002	0.956	0.975	0.268		chloroplast
Solyc04g039850.1.1	"LOW QUALITY:ATP synthase subunit beta (AHRD V3.3 *-* ATCG00480.1);Dbxref=InterPro:IPR000194,Pfam:PF00006;Ontology_term=GO:0005524"	15.163	24.651	14.4	2	9.4959	14.4	2	9.0459	14.4	2	1.01	0.967	0.982	1.049	1.059	0.976	1.042	0.228		cytoplasm			GO:0005524 ATP binding; GO:1901265 nucleoside phosphate binding; GO:0001882 nucleoside binding; GO:0043167 ion binding; GO:0000166 nucleotide binding; GO:0097159 organic cyclic compound binding; GO:1901363 heterocyclic compound binding; GO:0032549 ribonucleoside binding; GO:0097367 carbohydrate derivative binding; GO:0032553 ribonucleotide binding; GO:0005488 binding; GO:0032550 purine ribonucleo…	K02112	ATPF1B, atpD; F-type H+-transporting ATPase subunit beta [EC:3.6.3.14]	sly00190 Oxidative phosphorylation - Solanum lycopersicum (tomato); sly00195 Photosynthesis - Solanum lycopersicum (tomato); sly01100 Metabolic pathways - Solanum lycopersicum (tomato);	IPR000194; IPR027417;	ATPase, F1/V1/A1 complex, alpha/beta subunit, nucleotide-binding domain; P-loop containing nucleoside triphosphate hydrolase;	C	KOG1350	F0F1-type ATP synthase, beta subunit
Solyc01g006490.3.1	"uncharacterized protein;Dbxref=InterPro:IPR003846,Pfam:PF02696"	64.256	13.54	12.4	7	2.4151	8.2	5	8.9004	11.1	6		1.168	1.067		1.066	0.923	0.890	0.299		nucleus									S	KOG2542	Uncharacterized conserved protein (YdiU family)
Solyc01g105810.3.1	"GDP dissociation inhibitor;Dbxref=InterPro:IPR018203,Pfam:PF00996;Ontology_term=GO:0005092,GO:0007264"	63.086	12.214	8.6	5	2.2653	6.4	4	1.8423	6.4	4	0.943	0.95	0.963	1.08	1.127	1.047	1.139	0.00424	**	chloroplast	GO:0044700 single organism signaling; GO:0009891 positive regulation of biosynthetic process; GO:0044699 single-organism process; GO:0044237 cellular metabolic process; GO:0015031 protein transport; GO:0006796 phosphate-containing compound metabolic process; GO:0051234 establishment of localization; GO:2001141 regulation of RNA biosynthetic process; GO:0008152 metabolic process; GO:0007165 signal…	GO:0043226 organelle; GO:0043231 intracellular membrane-bounded organelle; GO:0043229 intracellular organelle; GO:0005634 nucleus; GO:0044464 cell part; GO:0005622 intracellular; GO:0044424 intracellular part; GO:0043227 membrane-bounded organelle; GO:0005623 cell;	GO:0003677 DNA binding; GO:0000976 transcription regulatory region sequence-specific DNA binding; GO:0003690 double-stranded DNA binding; GO:0060589 nucleoside-triphosphatase regulator activity; GO:0005092 GDP-dissociation inhibitor activity; GO:1990837 sequence-specific double-stranded DNA binding; GO:0001012 RNA polymerase II regulatory region DNA binding; GO:0046983 protein dimerization activi…	K17255	GDI1_2; Rab GDP dissociation inhibitor		IPR033896; IPR002100; IPR002487; IPR023753;	MADS MEF2-like; Transcription factor, MADS-box; Transcription factor, K-box; FAD/NAD(P)-binding domain;	O	KOG1439	RAB proteins geranylgeranyltransferase component A (RAB escort protein)
Solyc06g071330.3.1	"Nucleobase-ascorbate transporter-like protein (AHRD V3.3 *** A0A072VA43_MEDTR);Dbxref=InterPro:IPR006043,Pfam:PF00860;Ontology_term=GO:0005215,GO:0006810,GO:0016020,GO:0055085"	55.486	9.0355	2.5	1	8.2829	2.5	1	N/A	N/A	N/A	1.171	1.305		1.132	0.963		0.846	0.225		plasma membrane	GO:0006810 transport; GO:0055085 transmembrane transport; GO:0051179 localization; GO:0051234 establishment of localization;	GO:0016020 membrane;	GO:0005215 transporter activity;						F	KOG1292	Xanthine/uracil transporters
Solyc01g106000.3.1	"nicotinamidase 1 (AHRD V3.3 *** AT2G22570.1);Dbxref=InterPro:IPR000868,Pfam:PF00857;Ontology_term=GO:0003824,GO:0008152"	27.324	6.0208	4.5	1	1.7007	4.5	1	N/A	N/A	N/A		0.776			1.523		1.963			cytoplasm	GO:0008152 metabolic process;		GO:0003824 catalytic activity;				IPR000868;	Isochorismatase-like;
Solyc02g080380.3.1	"Derlin (AHRD V3.3 *** K4B9Q9_SOLLC),Pfam:PF04511"	28.073	7.1257	4.9	1	1.836	4.9	1	2.0018	4.9	1		1.185			1.204		1.016			vacuolar membrane				K13989	DERL2_3; Derlin-2/3	sly04141 Protein processing in endoplasmic reticulum - Solanum lycopersicum (tomato);			S	KOG0858	Predicted membrane protein
Solyc06g053600.3.1	"Oxidoreductase, aldo/keto reductase family protein, expressed (AHRD V3.3 *-* Q10GW3_ORYSJ)"	14.487	35.428	31.5	2	62.797	31.5	2	61.387	31.5	2	0.895	0.877	0.862	0.886	0.964	0.928	1.055	0.119		chloroplast							IPR023210;	NADP-dependent oxidoreductase domain;	C	KOG1575	Voltage-gated shaker-like K+ channel, subunit beta/KCNAB
Solyc07g061940.3.1	"Acetolactate synthase (AHRD V3.3 *** A0A0V0IYE7_SOLCH);Dbxref=InterPro:IPR012846;Ontology_term=GO:0000287,GO:0003984,GO:0009082,GO:0030976,GO:0050660"	71.865	130.8	26.5	14	75.815	26.8	16	70.305	29.4	17	1.141	1.117	1.234	0.714	0.794	0.81	0.664	0.00116	**	chloroplast	GO:0008652 cellular amino acid biosynthetic process; GO:0016053 organic acid biosynthetic process; GO:0044711 single-organism biosynthetic process; GO:0009082 branched-chain amino acid biosynthetic process; GO:0044281 small molecule metabolic process; GO:0044763 single-organism cellular process; GO:0006807 nitrogen compound metabolic process; GO:0044699 single-organism process; GO:0009058 biosynt…		GO:0000287 magnesium ion binding; GO:0019842 vitamin binding; GO:1901265 nucleoside phosphate binding; GO:0050660 flavin adenine dinucleotide binding; GO:0003984 acetolactate synthase activity; GO:0043167 ion binding; GO:0000166 nucleotide binding; GO:1901681 sulfur compound binding; GO:0048037 cofactor binding; GO:0030976 thiamine pyrophosphate binding; GO:1901363 heterocyclic compound binding; …	K01652	E2.2.1.6L, ilvB, ilvG, ilvI; acetolactate synthase I/II/III large subunit [EC:2.2.1.6]	sly00290 Valine, leucine and isoleucine biosynthesis - Solanum lycopersicum (tomato); sly00650 Butanoate metabolism - Solanum lycopersicum (tomato); sly00660 C5-Branched dibasic acid metabolism - Solanum lycopersicum (tomato); sly00770 Pantothenate and CoA biosynthesis - Solanum lycopersicum (tomato); sly01100 Metabolic pathways - Solanum lycopersicum (tomato); sly01110 Biosynthesis of secondary …	IPR012000; IPR029035; IPR029061; IPR011766; IPR012001;	Thiamine pyrophosphate enzyme, central domain; DHS-like NAD/FAD-binding domain; Thiamin diphosphate-binding fold; Thiamine pyrophosphate enzyme, C-terminal TPP-binding; Thiamine pyrophosphate enzyme, N-terminal TPP-binding domain;	EH	KOG4166	Thiamine pyrophosphate-requiring enzyme
Solyc02g066940.3.1	Protein RIK-like protein (AHRD V3.3 *** A0A0B0MTZ1_GOSAR);Dbxref=InterPro:IPR031121;Ontology_term=GO:0005634	62.888	N/A	N/A	N/A	1.6611	3	1	N/A	N/A	N/A	1.375			0.782			0.569			nucleus			GO:0097159 organic cyclic compound binding; GO:1901363 heterocyclic compound binding; GO:0003723 RNA binding; GO:0005488 binding; GO:0003676 nucleic acid binding;				IPR004088;	K Homology domain, type 1;	A	KOG1960	Predicted RNA-binding protein, contains KH domains
Solyc03g005250.3.1	"ATP-sulfurylase (AHRD V3.3 *** Q1W2K0_CAMSI);Dbxref=InterPro:IPR002650;Ontology_term=GO:0000103,GO:0004781"	52.542	N/A	N/A	N/A	N/A	N/A	N/A	-2	20.9	9			0.917			1.041	1.135			chloroplast	GO:0000103 sulfate assimilation; GO:0006790 sulfur compound metabolic process; GO:0008152 metabolic process; GO:0044237 cellular metabolic process; GO:0009987 cellular process;		GO:0004779 sulfate adenylyltransferase activity; GO:0016779 nucleotidyltransferase activity; GO:0003824 catalytic activity; GO:0004781 sulfate adenylyltransferase (ATP) activity; GO:0016740 transferase activity; GO:0070566 adenylyltransferase activity; GO:0016772 transferase activity, transferring phosphorus-containing groups;	K13811	PAPSS; 3'-phosphoadenosine 5'-phosphosulfate synthase [EC:2.7.7.4 2.7.1.25]	sly00230 Purine metabolism - Solanum lycopersicum (tomato); sly00261 Monobactam biosynthesis - Solanum lycopersicum (tomato); sly00450 Selenocompound metabolism - Solanum lycopersicum (tomato); sly00920 Sulfur metabolism - Solanum lycopersicum (tomato); sly01100 Metabolic pathways - Solanum lycopersicum (tomato);	IPR014729; IPR015947; IPR025980; IPR024951; IPR002650;	Rossmann-like alpha/beta/alpha sandwich fold; PUA-like domain; ATP-sulfurylase PUA-like domain; Sulphate adenylyltransferase catalytic domain; Sulphate adenylyltransferase;	P	KOG0636	ATP sulfurylase (sulfate adenylyltransferase)
Solyc03g118130.3.1	Rubredoxin (AHRD V3.3 *** A0A0K9Q129_ZOSMR)	17.269	30.364	17.7	4	12.075	14.6	3	6.517	8.9	2	0.975	0.932		1.002	1.017		1.059	0.137		chloroplast			GO:0043169 cation binding; GO:0046872 metal ion binding; GO:0005506 iron ion binding; GO:0046914 transition metal ion binding; GO:0005488 binding; GO:0043167 ion binding;				IPR024935; IPR024934; IPR004039;	Rubredoxin domain; Rubredoxin-like domain; Rubredoxin-type fold;
Solyc02g082000.3.1	"Ribosomal protein S19 family protein (AHRD V3.3 *** AT5G09500.1);Dbxref=InterPro:IPR002222,Pfam:PF00203;Ontology_term=GO:0003735,GO:0005840,GO:0006412"	17.286	137.09	19.2	2	74.619	19.2	2	77.239	25.8	3	1.048	1.1	1.044	0.908	0.938	0.981	0.886	0.0122	*	cytoplasm	GO:0006518 peptide metabolic process; GO:0043043 peptide biosynthetic process; GO:0044267 cellular protein metabolic process; GO:0006807 nitrogen compound metabolic process; GO:0009058 biosynthetic process; GO:0043603 cellular amide metabolic process; GO:0044238 primary metabolic process; GO:1901566 organonitrogen compound biosynthetic process; GO:1901576 organic substance biosynthetic process; G…	GO:0005840 ribosome; GO:0043229 intracellular organelle; GO:0043232 intracellular non-membrane-bounded organelle; GO:0015935 small ribosomal subunit; GO:0044446 intracellular organelle part; GO:0005737 cytoplasm; GO:0032991 macromolecular complex; GO:0044424 intracellular part; GO:0005623 cell; GO:0044422 organelle part; GO:0043228 non-membrane-bounded organelle; GO:0043226 organelle; GO:0044391 …	GO:0097159 organic cyclic compound binding; GO:1901363 heterocyclic compound binding; GO:0003723 RNA binding; GO:0005488 binding; GO:0003676 nucleic acid binding; GO:0005198 structural molecule activity; GO:0003735 structural constituent of ribosome;	K02958	RP-S15e, RPS15; small subunit ribosomal protein S15e	sly03010 Ribosome - Solanum lycopersicum (tomato);	IPR023575;	Ribosomal protein S19, superfamily;	J	KOG0898	40S ribosomal protein S15
Solyc04g009430.3.1	"NAD-dependent protein deacylase (AHRD V3.3 *** K4BP99_SOLLC);Dbxref=InterPro:IPR003000,Pfam:PF02146;Ontology_term=GO:0070403"	43.057	7.2621	3.1	1	2.8538	3.1	1	2.1204	3.1	1		0.781			1.044		1.337			chloroplast			GO:0097159 organic cyclic compound binding; GO:1901363 heterocyclic compound binding; GO:1901265 nucleoside phosphate binding; GO:0051287 NAD binding; GO:0005488 binding; GO:0043167 ion binding; GO:0070403 NAD+ binding; GO:0043168 anion binding; GO:0000166 nucleotide binding; GO:0048037 cofactor binding; GO:0036094 small molecule binding; GO:0050662 coenzyme binding;	K11414	SIRT4, SIR2L4; NAD-dependent deacetylase sirtuin 4 [EC:3.5.1.-]		IPR029035; IPR026590; IPR026591;	DHS-like NAD/FAD-binding domain; Sirtuin family, catalytic core domain; Sirtuin family, catalytic core small domain;	BK	KOG2683	Sirtuin 4 and related class II sirtuins (SIR2 family)
Solyc09g057640.3.1	Cellulose synthase-like protein (AHRD V3.3 *** L0AUR7_POPTO)	82.647	6.9454	1.5	1	N/A	N/A	N/A	1.4438	1.5	1		0.925			0.878		0.949			plasma membrane							IPR029044;	Nucleotide-diphospho-sugar transferases;
Solyc03g111570.3.1	glucan synthase-like 8 (AHRD V3.3 *** AT2G36850.1)	108.38	11.796	3.2	3	3.976	3.2	2	3.7232	2.7	2	1.022		0.943	1.008		1.003	1.023	0.613		plasma membrane				K11000	CALS; callose synthase [EC:2.4.1.-]		IPR026899;	1,3-beta-glucan synthase subunit FKS1-like, domain-1;	M	KOG0916	1,3-beta-glucan synthase/callose synthase catalytic subunit
Solyc10g006650.3.1	"Quinone reductase family protein (AHRD V3.3 *** AT4G27270.1);Dbxref=InterPro:IPR005025,Pfam:PF03358;Ontology_term=GO:0016491"	21.668	54.35	36.9	5	130.47	44.8	8	44.596	33	5	0.982	0.91	1.152	1.128	0.921	1.344	1.115	0.476		nucleus			GO:0016651 oxidoreductase activity, acting on NAD(P)H; GO:1901265 nucleoside phosphate binding; GO:0003955 NAD(P)H dehydrogenase (quinone) activity; GO:0043167 ion binding; GO:0000166 nucleotide binding; GO:0048037 cofactor binding; GO:0016655 oxidoreductase activity, acting on NAD(P)H, quinone or similar compound as acceptor; GO:0016491 oxidoreductase activity; GO:1901363 heterocyclic compound b…	K03809	wrbA; NAD(P)H dehydrogenase (quinone) [EC:1.6.5.2]	sly00130 Ubiquinone and other terpenoid-quinone biosynthesis - Solanum lycopersicum (tomato); sly01110 Biosynthesis of secondary metabolites - Solanum lycopersicum (tomato);	IPR005025; IPR029039; IPR008254;	NADPH-dependent FMN reductase-like; Flavoprotein-like domain; Flavodoxin/nitric oxide synthase;	R	KOG3135	1,4-benzoquinone reductase-like; Trp repressor binding protein-like/protoplast-secreted protein
Solyc01g010580.3.1	"40S ribosomal protein S9, putative (AHRD V3.3 *** Q60CZ2_SOLDE);Dbxref=InterPro:IPR001912;Ontology_term=GO:0005622,GO:0019843"	23.004	37.912	26.4	6	17.67	26.4	6	11.535	29.9	7	1.055	1.109	1.091	1.024	0.952	0.944	0.897	0.0214	*	cytoplasm	GO:0006518 peptide metabolic process; GO:0043043 peptide biosynthetic process; GO:0044267 cellular protein metabolic process; GO:0006807 nitrogen compound metabolic process; GO:0009058 biosynthetic process; GO:0043603 cellular amide metabolic process; GO:0044238 primary metabolic process; GO:1901566 organonitrogen compound biosynthetic process; GO:1901576 organic substance biosynthetic process; G…	GO:0043229 intracellular organelle; GO:0005840 ribosome; GO:0043232 intracellular non-membrane-bounded organelle; GO:0015935 small ribosomal subunit; GO:0005737 cytoplasm; GO:0044446 intracellular organelle part; GO:0032991 macromolecular complex; GO:0044424 intracellular part; GO:0005623 cell; GO:0044422 organelle part; GO:0043228 non-membrane-bounded organelle; GO:0043226 organelle; GO:0044464 …	GO:0097159 organic cyclic compound binding; GO:1901363 heterocyclic compound binding; GO:0003723 RNA binding; GO:0005488 binding; GO:0003676 nucleic acid binding; GO:0005198 structural molecule activity; GO:0003735 structural constituent of ribosome; GO:0019843 rRNA binding;	K02997	RP-S9e, RPS9; small subunit ribosomal protein S9e	sly03010 Ribosome - Solanum lycopersicum (tomato);	IPR001912; IPR002942;	Ribosomal protein S4/S9, N-terminal; RNA-binding S4 domain;	J	KOG3301	Ribosomal protein S4
Solyc07g056490.3.1	"Glutathione s-transferase, putative (AHRD V3.3 *** B9RQQ4_RICCO)"	72.276	72.565	14.8	12	26.311	14.6	10	38.671	15.8	12	1.11	1.093	1.071	1.138	1.109	1.142	1.035	0.0676		cytoplasm			GO:0005515 protein binding; GO:0005488 binding;	K00799	GST, gst; glutathione S-transferase [EC:2.5.1.18]	sly00480 Glutathione metabolism - Solanum lycopersicum (tomato);	IPR010987; IPR004045; IPR012336;	Glutathione S-transferase, C-terminal-like; Glutathione S-transferase, N-terminal; Thioredoxin-like fold;	O	KOG0406	Glutathione S-transferase
Solyc01g108600.3.1	presequence protease 2 (AHRD V3.3 *** AT1G49630.3)	120.59	323.31	44.6	47	323.31	50.3	50	323.31	46.9	48	0.842	0.871	0.847	0.882	0.898	0.879	1.039	0.0372	*	chloroplast	GO:0006508 proteolysis; GO:0008152 metabolic process; GO:0043170 macromolecule metabolic process; GO:0019538 protein metabolic process; GO:0044238 primary metabolic process; GO:0071704 organic substance metabolic process;		GO:0046872 metal ion binding; GO:0043169 cation binding; GO:0003824 catalytic activity; GO:0005488 binding; GO:0043167 ion binding;	K06972	PITRM1, PreP, CYM1; presequence protease [EC:3.4.24.-]		IPR007863; IPR013578; IPR011765; IPR011249; IPR011237;	Peptidase M16, C-terminal; Peptidase M16C associated; Peptidase M16, N-terminal; Metalloenzyme, LuxS/M16 peptidase-like; Peptidase M16 domain;	RO	KOG2019	Metalloendoprotease HMP1 (insulinase superfamily)
Solyc11g042620.2.1	Nuclear transport factor 2 (NTF2) family protein (AHRD V3.3 *-* AT1G71480.2)	20.569	118.43	15.5	2	144.39	15.5	2	86.084	15.5	2	0.964	1.02	0.906	0.924	0.89	0.965	0.962	0.405		chloroplast							IPR009959; IPR032710;	Polyketide cyclase SnoaL-like domain; NTF2-like domain;
Solyc08g079470.3.1	Glycine cleavage T-protein aminomethyltransferase (AHRD V3.3 *** A0A072V145_MEDTR)	44.675	105.55	17.2	6	34.379	9.2	3	5.9227	8.2	3	0.887		0.755	0.93		0.887	1.107	0.34		mitochondria				K22073	IBA57; transferase CAF17, mitochondrial [EC:2.1.-.-]		IPR013977;	Glycine cleavage T-protein, C-terminal barrel domain;	K	KOG2929	Transcription factor, component of CCR4 transcriptional complex
Solyc01g096450.3.1	"Aspartic proteinase nepenthesin-1-like protein (AHRD V3.3 *** T2DNA5_PHAVU);Dbxref=InterPro:IPR001461;Ontology_term=GO:0004190,GO:0006508"	40.131	219.67	32.4	9	188.23	34.6	10	177.32	37.8	11	1.063	1.025	1.004	0.99	0.948	0.981	0.944	0.054		chloroplast							IPR032799; IPR033121; IPR021109; IPR032861;	Xylanase inhibitor, C-terminal; Peptidase family A1 domain; Aspartic peptidase domain; Xylanase inhibitor, N-terminal;	O	KOG1339	Aspartyl protease
Solyc09g091590.3.1	Alba DNA/RNA-binding protein (AHRD V3.3 *-* AT3G07030.5)	32.376	50.735	15.8	4	30.674	13.4	3	42.899	12.8	3	0.903	0.819	0.819	0.848	0.781	0.791	0.952	0.307		nucleus			GO:0097159 organic cyclic compound binding; GO:1901363 heterocyclic compound binding; GO:0005488 binding; GO:0003676 nucleic acid binding;						S	KOG2567	Uncharacterized conserved protein
Solyc05g011980.3.1	Photosystem II reaction center protein M (AHRD V3.3 --* PSBM_PHYPA)	18.914	22.137	6.6	1	5.3153	10.8	2	N/A	N/A	N/A	0.647	0.774		0.604	0.774		0.970	0.843		nucleus
Solyc02g063130.3.1	"Rad23 UV excision repair protein family (AHRD V3.3 *** AT3G02540.3);Dbxref=InterPro:IPR004806;Ontology_term=GO:0005634,GO:0006289"	38.51	171.68	35.9	8	162.87	35.9	8	155.61	37.9	9	1.186	1.308	1.051	1.026	1.172	1.075	0.923	0.357		cytoplasm	GO:0033554 cellular response to stress; GO:0051603 proteolysis involved in cellular protein catabolic process; GO:0044257 cellular protein catabolic process; GO:0006725 cellular aromatic compound metabolic process; GO:0006259 DNA metabolic process; GO:0006289 nucleotide-excision repair; GO:0044267 cellular protein metabolic process; GO:0050896 response to stimulus; GO:0044237 cellular metabolic p…	GO:0043226 organelle; GO:0043231 intracellular membrane-bounded organelle; GO:0043229 intracellular organelle; GO:0005634 nucleus; GO:0044464 cell part; GO:0005622 intracellular; GO:0044424 intracellular part; GO:0043227 membrane-bounded organelle; GO:0005623 cell;	GO:0097159 organic cyclic compound binding; GO:1901363 heterocyclic compound binding; GO:0003677 DNA binding; GO:0003684 damaged DNA binding; GO:0005515 protein binding; GO:0005488 binding; GO:0003676 nucleic acid binding;	K10839	RAD23, HR23; UV excision repair protein RAD23	sly03420 Nucleotide excision repair - Solanum lycopersicum (tomato); sly04141 Protein processing in endoplasmic reticulum - Solanum lycopersicum (tomato);	IPR006636; IPR015940; IPR029071; IPR000626; IPR015360; IPR009060;	Heat shock chaperonin-binding; Ubiquitin-associated domain; Ubiquitin-related domain; Ubiquitin domain; XPC-binding domain; UBA-like;	L	KOG0011	Nucleotide excision repair factor NEF2, RAD23 component
Solyc02g021440.3.1	"Non-specific serine/threonine protein kinase (AHRD V3.3 *** A0A067KSM5_JATCU);Dbxref=InterPro:IPR000719,Pfam:PF00069;Ontology_term=GO:0004672,GO:0005524,GO:0006468"	48.928	12.923	4.6	2	7.5435	4.6	2	6.0421	7.8	3			1.06			0.897	0.846			chloroplast	GO:0050794 regulation of cellular process; GO:0044700 single organism signaling; GO:0016310 phosphorylation; GO:0051716 cellular response to stimulus; GO:0044267 cellular protein metabolic process; GO:0044699 single-organism process; GO:0044238 primary metabolic process; GO:0023052 signaling; GO:0050896 response to stimulus; GO:0044237 cellular metabolic process; GO:0006796 phosphate-containing c…		GO:0005524 ATP binding; GO:1901265 nucleoside phosphate binding; GO:0016773 phosphotransferase activity, alcohol group as acceptor; GO:0001882 nucleoside binding; GO:0043167 ion binding; GO:0004672 protein kinase activity; GO:0000166 nucleotide binding; GO:0097159 organic cyclic compound binding; GO:1901363 heterocyclic compound binding; GO:0032549 ribonucleoside binding; GO:0097367 carbohydrate …				IPR004041; IPR000719; IPR018451; IPR011009;	NAF domain; Protein kinase domain; NAF/FISL domain; Protein kinase-like domain;	T	KOG0583	Serine/threonine protein kinase
Solyc05g011890.1.1	"Sulfotransferase (AHRD V3.3 *** K4BXR2_SOLLC);Dbxref=InterPro:IPR000863,Pfam:PF00685;Ontology_term=GO:0008146"	39.083	N/A	N/A	N/A	3.8238	3.9	1	5.4426	3.9	1	1.639		1.736	1.385		1.347	0.809	0.0221	*	nucleus			GO:0008146 sulfotransferase activity; GO:0016782 transferase activity, transferring sulfur-containing groups; GO:0003824 catalytic activity; GO:0016740 transferase activity;				IPR000863; IPR027417;	Sulfotransferase domain; P-loop containing nucleoside triphosphate hydrolase;	R	KOG1584	Sulfotransferase
Solyc01g109300.3.1	"4-hydroxy-3-methylbut-2-enyl diphosphate reductase;Dbxref=InterPro:IPR003451,Pfam:PF02401;Ontology_term=GO:0019288,GO:0046872,GO:0050992,GO:0051745"	51.894	323.31	52.3	23	254.56	47.5	23	275.04	53.8	24	1.044	1.092	1.038	0.924	0.94	0.918	0.876	0.00168	**	cytoplasm	GO:0008654 phospholipid biosynthetic process; GO:0044699 single-organism process; GO:0009058 biosynthetic process; GO:0044255 cellular lipid metabolic process; GO:0044237 cellular metabolic process; GO:0050993 dimethylallyl diphosphate metabolic process; GO:0006796 phosphate-containing compound metabolic process; GO:0008610 lipid biosynthetic process; GO:0071704 organic substance metabolic proces…		GO:0016725 oxidoreductase activity, acting on CH or CH2 groups; GO:0016726 oxidoreductase activity, acting on CH or CH2 groups, NAD or NADP as acceptor; GO:0003824 catalytic activity; GO:0005488 binding; GO:0043167 ion binding; GO:0043169 cation binding; GO:0046872 metal ion binding; GO:0051745 4-hydroxy-3-methylbut-2-en-1-yl diphosphate reductase activity; GO:0016491 oxidoreductase activity;	K03527	ispH, lytB; 4-hydroxy-3-methylbut-2-en-1-yl diphosphate reductase [EC:1.17.7.4]	sly00900 Terpenoid backbone biosynthesis - Solanum lycopersicum (tomato); sly01100 Metabolic pathways - Solanum lycopersicum (tomato); sly01110 Biosynthesis of secondary metabolites - Solanum lycopersicum (tomato);
Solyc01g090280.3.1	"Leucine carboxyl methyltransferase, putative (AHRD V3.3 *** B9RCZ7_RICCO);Dbxref=InterPro:IPR007213,Pfam:PF04072;Ontology_term=GO:0008168,GO:0032259"	43.253	6.4872	2.9	1	N/A	N/A	N/A	2.8424	5.5	2			0.925			0.789	0.853			nucleus	GO:0008152 metabolic process; GO:0032259 methylation;		GO:0016741 transferase activity, transferring one-carbon groups; GO:0008168 methyltransferase activity; GO:0003824 catalytic activity; GO:0016740 transferase activity;	K15451	PPM2, LCMT2, TYW4; tRNA wybutosine-synthesizing protein 4 [EC:2.1.1.290 2.3.1.231]		IPR029063;	S-adenosyl-L-methionine-dependent methyltransferase;	O	KOG2918	Carboxymethyl transferase
Solyc10g086470.2.1	Aldolase-type TIM barrel family protein (AHRD V3.3 --* AT3G14420.6)	21.299	11.582	11.1	2	4.5944	11.1	2	10.11	11.1	2	0.818	0.909		0.909	1.016		1.115	0.293		chloroplast
Solyc05g024430.3.1	transmembrane protein (AHRD V3.3 *** AT4G13500.1)	12.742	12.929	12.2	1	27.692	20	2	29.367	20	2		0.885	0.945		1.143	1.152	1.254	0.0205	*	chloroplast
Solyc04g049930.3.1	Serine/threonine-protein kinase ATM (AHRD V3.3 *-* A0A0B0NZV8_GOSAR)	180.23	18.125	2.4	3	16.334	3.4	4	35.706	3.5	4	1.099		1.019	1.024		1.059	0.983	0.735		nucleus							IPR000313;	PWWP domain;	TBLD	KOG0892	Protein kinase ATM/Tel1, involved in telomere length regulation and DNA repair
Solyc04g045430.3.1	Trihelix transcription factor GTL1-like protein (AHRD V3.3 *** A0A0B0NPR3_GOSAR)	35.218	12.619	7	2	N/A	N/A	N/A	N/A	N/A	N/A		0.9			0.958		1.064			nucleus			GO:0097159 organic cyclic compound binding; GO:1901363 heterocyclic compound binding; GO:0003677 DNA binding; GO:0005488 binding; GO:0003676 nucleic acid binding;				IPR009057; IPR017877;	Homeobox domain-like; Myb-like domain;
Solyc00g006800.3.1	"transaldolase;Dbxref=InterPro:IPR001585,Pfam:PF00923;Ontology_term=GO:0005975"	47.645	157.38	25.4	10	200.49	29.5	11	150.22	29.5	11	0.947	0.934	0.863	0.914	0.889	0.875	0.976	0.496		chloroplast	GO:0006739 NADP metabolic process; GO:0019362 pyridine nucleotide metabolic process; GO:0006725 cellular aromatic compound metabolic process; GO:0046496 nicotinamide nucleotide metabolic process; GO:0009117 nucleotide metabolic process; GO:0044699 single-organism process; GO:0072524 pyridine-containing compound metabolic process; GO:0044237 cellular metabolic process; GO:0006796 phosphate-contain…	GO:0044424 intracellular part; GO:0005623 cell; GO:0044464 cell part; GO:0005622 intracellular; GO:0005737 cytoplasm;	GO:0004801 sedoheptulose-7-phosphate:D-glyceraldehyde-3-phosphate glyceronetransferase activity; GO:0003824 catalytic activity; GO:0016740 transferase activity; GO:0016744 transferase activity, transferring aldehyde or ketonic groups;	K00616	E2.2.1.2, talA, talB; transaldolase [EC:2.2.1.2]	sly00030 Pentose phosphate pathway - Solanum lycopersicum (tomato); sly01100 Metabolic pathways - Solanum lycopersicum (tomato); sly01110 Biosynthesis of secondary metabolites - Solanum lycopersicum (tomato); sly01200 Carbon metabolism - Solanum lycopersicum (tomato); sly01230 Biosynthesis of amino acids - Solanum lycopersicum (tomato);	IPR013785;	Aldolase-type TIM barrel;	G	KOG2772	Transaldolase
Solyc08g075490.3.1	"9-cis-epoxycarotenoid dioxygenase, putative (AHRD V3.3 *** B9S1S9_RICCO);Dbxref=InterPro:IPR004294,Pfam:PF03055;Ontology_term=GO:0016702,GO:0055114"	57.056	17.583	4.4	2	9.6603	7.1	3	3.3187	4	2	0.299	0.619	0.422	0.989	0.809	0.709	1.871	0.0461	*	cytoskeleton	GO:0044699 single-organism process; GO:0008152 metabolic process; GO:0055114 oxidation-reduction process; GO:0044710 single-organism metabolic process;		GO:0016702 oxidoreductase activity, acting on single donors with incorporation of molecular oxygen, incorporation of two atoms of oxygen; GO:0016701 oxidoreductase activity, acting on single donors with incorporation of molecular oxygen; GO:0003824 catalytic activity; GO:0051213 dioxygenase activity; GO:0016491 oxidoreductase activity;	K09840	NCED; 9-cis-epoxycarotenoid dioxygenase [EC:1.13.11.51]	sly00906 Carotenoid biosynthesis - Solanum lycopersicum (tomato); sly01100 Metabolic pathways - Solanum lycopersicum (tomato); sly01110 Biosynthesis of secondary metabolites - Solanum lycopersicum (tomato);			Q	KOG1285	Beta, beta-carotene 15,15'-dioxygenase and related enzymes
Solyc06g076340.3.1	Pumilio-like protein (AHRD V3.3 *** A0A0B0PMB1_GOSAR)	107.89	35.481	5.3	5	13.583	6.4	6	12.22	5.3	5	1.094	1.046	1.074	1.07	1.141	1.117	1.035	0.205		nucleus			GO:0097159 organic cyclic compound binding; GO:1901363 heterocyclic compound binding; GO:0003723 RNA binding; GO:0005488 binding; GO:0003676 nucleic acid binding;	K17943	PUM; pumilio RNA-binding family		IPR012940; IPR011989; IPR033712; IPR016024; IPR033133;	Nucleic acid binding NABP; Armadillo-like helical; Pumilio, RNA binding domain; Armadillo-type fold; Pumilio homology domain;	J	KOG1488	Translational repressor Pumilio/PUF3 and related RNA-binding proteins (Puf superfamily)
Solyc06g084480.3.1	"Protease Do-like 2, chloroplastic (AHRD V3.3 *** DEGP2_ARATH)"	66.37	7.7143	4.9	3	38.347	13.8	6	4.9868	7.2	3	1.422	1.64	1.195	1.343	1.705	1.21	1.000	0.989		chloroplast	GO:0006508 proteolysis; GO:0008152 metabolic process; GO:0043170 macromolecule metabolic process; GO:0019538 protein metabolic process; GO:0044238 primary metabolic process; GO:0071704 organic substance metabolic process;		GO:0004252 serine-type endopeptidase activity; GO:0004175 endopeptidase activity; GO:0008233 peptidase activity; GO:0003824 catalytic activity; GO:0017171 serine hydrolase activity; GO:0005488 binding; GO:0008236 serine-type peptidase activity; GO:0070011 peptidase activity, acting on L-amino acid peptides; GO:0005515 protein binding; GO:0016787 hydrolase activity;				IPR009003; IPR001478;	Peptidase S1, PA clan; PDZ domain;	O	KOG1320	Serine protease
Solyc12g056940.2.1	Acetyl-CoA carboxylase family protein (AHRD V3.3 *** B9GUK0_POPTR)	252.29	227.47	14.7	29	115.15	14.5	29	95.218	12.9	26	1.005	1.013	0.991	1.132	1.195	1.191	1.169	0.00112	**	chloroplast	GO:0044711 single-organism biosynthetic process; GO:0016053 organic acid biosynthetic process; GO:0044281 small molecule metabolic process; GO:0044763 single-organism cellular process; GO:0044699 single-organism process; GO:0009058 biosynthetic process; GO:0044255 cellular lipid metabolic process; GO:0006631 fatty acid metabolic process; GO:0044238 primary metabolic process; GO:0044237 cellular m…		GO:0005524 ATP binding; GO:1901265 nucleoside phosphate binding; GO:0016885 ligase activity, forming carbon-carbon bonds; GO:0001882 nucleoside binding; GO:0043167 ion binding; GO:0016874 ligase activity; GO:0000166 nucleotide binding; GO:1901363 heterocyclic compound binding; GO:0003989 acetyl-CoA carboxylase activity; GO:0016879 ligase activity, forming carbon-nitrogen bonds; GO:0097159 organic…	K11262	ACACA; acetyl-CoA carboxylase / biotin carboxylase 1 [EC:6.4.1.2 6.3.4.14]	sly00061 Fatty acid biosynthesis - Solanum lycopersicum (tomato); sly00620 Pyruvate metabolism - Solanum lycopersicum (tomato); sly00640 Propanoate metabolism - Solanum lycopersicum (tomato); sly01100 Metabolic pathways - Solanum lycopersicum (tomato); sly01110 Biosynthesis of secondary metabolites - Solanum lycopersicum (tomato); sly01212 Fatty acid metabolism - Solanum lycopersicum (tomato);	IPR011762; IPR011053; IPR000022; IPR029045; IPR005479; IPR005481; IPR000089; IPR013815; IPR013537; IPR016185; IPR011764; IPR005482; IPR011761; IPR013816; IPR011763; IPR011054;	Acetyl-coenzyme A carboxyltransferase, N-terminal; Single hybrid motif; Carboxyl transferase; ClpP/crotonase-like domain; Carbamoyl-phosphate synthetase large subunit-like, ATP-binding domain; Biotin carboxylase-like, N-terminal domain; Biotin/lipoyl attachment; ATP-grasp fold, subdomain 1; Acetyl-CoA carboxylase, central domain; Pre-ATP-grasp domain; Biotin carboxylation domain; Biotin carboxyla…	I	KOG0368	Acetyl-CoA carboxylase
Solyc05g050980.3.1	"3-phosphoshikimate 1-carboxyvinyltransferase (AHRD V3.3 *** K4C1D0_SOLLC);Dbxref=InterPro:IPR001986,Pfam:PF00275;Ontology_term=GO:0016765"	55.696	48.605	16.6	7	24.153	15.8	7	14.913	13.7	6	1.159		1.208	0.948		1.034	0.837	0.0657		chloroplast	GO:0008652 cellular amino acid biosynthetic process; GO:0009072 aromatic amino acid family metabolic process; GO:0016053 organic acid biosynthetic process; GO:0044711 single-organism biosynthetic process; GO:0006725 cellular aromatic compound metabolic process; GO:0044281 small molecule metabolic process; GO:0044763 single-organism cellular process; GO:0044699 single-organism process; GO:0006807 …		GO:0003866 3-phosphoshikimate 1-carboxyvinyltransferase activity; GO:0016765 transferase activity, transferring alkyl or aryl (other than methyl) groups; GO:0003824 catalytic activity; GO:0016740 transferase activity;	K00800	aroA; 3-phosphoshikimate 1-carboxyvinyltransferase [EC:2.5.1.19]	sly00400 Phenylalanine, tyrosine and tryptophan biosynthesis - Solanum lycopersicum (tomato); sly01100 Metabolic pathways - Solanum lycopersicum (tomato); sly01110 Biosynthesis of secondary metabolites - Solanum lycopersicum (tomato); sly01230 Biosynthesis of amino acids - Solanum lycopersicum (tomato);	IPR001986; IPR013792;	Enolpyruvate transferase domain; RNA 3'-terminal phosphate cyclase/enolpyruvate transferase, alpha/beta;	E	KOG0692	Pentafunctional AROM protein
Solyc07g065080.3.1	Leucine-rich repeat receptor-like protein kinase family protein (AHRD V3.3 *-* AT4G08850.1)	133.75	84.853	8.2	9	66.186	10.3	11	65.823	6	6	1.135	0.975	0.893	1.055	1.037	1.03	1.040	0.598		nucleus			GO:0005515 protein binding; GO:0005488 binding;	K17275	PLS1; plastin-1		IPR013210; IPR011992; IPR001715; IPR032675;	Leucine-rich repeat-containing N-terminal, plant-type; EF-hand domain pair; Calponin homology domain; Leucine-rich repeat domain, L domain-like;	Z	KOG0046	Ca2+-binding actin-bundling protein (fimbrin/plastin), EF-Hand protein superfamily
Solyc01g098990.3.1	"DUF1995 domain protein, putative (DUF1995) (AHRD V3.3 *** AT5G27560.4);Dbxref=InterPro:IPR018962,Pfam:PF09353"	37.736	41.941	23.2	5	37.061	17.6	4	43.305	23.5	5	1.176	1.133	1.033	1.121	1.076	1.079	0.980	0.671		chloroplast							IPR018962;	Domain of unknown function DUF1995;
Solyc12g037970.2.1	"Peptidyl-tRNA hydrolase family protein (AHRD V3.3 *** AT1G18440.1);Dbxref=InterPro:IPR001328,Pfam:PF01195;Ontology_term=GO:0004045"	30.085	13.411	7.6	2	1.7023	3.2	1	6.0477	12.2	3	1.196	1.065	0.989	0.872	1.063	0.952	0.888	0.21		chloroplast			GO:0016787 hydrolase activity; GO:0052689 carboxylic ester hydrolase activity; GO:0003824 catalytic activity; GO:0004045 aminoacyl-tRNA hydrolase activity; GO:0016788 hydrolase activity, acting on ester bonds;	K01056	PTH1, pth, spoVC; peptidyl-tRNA hydrolase, PTH1 family [EC:3.1.1.29]				J	KOG2255	Peptidyl-tRNA hydrolase
Solyc06g072380.3.1	"3,4-dihydroxy-2-butanone kinase;Dbxref=InterPro:IPR004006,Pfam:PF02733;Ontology_term=GO:0004371,GO:0006071"	61.826	194.89	29.8	12	107.94	28.5	13	113.24	29	14	0.932	0.93	0.982	0.996	0.972	0.897	1.007	0.863		chloroplast	GO:0019400 alditol metabolic process; GO:1901615 organic hydroxy compound metabolic process; GO:0006066 alcohol metabolic process; GO:0044281 small molecule metabolic process; GO:0044763 single-organism cellular process; GO:0006071 glycerol metabolic process; GO:0044699 single-organism process; GO:0044238 primary metabolic process; GO:0005975 carbohydrate metabolic process; GO:0019751 polyol meta…		GO:0005524 ATP binding; GO:1901265 nucleoside phosphate binding; GO:0016773 phosphotransferase activity, alcohol group as acceptor; GO:0004371 glycerone kinase activity; GO:0001882 nucleoside binding; GO:0043167 ion binding; GO:0000166 nucleotide binding; GO:0097159 organic cyclic compound binding; GO:1901363 heterocyclic compound binding; GO:0032549 ribonucleoside binding; GO:0097367 carbohydrat…	K00863	DAK, TKFC; triose/dihydroxyacetone kinase / FAD-AMP lyase (cyclizing) [EC:2.7.1.28 2.7.1.29 4.6.1.15]	sly00051 Fructose and mannose metabolism - Solanum lycopersicum (tomato); sly00561 Glycerolipid metabolism - Solanum lycopersicum (tomato); sly01100 Metabolic pathways - Solanum lycopersicum (tomato); sly01200 Carbon metabolism - Solanum lycopersicum (tomato);	IPR004007; IPR004006;	DhaL domain; DhaK domain;	G	KOG2426	Dihydroxyacetone kinase/glycerone kinase
Solyc12g096760.2.1	NADP-dependent alkenal double bond reductase (AHRD V3.3 *** A0A072TWU1_MEDTR);Dbxref=InterPro:IPR020843;Ontology_term=GO:0016491	38.038	94.283	29.4	10	83.466	32.4	10	40.207	29.4	10	1.171	1.165	1.147	1.269	1.101	1.153	1.011	0.84		cytoplasm	GO:0044699 single-organism process; GO:0008152 metabolic process; GO:0055114 oxidation-reduction process; GO:0044710 single-organism metabolic process;		GO:0003824 catalytic activity; GO:0016491 oxidoreductase activity;				IPR011032; IPR020843; IPR016040; IPR013149;	GroES-like; Polyketide synthase, enoylreductase domain; NAD(P)-binding domain; Alcohol dehydrogenase, C-terminal;	R	KOG1196	Predicted NAD-dependent oxidoreductase
Solyc01g099400.3.1	"WD-repeat protein, putative (AHRD V3.3 *** B9T0U7_RICCO);Dbxref=InterPro:IPR015943;Ontology_term=GO:0005515"	55.526	35.893	6.5	2	79.937	6.5	2	24.818	6.5	2	0.893	0.939	0.874	1.097	1.151	1.278	1.303	0.00618	**	chloroplast			GO:0005515 protein binding; GO:0005488 binding;				IPR017986; IPR015943;	WD40-repeat-containing domain; WD40/YVTN repeat-like-containing domain;	S	KOG2111	Uncharacterized conserved protein, contains WD40 repeats
Solyc08g078695.1.1	"Heat-shock protein, putative (AHRD V3.3 *** B9SSG1_RICCO)"	23.833	36.032	17.1	4	4.6239	11.9	3	15.158	25.2	6		0.522	0.617		0.738	0.799	1.349	0.0823		chloroplast				K13993	HSP20; HSP20 family protein	sly04141 Protein processing in endoplasmic reticulum - Solanum lycopersicum (tomato);	IPR002068; IPR008978;	Alpha crystallin/Hsp20 domain; HSP20-like chaperone;	O	KOG0710	Molecular chaperone (small heat-shock protein Hsp26/Hsp42)
Solyc01g049650.3.1	"Pyruvate kinase (AHRD V3.3 *** K4AVE6_SOLLC);Dbxref=InterPro:IPR001697,Pfam:PF00224;Ontology_term=GO:0000287,GO:0004743,GO:0006096,GO:0030955"	59.424	131.25	27.8	13	82.577	23	10	114.6	25.9	11	1.109	1.034	1.144	0.974	0.982	1.102	0.930	0.217		chloroplast	GO:0006757 ATP generation from ADP; GO:0009116 nucleoside metabolic process; GO:0042278 purine nucleoside metabolic process; GO:0006165 nucleoside diphosphate phosphorylation; GO:0046031 ADP metabolic process; GO:0019362 pyridine nucleotide metabolic process; GO:0006096 glycolytic process; GO:0009167 purine ribonucleoside monophosphate metabolic process; GO:0009117 nucleotide metabolic process; G…		GO:0000287 magnesium ion binding; GO:0004743 pyruvate kinase activity; GO:0016773 phosphotransferase activity, alcohol group as acceptor; GO:0003824 catalytic activity; GO:0005488 binding; GO:0043167 ion binding; GO:0030955 potassium ion binding; GO:0046872 metal ion binding; GO:0043169 cation binding; GO:0031420 alkali metal ion binding; GO:0016740 transferase activity; GO:0016772 transferase ac…	K00873	PK, pyk; pyruvate kinase [EC:2.7.1.40]	sly00010 Glycolysis / Gluconeogenesis - Solanum lycopersicum (tomato); sly00230 Purine metabolism - Solanum lycopersicum (tomato); sly00620 Pyruvate metabolism - Solanum lycopersicum (tomato); sly01100 Metabolic pathways - Solanum lycopersicum (tomato); sly01110 Biosynthesis of secondary metabolites - Solanum lycopersicum (tomato); sly01200 Carbon metabolism - Solanum lycopersicum (tomato); sly01…	IPR015794; IPR011037; IPR015813; IPR015806; IPR015795; IPR015793;	Pyruvate kinase, alpha/beta; Pyruvate kinase-like, insert domain; Pyruvate/Phosphoenolpyruvate kinase-like domain; Pyruvate kinase, beta-barrel insert domain; Pyruvate kinase, C-terminal; Pyruvate kinase, barrel;	G	KOG2323	Pyruvate kinase
Solyc09g011570.3.1	Glutathione S-transferase-like protein (AHRD V3.3 *** A8DUB0_SOLLC)	41.967	81.942	7.2	2	36.567	13.1	4	23.73	8.6	4	1.23	1.262	1.206	1.332	1.372	1.19	1.053	0.332		cytoplasm			GO:0005515 protein binding; GO:0005488 binding;	K00799	GST, gst; glutathione S-transferase [EC:2.5.1.18]	sly00480 Glutathione metabolism - Solanum lycopersicum (tomato);	IPR004046; IPR010987; IPR004045; IPR012336;	Glutathione S-transferase, C-terminal; Glutathione S-transferase, C-terminal-like; Glutathione S-transferase, N-terminal; Thioredoxin-like fold;	O	KOG0406	Glutathione S-transferase
Solyc04g048900.3.1	"Calreticulin (AHRD V3.3 *** G7KRL3_MEDTR);Dbxref=InterPro:IPR001580,Pfam:PF00262;Ontology_term=GO:0005509,GO:0005783,GO:0006457,GO:0051082"	48.541	36.16	20.8	8	14.483	16.5	7	22.942	16.2	7	1.08	0.908	0.949	0.994	1.006	1.011	1.025	0.65		cytoplasm	GO:0006457 protein folding; GO:0009987 cellular process;	GO:0043226 organelle; GO:0043231 intracellular membrane-bounded organelle; GO:0043229 intracellular organelle; GO:0005783 endoplasmic reticulum; GO:0044464 cell part; GO:0005622 intracellular; GO:0005737 cytoplasm; GO:0012505 endomembrane system; GO:0044424 intracellular part; GO:0043227 membrane-bounded organelle; GO:0005623 cell; GO:0044444 cytoplasmic part;	GO:0005488 binding; GO:0043167 ion binding; GO:0046872 metal ion binding; GO:0043169 cation binding; GO:0005515 protein binding; GO:0005509 calcium ion binding; GO:0051082 unfolded protein binding;	K08057	CALR; calreticulin	sly04141 Protein processing in endoplasmic reticulum - Solanum lycopersicum (tomato); sly04145 Phagosome - Solanum lycopersicum (tomato);	IPR009033; IPR013320;	Calreticulin/calnexin, P domain; Concanavalin A-like lectin/glucanase domain;	O	KOG0674	Calreticulin
Solyc03g095190.3.1	"ATP synthase epsilon chain (AHRD V3.3 *** A0A0K9P5X2_ZOSMR);Dbxref=InterPro:IPR001469;Ontology_term=GO:0015986,GO:0045261,GO:0046933"	21.423	13.057	14	3	2.3061	9	2	1.793	10	2	1.189	1.18		1.45	1.292		1.157	0.13		mitochondria	GO:0009116 nucleoside metabolic process; GO:0042278 purine nucleoside metabolic process; GO:0009167 purine ribonucleoside monophosphate metabolic process; GO:0009117 nucleotide metabolic process; GO:0044699 single-organism process; GO:0046129 purine ribonucleoside biosynthetic process; GO:0009163 nucleoside biosynthetic process; GO:0009058 biosynthetic process; GO:0009156 ribonucleoside monophosp…	GO:0045261 proton-transporting ATP synthase complex, catalytic core F(1); GO:0016020 membrane; GO:0098796 membrane protein complex; GO:0044425 membrane part; GO:0044464 cell part; GO:0005622 intracellular; GO:0016469 proton-transporting two-sector ATPase complex; GO:0032991 macromolecular complex; GO:0033178 proton-transporting two-sector ATPase complex, catalytic domain; GO:0044424 intracellular…	GO:0022804 active transmembrane transporter activity; GO:0042625 ATPase coupled ion transmembrane transporter activity; GO:0015075 ion transmembrane transporter activity; GO:0022853 active ion transmembrane transporter activity; GO:0015399 primary active transmembrane transporter activity; GO:0022892 substrate-specific transporter activity; GO:0044769 ATPase activity, coupled to transmembrane mov…	K02134	ATPeF1D, ATP5D, ATP16; F-type H+-transporting ATPase subunit delta	sly00190 Oxidative phosphorylation - Solanum lycopersicum (tomato); sly01100 Metabolic pathways - Solanum lycopersicum (tomato);	IPR020546;	ATP synthase, F1 complex, delta/epsilon subunit, N-terminal;	C	KOG1758	Mitochondrial F1F0-ATP synthase, subunit delta/ATP16
Solyc11g027870.2.1	"Mitochondrial inner membrane organizing system protein 1 (AHRD V3.3 *** A0A1D1ZLH1_9ARAE);Dbxref=InterPro:IPR007512,Pfam:PF04418"	10.537	44.751	19.2	2	7.5097	12.1	1	3.9161	12.1	1		1.033	1.083		1.172	1.149	1.097	0.0686		mitochondria				K17784	MINOS1, MOS1; mitochondrial inner membrane organizing system protein 1
Solyc07g006580.3.1	Diacylglycerol kinase (AHRD V3.3 *** K4CBC9_SOLLC);Dbxref=InterPro:IPR016961;Ontology_term=GO:0004143	53.778	23.383	7.8	4	5.3723	4.9	3	3.0231	7.6	3	0.973		1.005	0.93		0.842	0.896	0.167		nucleus	GO:0007186 G-protein coupled receptor signaling pathway; GO:0050794 regulation of cellular process; GO:0044700 single organism signaling; GO:0007205 protein kinase C-activating G-protein coupled receptor signaling pathway; GO:0051716 cellular response to stimulus; GO:0007165 signal transduction; GO:0050789 regulation of biological process; GO:0007154 cell communication; GO:0044699 single-organism…		GO:0004143 diacylglycerol kinase activity; GO:0016301 kinase activity; GO:0016773 phosphotransferase activity, alcohol group as acceptor; GO:0003824 catalytic activity; GO:0016740 transferase activity; GO:0016772 transferase activity, transferring phosphorus-containing groups;	K00901	dgkA, DGK; diacylglycerol kinase (ATP) [EC:2.7.1.107]	sly00561 Glycerolipid metabolism - Solanum lycopersicum (tomato); sly00564 Glycerophospholipid metabolism - Solanum lycopersicum (tomato); sly01100 Metabolic pathways - Solanum lycopersicum (tomato); sly01110 Biosynthesis of secondary metabolites - Solanum lycopersicum (tomato); sly04070 Phosphatidylinositol signaling system - Solanum lycopersicum (tomato);	IPR001206; IPR016064; IPR000756;	Diacylglycerol kinase, catalytic domain; NAD kinase/diacylglycerol kinase-like domain; Diacylglycerol kinase, accessory domain;	IT	KOG1169	Diacylglycerol kinase
Solyc05g008610.3.1	2-oxoglutarate (2OG) and Fe(II)-dependent oxygenase superfamily protein (AHRD V3.3 *** AT3G18210.2)	45.398	5.9443	2.8	1	2.1038	2.8	1	1.421	2.6	1	0.978			0.943			0.964			nucleus	GO:0044699 single-organism process; GO:0008152 metabolic process; GO:0055114 oxidation-reduction process; GO:0044710 single-organism metabolic process;		GO:0019842 vitamin binding; GO:0005506 iron ion binding; GO:0031418 L-ascorbic acid binding; GO:0043167 ion binding; GO:0043177 organic acid binding; GO:0016705 oxidoreductase activity, acting on paired donors, with incorporation or reduction of molecular oxygen; GO:0048029 monosaccharide binding; GO:0016491 oxidoreductase activity; GO:0031406 carboxylic acid binding; GO:0046914 transition metal …				IPR006620; IPR005123;	Prolyl 4-hydroxylase, alpha subunit; Oxoglutarate/iron-dependent dioxygenase;	O	KOG1971	Lysyl hydroxylase
Solyc03g026315.1.1	ABC transporter family protein (AHRD V3.3 *** A0A072UL65_MEDTR)	48.219	69.073	10.4	4	41.576	11	4	56.719	12.4	5	1.161	1.072	1.098	1.063	1.032	1.052	0.945	0.0888		chloroplast	GO:0006810 transport; GO:0055085 transmembrane transport; GO:0051179 localization; GO:0051234 establishment of localization;	GO:0031224 intrinsic component of membrane; GO:0016020 membrane; GO:0016021 integral component of membrane; GO:0044425 membrane part;	GO:1901265 nucleoside phosphate binding; GO:0015399 primary active transmembrane transporter activity; GO:0016817 hydrolase activity, acting on acid anhydrides; GO:0016787 hydrolase activity; GO:0016887 ATPase activity; GO:0097159 organic cyclic compound binding; GO:1901363 heterocyclic compound binding; GO:0016462 pyrophosphatase activity; GO:0003824 catalytic activity; GO:0032553 ribonucleotide…				IPR003593; IPR003439; IPR011527; IPR027417;	AAA+ ATPase domain; ABC transporter-like; ABC transporter type 1, transmembrane domain; P-loop containing nucleoside triphosphate hydrolase;	Q	KOG0055	Multidrug/pheromone exporter, ABC superfamily
Solyc02g083270.3.1	anti-PCD protein 2	39.949	60.099	13.4	4	33.321	16.9	4	16.899	16.9	5	0.969	0.962	0.872	1.07	1.057	1.025	1.125	0.0312	*	chloroplast							IPR012932; IPR012336;	Vitamin K epoxide reductase; Thioredoxin-like fold;
Solyc09g074870.3.1	Cytochrome b-c1 complex subunit 6 (AHRD V3.3 *** QCR6_SOLTU)	16.66	N/A	N/A	N/A	2.902	11.8	2	1.3379	4.9	1	0.917		0.842	1.482		1.539	1.717	0.00734	**	cytoplasm	GO:0008152 metabolic process; GO:0005975 carbohydrate metabolic process; GO:0044238 primary metabolic process; GO:0071704 organic substance metabolic process;		GO:0030246 carbohydrate binding; GO:0016853 isomerase activity; GO:0003824 catalytic activity; GO:0005488 binding;	K00416	QCR6, UQCRH; ubiquinol-cytochrome c reductase subunit 6	sly00190 Oxidative phosphorylation - Solanum lycopersicum (tomato); sly01100 Metabolic pathways - Solanum lycopersicum (tomato);	IPR011013; IPR023184; IPR014718;	Galactose mutarotase-like domain; Ubiquinol-cytochrome C reductase hinge domain; Glycoside hydrolase-type carbohydrate-binding;	C	KOG4763	Ubiquinol-cytochrome c reductase hinge protein
[truncated: 5,041 more rows]
