# Supplementary material for: Candidate regulators of drought stress in tomato revealed by comparative transcriptomic and proteomic analyses
Source: Front Plant Sci. 2023 Oct 23;14:1282718. doi: 10.3389/fpls.2023.1282718 (PMC10627169; doi:10.3389/fpls.2023.1282718)
Supplement: Supplementary Figure 1 — The protein-protein interaction network of differentially expressed proteins. [file DataSheet_1.zip › Supplementary Material/Supplementary Table S8.xlsx]

## Sheet: Up list
Supplementary Table S8: Subcellular localization of M82 proteins up-regulated under drought stress.
Category	Protein accession	Protein description	Ratio	Regulated Type	P value	Gene name	MW [kDa]	Cont_M82_1	Cont_M82_2	Cont_M82_3	D_M82_1	D_M82_2	D_M82_3
cytoplasm	Solyc04g009960.3.1	"L-allo-threonine aldolase-related protein (AHRD V3.3 *** Q2XPX1_SOLTU);Dbxref=InterPro:IPR001597,Pfam:PF01212;Ontology_term=GO:0006520,GO:0016829"	3.849	Up	0.00074	---	38.666	0.373	0.551	0.551	2.079	1.938	1.661
	Solyc04g045620.3.1	NADH-ubiquinone oxidoreductase subunit (AHRD V3.3 *** A0A1D1YMQ7_9ARAE)	1.513	Up	0.0284	---	10.757	0.921		0.969	1.335		1.524
	Solyc09g074870.3.1	Cytochrome b-c1 complex subunit 6 (AHRD V3.3 *** QCR6_SOLTU)	1.717	Up	0.00734	---	16.66		0.917	0.842		1.482	1.539
	Solyc06g076020.3.1	"heat shock protein 70 kD;Dbxref=InterPro:IPR013126,Pfam:PF00012"	1.484	Up	5.59e-05	---	71.008	0.732	0.771	0.782	1.125	1.147	1.118
	Solyc03g111010.3.1	"Glyceraldehyde-3-phosphate dehydrogenase (AHRD V3.3 *** K7WNY2_SOLTU);Dbxref=InterPro:IPR006424;Ontology_term=GO:0006006,GO:0016620,GO:0050661,GO:0051287,GO:0055114"	1.352	Up	0.0107	---	38.454	0.804	0.873	0.753	1.078	1.2	1.007
	Solyc04g025670.3.1	"Anticodon-binding domain protein (AHRD V3.3 *-* G7LFG2_MEDTR);Dbxref=InterPro:IPR019181,Pfam:PF09793"	1.313	Up	0.0349	---	7.5977	0.93	0.853		1.205	1.136
	Solyc08g062450.1.1	"Heat-shock protein, putative (AHRD V3.3 *** B9RQT7_RICCO);Dbxref=InterPro:IPR002068,Pfam:PF00011"	1.59	Up	0.0113	---	17.624	0.505	0.695	0.672	1.046	0.935	0.996
	Solyc08g077300.3.1	"UMP-CMP kinase (AHRD V3.3 *** K4CN90_SOLLC);Dbxref=InterPro:IPR000850,Pfam:PF00406;Ontology_term=GO:0005524,GO:0006139,GO:0019205"	1.398	Up	0.0136	---	24.411	0.901		0.925	1.324		1.229
	Solyc08g080570.3.1	"UDP-glucose 4-epimerase (AHRD V3.3 *** GALE1_PEA);Dbxref=InterPro:IPR005886,Pfam:PF16363;Ontology_term=GO:0003978,GO:0006012"	1.621	Up	0.0148	---	43.004	0.943	0.946	1.052	1.27	1.668	1.828
	Solyc08g082440.3.1	"UDP-glucose 4-epimerase (AHRD V3.3 *** Q6XZA0_SOLTU);Dbxref=InterPro:IPR005886,Pfam:PF16363;Ontology_term=GO:0003978,GO:0006012"	1.469	Up	0.000204	---	38.688	0.884	0.902	0.862	1.233	1.307	1.351
	Solyc04g011440.3.1	"ethylene-responsive heat shock protein cognate 70;Dbxref=InterPro:IPR013126,Pfam:PF00012"	1.834	Up	7.46e-08	---	85.509	0.67	0.673	0.672	1.248	1.231	1.216
	Solyc01g100370.3.1	"Adenine nucleotide alpha hydrolases-like superfamily protein (AHRD V3.3 *** AT3G62550.1);Dbxref=InterPro:IPR006016,Pfam:PF00582;Ontology_term=GO:0006950"	1.41	Up	0.000877	---	18.038	0.815	0.873	0.905	1.254	1.163	1.238
	Solyc02g064770.3.1	"Sigma factor sigb regulation protein rsbq, putative (AHRD V3.3 *** B9SG47_RICCO);Dbxref=InterPro:IPR031143,Pfam:PF12697;Ontology_term=GO:0010223,GO:1901601"	1.334	Up	6.62e-07	---	30.059	0.798	0.796	0.795	1.069	1.049	1.068
	Solyc12g099430.2.1	"Epoxide hydrolase (AHRD V3.3 *** A0A072UTA2_MEDTR);Dbxref=InterPro:IPR000073,Pfam:PF12697"	1.386	Up	5.58e-05	---	36.785	0.689	0.699	0.679	0.932	0.983	0.949
	Solyc02g077420.3.1	Phospholipase A1 (AHRD V3.3 *** A5YW95_CAPAN);Dbxref=InterPro:IPR033556;Ontology_term=GO:0008970	1.433	Up	0.00354	---	45.233	0.477	0.456	0.534	0.706	0.656	0.74
	Solyc03g115230.3.1	Solanum lycopersicum heat shock protein	1.851	Up	0.00538	---	101.12	0.551	0.768	0.773	1.348	1.242	1.282
	Solyc01g105660.3.1	"2-oxoglutarate and Fe(II)-dependent oxygenase superfamily protein, putative (AHRD V3.3 *** A0A061E128_THECC)"	1.985	Up	0.0339	---	40.957		0.767	0.593		1.316	1.383
	Solyc12g014100.2.1	"homogentisate 1,2-dioxygenase;Dbxref=InterPro:IPR005708,Pfam:PF04209;Ontology_term=GO:0004411,GO:0006559,GO:0006570,GO:0055114"	1.79	Up	0.00292	---	51.617	0.574	0.641	0.738	1.165	1.272	1.058
	Solyc07g005210.3.1	"Temperature-induced lipocalin (AHRD V3.3 *** Q38JE1_SOLLC);Dbxref=InterPro:IPR000566,Pfam:PF08212"	1.433	Up	0.00608	---	21.259	0.671	0.819	0.674	1.016	1.074	1.01
	Solyc04g071615.1.1	ASR4 (AHRD V3.3 *** Q2QJT5_SOLLC)	1.893	Up	0.000197	---	28.71	0.637	0.639	0.604	1.284	1.1	1.174
	Solyc02g077880.3.1	"auxin repressed/dormancy associated protein;Dbxref=InterPro:IPR008406,Pfam:PF05564"	1.786	Up	0.0114	---	13.442	0.738	0.844	0.64	1.312	1.095	1.562
	Solyc04g081900.3.1	Cysteine/Histidine-rich C1 domain family protein (AHRD V3.3 --* AT2G44380.1);Dbxref=InterPro:IPR013766;Ontology_term=GO:0045454	1.847	Up	0.00731	---	42.954		0.723	0.66		1.311	1.243
	Solyc01g099840.3.1	"Dormancy/auxin associated protein (AHRD V3.3 *** G7I8R1_MEDTR);Dbxref=InterPro:IPR008406,Pfam:PF05564"	1.857	Up	0.00542	---	13.854	0.737	0.798		1.458	1.393
	Solyc11g066040.2.1	U-box domain-containing protein (AHRD V3.3 *** A0A0K9PZF9_ZOSMR)	2.162	Up	0.00778	---	72.316	0.606		0.668	1.311		1.443
	Solyc09g015000.3.1	"Heat-shock protein, putative (AHRD V3.3 *** B9S3B2_RICCO);Dbxref=InterPro:IPR002068,Pfam:PF00011"	2.494	Up	0.0185	---	17.778	0.666	0.61		1.405	1.777
	Solyc03g123710.3.1	purple acid phosphatase 17 (AHRD V3.3 --* AT3G17790.1)	1.783	Up	0.0175	---	9.5979		0.79	0.677		1.293	1.322
	Solyc11g066100.2.1	"heat shock protein 70 (AHRD V3.3 *** AT3G12580.1);Dbxref=InterPro:IPR013126,Pfam:PF00012"	1.611	Up	0.0014	---	71.458	0.567	0.665	0.684	0.995	1.052	1.039
	Solyc03g111310.3.1	SNF1-related protein kinase regulatory subunit gamma 1 (AHRD V3.3 *** A0A061G5Z8_THECC)	2.114	Up	0.00524	---	47.413	0.85	0.556	0.824	1.597	1.5	1.617
	Solyc10g050160.2.1	"Caffeoyl-CoA O-methyltransferase (AHRD V3.3 *** CAMT_ZINVI);Dbxref=InterPro:IPR002935,Pfam:PF01596;Ontology_term=GO:0008171"	1.544	Up	0.00274	---	27.833	0.894	0.907		1.42	1.36
	Solyc09g007270.3.1	"Ascorbate peroxidase (AHRD V3.3 *** B9VRH6_CITMA);Dbxref=InterPro:IPR002016,Pfam:PF00141;Ontology_term=GO:0004601,GO:0006979,GO:0020037,GO:0055114"	2.015	Up	0.00282	---	27.635	0.295	0.359	0.423	0.744	0.68	0.746
	Solyc06g076570.2.1	class I small heat shock protein	4.424	Up	0.0246	---	33.974	0.353	0.351	0.169	1.349	1.229	1.284
	Solyc09g090970.3.1	Major allergen Pru ar 1 (AHRD V3.3 *** A0A0B2QY84_GLYSO)	1.659	Up	0.000224	---	44.666	0.563	0.591	0.519	0.95	0.916	0.909
	Solyc11g043120.2.1	"Phosphatidylinositol 4-kinase, putative (AHRD V3.3 *-* B9RZB3_RICCO);Dbxref=InterPro:IPR000403;Ontology_term=GO:0016301"	1.329	Up	0.038	---	58.388	0.9	0.803		1.124	1.139
	Solyc04g007980.3.1	2-oxoglutarate (2OG) and Fe(II)-dependent oxygenase superfamily protein (AHRD V3.3 *** AT1G06620.1)	2.261	Up	0.021	---	41.296	0.562	0.45	0.687	1.281	1.276	1.284
	Solyc04g014480.3.1	"Heat-shock protein, putative (AHRD V3.3 *** B9S3B2_RICCO);Dbxref=InterPro:IPR002068,Pfam:PF00011"	2.04	Up	0.000784	---	16.061	0.612	0.712	0.761	1.529	1.411	1.313
	Solyc05g015390.3.1	"Rubber elongation factor protein (AHRD V3.3 *** A0A072TUR8_MEDTR);Dbxref=InterPro:IPR008802,Pfam:PF05755"	2.62	Up	0.000557	---	25.154	0.566	0.74	0.658	1.909	1.58	1.656
	Solyc01g111440.3.1	Senescence/dehydration-associated protein-like protein (AHRD V3.3 *** AT2G17840.1)	1.337	Up	0.00744	---	48.622	0.795	0.76	0.883	1.139	1.008	1.112
	Solyc04g078920.3.1	"Peroxisomal multifunctional enzyme type 2 (AHRD V3.3 *** A0A0B2RV47_GLYSO);Dbxref=InterPro:IPR003033,Pfam:PF02036"	2.015	Up	6.31e-05	---	13.689	0.682	0.663	0.72	1.298	1.434	1.428
	Solyc01g105370.3.1	Phospho-2-dehydro-3-deoxyheptonate aldolase (AHRD V3.3 *-* K4B2A9_SOLLC)	1.423	Up	0.00766	---	64.585	0.723	0.694	0.661	1.002	1.087	0.869
	Solyc09g092270.3.1	"Transferase family protein (AHRD V3.3 *** B9GFT7_POPTR);Dbxref=InterPro:IPR003480,Pfam:PF02458;Ontology_term=GO:0016747"	1.571	Up	0.000116	---	47.742	0.908	0.992	0.911	1.476	1.451	1.489
	Solyc07g043420.3.1	2-oxoglutarate-dependent dioxygenase 2	1.425	Up	0.000435	---	38.267	1.054	1.103	1.107	1.574	1.612	1.464
	Solyc01g111040.3.1	Calcium-binding EF hand family protein (AHRD V3.3 *** B9HRC2_POPTR)	1.355	Up	0.00222	---	42.274	0.811	0.785	0.852	1.064	1.187	1.065
	Solyc09g092430.3.1	"Selenium binding family protein (AHRD V3.3 *** B9GFI5_POPTR);Dbxref=InterPro:IPR008826,Pfam:PF05694;Ontology_term=GO:0008430"	1.523	Up	0.000138	---	53.97	0.835	0.816	0.862	1.334	1.226	1.268
	Solyc07g032740.3.1	"Aspartate aminotransferase (AHRD V3.3 *** M1B9T8_SOLTU);Dbxref=InterPro:IPR000796,Pfam:PF00155;Ontology_term=GO:0006520,GO:0008483"	1.303	Up	0.014	---	44.571	0.701	0.733	0.6	0.918	0.88	0.853
	Solyc10g081310.2.1	"Histidine triad nucleotide binding protein (AHRD V3.3 *** A0A0K9Q2X0_ZOSMR);Dbxref=InterPro:IPR011146,Pfam:PF01230;Ontology_term=GO:0003824"	1.381	Up	0.00692	---	17.225		0.833	0.879		1.179	1.186
	Solyc08g068150.3.1	"BURP domain-containing protein (AHRD V3.3 *** B2ZPK7_SOLLC);Dbxref=InterPro:IPR004873,Pfam:PF03181"	2.309	Up	0.0193	---	37.92	0.74	0.485	0.879	1.402	2.089	1.367
	Solyc01g095150.3.1	"late embryogenesis-like protein;Dbxref=InterPro:IPR013990,Pfam:PF03168;Ontology_term=GO:0009269"	1.848	Up	0.000205	---	19.123	0.815	0.832	0.88	1.441	1.664	1.565
	Solyc10g084170.1.1	BAG family molecular chaperone regulator 5 (AHRD V3.3 *-* W9QTU5_9ROSA)	3.383	Up	0.00486	---	19.428	0.691	0.81		2.619	2.459
	Solyc02g084640.3.1	"Aldehyde dehydrogenase (AHRD V3.3 *** K4BAX9_SOLLC);Dbxref=InterPro:IPR015590,Pfam:PF00171;Ontology_term=GO:0008152,GO:0016491,GO:0055114"	1.497	Up	0.0112	---	52.338	1.211	1.187	0.938	1.663	1.782	1.548
chloroplast	Solyc11g010600.2.1	"O-fucosyltransferase family protein (AHRD V3.3 *** AT5G65470.1);Dbxref=InterPro:IPR019378,Pfam:PF10250"	1.326	Up	0.0229	---	53.59	0.866	0.877		1.205	1.106
	Solyc01g099400.3.1	"WD-repeat protein, putative (AHRD V3.3 *** B9T0U7_RICCO);Dbxref=InterPro:IPR015943;Ontology_term=GO:0005515"	1.303	Up	0.00618	---	55.526	0.939	0.893	0.874	1.151	1.097	1.278
	Solyc03g111830.3.1	"Protein-L-isoaspartate O-methyltransferase (AHRD V3.3 *** K4BK44_SOLLC);Dbxref=InterPro:IPR000682,Pfam:PF01135;Ontology_term=GO:0004719,GO:0006464"	1.352	Up	0.0173	---	34.098	1.114	1.059	1.068	1.575	1.253	1.553
	Solyc07g041900.3.1	"cysteine proteinase;Dbxref=InterPro:IPR000668,Pfam:PF00112;Ontology_term=GO:0006508,GO:0008234"	1.518	Up	0.0025	---	40.512	0.615	0.663	0.554	0.989	0.907	0.885
	Solyc09g011760.3.1	"Mitochondrial import inner membrane translocase subunit TIM10 (AHRD V3.3 *** A0A199VR11_ANACO);Dbxref=InterPro:IPR004217,Pfam:PF02953"	1.344	Up	0.000738	---	9.4468	1.029	1.061	1.112	1.408	1.397	1.499
	Solyc03g082420.3.1	Heat shock protein (AHRD V3.3 *** A9QVH3_9FABA)	3.442	Up	0.00158	---	26.226	0.455		0.414	1.475		1.516
	Solyc06g072600.3.1	"Mitochondrial import inner membrane translocase subunit (AHRD V3.3 *** F2VPS7_SOLNI);Dbxref=InterPro:IPR004217,Pfam:PF02953"	1.577	Up	0.0128	---	8.8631		0.752	0.833		1.237	1.263
	Solyc12g019740.2.1	"Thioredoxin, putative (AHRD V3.3 *** B9SHJ2_RICCO)"	2.694	Up	0.0021	---	33.296	0.47	0.532	0.712	1.557	1.713	1.347
	Solyc01g097310.3.1	Sec-independent protein translocase protein TatA (AHRD V3.3 *** A0A0B2P6S1_GLYSO)	1.361	Up	0.00634	---	16.85	0.723	0.711	0.833	1.094	0.997	0.995
	Solyc09g098140.3.1	centrosomal protein (AHRD V3.3 *** AT1G79390.1)	1.368	Up	0.00196	---	21.668	0.882	0.87		1.213	1.184
	Solyc07g061800.3.1	"SOUL heme-binding family protein (AHRD V3.3 *** AT1G17100.1);Dbxref=InterPro:IPR006917,Pfam:PF04832"	1.611	Up	1.53e-05	---	25.096	0.651	0.686	0.654	1.062	1.079	1.066
	Solyc03g116580.3.1	"Pectin lyase-like superfamily protein (AHRD V3.3 *** AT1G80170.1);Dbxref=InterPro:IPR000743,Pfam:PF00295;Ontology_term=GO:0004650,GO:0005975"	2.017	Up	0.00716	---	58.024	0.572	0.535	0.837	1.303	1.376	1.243
	Solyc06g065370.3.1	"Subtilisin-like protease (AHRD V3.3 *** A0A1D1XUI7_9ARAE);Dbxref=InterPro:IPR010259,Pfam:PF05922"	1.418	Up	0.00538	---	13.279	0.591	0.716	0.699	0.907	0.97	0.968
	Solyc02g081550.3.1	"LeftsH6FtsH protease;Dbxref=InterPro:IPR005936;Ontology_term=GO:0004222,GO:0016020"	3.641	Up	0.0235	---	73.17	0.19	0.466	0.706	1.899	1.676	1.384
	Solyc11g072550.2.1	"4,5-dioxygenase-like protein (AHRD V3.3 *** A0A0G2UQT9_9CARY);Dbxref=InterPro:IPR004183,Pfam:PF02900;Ontology_term=GO:0006725,GO:0008198,GO:0016491"	1.355	Up	0.011	---	34.433	0.777	0.804		1.1	1.042
	Solyc06g068440.3.1	"cinnamoyl-CoA reductase;Dbxref=InterPro:IPR001509,Pfam:PF01370;Ontology_term=GO:0003824,GO:0050662"	1.455	Up	0.00322	---	36.789	0.927	0.922	0.819	1.186	1.329	1.368
	Solyc01g080170.3.1	"Hydroxymethylglutaryl-CoA lyase (AHRD V3.3 *** W9QRW1_9ROSA);Dbxref=InterPro:IPR000891,Pfam:PF00682;Ontology_term=GO:0003824"	2.906	Up	0.00206	---	44.994	0.437	0.462	0.65	1.656	1.591	1.255
	Solyc10g005960.1.1	Fasciclin-like arabinogalactan protein (AHRD V3.3 *** A0A072UY96_MEDTR)	1.342	Up	0.00356	---	44.208	0.788	0.847	0.856	1.197	1.103	1.043
	Solyc02g065470.1.1	"pathogenesis-related protein-1-like protein (AHRD V3.3 *** AT2G19990.1);Dbxref=InterPro:IPR014044,Pfam:PF00188"	1.305	Up	0.00582	---	19.562	0.944	0.985	0.852	1.199	1.267	1.163
	Solyc07g053830.3.1	"ADP,ATP carrier protein, mitochondrial (AHRD V3.3 *** ADT1_SOLTU)"	1.332	Up	0.0403	---	41.571	0.912	0.708	0.881	1.046	1.237	1.048
	Solyc06g034020.3.1	"methionine sulfoxide reductase A3;Dbxref=InterPro:IPR002569,Pfam:PF01625;Ontology_term=GO:0008113,GO:0055114"	1.302	Up	0.00926	---	26.624	1.05	1.028	0.88	1.282	1.261	1.309
	Solyc05g007260.3.1	"Ribulose-phosphate 3-epimerase (AHRD V3.3 *** K4BWQ2_SOLLC);Dbxref=InterPro:IPR000056,Pfam:PF00834;Ontology_term=GO:0005975,GO:0016857"	1.547	Up	0.0323	---	24.265	0.966	1.158	0.801	1.275	1.71	1.54
	Solyc03g065250.3.1	Fatty acid hydroxylase superfamily protein (AHRD V3.3 *** A0A072TKE8_MEDTR)	1.493	Up	0.00698	---	43.193	0.866		0.812	1.265		1.24
	Solyc08g076880.3.1	Nodulin26-like intrinsic protein 31 (AHRD V3.3 --* K4C978_SOLLC)	2.257	Up	6.29e-05	---	13.658	0.699	0.704	0.791	1.733	1.615	1.603
	Solyc05g005510.3.1	"Nucleic acid-binding, OB-fold (AHRD V3.3 *** A0A103XVT7_CYNCS)"	1.385	Up	4.37e-05	---	14.685	0.914	0.921	0.893	1.296	1.243	1.238
	Solyc05g052470.3.1	"Ferritin (AHRD V3.3 *** K4C1S8_SOLLC);Dbxref=InterPro:IPR001519,Pfam:PF00210;Ontology_term=GO:0006826,GO:0006879,GO:0008199"	1.634	Up	0.0078	---	29.059	0.797	0.719	0.607	1.072	1.098	1.3
	Solyc03g098740.1.1	"Kunitz trypsin inhibitor (AHRD V3.3 *** B8Y888_TOBAC);Dbxref=InterPro:IPR002160,Pfam:PF00197;Ontology_term=GO:0004866"	1.35	Up	0.00378	---	21.629	0.875	0.807	0.932	1.211	1.113	1.205
	Solyc03g116680.3.1	Methyl-CpG-binding domain protein (AHRD V3.3 *-* G7JE44_MEDTR)	1.815	Up	0.0215	---	73.872	1.005	1.003	1.009	1.572	2.126	1.778
	Solyc11g011440.1.1	"LOW QUALITY:Eukaryotic aspartyl protease family protein (AHRD V3.3 *** AT1G66180.1);Dbxref=InterPro:IPR001461;Ontology_term=GO:0004190,GO:0006508"	1.321	Up	0.0244	---	47.894	0.804	0.729	0.916	1.005	1.06	1.169
	Solyc07g043310.3.1	"Gamma aminobutyrate transaminase isoform 1;Dbxref=InterPro:IPR005814,Pfam:PF00202;Ontology_term=GO:0008483,GO:0030170"	1.408	Up	0.0021	---	56.708	0.862	0.833	0.919	1.275	1.272	1.134
	Solyc05g014280.3.1	small heat shock protein 1	1.601	Up	0.00708	---	26.17	0.528	0.657	0.71	0.959	1.007	1.068
	Solyc02g079960.3.1	"Thioredoxin (AHRD V3.3 *** A0A061F6X0_THECC);Dbxref=InterPro:IPR005746,Pfam:PF00085;Ontology_term=GO:0006662,GO:0015035,GO:0045454"	1.313	Up	0.00166	---	14.016	0.86	0.838	0.935	1.144	1.127	1.185
	Solyc09g075600.2.1	GATA transcription factor-like protein (AHRD V3.3 *** AT1G02700.1)	2.602	Up	0.00446	---	26.204	0.618	0.699		1.682	1.745
	Solyc11g020040.2.1	"heat shock protein 70;Dbxref=InterPro:IPR012725,Pfam:PF00012;Ontology_term=GO:0005524,GO:0006457,GO:0051082"	1.678	Up	0.00178	---	74.492	0.622	0.544	0.665	0.96	1.018	1.095
	Solyc08g080940.3.1	"glutathione peroxidase like encoding 1;Dbxref=InterPro:IPR000889;Ontology_term=GO:0004602,GO:0006979,GO:0055114"	1.383	Up	0.000202	---	26.749	1.017	0.96	0.998	1.335	1.42	1.359
	Solyc08g078040.3.1	"FAD/NAD(P)-binding oxidoreductase family protein (AHRD V3.3 *** AT2G35660.1);Dbxref=InterPro:IPR002938,Pfam:PF01494;Ontology_term=GO:0071949"	1.732	Up	0.000343	---	32.743	0.557	0.577	0.629	0.985	0.984	1.085
	Solyc02g083280.3.1	Rhodanese-related sulfurtransferase (AHRD V3.3 *** B7FGV4_MEDTR)	1.467	Up	0.0042	---	20.384	0.977	0.806	0.869	1.213	1.317	1.361
	Solyc01g067295.1.1	Metallocarboxypeptidase inhibitor (AHRD V3.3 *** O24373_SOLTU)	1.451	Up	0.00328	---	13.161	1.128	0.997	0.936	1.502	1.526	1.413
	Solyc12g099650.2.1	Photosystem II 5 kDa protein (AHRD V3.3 *** K7WNW4_SOLTU)	1.625	Up	0.00124	---	11.71	0.573		0.554	0.913		0.918
	Solyc05g041200.3.1	"4-hydroxyphenylpyruvate dioxygenase (AHRD V3.3 *** K4C0A1_SOLLC);Dbxref=InterPro:IPR005956;Ontology_term=GO:0003868,GO:0009072,GO:0016701,GO:0055114"	1.995	Up	8.45e-05	---	48.699	0.79	0.773	0.817	1.576	1.477	1.696
	Solyc04g080850.3.1	"Thioredoxin (AHRD V3.3 *** Q201Z4_9SOLN);Dbxref=InterPro:IPR005746,Pfam:PF00085;Ontology_term=GO:0006662,GO:0015035,GO:0045454"	1.33	Up	0.00142	---	13.564	0.61	0.683	0.67	0.877	0.882	0.852
	Solyc01g097240.3.1	"Pathogenesis-related protein PR-4 (AHRD V3.3 *** PR4_PRUPE);Dbxref=InterPro:IPR001153,Pfam:PF00967;Ontology_term=GO:0042742,GO:0050832"	1.527	Up	0.0263	---	16.026	0.675	0.829	0.692	0.934	1.331	1.089
	Solyc09g011450.3.1	Proteasome inhibitor-related (AHRD V3.3 *** A0A061ERS7_THECC)	1.328	Up	0.0105	---	34.738	0.808	0.896	0.923	1.215	1.055	1.219
	Solyc02g081170.3.1	"plastid lipid associated protein CHRC;Dbxref=InterPro:IPR006843,Pfam:PF04755"	1.702	Up	3.53e-05	---	35.649	0.607	0.581	0.566	0.977	1.025	0.983
	Solyc12g009245.1.1	"20 kDa chaperonin family protein (AHRD V3.3 *-* B9INC6_POPTR);Dbxref=InterPro:IPR020818,Pfam:PF00166;Ontology_term=GO:0005737,GO:0006457"	1.449	Up	0.0425	---	6.8067	0.592		0.554	0.889		0.771
	Solyc08g006720.3.1	"Glutathione peroxidase (AHRD V3.3 *** K4CIG0_SOLLC);Dbxref=InterPro:IPR000889;Ontology_term=GO:0004602,GO:0006979,GO:0055114"	1.313	Up	6.38e-05	---	26.204	0.85	0.848	0.82	1.087	1.126	1.094
	Solyc08g083115.1.1	"Cystathionine gamma-synthase, putative (AHRD V3.3 *** B9RYU1_RICCO);Dbxref=InterPro:IPR000277,Pfam:PF01053;Ontology_term=GO:0030170"	1.445	Up	0.0303	---	34.43	0.985		0.946	1.482		1.309
nucleus	Solyc09g097960.3.1	"NAD(P)-linked oxidoreductase superfamily protein (AHRD V3.3 *** AT1G60710.1);Dbxref=InterPro:IPR023210,Pfam:PF00248"	1.351	Up	0.0416	---	51.6	0.3		0.319	0.441		0.395
	Solyc04g076820.1.1	Octicosapeptide/Phox/Bem1p domain-containing protein (AHRD V3.3 *** T2DP86_PHAVU)	2.01	Up	0.000242	---	52.319	0.747	0.685	0.819	1.562	1.443	1.52
	Solyc09g092480.2.1	Glycosyltransferase (AHRD V3.3 *-* K4CWS4_SOLLC)	1.482	Up	0.0395	---	147.49	0.911	0.991	1.081	1.288	1.835	1.298
	Solyc04g078840.3.1	AREB	2.619	Up	0.01	---	47.977	0.735		0.605	1.74		1.77
	Solyc06g083340.3.1	"Wound-induced basic protein (AHRD V3.3 *** PR4_PHAVU);Dbxref=InterPro:IPR012643,Pfam:PF08186"	1.383	Up	0.0241	---	5.4251		0.892	0.914		1.187	1.311
	Solyc03g025810.3.1	Low-temperature-induced 65 kDa-like protein (AHRD V3.3 *-* A0A0B0MRR8_GOSAR)	4.184	Up	0.000484	---	61.904	0.449	0.491	0.633	2.461	2.304	1.816
	Solyc09g089580.3.1	2-oxoglutarate (2OG) and Fe(II)-dependent oxygenase superfamily protein (AHRD V3.3 *** AT1G06620.1)	2.133	Up	0.000297	---	43.759	0.69	0.836	0.822	1.606	1.688	1.714
	Solyc04g006970.3.1	"Phosphoenolpyruvate carboxylase (AHRD V3.3 *** A6YM33_RICCO);Dbxref=InterPro:IPR015813,Pfam:PF00311;Ontology_term=GO:0003824"	1.752	Up	0.000276	---	122.07	0.62	0.683	0.68	1.236	1.102	1.137
	Solyc09g091030.3.1	"Beta-amylase 1;Dbxref=InterPro:IPR001554,Pfam:PF01373;Ontology_term=GO:0000272,GO:0016161"	1.458	Up	0.00266	---	64.671	0.841	0.791	0.895	1.148	1.333	1.204
	Solyc11g056650.2.1	bHLH transcription factor 096	2.502	Up	0.000779	---	48.737	0.496	0.685	0.577	1.391	1.432	1.576
	Solyc09g090930.3.1	Tetratricopeptide repeat (TPR)-like superfamily protein (AHRD V3.3 *-* AT1G04530.1)	1.349	Up	0.016	---	44.713	0.942	1.164	1.03	1.487	1.452	1.292
	Solyc07g007790.3.1	"sucrose-phosphate synthase;Dbxref=InterPro:IPR012819;Ontology_term=GO:0005985,GO:0046524"	1.308	Up	0.000422	---	118.48	0.923	0.963	0.99	1.29	1.231	1.241
	Solyc10g078770.2.1	"Seed maturation protein (AHRD V3.3 *** Q9LKC5_GLYTO);Dbxref=InterPro:IPR005513,Pfam:PF03760;Ontology_term=GO:0009790"	3.684	Up	0.000962	---	9.2582	0.523	0.43	0.425	1.762	2.022	1.292
	Solyc11g071830.2.1	"DnaJ protein homolog (AHRD V3.3 *** DNJH_CUCSA);Dbxref=InterPro:IPR012724,Pfam:PF01556;Ontology_term=GO:0005524,GO:0006457,GO:0009408,GO:0051082"	1.716	Up	0.0012	---	46.519	0.713	0.606	0.705	1.085	1.144	1.244
	Solyc09g011470.3.1	Plant/T7H20-70 protein (AHRD V3.3 *** G7L5L0_MEDTR)	1.823	Up	0.0139	---	16.236	0.949	0.951	0.835	1.274	1.703	2.009
	Solyc09g089830.3.1	2-oxoglutarate (2OG) and Fe(II)-dependent oxygenase superfamily protein (AHRD V3.3 *-* AT1G06620.1)	1.539	Up	0.0462	---	389.35	0.724		0.869	1.265		1.186
	Solyc06g076880.3.1	"Flavoprotein wrbA, putative (AHRD V3.3 *** B9SI05_RICCO);Dbxref=InterPro:IPR005025,Pfam:PF03358;Ontology_term=GO:0016491"	1.421	Up	0.0231	---	22.132	0.683	0.785	0.61	1.05	0.859	1.043
	Solyc04g082200.2.1	LOW QUALITY:dehydrin	2.134	Up	2.18e-06	---	23.371	0.695	0.658	0.7	1.435	1.458	1.488
	Solyc09g098590.3.1	sucrose synthase	1.759	Up	0.00766	---	278.25		0.788	0.816		1.476	1.345
	Solyc02g084850.3.1	"Abscisic acid and environmental stress-inducible protein TAS14 (AHRD V3.3 *** TAS14_SOLLC);Dbxref=InterPro:IPR000167,Pfam:PF00257;Ontology_term=GO:0006950,GO:0009415"	7.589	Up	0.000159	---	13.948	0.231	0.211	0.145	1.38	1.493	1.582
	Solyc02g084240.3.1	H1 histone-like protein	1.956	Up	0.00128	---	24.394	0.716	0.755	0.905	1.526	1.679	1.443
	Solyc03g116390.3.1	Late embryogenesis abundant protein (AHRD V3.3 *** E1AZA3_SOLLC)	5.97	Up	0.00126	---	17.531	0.31	0.351	0.282	1.879	1.865	1.886
	Solyc06g084020.3.1	histone H1	1.54	Up	0.004	---	21.454	0.656	0.56	0.702	1.001	1.024	0.929
extracellular	Solyc12g098900.2.1	Late embryogenesis abundant protein (AHRD V3.3 *** J7F2C7_CAMSI)	5.682	Up	0.00464	---	28.422	0.413	0.282	0.389	2.051	1.992	2.116
	Solyc06g074260.3.1	pollen proteins Ole e I-like	1.716	Up	0.0165	---	18.664		1.137	1.222		2.145	1.902
	Solyc08g067500.2.1	Non-specific lipid-transfer protein (AHRD V3.3 *** K4CLX6_SOLLC)	2.733	Up	0.0185	---	24.313	0.56	0.685	0.303	1.469	1.106	1.656
	Solyc03g034375.1.1	"Lipid transfer protein (AHRD V3.3 *** S4TID2_GOSHI);Dbxref=InterPro:IPR033872,Pfam:PF14368;Ontology_term=GO:0006869"	1.463	Up	0.00556	---	9.7936	0.947	0.997		1.44	1.405
	Solyc10g075100.2.1	"Non-specific lipid-transfer protein (AHRD V3.3 *** Q4A1N1_SOLLC);Dbxref=InterPro:IPR016140,Pfam:PF00234"	2.872	Up	1.54e-06	---	11.91	0.884	0.93	0.965	2.595	2.702	2.683
	Solyc07g049440.3.1	"GDSL esterase/lipase (AHRD V3.3 *** W9S4N1_9ROSA);Dbxref=InterPro:IPR001087,Pfam:PF00657;Ontology_term=GO:0016788"	2.293	Up	5.07e-07	---	39.396	0.731	0.756	0.726	1.672	1.673	1.73
	Solyc01g111075.1.1	"Snakin-2 (AHRD V3.3 *** U3GLC8_SOLNI);Dbxref=InterPro:IPR003854,Pfam:PF02704"	1.358	Up	4.43e-05	---	10.985	0.77	0.753	0.79	1.059	1.029	1.053
	Solyc10g075070.2.1	"Non-specific lipid-transfer protein (AHRD V3.3 *** K4D1U9_SOLLC);Dbxref=InterPro:IPR016140,Pfam:PF00234"	3.13	Up	7.95e-07	---	11.515	0.6	0.589	0.589	1.765	1.882	1.918
	Solyc07g007760.3.1	"defensin-like protein;Dbxref=InterPro:IPR003614,Pfam:PF00304;Ontology_term=GO:0006952"	1.418	Up	0.019	---	8.7993	1.344	1.289	1.517	1.976	1.973	1.937
	Solyc10g075150.2.1	Non-specific lipid-transfer protein (AHRD V3.3 *** M1AVB3_SOLTU)	1.648	Up	0.000817	---	13.568	0.498	0.449	0.537	0.821	0.838	0.786
	Solyc01g006900.3.1	"MD-2-related lipid recognition domain-containing protein / ML domain-containing protein (AHRD V3.3 *** AT3G11780.1);Dbxref=InterPro:IPR033917,Pfam:PF02221;Ontology_term=GO:0032366"	1.309	Up	0.0162	---	17.537	0.929	0.856	0.962	1.189	1.201	1.207
	Solyc08g080650.2.1	PATHOGENESIS RELATED PROTEIN P23	1.309	Up	0.00788	---	53.62	0.812	0.709	0.697	0.927	0.962	1.015
	Solyc09g084450.3.1	"proteinase inhibitor I;Dbxref=InterPro:IPR000864,Pfam:PF00280;Ontology_term=GO:0004867,GO:0009611"	1.924	Up	0.0405	---	12.581	0.991		0.894	1.589		2.037
	Solyc10g075110.2.1	"Non-specific lipid-transfer protein (AHRD V3.3 *** M1AVB9_SOLTU);Dbxref=InterPro:IPR016140,Pfam:PF00234"	4.147	Up	3.73e-06	---	14.238	0.213	0.234	0.204	0.868	0.888	0.944
	Solyc01g111400.3.1	"Subtilisin-like protease (AHRD V3.3 *** W9QT04_9ROSA);Dbxref=InterPro:IPR000209,Pfam:PF00082;Ontology_term=GO:0004252,GO:0006508"	1.935	Up	0.00028	---	81.777	0.693	0.754	0.698	1.287	1.513	1.35
	Solyc06g060970.2.1	Expansin-like protein (AHRD V3.3 *** Q0WRS3_ARATH)	2.411	Up	0.00478	---	27.154		0.524	0.474		1.245	1.161
	Solyc09g097805.1.1	"Glycine rich protein (AHRD V3.3 *** Q94CG1_TOBAC);Dbxref=InterPro:IPR010800,Pfam:PF07172"	1.684	Up	0.00516	---	14.813	1.272		1.261	2.212		2.053
	Solyc04g081755.1.1	"Lipase, GDSL (AHRD V3.3 *-* A0A103YES1_CYNCS)"	2.667	Up	0.000599	---	182.73	0.667	0.497	0.635	1.471	1.694	1.633
	Solyc12g099200.2.1	"Invertase inhibitor (AHRD V3.3 *** I1VR17_SOLTU);Dbxref=InterPro:IPR006501,Pfam:PF04043;Ontology_term=GO:0004857"	3.608	Up	2.22e-05	---	18.769	0.488	0.573	0.571	2.039	1.968	1.881
	Solyc10g075090.2.1	"Non-specific lipid-transfer protein (AHRD V3.3 *** Q4A1N0_SOLLC);Dbxref=InterPro:IPR016140,Pfam:PF00234"	1.934	Up	0.000284	---	11.484	0.664	0.608	0.692	1.333	1.297	1.168
	Solyc11g021060.2.1	TOMARPIX proteinase inhibitor	3.123	Up	0.000562	---	24.697	0.559	0.756	0.697	2.382	1.879	2.022
plasma membrane	Solyc01g106820.3.1	"Sterol regulatory element-binding protein site 2 protease, putative (AHRD V3.3 *** B9S7Z4_RICCO)"	3.2	Up	0.000102	---	64.707	0.476	0.397	0.49	1.481	1.531	1.35
	Solyc07g055560.3.1	"Cytochrome P450 (AHRD V3.3 *** A0A124SAX2_CYNCS);Dbxref=InterPro:IPR001128,Pfam:PF00067;Ontology_term=GO:0005506,GO:0016705,GO:0020037,GO:0055114"	1.479	Up	0.0016	---	90.635	0.932	0.86	0.785	1.306	1.263	1.243
	Solyc07g017610.3.1	Lysine-ketoglutarate reductase/saccharopine dehydrogenase (AHRD V3.3 *** G7JS28_MEDTR)	1.678	Up	0.00166	---	115.45	0.667	0.809	0.805	1.318	1.208	1.302
	Solyc11g069050.2.1	"4-coumarate:CoA ligase-like protein (AHRD V3.3 *** A0A089WWI7_BETPN);Dbxref=InterPro:IPR000873,Pfam:PF00501;Ontology_term=GO:0003824,GO:0008152"	1.308	Up	0.0014	---	58.93	0.928	0.894	0.876	1.237	1.117	1.174
	Solyc03g025720.3.1	"4-coumarate:CoA ligase-like protein (AHRD V3.3 *** A0A0A1ETC4_ALBBR);Dbxref=InterPro:IPR000873,Pfam:PF00501;Ontology_term=GO:0003824,GO:0008152"	1.322	Up	6.16e-05	---	56.404	0.884	0.884	0.856	1.131	1.178	1.159
	Solyc08g067520.2.1	Non-specific lipid-transfer protein (AHRD V3.3 *-* K4CLX8_SOLLC)	1.855	Up	0.0447	---	45.851	1.161		0.91	1.803		2.039
	Solyc01g006290.3.1	"Peroxidase (AHRD V3.3 *** K4ASJ5_SOLLC);Dbxref=InterPro:IPR002016,Pfam:PF00141;Ontology_term=GO:0004601,GO:0006979,GO:0020037,GO:0055114"	1.358	Up	0.00358	---	35.704	0.899	0.803	0.914	1.186	1.243	1.124
	Solyc07g062700.3.1	sodium/calcium exchanger family protein / calcium-binding EF hand family protein (AHRD V3.3 *** AT1G53210.1)	1.447	Up	0.0072	---	63.909	0.758	0.639	0.8	1.05	1.118	1.011
mitochondria	Solyc06g071000.3.1	"aldehyde dehydrogenase 12A1 (AHRD V3.3 *** AT5G62530.1);Dbxref=InterPro:IPR015590,Pfam:PF00171;Ontology_term=GO:0008152,GO:0016491,GO:0055114"	1.334	Up	0.0026	---	61.644	0.715	0.745	0.822	1.025	1.031	0.989
	Solyc08g006510.3.1	"NAD(P)-binding Rossmann-fold superfamily protein (AHRD V3.3 *** AT5G10730.1);Dbxref=InterPro:IPR016040,Pfam:PF13460"	1.697	Up	0.0148	---	30.518	0.564		0.642	1.033		1.014
	Solyc02g068700.3.1	"Zinc-binding family protein (AHRD V3.3 *** B9ICQ8_POPTR);Dbxref=InterPro:IPR011146,Pfam:PF01230;Ontology_term=GO:0003824"	1.351	Up	0.000836	---	19.471	0.704	0.731	0.772	1.01	1.017	0.955
	Solyc11g005360.2.1	"BolA protein (AHRD V3.3 *** A0A103YGA6_CYNCS);Dbxref=InterPro:IPR002634,Pfam:PF01722"	1.317	Up	0.000903	---	10.319	0.914		0.902	1.202		1.19
	Solyc04g071610.3.1	"Abscicic acid stress ripening 1;Dbxref=InterPro:IPR003496,Pfam:PF02496;Ontology_term=GO:0006950"	2.718	Up	8.09e-05	---	12.555	0.662	0.676	0.594	1.765	1.605	1.881
	Solyc06g009370.3.1	tolB protein-like protein (AHRD V3.3 *** AT4G01870.2);Dbxref=InterPro:IPR015943;Ontology_term=GO:0005515	1.412	Up	0.026	---	43.987	0.706	0.718		0.949	1.061
	Solyc02g086880.3.1	"formate dehydrogenase;Dbxref=InterPro:IPR006139,Pfam:PF00389;Ontology_term=GO:0008152,GO:0016616,GO:0051287,GO:0055114"	1.728	Up	1.53e-06	---	42.093	0.711	0.741	0.716	1.267	1.24	1.24
vacuolar membrane	Solyc07g005330.3.1	"Glucan endo-1,3-beta-glucosidase, putative (AHRD V3.3 *** B9SXY3_RICCO);Dbxref=InterPro:IPR000490,Pfam:PF00332;Ontology_term=GO:0004553,GO:0005975"	1.31	Up	0.00176	---	50.921	0.933	0.841	0.862	1.121	1.139	1.193
	Solyc01g102960.3.1	"Heat-shock protein, putative (AHRD V3.3 *** B9S5K5_RICCO);Dbxref=InterPro:IPR002068,Pfam:PF00011"	1.808	Up	0.00332	---	21.644	0.64	0.78	0.598	1.33	1.111	1.207
	Solyc11g020330.1.1	"leer-sHSP small heat shock protein;Dbxref=InterPro:IPR002068,Pfam:PF00011"	2.541	Up	0.006	---	21.45	0.644		0.559	1.503		1.554
	Solyc03g097270.3.1	cystatin 9;Dbxref=InterPro:IPR027214;Ontology_term=GO:0004869	1.321	Up	0.000183	---	26.249	0.875	0.873	0.916	1.199	1.177	1.143
cytoskeleton	Solyc08g075490.3.1	"9-cis-epoxycarotenoid dioxygenase, putative (AHRD V3.3 *** B9S1S9_RICCO);Dbxref=InterPro:IPR004294,Pfam:PF03055;Ontology_term=GO:0016702,GO:0055114"	1.871	Up	0.0461	---	57.056	0.619	0.299	0.422	0.809	0.989	0.709
	Solyc02g077670.3.1	DnaJ-like protein (AHRD V3.3 *** Q9SP09_TOBAC)	1.538	Up	0.0172	---	37.742	0.824	0.849	0.723	1.027	1.432	1.225
	Solyc07g045160.3.1	"ATP-dependent 6-phosphofructokinase (AHRD V3.3 *** M5W6F1_PRUPE);Dbxref=InterPro:IPR000023,Pfam:PF00365;Ontology_term=GO:0003872,GO:0006096"	1.785	Up	0.0108	---	56.188	0.728		0.798	1.416		1.308
	Solyc07g062970.3.1	"protein phosphatase 2C;Dbxref=InterPro:IPR001932,Pfam:PF00481;Ontology_term=GO:0003824"	1.518	Up	0.000716	---	30.944	0.821	0.773	0.879	1.279	1.284	1.191
other | cytoplasm,nucleus	Solyc07g053360.3.1	Late embryogenesis abundant domain-containing family protein (AHRD V3.3 *** B9IQP9_POPTR)	2.347	Up	0.000642	---	56.415	0.529	0.67	0.514	1.408	1.341	1.271
other | endoplasmic reticulum	Solyc06g019170.3.1	"Delta-1-pyrroline-5-carboxylate synthetase (AHRD V3.3 *** G3M3X3_SOLTO);Dbxref=InterPro:IPR000965;Ontology_term=GO:0004350,GO:0006561,GO:0055114"	1.355	Up	0.00202	---	77.478	0.668	0.592	0.616	0.852	0.811	0.879
