# Supplementary material for: Candidate regulators of drought stress in tomato revealed by comparative transcriptomic and proteomic analyses
Source: Front Plant Sci. 2023 Oct 23;14:1282718. doi: 10.3389/fpls.2023.1282718 (PMC10627169; doi:10.3389/fpls.2023.1282718)
Supplement: Supplementary Figure 1 — The protein-protein interaction network of differentially expressed proteins. [file DataSheet_1.zip › Supplementary Material/Supplementary Table S9.xlsx]

## Sheet: Up list
Category	Protein accession	Protein description	Ratio	Regulated Type	P value	Gene name	MW [kDa]	CK_M82_1	CK_M82_2	CK_M82_3	CK_P_1	CK_P_2	CK_P_3	D_M82_1	D_M82_2	D_M82_3	D_P_1	D_P_2	D_P_3	S_M82_1	S_M82_2	S_M82_3	S_P_1	S_P_2	S_P_3
cytoplasm	Solyc04g009960.3.1	"L-allo-threonine aldolase-related protein (AHRD V3.3 *** Q2XPX1_SOLTU);Dbxref=InterPro:IPR001597,Pfam:PF01212;Ontology_term=GO:0006520,GO:0016829"	3.849	Up	0.00074	---	38.666	0.373	0.551	0.551	0.529	0.384	0.478	2.079	1.938	1.661	0.483	0.416	0.722	1.659	1.932	1.648	0.866	0.756	0.95
	Solyc04g045620.3.1	NADH-ubiquinone oxidoreductase subunit (AHRD V3.3 *** A0A1D1YMQ7_9ARAE)	1.513	Up	0.0284	---	10.757	0.921		0.969	0.88		0.874	1.335		1.524	1.061		0.861	0.853		0.847	1.012		0.999
	Solyc09g074870.3.1	Cytochrome b-c1 complex subunit 6 (AHRD V3.3 *** QCR6_SOLTU)	1.717	Up	0.00734	---	16.66		0.917	0.842		0.824	0.829		1.482	1.539		0.888	0.885		1.003	0.887		0.927	1.116
	Solyc06g076020.3.1	"heat shock protein 70 kD;Dbxref=InterPro:IPR013126,Pfam:PF00012"	1.484	Up	5.59e-05	---	71.008	0.732	0.771	0.782	0.711	0.746	0.732	1.125	1.147	1.118	0.616	0.661	0.818	1.622	1.579	1.5	1.174	1.189	1.133
	Solyc03g111010.3.1	"Glyceraldehyde-3-phosphate dehydrogenase (AHRD V3.3 *** K7WNY2_SOLTU);Dbxref=InterPro:IPR006424;Ontology_term=GO:0006006,GO:0016620,GO:0050661,GO:0051287,GO:0055114"	1.352	Up	0.0107	---	38.454	0.804	0.873	0.753	0.76	0.615	1.004	1.078	1.2	1.007	0.761	0.594	0.987	1.7	1.446	1.115	0.954	0.904	0.903
	Solyc04g025670.3.1	"Anticodon-binding domain protein (AHRD V3.3 *-* G7LFG2_MEDTR);Dbxref=InterPro:IPR019181,Pfam:PF09793"	1.313	Up	0.0349	---	7.5977	0.93	0.853		1.016	1.105		1.205	1.136		0.879	0.985		1.031	0.966		0.963	0.993
	Solyc08g062450.1.1	"Heat-shock protein, putative (AHRD V3.3 *** B9RQT7_RICCO);Dbxref=InterPro:IPR002068,Pfam:PF00011"	1.59	Up	0.0113	---	17.624	0.505	0.695	0.672	0.651	0.814	0.749	1.046	0.935	0.996	0.53	0.703	0.629	1.995	1.763	1.706	1.279	1.094	1.274
	Solyc08g077300.3.1	"UMP-CMP kinase (AHRD V3.3 *** K4CN90_SOLLC);Dbxref=InterPro:IPR000850,Pfam:PF00406;Ontology_term=GO:0005524,GO:0006139,GO:0019205"	1.398	Up	0.0136	---	24.411	0.901		0.925	0.642		0.652	1.324		1.229	0.701		0.617	1.499		1.586	0.867		0.979
	Solyc08g080570.3.1	"UDP-glucose 4-epimerase (AHRD V3.3 *** GALE1_PEA);Dbxref=InterPro:IPR005886,Pfam:PF16363;Ontology_term=GO:0003978,GO:0006012"	1.621	Up	0.0148	---	43.004	0.943	0.946	1.052	0.885	0.612	0.501	1.27	1.668	1.828	0.981	0.604	0.367	1.133	1.398	1.719	1.11	0.764	0.423
	Solyc08g082440.3.1	"UDP-glucose 4-epimerase (AHRD V3.3 *** Q6XZA0_SOLTU);Dbxref=InterPro:IPR005886,Pfam:PF16363;Ontology_term=GO:0003978,GO:0006012"	1.469	Up	0.000204	---	38.688	0.884	0.902	0.862	0.831	0.742	0.633	1.233	1.307	1.351	0.739	0.769	0.629	1.177	1.371	1.493	1.107	1.043	1.036
	Solyc04g011440.3.1	"ethylene-responsive heat shock protein cognate 70;Dbxref=InterPro:IPR013126,Pfam:PF00012"	1.834	Up	7.46e-08	---	85.509	0.67	0.673	0.672	0.561	0.609	0.591	1.248	1.231	1.216	0.588	0.559	0.532	1.883	1.833	1.894	1.142	1.214	1.135
	Solyc01g100370.3.1	"Adenine nucleotide alpha hydrolases-like superfamily protein (AHRD V3.3 *** AT3G62550.1);Dbxref=InterPro:IPR006016,Pfam:PF00582;Ontology_term=GO:0006950"	1.41	Up	0.000877	---	18.038	0.815	0.873	0.905	0.774	0.674	0.624	1.254	1.163	1.238	0.892	0.781	0.728	1.42	1.707	1.724	0.81	0.746	0.702
	Solyc02g064770.3.1	"Sigma factor sigb regulation protein rsbq, putative (AHRD V3.3 *** B9SG47_RICCO);Dbxref=InterPro:IPR031143,Pfam:PF12697;Ontology_term=GO:0010223,GO:1901601"	1.334	Up	6.62e-07	---	30.059	0.798	0.796	0.795	0.883	0.899	0.927	1.069	1.049	1.068	0.902	0.93	0.911	1.145	1.168	1.101	1.297	1.222	1.322
	Solyc12g099430.2.1	"Epoxide hydrolase (AHRD V3.3 *** A0A072UTA2_MEDTR);Dbxref=InterPro:IPR000073,Pfam:PF12697"	1.386	Up	5.58e-05	---	36.785	0.689	0.699	0.679	0.874	0.791	0.772	0.932	0.983	0.949	0.86	0.765	0.79	1.422	1.592	1.564	1.276	1.282	1.176
	Solyc02g077420.3.1	Phospholipase A1 (AHRD V3.3 *** A5YW95_CAPAN);Dbxref=InterPro:IPR033556;Ontology_term=GO:0008970	1.433	Up	0.00354	---	45.233	0.477	0.456	0.534	1.61	1.461	1.289	0.706	0.656	0.74	0.998	1.093	1.138	0.61	0.665	0.736	1.829	1.897	1.698
	Solyc03g115230.3.1	Solanum lycopersicum heat shock protein	1.851	Up	0.00538	---	101.12	0.551	0.768	0.773	0.487	0.663	0.612	1.348	1.242	1.282	0.367	0.594	0.573	2.307	1.995	1.966	0.609	0.732	0.728
	Solyc01g105660.3.1	"2-oxoglutarate and Fe(II)-dependent oxygenase superfamily protein, putative (AHRD V3.3 *** A0A061E128_THECC)"	1.985	Up	0.0339	---	40.957		0.767	0.593		0.546	0.502		1.316	1.383		0.586	0.543		1.996	2.359		0.719	0.436
	Solyc12g014100.2.1	"homogentisate 1,2-dioxygenase;Dbxref=InterPro:IPR005708,Pfam:PF04209;Ontology_term=GO:0004411,GO:0006559,GO:0006570,GO:0055114"	1.79	Up	0.00292	---	51.617	0.574	0.641	0.738	0.499	0.606	0.749	1.165	1.272	1.058	0.589	0.637	0.703	2.118	1.809	1.691	0.996	1.046	1.044
	Solyc07g005210.3.1	"Temperature-induced lipocalin (AHRD V3.3 *** Q38JE1_SOLLC);Dbxref=InterPro:IPR000566,Pfam:PF08212"	1.433	Up	0.00608	---	21.259	0.671	0.819	0.674	0.711	0.784	0.805	1.016	1.074	1.01	0.723	0.75	0.83	1.743	1.651	1.512	1.182	1.086	1.06
	Solyc04g071615.1.1	ASR4 (AHRD V3.3 *** Q2QJT5_SOLLC)	1.893	Up	0.000197	---	28.71	0.637	0.639	0.604	0.329	0.832	0.765	1.284	1.1	1.174	0.655	0.94	0.847	2.03	1.495	1.585	0.701	1.062	1.048
	Solyc02g077880.3.1	"auxin repressed/dormancy associated protein;Dbxref=InterPro:IPR008406,Pfam:PF05564"	1.786	Up	0.0114	---	13.442	0.738	0.844	0.64	0.868	1.113	0.538	1.312	1.095	1.562	0.824	1.017	0.596	1.409	0.87	1.844	0.817	1.133	0.761
	Solyc04g081900.3.1	Cysteine/Histidine-rich C1 domain family protein (AHRD V3.3 --* AT2G44380.1);Dbxref=InterPro:IPR013766;Ontology_term=GO:0045454	1.847	Up	0.00731	---	42.954		0.723	0.66		0.626	0.623		1.311	1.243		0.639	0.655		1.647	1.84		1.085	0.939
	Solyc01g099840.3.1	"Dormancy/auxin associated protein (AHRD V3.3 *** G7I8R1_MEDTR);Dbxref=InterPro:IPR008406,Pfam:PF05564"	1.857	Up	0.00542	---	13.854	0.737	0.798		0.756	0.879		1.458	1.393		0.681	0.551		1.413	1.415		0.96	0.988
	Solyc11g066040.2.1	U-box domain-containing protein (AHRD V3.3 *** A0A0K9PZF9_ZOSMR)	2.162	Up	0.00778	---	72.316	0.606		0.668	0.613		0.611	1.311		1.443	0.859		1.567	1.429		1.102			0.594
	Solyc09g015000.3.1	"Heat-shock protein, putative (AHRD V3.3 *** B9S3B2_RICCO);Dbxref=InterPro:IPR002068,Pfam:PF00011"	2.494	Up	0.0185	---	17.778	0.666	0.61		0.722	0.469		1.405	1.777		0.687	0.396		1.707	2		0.743	0.661
	Solyc03g123710.3.1	purple acid phosphatase 17 (AHRD V3.3 --* AT3G17790.1)	1.783	Up	0.0175	---	9.5979		0.79	0.677		0.81	0.609		1.293	1.322		0.747	0.653		1.397	1.742		0.983	0.981
	Solyc11g066100.2.1	"heat shock protein 70 (AHRD V3.3 *** AT3G12580.1);Dbxref=InterPro:IPR013126,Pfam:PF00012"	1.611	Up	0.0014	---	71.458	0.567	0.665	0.684	0.808	0.778	0.78	0.995	1.052	1.039	0.687	0.603	0.636	1.675	1.69	1.673	1.27	1.231	1.257
	Solyc03g111310.3.1	SNF1-related protein kinase regulatory subunit gamma 1 (AHRD V3.3 *** A0A061G5Z8_THECC)	2.114	Up	0.00524	---	47.413	0.85	0.556	0.824	0.679	1.022	0.678	1.597	1.5	1.617	0.662	0.943	0.633	1.293	1.067	1.403	0.929	0.955	0.843
	Solyc10g050160.2.1	"Caffeoyl-CoA O-methyltransferase (AHRD V3.3 *** CAMT_ZINVI);Dbxref=InterPro:IPR002935,Pfam:PF01596;Ontology_term=GO:0008171"	1.544	Up	0.00274	---	27.833	0.894	0.907		0.815	0.804		1.42	1.36		0.845	0.892		1.102	1.122		0.95	0.946
	Solyc09g007270.3.1	"Ascorbate peroxidase (AHRD V3.3 *** B9VRH6_CITMA);Dbxref=InterPro:IPR002016,Pfam:PF00141;Ontology_term=GO:0004601,GO:0006979,GO:0020037,GO:0055114"	2.015	Up	0.00282	---	27.635	0.295	0.359	0.423	0.691	0.728	0.727	0.744	0.68	0.746	0.493	0.522	0.692	2.056	2.001	1.748	1.832	1.857	1.843
	Solyc06g076570.2.1	class I small heat shock protein	4.424	Up	0.0246	---	33.974	0.353	0.351	0.169	0.377	0.481	0.382	1.349	1.229	1.284	0.301	0.357	0.305	2.576	2.279	2.428	0.853	1.121	1.256
	Solyc09g090970.3.1	Major allergen Pru ar 1 (AHRD V3.3 *** A0A0B2QY84_GLYSO)	1.659	Up	0.000224	---	44.666	0.563	0.591	0.519	0.59	0.626	0.607	0.95	0.916	0.909	0.449	0.481	0.406	1.632	1.664	1.698	1.916	1.785	2.116
	Solyc11g043120.2.1	"Phosphatidylinositol 4-kinase, putative (AHRD V3.3 *-* B9RZB3_RICCO);Dbxref=InterPro:IPR000403;Ontology_term=GO:0016301"	1.329	Up	0.038	---	58.388	0.9	0.803		1.175	1.25		1.124	1.139		0.898	0.725		1.088	1.191		0.794	0.89
	Solyc04g007980.3.1	2-oxoglutarate (2OG) and Fe(II)-dependent oxygenase superfamily protein (AHRD V3.3 *** AT1G06620.1)	2.261	Up	0.021	---	41.296	0.562	0.45	0.687	0.731	0.64	0.704	1.281	1.276	1.284	0.618	0.616	0.663	1.944	2.058	1.732	0.928	0.936	0.906
	Solyc04g014480.3.1	"Heat-shock protein, putative (AHRD V3.3 *** B9S3B2_RICCO);Dbxref=InterPro:IPR002068,Pfam:PF00011"	2.04	Up	0.000784	---	16.061	0.612	0.712	0.761	0.499	0.686	0.666	1.529	1.411	1.313	0.523	0.591	0.718	2.039	1.693	1.676	0.692	0.885	0.82
	Solyc05g015390.3.1	"Rubber elongation factor protein (AHRD V3.3 *** A0A072TUR8_MEDTR);Dbxref=InterPro:IPR008802,Pfam:PF05755"	2.62	Up	0.000557	---	25.154	0.566	0.74	0.658	0.388	0.518	0.45	1.909	1.58	1.656	0.389	0.556	0.571	1.727	1.61	1.719	1.021	1.006	1.004
	Solyc01g111440.3.1	Senescence/dehydration-associated protein-like protein (AHRD V3.3 *** AT2G17840.1)	1.337	Up	0.00744	---	48.622	0.795	0.76	0.883	0.893	0.828	0.886	1.139	1.008	1.112	0.841	0.9	0.89	1.095	1.189	1.086	1.258	1.375	1.306
	Solyc04g078920.3.1	"Peroxisomal multifunctional enzyme type 2 (AHRD V3.3 *** A0A0B2RV47_GLYSO);Dbxref=InterPro:IPR003033,Pfam:PF02036"	2.015	Up	6.31e-05	---	13.689	0.682	0.663	0.72	0.894	0.888	0.802	1.298	1.434	1.428	0.912	0.826	0.779	1.145	1.134	1.2	1.135	1.128	1.14
	Solyc01g105370.3.1	Phospho-2-dehydro-3-deoxyheptonate aldolase (AHRD V3.3 *-* K4B2A9_SOLLC)	1.423	Up	0.00766	---	64.585	0.723	0.694	0.661	0.874	0.819	1.001	1.002	1.087	0.869	0.796	0.787	0.968	1.145	1.408	0.981	1.61	1.279	1.694
	Solyc09g092270.3.1	"Transferase family protein (AHRD V3.3 *** B9GFT7_POPTR);Dbxref=InterPro:IPR003480,Pfam:PF02458;Ontology_term=GO:0016747"	1.571	Up	0.000116	---	47.742	0.908	0.992	0.911	0.73	0.696	0.666	1.476	1.451	1.489	0.656	0.669	0.611	1.298	1.312	1.368	0.976	0.894	0.91
	Solyc07g043420.3.1	2-oxoglutarate-dependent dioxygenase 2	1.425	Up	0.000435	---	38.267	1.054	1.103	1.107	0.583	0.623	0.607	1.574	1.612	1.464	0.533	0.588	0.603	1.483	1.491	1.527	0.634	0.634	0.676
	Solyc01g111040.3.1	Calcium-binding EF hand family protein (AHRD V3.3 *** B9HRC2_POPTR)	1.355	Up	0.00222	---	42.274	0.811	0.785	0.852	0.836	0.78	0.823	1.064	1.187	1.065	0.77	0.816	0.765	1.239	1.332	1.291	1.37	1.19	1.294
	Solyc09g092430.3.1	"Selenium binding family protein (AHRD V3.3 *** B9GFI5_POPTR);Dbxref=InterPro:IPR008826,Pfam:PF05694;Ontology_term=GO:0008430"	1.523	Up	0.000138	---	53.97	0.835	0.816	0.862	0.705	0.748	0.721	1.334	1.226	1.268	0.677	0.802	0.713	1.656	1.559	1.625	0.76	0.876	0.866
	Solyc07g032740.3.1	"Aspartate aminotransferase (AHRD V3.3 *** M1B9T8_SOLTU);Dbxref=InterPro:IPR000796,Pfam:PF00155;Ontology_term=GO:0006520,GO:0008483"	1.303	Up	0.014	---	44.571	0.701	0.733	0.6	0.989	1.123	1.008	0.918	0.88	0.853	0.934	0.981	0.962	1.137	1.051	1.122	1.358	1.323	1.444
	Solyc10g081310.2.1	"Histidine triad nucleotide binding protein (AHRD V3.3 *** A0A0K9Q2X0_ZOSMR);Dbxref=InterPro:IPR011146,Pfam:PF01230;Ontology_term=GO:0003824"	1.381	Up	0.00692	---	17.225		0.833	0.879		0.995	0.937		1.179	1.186		0.935	0.932		0.944	1.007		1.203	1.191
	Solyc08g068150.3.1	"BURP domain-containing protein (AHRD V3.3 *** B2ZPK7_SOLLC);Dbxref=InterPro:IPR004873,Pfam:PF03181"	2.309	Up	0.0193	---	37.92	0.74	0.485	0.879	0.724	0.607	0.729	1.402	2.089	1.367	0.775	0.577	0.732	1.252	1.215	1.205	1.169	1.138	1.155
	Solyc01g095150.3.1	"late embryogenesis-like protein;Dbxref=InterPro:IPR013990,Pfam:PF03168;Ontology_term=GO:0009269"	1.848	Up	0.000205	---	19.123	0.815	0.832	0.88	0.578	0.44	0.494	1.441	1.664	1.565	0.592	0.475	0.531	1.599	1.648	1.586	0.958	0.965	0.947
	Solyc10g084170.1.1	BAG family molecular chaperone regulator 5 (AHRD V3.3 *-* W9QTU5_9ROSA)	3.383	Up	0.00486	---	19.428	0.691	0.81		0.457	0.451		2.619	2.459		0.383	0.544		1.293	1.242		0.515	0.477
	Solyc02g084640.3.1	"Aldehyde dehydrogenase (AHRD V3.3 *** K4BAX9_SOLLC);Dbxref=InterPro:IPR015590,Pfam:PF00171;Ontology_term=GO:0008152,GO:0016491,GO:0055114"	1.497	Up	0.0112	---	52.338	1.211	1.187	0.938	0.376	0.299	0.46	1.663	1.782	1.548	0.308	0.308	0.522	1.782	1.884	1.858	0.533	0.44	0.571
chloroplast	Solyc11g010600.2.1	"O-fucosyltransferase family protein (AHRD V3.3 *** AT5G65470.1);Dbxref=InterPro:IPR019378,Pfam:PF10250"	1.326	Up	0.0229	---	53.59	0.866	0.877		0.853	0.86		1.205	1.106		1.053	0.944		1.032	1.124		1.04	1.152
	Solyc01g099400.3.1	"WD-repeat protein, putative (AHRD V3.3 *** B9T0U7_RICCO);Dbxref=InterPro:IPR015943;Ontology_term=GO:0005515"	1.303	Up	0.00618	---	55.526	0.939	0.893	0.874	1.093	0.915	0.981	1.151	1.097	1.278	1	0.987	1.182	0.879	1.138	0.866	0.98	0.999	0.851
	Solyc03g111830.3.1	"Protein-L-isoaspartate O-methyltransferase (AHRD V3.3 *** K4BK44_SOLLC);Dbxref=InterPro:IPR000682,Pfam:PF01135;Ontology_term=GO:0004719,GO:0006464"	1.352	Up	0.0173	---	34.098	1.114	1.059	1.068	0.511	0.684	0.486	1.575	1.253	1.553	0.561	0.759	0.438	1.663	1.392	1.662	0.616	0.841	0.741
	Solyc07g041900.3.1	"cysteine proteinase;Dbxref=InterPro:IPR000668,Pfam:PF00112;Ontology_term=GO:0006508,GO:0008234"	1.518	Up	0.0025	---	40.512	0.615	0.663	0.554	0.983	1.017	1.004	0.989	0.907	0.885	0.923	1.053	1.026	1.237	1.163	1.194	1.437	1.397	1.374
	Solyc09g011760.3.1	"Mitochondrial import inner membrane translocase subunit TIM10 (AHRD V3.3 *** A0A199VR11_ANACO);Dbxref=InterPro:IPR004217,Pfam:PF02953"	1.344	Up	0.000738	---	9.4468	1.029	1.061	1.112	0.812	0.881	0.756	1.408	1.397	1.499	0.777	0.832	0.77	1.082	0.97	1.05	0.908	0.889	0.834
	Solyc03g082420.3.1	Heat shock protein (AHRD V3.3 *** A9QVH3_9FABA)	3.442	Up	0.00158	---	26.226	0.455		0.414	0.538		0.523	1.475		1.516	0.505		0.603	2.321		2.235	0.543		0.574
	Solyc06g072600.3.1	"Mitochondrial import inner membrane translocase subunit (AHRD V3.3 *** F2VPS7_SOLNI);Dbxref=InterPro:IPR004217,Pfam:PF02953"	1.577	Up	0.0128	---	8.8631		0.752	0.833		1.167	1.111		1.237	1.263		1.005	1.057		0.757	0.602		1.178	1.273
	Solyc12g019740.2.1	"Thioredoxin, putative (AHRD V3.3 *** B9SHJ2_RICCO)"	2.694	Up	0.0021	---	33.296	0.47	0.532	0.712	0.521	0.533	0.719	1.557	1.713	1.347	0.496	0.487	0.715	1.789	1.689	1.544	1.067	1.101	1.033
	Solyc01g097310.3.1	Sec-independent protein translocase protein TatA (AHRD V3.3 *** A0A0B2P6S1_GLYSO)	1.361	Up	0.00634	---	16.85	0.723	0.711	0.833	1.218	1.11	1.118	1.094	0.997	0.995	0.961	1.225	1.178	0.746	0.523	0.624	1.399	1.549	1.404
	Solyc09g098140.3.1	centrosomal protein (AHRD V3.3 *** AT1G79390.1)	1.368	Up	0.00196	---	21.668	0.882	0.87		0.826	0.899		1.213	1.184		1.092	1.112		1.021	1.011		1.011	0.954
	Solyc07g061800.3.1	"SOUL heme-binding family protein (AHRD V3.3 *** AT1G17100.1);Dbxref=InterPro:IPR006917,Pfam:PF04832"	1.611	Up	1.53e-05	---	25.096	0.651	0.686	0.654	0.684	0.724	0.676	1.062	1.079	1.066	0.617	0.566	0.567	1.558	1.556	1.645	1.43	1.466	1.401
	Solyc03g116580.3.1	"Pectin lyase-like superfamily protein (AHRD V3.3 *** AT1G80170.1);Dbxref=InterPro:IPR000743,Pfam:PF00295;Ontology_term=GO:0004650,GO:0005975"	2.017	Up	0.00716	---	58.024	0.572	0.535	0.837	0.546	0.541	0.733	1.303	1.376	1.243	0.616	0.568	0.791	2.048	2.071	1.466	0.832	0.923	0.919
	Solyc06g065370.3.1	"Subtilisin-like protease (AHRD V3.3 *** A0A1D1XUI7_9ARAE);Dbxref=InterPro:IPR010259,Pfam:PF05922"	1.418	Up	0.00538	---	13.279	0.591	0.716	0.699	1.093	0.981	1.058	0.907	0.97	0.968	1.32	1.044	0.991	0.677	0.917	0.924	1.609	1.529	1.5
	Solyc02g081550.3.1	"LeftsH6FtsH protease;Dbxref=InterPro:IPR005936;Ontology_term=GO:0004222,GO:0016020"	3.641	Up	0.0235	---	73.17	0.19	0.466	0.706	0.191	0.449	0.651	1.899	1.676	1.384	0.152	0.394	0.748	3.084	2.413	1.686	0.197	0.471	0.774
	Solyc11g072550.2.1	"4,5-dioxygenase-like protein (AHRD V3.3 *** A0A0G2UQT9_9CARY);Dbxref=InterPro:IPR004183,Pfam:PF02900;Ontology_term=GO:0006725,GO:0008198,GO:0016491"	1.355	Up	0.011	---	34.433	0.777	0.804		1.036	1.057		1.1	1.042		0.993	1.044		0.991	0.97		1.179	1.15
	Solyc06g068440.3.1	"cinnamoyl-CoA reductase;Dbxref=InterPro:IPR001509,Pfam:PF01370;Ontology_term=GO:0003824,GO:0050662"	1.455	Up	0.00322	---	36.789	0.927	0.922	0.819	0.951	0.859	0.82	1.186	1.329	1.368	1.1	0.95	0.845	0.953	1.182	1.402	0.906	0.739	0.701
	Solyc01g080170.3.1	"Hydroxymethylglutaryl-CoA lyase (AHRD V3.3 *** W9QRW1_9ROSA);Dbxref=InterPro:IPR000891,Pfam:PF00682;Ontology_term=GO:0003824"	2.906	Up	0.00206	---	44.994	0.437	0.462	0.65	1.512	1.448	1.255	1.656	1.591	1.255	0.387	0.533	0.689	0.369	0.41	0.706	1.938	1.839	1.638
	Solyc10g005960.1.1	Fasciclin-like arabinogalactan protein (AHRD V3.3 *** A0A072UY96_MEDTR)	1.342	Up	0.00356	---	44.208	0.788	0.847	0.856	0.952	0.955	0.953	1.197	1.103	1.043	0.755	0.861	0.91	0.945	0.924	0.922	1.513	1.453	1.452
	Solyc02g065470.1.1	"pathogenesis-related protein-1-like protein (AHRD V3.3 *** AT2G19990.1);Dbxref=InterPro:IPR014044,Pfam:PF00188"	1.305	Up	0.00582	---	19.562	0.944	0.985	0.852	0.816	0.869	0.812	1.199	1.267	1.163	0.891	0.859	1.08	1.205	1.248	1.14	0.966	0.746	0.94
	Solyc07g053830.3.1	"ADP,ATP carrier protein, mitochondrial (AHRD V3.3 *** ADT1_SOLTU)"	1.332	Up	0.0403	---	41.571	0.912	0.708	0.881	0.873	0.754	0.89	1.046	1.237	1.048	0.841	0.835	0.776	1.217	1.39	1.365	1.156	1.127	1.05
	Solyc06g034020.3.1	"methionine sulfoxide reductase A3;Dbxref=InterPro:IPR002569,Pfam:PF01625;Ontology_term=GO:0008113,GO:0055114"	1.302	Up	0.00926	---	26.624	1.05	1.028	0.88	0.754	0.752	0.817	1.282	1.261	1.309	0.756	0.78	1.029	1.2	1.176	0.962	0.972	1.05	1.077
	Solyc05g007260.3.1	"Ribulose-phosphate 3-epimerase (AHRD V3.3 *** K4BWQ2_SOLLC);Dbxref=InterPro:IPR000056,Pfam:PF00834;Ontology_term=GO:0005975,GO:0016857"	1.547	Up	0.0323	---	24.265	0.966	1.158	0.801	0.908	0.29	0.637	1.275	1.71	1.54	1.018	1.214	0.977	1.005	1.191	1.176	0.835	0.513	0.905
	Solyc03g065250.3.1	Fatty acid hydroxylase superfamily protein (AHRD V3.3 *** A0A072TKE8_MEDTR)	1.493	Up	0.00698	---	43.193	0.866		0.812	1.252		0.905	1.265		1.24	1.032		0.961	0.633		1.21	1.029		0.872
	Solyc08g076880.3.1	Nodulin26-like intrinsic protein 31 (AHRD V3.3 --* K4C978_SOLLC)	2.257	Up	6.29e-05	---	13.658	0.699	0.704	0.791	0.653	0.565	0.576	1.733	1.615	1.603	0.58	0.591	0.583	1.601	1.811	1.879	0.626	0.532	0.538
	Solyc05g005510.3.1	"Nucleic acid-binding, OB-fold (AHRD V3.3 *** A0A103XVT7_CYNCS)"	1.385	Up	4.37e-05	---	14.685	0.914	0.921	0.893	0.9	0.892	0.965	1.296	1.243	1.238	0.857	0.876	0.857	1.049	1.14	1.077	1.024	1.046	1.041
	Solyc05g052470.3.1	"Ferritin (AHRD V3.3 *** K4C1S8_SOLLC);Dbxref=InterPro:IPR001519,Pfam:PF00210;Ontology_term=GO:0006826,GO:0006879,GO:0008199"	1.634	Up	0.0078	---	29.059	0.797	0.719	0.607	0.78	0.797	0.766	1.072	1.098	1.3	0.784	0.886	0.576	1.375	1.461	1.545	1.182	1.057	1.259
	Solyc03g098740.1.1	"Kunitz trypsin inhibitor (AHRD V3.3 *** B8Y888_TOBAC);Dbxref=InterPro:IPR002160,Pfam:PF00197;Ontology_term=GO:0004866"	1.35	Up	0.00378	---	21.629	0.875	0.807	0.932	0.516	0.479	0.544	1.211	1.113	1.205	0.485	0.468	0.46	2.095	2.328	1.999	0.689	0.699	0.762
	Solyc03g116680.3.1	Methyl-CpG-binding domain protein (AHRD V3.3 *-* G7JE44_MEDTR)	1.815	Up	0.0215	---	73.872	1.005	1.003	1.009	0.483	0.24	0.365	1.572	2.126	1.778	0.493	0.236	0.407	1.698	2.02	1.891	0.661	0.244	0.427
	Solyc11g011440.1.1	"LOW QUALITY:Eukaryotic aspartyl protease family protein (AHRD V3.3 *** AT1G66180.1);Dbxref=InterPro:IPR001461;Ontology_term=GO:0004190,GO:0006508"	1.321	Up	0.0244	---	47.894	0.804	0.729	0.916	0.961	0.874	0.609	1.005	1.06	1.169	0.929	0.809	0.605	1.189	1.402	1.494	1.162	1.22	1.26
	Solyc07g043310.3.1	"Gamma aminobutyrate transaminase isoform 1;Dbxref=InterPro:IPR005814,Pfam:PF00202;Ontology_term=GO:0008483,GO:0030170"	1.408	Up	0.0021	---	56.708	0.862	0.833	0.919	0.888	0.892	0.966	1.275	1.272	1.134	0.672	0.77	0.838	1.363	1.237	1.156	0.928	1.037	1.014
	Solyc05g014280.3.1	small heat shock protein 1	1.601	Up	0.00708	---	26.17	0.528	0.657	0.71	0.235	0.33	0.264	0.959	1.007	1.068	0.283	0.372	0.22	2.862	2.752	2.875	0.703	0.694	0.682
	Solyc02g079960.3.1	"Thioredoxin (AHRD V3.3 *** A0A061F6X0_THECC);Dbxref=InterPro:IPR005746,Pfam:PF00085;Ontology_term=GO:0006662,GO:0015035,GO:0045454"	1.313	Up	0.00166	---	14.016	0.86	0.838	0.935	0.85	0.899	1.029	1.144	1.127	1.185	0.873	0.941	0.856	1.014	1.037	0.946	1.374	1.25	1.116
	Solyc09g075600.2.1	GATA transcription factor-like protein (AHRD V3.3 *** AT1G02700.1)	2.602	Up	0.00446	---	26.204	0.618	0.699		0.493	0.48		1.682	1.745		0.597	0.493		1.845	1.851		0.683	0.687
	Solyc11g020040.2.1	"heat shock protein 70;Dbxref=InterPro:IPR012725,Pfam:PF00012;Ontology_term=GO:0005524,GO:0006457,GO:0051082"	1.678	Up	0.00178	---	74.492	0.622	0.544	0.665	0.733	0.606	0.6	0.96	1.018	1.095	0.66	0.527	0.598	1.556	1.904	1.864	1.412	1.529	1.39
	Solyc08g080940.3.1	"glutathione peroxidase like encoding 1;Dbxref=InterPro:IPR000889;Ontology_term=GO:0004602,GO:0006979,GO:0055114"	1.383	Up	0.000202	---	26.749	1.017	0.96	0.998	0.729	0.723	0.769	1.335	1.42	1.359	0.766	0.644	0.679	1.124	1.211	1.161	1.027	1.017	0.981
	Solyc08g078040.3.1	"FAD/NAD(P)-binding oxidoreductase family protein (AHRD V3.3 *** AT2G35660.1);Dbxref=InterPro:IPR002938,Pfam:PF01494;Ontology_term=GO:0071949"	1.732	Up	0.000343	---	32.743	0.557	0.577	0.629	0.897	0.76	0.769	0.985	0.984	1.085	0.692	0.712	0.674	1.523	1.621	1.645	1.392	1.331	1.227
	Solyc02g083280.3.1	Rhodanese-related sulfurtransferase (AHRD V3.3 *** B7FGV4_MEDTR)	1.467	Up	0.0042	---	20.384	0.977	0.806	0.869	0.901	0.848	0.952	1.213	1.317	1.361	0.8	0.818	0.879	1.109	1.103	0.949	1.031	1.21	1.004
	Solyc01g067295.1.1	Metallocarboxypeptidase inhibitor (AHRD V3.3 *** O24373_SOLTU)	1.451	Up	0.00328	---	13.161	1.128	0.997	0.936	0.63	0.595	0.751	1.502	1.526	1.413	0.734	0.612	0.926	1.211	1.42	1.3	0.771	0.854	0.628
	Solyc12g099650.2.1	Photosystem II 5 kDa protein (AHRD V3.3 *** K7WNW4_SOLTU)	1.625	Up	0.00124	---	11.71	0.573		0.554	1.265		1.244	0.913		0.918	1.173		1.273	0.796		0.746	1.422		1.402
	Solyc05g041200.3.1	"4-hydroxyphenylpyruvate dioxygenase (AHRD V3.3 *** K4C0A1_SOLLC);Dbxref=InterPro:IPR005956;Ontology_term=GO:0003868,GO:0009072,GO:0016701,GO:0055114"	1.995	Up	8.45e-05	---	48.699	0.79	0.773	0.817	0.673	0.675	0.628	1.576	1.477	1.696	0.669	0.749	0.763	1.451	1.426	1.589	0.819	0.915	0.847
	Solyc04g080850.3.1	"Thioredoxin (AHRD V3.3 *** Q201Z4_9SOLN);Dbxref=InterPro:IPR005746,Pfam:PF00085;Ontology_term=GO:0006662,GO:0015035,GO:0045454"	1.33	Up	0.00142	---	13.564	0.61	0.683	0.67	1.257	1.25	1.279	0.877	0.882	0.852	1.13	1.109	1.119	0.628	0.535	0.539	1.711	1.753	1.798
	Solyc01g097240.3.1	"Pathogenesis-related protein PR-4 (AHRD V3.3 *** PR4_PRUPE);Dbxref=InterPro:IPR001153,Pfam:PF00967;Ontology_term=GO:0042742,GO:0050832"	1.527	Up	0.0263	---	16.026	0.675	0.829	0.692	0.555	0.554	0.737	0.934	1.331	1.089	0.362	0.552	0.622	1.234	1.804	1.19	1.234	0.916	1.515
	Solyc09g011450.3.1	Proteasome inhibitor-related (AHRD V3.3 *** A0A061ERS7_THECC)	1.328	Up	0.0105	---	34.738	0.808	0.896	0.923	0.932	0.438	0.887	1.215	1.055	1.219	0.854	1.021	0.987	1.251	1.168	1.101	0.944	1.111	0.9
	Solyc02g081170.3.1	"plastid lipid associated protein CHRC;Dbxref=InterPro:IPR006843,Pfam:PF04755"	1.702	Up	3.53e-05	---	35.649	0.607	0.581	0.566	0.751	0.747	0.738	0.977	1.025	0.983	0.693	0.675	0.664	1.536	1.618	1.644	1.461	1.49	1.453
	Solyc12g009245.1.1	"20 kDa chaperonin family protein (AHRD V3.3 *-* B9INC6_POPTR);Dbxref=InterPro:IPR020818,Pfam:PF00166;Ontology_term=GO:0005737,GO:0006457"	1.449	Up	0.0425	---	6.8067	0.592		0.554	1.272		1.359	0.889		0.771	1.399		1.552	0.587		0.501	1.427		1.421
	Solyc08g006720.3.1	"Glutathione peroxidase (AHRD V3.3 *** K4CIG0_SOLLC);Dbxref=InterPro:IPR000889;Ontology_term=GO:0004602,GO:0006979,GO:0055114"	1.313	Up	6.38e-05	---	26.204	0.85	0.848	0.82	0.946	0.897	0.911	1.087	1.126	1.094	0.882	0.886	0.905	1.088	1.124	1.108	1.167	1.179	1.219
	Solyc08g083115.1.1	"Cystathionine gamma-synthase, putative (AHRD V3.3 *** B9RYU1_RICCO);Dbxref=InterPro:IPR000277,Pfam:PF01053;Ontology_term=GO:0030170"	1.445	Up	0.0303	---	34.43	0.985		0.946	0.668		0.827	1.482		1.309	0.65		0.831	1.248		1.115	0.987		1.015
nucleus	Solyc09g097960.3.1	"NAD(P)-linked oxidoreductase superfamily protein (AHRD V3.3 *** AT1G60710.1);Dbxref=InterPro:IPR023210,Pfam:PF00248"	1.351	Up	0.0416	---	51.6	0.3		0.319	1.77		1.822	0.441		0.395	1.844		1.756	0.284		0.295	1.577		1.597
	Solyc04g076820.1.1	Octicosapeptide/Phox/Bem1p domain-containing protein (AHRD V3.3 *** T2DP86_PHAVU)	2.01	Up	0.000242	---	52.319	0.747	0.685	0.819	0.702	0.76	0.652	1.562	1.443	1.52	0.689	0.73	0.694	1.378	1.327	1.388	0.813	0.921	0.913
	Solyc09g092480.2.1	Glycosyltransferase (AHRD V3.3 *-* K4CWS4_SOLLC)	1.482	Up	0.0395	---	147.49	0.911	0.991	1.081	0.951	0.658	0.905	1.288	1.835	1.298	0.961	0.762	0.864	0.971	1.103	1.033	0.951	0.643	0.825
	Solyc04g078840.3.1	AREB	2.619	Up	0.01	---	47.977	0.735		0.605	0.585		0.582	1.74		1.77	0.525		0.546	1.38		1.37	1.074		1.216
	Solyc06g083340.3.1	"Wound-induced basic protein (AHRD V3.3 *** PR4_PHAVU);Dbxref=InterPro:IPR012643,Pfam:PF08186"	1.383	Up	0.0241	---	5.4251		0.892	0.914		1.131	1.042		1.187	1.311		1.009	1.051		0.745	0.688		1.115	1.089
	Solyc03g025810.3.1	Low-temperature-induced 65 kDa-like protein (AHRD V3.3 *-* A0A0B0MRR8_GOSAR)	4.184	Up	0.000484	---	61.904	0.449	0.491	0.633	0.485	0.451	0.63	2.461	2.304	1.816	0.478	0.466	0.807	1.558	1.65	1.345	0.544	0.611	0.732
	Solyc09g089580.3.1	2-oxoglutarate (2OG) and Fe(II)-dependent oxygenase superfamily protein (AHRD V3.3 *** AT1G06620.1)	2.133	Up	0.000297	---	43.759	0.69	0.836	0.822	0.323	0.35	0.409	1.606	1.688	1.714	0.525	0.497	0.393	2.181	1.984	1.98	0.524	0.562	0.579
	Solyc04g006970.3.1	"Phosphoenolpyruvate carboxylase (AHRD V3.3 *** A6YM33_RICCO);Dbxref=InterPro:IPR015813,Pfam:PF00311;Ontology_term=GO:0003824"	1.752	Up	0.000276	---	122.07	0.62	0.683	0.68	0.588	0.648	0.826	1.236	1.102	1.137	0.649	0.542	0.76	2.116	2.287	1.699	0.663	0.637	0.842
	Solyc09g091030.3.1	"Beta-amylase 1;Dbxref=InterPro:IPR001554,Pfam:PF01373;Ontology_term=GO:0000272,GO:0016161"	1.458	Up	0.00266	---	64.671	0.841	0.791	0.895	0.992	0.921	0.9	1.148	1.333	1.204	0.91	0.915	0.913	0.956	1.212	1.122	1.083	0.883	0.967
	Solyc11g056650.2.1	bHLH transcription factor 096	2.502	Up	0.000779	---	48.737	0.496	0.685	0.577	0.645	0.681	0.629	1.391	1.432	1.576	0.649	0.63	0.523	1.876	1.762	1.818	0.893	0.769	0.832
	Solyc09g090930.3.1	Tetratricopeptide repeat (TPR)-like superfamily protein (AHRD V3.3 *-* AT1G04530.1)	1.349	Up	0.016	---	44.713	0.942	1.164	1.03	0.536	0.509	0.65	1.487	1.452	1.292	0.468	0.537	0.696	1.901	1.635	1.582	0.528	0.645	0.68
	Solyc07g007790.3.1	"sucrose-phosphate synthase;Dbxref=InterPro:IPR012819;Ontology_term=GO:0005985,GO:0046524"	1.308	Up	0.000422	---	118.48	0.923	0.963	0.99	0.643	0.663	0.707	1.29	1.231	1.241	0.753	0.83	0.799	1.587	1.572	1.53	0.672	0.701	0.706
	Solyc10g078770.2.1	"Seed maturation protein (AHRD V3.3 *** Q9LKC5_GLYTO);Dbxref=InterPro:IPR005513,Pfam:PF03760;Ontology_term=GO:0009790"	3.684	Up	0.000962	---	9.2582	0.523	0.43	0.425	0.624	0.445	0.915	1.762	2.022	1.292	0.662	0.474	0.971	1.764	2.055	1.43	0.568	0.487	0.975
	Solyc11g071830.2.1	"DnaJ protein homolog (AHRD V3.3 *** DNJH_CUCSA);Dbxref=InterPro:IPR012724,Pfam:PF01556;Ontology_term=GO:0005524,GO:0006457,GO:0009408,GO:0051082"	1.716	Up	0.0012	---	46.519	0.713	0.606	0.705	0.837	0.887	0.732	1.085	1.144	1.244	0.683	0.631	0.629	1.511	1.637	1.705	1.266	1.337	0.958
	Solyc09g011470.3.1	Plant/T7H20-70 protein (AHRD V3.3 *** G7L5L0_MEDTR)	1.823	Up	0.0139	---	16.236	0.949	0.951	0.835	0.91	0.662	0.383	1.274	1.703	2.009	0.684	0.45	0.243	0.946	1.318	1.978	1.351	0.959	0.431
	Solyc09g089830.3.1	2-oxoglutarate (2OG) and Fe(II)-dependent oxygenase superfamily protein (AHRD V3.3 *-* AT1G06620.1)	1.539	Up	0.0462	---	389.35	0.724		0.869	1.036		0.705	1.265		1.186	0.888		0.652	1.026		1.58	1.126		0.998
	Solyc06g076880.3.1	"Flavoprotein wrbA, putative (AHRD V3.3 *** B9SI05_RICCO);Dbxref=InterPro:IPR005025,Pfam:PF03358;Ontology_term=GO:0016491"	1.421	Up	0.0231	---	22.132	0.683	0.785	0.61	1.003	1.044	0.993	1.05	0.859	1.043	0.827	0.976	1.088	1.106	0.987	1.057	1.452	1.481	1.307
	Solyc04g082200.2.1	LOW QUALITY:dehydrin	2.134	Up	2.18e-06	---	23.371	0.695	0.658	0.7	0.33	0.403	0.333	1.435	1.458	1.488	0.397	0.341	0.398	2.462	2.375	2.414	0.504	0.513	0.54
	Solyc09g098590.3.1	sucrose synthase	1.759	Up	0.00766	---	278.25		0.788	0.816		0.382	0.838		1.476	1.345		0.41	0.577		2.164	1.682		0.707	0.653
	Solyc02g084850.3.1	"Abscisic acid and environmental stress-inducible protein TAS14 (AHRD V3.3 *** TAS14_SOLLC);Dbxref=InterPro:IPR000167,Pfam:PF00257;Ontology_term=GO:0006950,GO:0009415"	7.589	Up	0.000159	---	13.948	0.231	0.211	0.145	0.235	0.276	0.189	1.38	1.493	1.582	0.274	0.284	0.169	2.699	2.876	3.236	0.276	0.318	0.188
	Solyc02g084240.3.1	H1 histone-like protein	1.956	Up	0.00128	---	24.394	0.716	0.755	0.905	0.593	0.513	0.695	1.526	1.679	1.443	0.565	0.506	0.714	1.691	1.813	1.461	0.87	0.687	0.743
	Solyc03g116390.3.1	Late embryogenesis abundant protein (AHRD V3.3 *** E1AZA3_SOLLC)	5.97	Up	0.00126	---	17.531	0.31	0.351	0.282	0.285	0.389	0.222	1.879	1.865	1.886	0.276	0.384	0.227	2.56	2.506	2.568	0.325	0.465	0.399
	Solyc06g084020.3.1	histone H1	1.54	Up	0.004	---	21.454	0.656	0.56	0.702	0.927	0.815	0.936	1.001	1.024	0.929	0.853	0.932	0.947	1.05	1.057	1.067	1.691	1.827	1.563
extracellular	Solyc12g098900.2.1	Late embryogenesis abundant protein (AHRD V3.3 *** J7F2C7_CAMSI)	5.682	Up	0.00464	---	28.422	0.413	0.282	0.389	0.399	0.488	0.372	2.051	1.992	2.116	0.428	0.518	0.331	1.508	1.438	1.569	1.331	1.47	1.343
	Solyc06g074260.3.1	pollen proteins Ole e I-like	1.716	Up	0.0165	---	18.664		1.137	1.222		0.23	0.247		2.145	1.902		0.201	0.291		1.917	1.926		0.245	0.255
	Solyc08g067500.2.1	Non-specific lipid-transfer protein (AHRD V3.3 *** K4CLX6_SOLLC)	2.733	Up	0.0185	---	24.313	0.56	0.685	0.303	0.685	1.089	0.417	1.469	1.106	1.656	0.818	1.077	0.453	1.453	0.93	1.994	1.037	1.198	1.205
	Solyc03g034375.1.1	"Lipid transfer protein (AHRD V3.3 *** S4TID2_GOSHI);Dbxref=InterPro:IPR033872,Pfam:PF14368;Ontology_term=GO:0006869"	1.463	Up	0.00556	---	9.7936	0.947	0.997		0.584	0.57		1.44	1.405		0.529	0.534		1.507	1.608		1.139	0.878
	Solyc10g075100.2.1	"Non-specific lipid-transfer protein (AHRD V3.3 *** Q4A1N1_SOLLC);Dbxref=InterPro:IPR016140,Pfam:PF00234"	2.872	Up	1.54e-06	---	11.91	0.884	0.93	0.965	0.166	0.214	0.229	2.595	2.702	2.683	0.243	0.193	0.198	1.643	1.701	1.661	0.215	0.196	0.197
	Solyc07g049440.3.1	"GDSL esterase/lipase (AHRD V3.3 *** W9S4N1_9ROSA);Dbxref=InterPro:IPR001087,Pfam:PF00657;Ontology_term=GO:0016788"	2.293	Up	5.07e-07	---	39.396	0.731	0.756	0.726	0.524	0.523	0.48	1.672	1.673	1.73	0.609	0.586	0.477	1.579	1.622	1.588	0.86	0.839	1.028
	Solyc01g111075.1.1	"Snakin-2 (AHRD V3.3 *** U3GLC8_SOLNI);Dbxref=InterPro:IPR003854,Pfam:PF02704"	1.358	Up	4.43e-05	---	10.985	0.77	0.753	0.79	0.756	0.901	0.79	1.059	1.029	1.053	0.89	0.961	0.874	1.176	1.185	1.283	1.473	1.371	1.283
	Solyc10g075070.2.1	"Non-specific lipid-transfer protein (AHRD V3.3 *** K4D1U9_SOLLC);Dbxref=InterPro:IPR016140,Pfam:PF00234"	3.13	Up	7.95e-07	---	11.515	0.6	0.589	0.589	0.399	0.331	0.247	1.765	1.882	1.918	0.387	0.328	0.223	2.288	2.374	2.464	0.393	0.354	0.232
	Solyc07g007760.3.1	"defensin-like protein;Dbxref=InterPro:IPR003614,Pfam:PF00304;Ontology_term=GO:0006952"	1.418	Up	0.019	---	8.7993	1.344	1.289	1.517	0.139	0.235	0.228	1.976	1.973	1.937	0.2	0.371	0.287	1.947	1.763	1.745	0.191	0.243	0.118
	Solyc10g075150.2.1	Non-specific lipid-transfer protein (AHRD V3.3 *** M1AVB3_SOLTU)	1.648	Up	0.000817	---	13.568	0.498	0.449	0.537	0.379	0.401	0.451	0.821	0.838	0.786	0.407	0.395	0.454	2.8	3.047	2.749	0.763	0.745	0.783
	Solyc01g006900.3.1	"MD-2-related lipid recognition domain-containing protein / ML domain-containing protein (AHRD V3.3 *** AT3G11780.1);Dbxref=InterPro:IPR033917,Pfam:PF02221;Ontology_term=GO:0032366"	1.309	Up	0.0162	---	17.537	0.929	0.856	0.962	0.55	0.561	0.501	1.189	1.201	1.207	0.631	0.599	0.5	1.732	1.895	1.926	0.838	0.9	0.784
	Solyc08g080650.2.1	PATHOGENESIS RELATED PROTEIN P23	1.309	Up	0.00788	---	53.62	0.812	0.709	0.697	0.564	0.449	0.614	0.927	0.962	1.015	0.392	0.341	0.523	1.551	2.127	1.87	1.062	1.487	0.832
	Solyc09g084450.3.1	"proteinase inhibitor I;Dbxref=InterPro:IPR000864,Pfam:PF00280;Ontology_term=GO:0004867,GO:0009611"	1.924	Up	0.0405	---	12.581	0.991		0.894	0.53		0.226	1.589		2.037	0.369		0.297	1.941		2.173	0.415		0.191
	Solyc10g075110.2.1	"Non-specific lipid-transfer protein (AHRD V3.3 *** M1AVB9_SOLTU);Dbxref=InterPro:IPR016140,Pfam:PF00234"	4.147	Up	3.73e-06	---	14.238	0.213	0.234	0.204	0.687	0.792	0.756	0.868	0.888	0.944	0.708	0.8	0.7	1.201	1.259	1.223	2.708	2.411	2.503
	Solyc01g111400.3.1	"Subtilisin-like protease (AHRD V3.3 *** W9QT04_9ROSA);Dbxref=InterPro:IPR000209,Pfam:PF00082;Ontology_term=GO:0004252,GO:0006508"	1.935	Up	0.00028	---	81.777	0.693	0.754	0.698	0.824	0.644	0.755	1.287	1.513	1.35	0.802	0.625	0.674	1.217	1.54	1.364	1.157	0.833	1.247
	Solyc06g060970.2.1	Expansin-like protein (AHRD V3.3 *** Q0WRS3_ARATH)	2.411	Up	0.00478	---	27.154		0.524	0.474		0.464	0.6		1.245	1.161		0.474	0.583		2.607	2.39		0.534	0.634
	Solyc09g097805.1.1	"Glycine rich protein (AHRD V3.3 *** Q94CG1_TOBAC);Dbxref=InterPro:IPR010800,Pfam:PF07172"	1.684	Up	0.00516	---	14.813	1.272		1.261	0.172		0.416	2.212		2.053	0.173		0.257	1.795		1.597	0.196		0.302
	Solyc04g081755.1.1	"Lipase, GDSL (AHRD V3.3 *-* A0A103YES1_CYNCS)"	2.667	Up	0.000599	---	182.73	0.667	0.497	0.635	0.51	0.304	0.501	1.471	1.694	1.633	0.519	0.297	0.467	2.035	2.499	2.076	0.688	0.606	0.629
	Solyc12g099200.2.1	"Invertase inhibitor (AHRD V3.3 *** I1VR17_SOLTU);Dbxref=InterPro:IPR006501,Pfam:PF04043;Ontology_term=GO:0004857"	3.608	Up	2.22e-05	---	18.769	0.488	0.573	0.571	0.587	0.575	0.647	2.039	1.968	1.881	0.528	0.528	0.729	1.269	1.212	1.17	1.167	1.161	1.148
	Solyc10g075090.2.1	"Non-specific lipid-transfer protein (AHRD V3.3 *** Q4A1N0_SOLLC);Dbxref=InterPro:IPR016140,Pfam:PF00234"	1.934	Up	0.000284	---	11.484	0.664	0.608	0.692	0.383	0.758	0.854	1.333	1.297	1.168	0.623	0.667	0.829	1.847	1.463	1.222	1.083	1.139	1.349
	Solyc11g021060.2.1	TOMARPIX proteinase inhibitor	3.123	Up	0.000562	---	24.697	0.559	0.756	0.697	0.266	0.201	0.198	2.382	1.879	2.022	0.225	0.177	0.25	1.985	2.15	2.111	0.318	0.182	0.092
plasma membrane	Solyc01g106820.3.1	"Sterol regulatory element-binding protein site 2 protease, putative (AHRD V3.3 *** B9S7Z4_RICCO)"	3.2	Up	0.000102	---	64.707	0.476	0.397	0.49	0.39	0.24	0.526	1.481	1.531	1.35	0.348	0.293	0.476	2.633	2.988	2.287	0.466	0.256	0.566
	Solyc07g055560.3.1	"Cytochrome P450 (AHRD V3.3 *** A0A124SAX2_CYNCS);Dbxref=InterPro:IPR001128,Pfam:PF00067;Ontology_term=GO:0005506,GO:0016705,GO:0020037,GO:0055114"	1.479	Up	0.0016	---	90.635	0.932	0.86	0.785	0.781	0.672	0.672	1.306	1.263	1.243	0.72	0.703	0.651	1.602	1.635	1.655	0.547	0.839	0.977
	Solyc07g017610.3.1	Lysine-ketoglutarate reductase/saccharopine dehydrogenase (AHRD V3.3 *** G7JS28_MEDTR)	1.678	Up	0.00166	---	115.45	0.667	0.809	0.805	0.663	0.71	0.698	1.318	1.208	1.302	0.611	0.741	0.686	1.919	1.648	1.725	0.725	1.09	0.709
	Solyc11g069050.2.1	"4-coumarate:CoA ligase-like protein (AHRD V3.3 *** A0A089WWI7_BETPN);Dbxref=InterPro:IPR000873,Pfam:PF00501;Ontology_term=GO:0003824,GO:0008152"	1.308	Up	0.0014	---	58.93	0.928	0.894	0.876	0.716	0.845	0.891	1.237	1.117	1.174	0.756	0.784	0.841	1.487	1.427	1.251	0.831	0.912	0.982
	Solyc03g025720.3.1	"4-coumarate:CoA ligase-like protein (AHRD V3.3 *** A0A0A1ETC4_ALBBR);Dbxref=InterPro:IPR000873,Pfam:PF00501;Ontology_term=GO:0003824,GO:0008152"	1.322	Up	6.16e-05	---	56.404	0.884	0.884	0.856	1.027	1.068	1.117	1.131	1.178	1.159	0.976	1.014	0.953	0.89	0.936	0.957	1.014	0.974	1.043
	Solyc08g067520.2.1	Non-specific lipid-transfer protein (AHRD V3.3 *-* K4CLX8_SOLLC)	1.855	Up	0.0447	---	45.851	1.161		0.91	0.237			1.803		2.039	0.121		0.248	1.487		1.48			0.241
	Solyc01g006290.3.1	"Peroxidase (AHRD V3.3 *** K4ASJ5_SOLLC);Dbxref=InterPro:IPR002016,Pfam:PF00141;Ontology_term=GO:0004601,GO:0006979,GO:0020037,GO:0055114"	1.358	Up	0.00358	---	35.704	0.899	0.803	0.914	0.456	0.314	0.508	1.186	1.243	1.124	0.428	0.198	0.541	2.323	2.963	2.228	0.522	0.241	0.514
	Solyc07g062700.3.1	sodium/calcium exchanger family protein / calcium-binding EF hand family protein (AHRD V3.3 *** AT1G53210.1)	1.447	Up	0.0072	---	63.909	0.758	0.639	0.8	0.805	0.851	0.827	1.05	1.118	1.011	0.868	0.798	0.764	1.549	1.564	1.613	1.029	1.044	0.952
mitochondria	Solyc06g071000.3.1	"aldehyde dehydrogenase 12A1 (AHRD V3.3 *** AT5G62530.1);Dbxref=InterPro:IPR015590,Pfam:PF00171;Ontology_term=GO:0008152,GO:0016491,GO:0055114"	1.334	Up	0.0026	---	61.644	0.715	0.745	0.822	0.786	0.815	0.82	1.025	1.031	0.989	0.786	0.79	0.809	1.533	1.524	1.517	1.171	1.095	1.084
	Solyc08g006510.3.1	"NAD(P)-binding Rossmann-fold superfamily protein (AHRD V3.3 *** AT5G10730.1);Dbxref=InterPro:IPR016040,Pfam:PF13460"	1.697	Up	0.0148	---	30.518	0.564		0.642	0.793		0.865	1.033		1.014	0.902		0.867	1.392		1.335	1.409		1.356
	Solyc02g068700.3.1	"Zinc-binding family protein (AHRD V3.3 *** B9ICQ8_POPTR);Dbxref=InterPro:IPR011146,Pfam:PF01230;Ontology_term=GO:0003824"	1.351	Up	0.000836	---	19.471	0.704	0.731	0.772	1.087	1.128	1.083	1.01	1.017	0.955	1.17	1.152	1.156	0.735	0.686	0.73	1.339	1.438	1.373
	Solyc11g005360.2.1	"BolA protein (AHRD V3.3 *** A0A103YGA6_CYNCS);Dbxref=InterPro:IPR002634,Pfam:PF01722"	1.317	Up	0.000903	---	10.319	0.914		0.902	1.102		1.038	1.202		1.19	1.058		1.013	0.718		0.695	1.087		1.293
	Solyc04g071610.3.1	"Abscicic acid stress ripening 1;Dbxref=InterPro:IPR003496,Pfam:PF02496;Ontology_term=GO:0006950"	2.718	Up	8.09e-05	---	12.555	0.662	0.676	0.594	0.548	0.54	0.382	1.765	1.605	1.881	0.558	0.535	0.402	1.617	1.818	1.966	0.817	0.83	0.739
	Solyc06g009370.3.1	tolB protein-like protein (AHRD V3.3 *** AT4G01870.2);Dbxref=InterPro:IPR015943;Ontology_term=GO:0005515	1.412	Up	0.026	---	43.987	0.706	0.718		0.847	0.734		0.949	1.061		0.807	0.811		1.196	1.182		1.648	1.669
	Solyc02g086880.3.1	"formate dehydrogenase;Dbxref=InterPro:IPR006139,Pfam:PF00389;Ontology_term=GO:0008152,GO:0016616,GO:0051287,GO:0055114"	1.728	Up	1.53e-06	---	42.093	0.711	0.741	0.716	0.662	0.665	0.654	1.267	1.24	1.24	0.618	0.633	0.649	1.714	1.816	1.752	0.968	0.852	0.936
vacuolar membrane	Solyc07g005330.3.1	"Glucan endo-1,3-beta-glucosidase, putative (AHRD V3.3 *** B9SXY3_RICCO);Dbxref=InterPro:IPR000490,Pfam:PF00332;Ontology_term=GO:0004553,GO:0005975"	1.31	Up	0.00176	---	50.921	0.933	0.841	0.862	0.799	0.843	0.793	1.121	1.139	1.193	0.712	0.762	0.795	1.388	1.302	1.338	1.055	1.173	1.041
	Solyc01g102960.3.1	"Heat-shock protein, putative (AHRD V3.3 *** B9S5K5_RICCO);Dbxref=InterPro:IPR002068,Pfam:PF00011"	1.808	Up	0.00332	---	21.644	0.64	0.78	0.598	0.618	0.86	0.643	1.33	1.111	1.207	0.768	0.899	0.613	1.489	1.294	1.803	1.101	1.097	1.139
	Solyc11g020330.1.1	"leer-sHSP small heat shock protein;Dbxref=InterPro:IPR002068,Pfam:PF00011"	2.541	Up	0.006	---	21.45	0.644		0.559	0.458		0.373	1.503		1.554	0.487		0.417	2.176		2.395	0.591		0.549
	Solyc03g097270.3.1	cystatin 9;Dbxref=InterPro:IPR027214;Ontology_term=GO:0004869	1.321	Up	0.000183	---	26.249	0.875	0.873	0.916	0.819	0.79	0.834	1.199	1.177	1.143	0.829	0.936	0.851	1.229	1.181	1.231	1.06	1.096	1.057
cytoskeleton	Solyc08g075490.3.1	"9-cis-epoxycarotenoid dioxygenase, putative (AHRD V3.3 *** B9S1S9_RICCO);Dbxref=InterPro:IPR004294,Pfam:PF03055;Ontology_term=GO:0016702,GO:0055114"	1.871	Up	0.0461	---	57.056	0.619	0.299	0.422	0.633	0.494	0.656	0.809	0.989	0.709	0.72	1.269	0.632	2.07	1.848	2.445	1.105	1.113	1.031
	Solyc02g077670.3.1	DnaJ-like protein (AHRD V3.3 *** Q9SP09_TOBAC)	1.538	Up	0.0172	---	37.742	0.824	0.849	0.723	0.995	0.804	0.809	1.027	1.432	1.225	1.067	0.639	0.729	1.065	1.16	1.247	1.065	1.208	1.367
	Solyc07g045160.3.1	"ATP-dependent 6-phosphofructokinase (AHRD V3.3 *** M5W6F1_PRUPE);Dbxref=InterPro:IPR000023,Pfam:PF00365;Ontology_term=GO:0003872,GO:0006096"	1.785	Up	0.0108	---	56.188	0.728		0.798	0.726		0.734	1.416		1.308	0.71		0.779	1.454		1.297	0.965		1.138
	Solyc07g062970.3.1	"protein phosphatase 2C;Dbxref=InterPro:IPR001932,Pfam:PF00481;Ontology_term=GO:0003824"	1.518	Up	0.000716	---	30.944	0.821	0.773	0.879	0.655	0.716	0.67	1.279	1.284	1.191	0.655	0.609	0.774	1.744	1.566	1.598	0.755	1.076	0.833
other | cytoplasm,nucleus	Solyc07g053360.3.1	Late embryogenesis abundant domain-containing family protein (AHRD V3.3 *** B9IQP9_POPTR)	2.347	Up	0.000642	---	56.415	0.529	0.67	0.514	0.44	0.512	0.649	1.408	1.341	1.271	0.388	0.546	0.673	2.041	1.885	1.642	1.19	1.148	1.309
other | endoplasmic reticulum	Solyc06g019170.3.1	"Delta-1-pyrroline-5-carboxylate synthetase (AHRD V3.3 *** G3M3X3_SOLTO);Dbxref=InterPro:IPR000965;Ontology_term=GO:0004350,GO:0006561,GO:0055114"	1.355	Up	0.00202	---	77.478	0.668	0.592	0.616	0.823	0.818	0.772	0.852	0.811	0.879	0.857	0.74	0.73	1.422	1.565	1.541	1.437	1.655	1.539

## Sheet: Down list
Supplementary Table S9: Subcellular localization of M82 proteins down-regulated under drought stress.
Category	Protein accession	Protein description	Ratio	Regulated Type	P value	Gene name	MW [kDa]	Cont_M82_1	Cont_M82_2	Cont_M82_3	D_M82_1	D_M82_2	D_M82_3
chloroplast	Solyc06g064550.3.1	"Aspartokinase-homoserine dehydrogenase (AHRD V3.3 *** O63067_SOYBN);Dbxref=InterPro:IPR001341;Ontology_term=GO:0004072,GO:0008652"	0.58	Down	0.000763	---	100.72	0.779	0.787	0.839	0.514	0.427	0.454
	Solyc04g076870.3.1	"Glutamyl-tRNA reductase (AHRD V3.3 *** A0A0V0IMC1_SOLCH);Dbxref=InterPro:IPR000343;Ontology_term=GO:0008883,GO:0033014,GO:0050661,GO:0055114"	0.548	Down	0.00514	---	59.342	1.103	1.093	1.114	0.563	0.653	0.597
	Solyc03g115220.3.1	"Flavonoid 3'-hydroxylase (AHRD V3.3 *** A0A0N6XG41_LYCBA);Dbxref=InterPro:IPR001128,Pfam:PF00067;Ontology_term=GO:0005506,GO:0016705,GO:0020037,GO:0055114"	0.721	Down	0.0088	---	83.622	1.216		1.24	0.911		0.859
	Solyc07g061940.3.1	"Acetolactate synthase (AHRD V3.3 *** A0A0V0IYE7_SOLCH);Dbxref=InterPro:IPR012846;Ontology_term=GO:0000287,GO:0003984,GO:0009082,GO:0030976,GO:0050660"	0.664	Down	0.00116	---	71.865	1.117	1.141	1.234	0.794	0.714	0.81
	Solyc06g051400.3.1	"Omega-3 fatty acid desaturase (AHRD V3.3 *** Q7X7I9_SOLLC);Dbxref=InterPro:IPR005804,Pfam:PF00487;Ontology_term=GO:0006629"	0.391	Down	0.00138	---	49.659	1.255	1.377	1.292	0.412	0.504	0.618
	Solyc04g054190.3.1	ABC1 protein (AHRD V3.3 *** D2XP29_MAIZE)	0.704	Down	0.00122	---	85.014	1.053	1.078	1.152	0.805	0.786	0.721
	Solyc11g072490.2.1	Interactor of constitutive active ROPs-like protein (AHRD V3.3 *** A0A072ULW0_MEDTR)	0.639	Down	0.00414	---	71.629	1.164	1.196	1.093	0.711	0.656	0.838
	Solyc06g082535.1.1	"cinnamate-4-hydroxylase (AHRD V3.3 *** AT2G30490.1);Dbxref=InterPro:IPR001128,Pfam:PF00067;Ontology_term=GO:0005506,GO:0016705,GO:0020037,GO:0055114"	0.72	Down	0.0442	---	36.904		1.117	1.107		0.858	0.743
	Solyc12g006320.2.1	RNA helicase DEAD35	0.404	Down	0.0128	---	69.762	1.462		1.291	0.602		0.51
	Solyc02g085700.2.1	geranylgeranyl pyrophosphate synthetase	0.652	Down	0.00142	---	104.29	0.966	1.027	1.112	0.646	0.653	0.724
	Solyc05g017990.3.1	"TRNA/rRNA methyltransferase family protein (AHRD V3.3 *** A0A061GMB9_THECC);Dbxref=InterPro:IPR004441;Ontology_term=GO:0006396,GO:0008173"	0.614	Down	0.00268	---	51.762		1.223	1.285		0.766	0.774
	Solyc02g078390.3.1	DNA mismatch repair protein MutS2 (AHRD V3.3 *** G7ZZ93_MEDTR)	0.358	Down	0.0203	---	147.61	1.814	1.592		0.529	0.692
	Solyc12g036200.2.1	"Peptidyl-prolyl cis-trans isomerase (AHRD V3.3 *** K4DE77_SOLLC);Dbxref=InterPro:IPR000297,Pfam:PF13616;Ontology_term=GO:0016853"	0.709	Down	0.0009	---	18.809	1.317	1.294	1.21	0.857	0.948	0.903
	Solyc04g051190.3.1	"CYP97A29;Dbxref=InterPro:IPR001128,Pfam:PF00067;Ontology_term=GO:0005506,GO:0016705,GO:0020037,GO:0055114"	0.676	Down	0.00016	---	67.999	1.442	1.561	1.547	1.053	1.015	1.01
	Solyc12g096560.2.1	"Apyrase-like protein (AHRD V3.3 *** A0MWC2_TOBAC);Dbxref=InterPro:IPR000407,Pfam:PF01150;Ontology_term=GO:0016787"	0.742	Down	0.00412	---	51.148	1.14		1.179	0.868		0.852
	Solyc08g069030.3.1	"aminolevulinic acid dehydratase;Dbxref=InterPro:IPR001731,Pfam:PF00490;Ontology_term=GO:0004655,GO:0033014,GO:0046872"	0.694	Down	0.000202	---	49.569	1.12	1.222	1.182	0.829	0.82	0.796
	Solyc02g067180.3.1	"cystathionine gamma synthase;Dbxref=InterPro:IPR000277,Pfam:PF01053;Ontology_term=GO:0030170"	0.732	Down	0.00146	---	58.154	1.097	1.038	1.165	0.82	0.826	0.771
	Solyc06g053480.3.1	"Acyl-[acyl-carrier-protein] desaturase (AHRD V3.3 *** A0A0V0I9I2_SOLCH);Dbxref=InterPro:IPR005067,Pfam:PF03405;Ontology_term=GO:0006631,GO:0045300,GO:0055114"	0.764	Down	0.00394	---	45.237	1.03	1.146	1.087	0.797	0.81	0.886
	Solyc10g085100.2.1	sulfoquinovosyldiacylglycerol 2 (AHRD V3.3 *** AT5G01220.1)	0.718	Down	0.00924	---	57.379		1.136	1.155		0.797	0.848
	Solyc12g013710.2.1	"light dependent NADH:protochlorophyllide oxidoreductase 1;Dbxref=InterPro:IPR005979;Ontology_term=GO:0016630,GO:0055114"	0.574	Down	0.00014	---	42.811	1.343	1.283	1.394	0.779	0.804	0.725
	Solyc02g067050.3.1	"UPF0301 protein (AHRD V3.3 *** A0A0B2NUC1_GLYSO);Dbxref=InterPro:IPR003774,Pfam:PF02622"	0.454	Down	0.000783	---	33.557	1.308	1.321	1.177	0.662	0.506	0.559
	Solyc03g044330.1.1	"Acetolactate synthase (AHRD V3.3 *** A0A0V0IYE7_SOLCH);Dbxref=InterPro:IPR012846;Ontology_term=GO:0000287,GO:0003984,GO:0009082,GO:0030976,GO:0050660"	0.603	Down	0.035	---	71.912	0.969	0.971	0.843	0.61	0.397	0.672
	Solyc11g012670.1.1	Pentatricopeptide repeat-containing protein (AHRD V3.3 *** A0A118JXR5_CYNCS)	0.653	Down	0.0147	---	76.899	0.728	0.916	0.833	0.459	0.598	0.561
	Solyc06g068230.3.1	Tetratricopeptide repeat (TPR)-like superfamily protein (AHRD V3.3 *** AT1G15290.1)	0.733	Down	0.0139	---	190.49	1.112	1.264	1.143	0.973	0.8	0.807
	Solyc06g071430.3.1	"Protein EXECUTER 1, chloroplastic (AHRD V3.3 *** A0A1D1XJU0_9ARAE)"	0.677	Down	0.000384	---	71.822	1.139	1.221	1.128	0.748	0.8	0.812
	Solyc07g054210.3.1	"light dependent NADH:protochlorophyllide oxidoreductase 2;Dbxref=InterPro:IPR005979;Ontology_term=GO:0016630,GO:0055114"	0.709	Down	4.21e-05	---	43.199	1.195	1.21	1.212	0.862	0.877	0.827
	Solyc10g086150.2.1	RNA-binding (RRM/RBD/RNP motifs) family protein (AHRD V3.3 *** AT2G37220.1)	0.464	Down	0.000339	---	31.791	1.155	1.078	1.114	0.462	0.578	0.512
	Solyc03g080190.3.1	2-oxoglutarate Fe(II) dependent oxygenase superfamily protein	0.716	Down	0.0069	---	38.367	1.585	1.332	1.408	1.114	1.007	0.975
	Solyc08g042050.3.1	RNA helicase DEAD25	0.583	Down	0.000742	---	81.517	1.325	1.168	1.352	0.699	0.79	0.752
	Solyc02g084750.3.1	"Radical sam protein, putative (AHRD V3.3 *** B9S686_RICCO);Dbxref=InterPro:IPR005839;Ontology_term=GO:0016740,GO:0043412,GO:0051539"	0.598	Down	0.0183	---	70.54	1.192		1.344	0.73		0.786
	Solyc00g024150.3.1	Transcriptional coactivator/pterin dehydratase (AHRD V3.3 *** AT5G51110.1)	0.768	Down	0.000641	---	23.138	1.216	1.137	1.204	0.88	0.919	0.933
	Solyc06g034110.3.1	"Tomato acid phosphatase;Dbxref=InterPro:IPR010028,Pfam:PF03767;Ontology_term=GO:0003993"	0.746	Down	0.0211	---	29.492	0.736	0.801		0.578	0.568
	Solyc07g064160.3.1	"Thiamine thiazole synthase, chloroplastic (AHRD V3.3 *** K4CH99_SOLLC);Dbxref=InterPro:IPR023753,Pfam:PF01946;Ontology_term=GO:0016491,GO:0055114"	0.766	Down	0.0021	---	37.53	1.118	1.255	1.185	0.932	0.915	0.88
	Solyc03g044150.3.1	"Subtilisin-like protease (AHRD V3.3 *** A9XG40_TOBAC);Dbxref=InterPro:IPR000209,Pfam:PF00082;Ontology_term=GO:0004252,GO:0006508"	0.681	Down	0.00866	---	66.812	1.318	1.523	1.407	0.849	1.078	0.966
	Solyc07g043130.3.1	"Phototropic-responsive NPH3 family protein (AHRD V3.3 *** AT2G30520.1);Dbxref=InterPro:IPR029958;Ontology_term=GO:0004871,GO:0009638"	0.576	Down	0.0457	---	64.375	1.604	1.13	1.331	1.057	0.688	0.596
	Solyc12g009400.2.1	"Pyruvate dehydrogenase E1 component subunit alpha (AHRD V3.3 *** K4DC28_SOLLC);Dbxref=InterPro:IPR001017,Pfam:PF00676;Ontology_term=GO:0008152,GO:0016624"	0.761	Down	0.000341	---	48.731	1.193	1.227	1.146	0.914	0.88	0.919
	Solyc10g086180.2.1	"Phenylalanine ammonia-lyase (AHRD V3.3 *** PAL2_TOBAC);Dbxref=InterPro:IPR005922,Pfam:PF00221;Ontology_term=GO:0005737,GO:0006559,GO:0016841"	0.723	Down	0.00148	---	77.496	1.159	1.158	1.058	0.812	0.773	0.854
	Solyc04g015750.3.1	"Magnesium chelatase H subunit (AHRD V3.3 *** F8SPG3_CAMSI);Dbxref=InterPro:IPR003672,Pfam:PF02514;Ontology_term=GO:0009058"	0.508	Down	0.000357	---	153.69	1.073	1.054	0.989	0.586	0.506	0.49
	Solyc05g008060.3.1	"SlPIN4;Dbxref=InterPro:IPR004776,Pfam:PF03547;Ontology_term=GO:0016021,GO:0055085"	0.524	Down	0.00148	---	71.196	1.644	1.652	1.913	1.016	0.909	0.806
	Solyc02g065220.3.1	Cytochrome P450 (AHRD V3.3 *** A0A103Y530_CYNCS)	0.511	Down	0.000942	---	125.4	1.598	1.507	1.355	0.787	0.673	0.819
	Solyc02g080640.3.1	"adenylyl-sulfate reductase;Dbxref=InterPro:IPR004508;Ontology_term=GO:0016671,GO:0019419,GO:0055114"	0.424	Down	0.0332	---	48.196	1.042	1.098	1.039	0.32	0.469	0.558
	Solyc07g053280.3.1	"Ketol-acid reductoisomerase (AHRD V3.3 *** K4CFM5_SOLLC);Dbxref=InterPro:IPR013023;Ontology_term=GO:0009082,GO:0016491,GO:0055114"	0.745	Down	0.00168	---	64.943	0.89	0.9	0.842	0.647	0.695	0.62
	Solyc09g075360.3.1	"endo-1,4-beta-glucanase precursor;Dbxref=InterPro:IPR001701,Pfam:PF00759;Ontology_term=GO:0004553,GO:0005975"	0.758	Down	0.0173	---	56.282	1.141	1.072		0.855	0.822
	Solyc06g074210.3.1	"mRNA-decapping enzyme-like protein (AHRD V3.3 *** A0A0B2REC5_GLYSO);Dbxref=InterPro:IPR010334;Ontology_term=GO:0000290,GO:0008047,GO:0043085"	0.742	Down	0.0278	---	40.575	1.407	1.3		0.972	1.036
	Solyc01g105560.3.1	"GTP cyclohydrolase II/3,4-dihydroxy-2-butanone 4-phosphate synthase;Dbxref=InterPro:IPR016299;Ontology_term=GO:0009231"	0.689	Down	0.011	---	59.691	1.116	1.312	1.175	0.848	0.723	0.912
	Solyc07g064950.3.1	trigger factor type chaperone family protein (AHRD V3.3 *** AT5G55220.1);Dbxref=InterPro:IPR005215;Ontology_term=GO:0015031	0.753	Down	7.57e-07	---	59.266	1.159	1.172	1.18	0.875	0.885	0.884
	Solyc10g077040.2.1	"putative magnesium-protoporphyrin monomethyl ester cyclase;Dbxref=InterPro:IPR008434;Ontology_term=GO:0015979,GO:0015995,GO:0046872,GO:0048529"	0.657	Down	0.000236	---	47.185	1.031	0.992	0.963	0.689	0.63	0.643
	Solyc12g044600.3.1	"NADP-malic enzyme;Dbxref=InterPro:IPR001891;Ontology_term=GO:0004470,GO:0004471,GO:0006108,GO:0055114"	0.63	Down	9.59e-05	---	70.228	1.273	1.237	1.265	0.764	0.837	0.779
	Solyc11g009080.2.1	"DAHP synthase 1 precursor;Dbxref=InterPro:IPR002480,Pfam:PF01474;Ontology_term=GO:0003849,GO:0009073"	0.671	Down	0.00756	---	56.929	1.004	0.923	0.931	0.695	0.677	0.546
	Solyc06g084155.1.1	"Sulfate transporter, putative (AHRD V3.3 *-* B9SFG4_RICCO);Dbxref=InterPro:IPR001902,Pfam:PF01740;Ontology_term=GO:0008271,GO:0008272,GO:0016020,GO:0055085"	0.722	Down	0.0298	---	20.414	0.859	0.934		0.673	0.622
	Solyc01g067890.3.1	"1-D-deoxyxylulose 5-phosphate synthase;Dbxref=InterPro:IPR005477;Ontology_term=GO:0008661,GO:0016114"	0.53	Down	5.55e-05	---	78.812	1.087	1.022	1.075	0.555	0.594	0.539
	Solyc05g010320.3.1	"Chalcone-flavonone isomerase family protein (AHRD V3.3 *** K4BXK5_SOLLC);Dbxref=InterPro:IPR016087,Pfam:PF02431;Ontology_term=GO:0016872"	0.71	Down	0.0224	---	22.489	1.11	1.228		0.82	0.84
	Solyc08g076470.3.1	"glycerol-3-phosphate acyltransferase;Dbxref=InterPro:IPR016222;Ontology_term=GO:0004366,GO:0006650"	0.747	Down	0.0071	---	51.658	1.168	1.12	1.102	0.897	0.754	0.882
	Solyc10g006900.3.1	"light dependent NADH:protochlorophyllide oxidoreductase 3 s2;Dbxref=InterPro:IPR005979;Ontology_term=GO:0016630,GO:0055114"	0.514	Down	4.08e-05	---	42.611	1.275	1.251	1.191	0.659	0.603	0.65
	Solyc05g055350.3.1	"Nuclear ribonuclease Z (AHRD V3.3 *** G7K7F6_MEDTR);Dbxref=InterPro:IPR001279,Pfam:PF12706"	0.694	Down	0.0488	---	40.522	1.009		1.183	0.779		0.742
	Solyc12g057070.2.1	Glycosyltransferase (AHRD V3.3 *** Q589Y2_TOBAC)	0.732	Down	0.0174	---	102.09	1.517	1.202	1.375	0.932	1.075	0.989
nucleus	Solyc10g051390.2.1	"RNA-binding glycine-rich protein (AHRD V3.3 *** D6PZY6_TOBAC);Dbxref=InterPro:IPR000504,Pfam:PF00076;Ontology_term=GO:0003676"	0.611	Down	0.0187	---	9.5654	1.036	1.17	1.313	0.873	0.681	0.597
	Solyc10g080045.1.1	Ribonuclease III family protein (AHRD V3.3 *-* AT4G37510.1)	0.65	Down	0.0122	---	48.337	1.253	1.213	1.057	0.676	0.718	0.896
	Solyc03g111380.3.1	"Tubulin gamma chain (AHRD V3.3 *** K4BK01_SOLLC);Dbxref=InterPro:IPR000217;Ontology_term=GO:0005874,GO:0007017"	0.754	Down	0.013	---	53.335		1.529	1.439		1.106	1.132
	Solyc04g079310.3.1	RNA-binding protein (AHRD V3.3 *** A0A0K9NR72_ZOSMR)	0.563	Down	0.000363	---	34.294	1.364	1.46	1.327	0.84	0.724	0.775
	Solyc06g076640.3.1	"Tubulin beta chain (AHRD V3.3 *** A0A0V0IAQ3_SOLCH);Dbxref=InterPro:IPR000217;Ontology_term=GO:0005874,GO:0007017"	0.412	Down	0.00622	---	83.795	1.737	1.791	1.745	0.737	0.632	0.803
	Solyc03g026170.3.1	F-box protein (AHRD V3.3 *** A0A0B2QYU7_GLYSO)	0.283	Down	0.00122	---	69.753	1.459	1.485		0.434	0.398
	Solyc04g081490.3.1	"beta-tubulin;Dbxref=InterPro:IPR000217;Ontology_term=GO:0005874,GO:0007017"	0.618	Down	3.82e-05	---	50.576	1.456	1.525	1.484	0.885	0.947	0.926
	Solyc08g077140.2.1	Pentatricopeptide repeat-containing protein (AHRD V3.3 *** A0A103XEM3_CYNCS)	0.769	Down	0.000101	---	80.09	1.037	1.034	1.079	0.796	0.804	0.823
	Solyc02g089065.1.1	SPIRAL1-like1 (AHRD V3.3 *** AT1G26355.1)	0.554	Down	0.032	---	11.246	1.449	1.829	2.426	0.96	0.931	1.271
	Solyc01g108500.3.1	RNA-binding protein (AHRD V3.3 *** A0A0K9NR72_ZOSMR)	0.658	Down	0.0333	---	39.93	1.252		1.233	0.754		0.882
	Solyc10g086760.2.1	"Tubulin beta chain (AHRD V3.3 *** A0A103XQ61_CYNCS);Dbxref=InterPro:IPR000217;Ontology_term=GO:0005874,GO:0007017"	0.568	Down	4.49e-05	---	50.395	1.485	1.493		0.848	0.843
	Solyc06g051960.3.1	Pectinesterase (AHRD V3.3 *** K4C5Y2_SOLLC)	0.698	Down	0.00116	---	65.614	1.163	1.226	1.208	0.773	0.886	0.852
	Solyc02g063000.3.1	"Glycosyltransferase (AHRD V3.3 *** K4B6I8_SOLLC);Dbxref=InterPro:IPR002213;Ontology_term=GO:0008152,GO:0016758"	0.56	Down	0.00154	---	52.87	1.007	1.042	1.105	0.508	0.635	0.622
	Solyc11g072260.2.1	"40S ribosomal protein S13 (AHRD V3.3 *** RS13_SOYBN);Dbxref=InterPro:IPR000589;Ontology_term=GO:0003735,GO:0005622,GO:0005840,GO:0006412"	0.734	Down	2.17e-05	---	17.061	1.244	1.285	1.237	0.93	0.926	0.909
	Solyc03g061600.3.1	Cell division cycle protein 27/anaphase promoting complex subunit3 (AHRD V3.3 *** A0A0K9NSQ6_ZOSMR)	0.653	Down	0.0052	---	68.511		1.483	1.395		0.936	0.943
	Solyc06g035970.3.1	"Tubulin beta chain (AHRD V3.3 *** TBB_HORVU);Dbxref=InterPro:IPR000217;Ontology_term=GO:0005874,GO:0007017"	0.614	Down	0.000916	---	50.262	1.575	1.523	1.718	1.054	0.911	0.99
	Solyc09g082760.3.1	"Aspartic proteinase (AHRD V3.3 *** A0A0B2PY44_GLYSO);Dbxref=InterPro:IPR001461,Pfam:PF00026;Ontology_term=GO:0004190,GO:0006508"	0.574	Down	0.000683	---	55.561	1.241	1.354	1.348	0.826	0.746	0.692
	Solyc10g055250.1.1	LOW QUALITY:cold shock domain protein 1 (AHRD V3.3 *** AT4G36020.2)	0.735	Down	0.00362	---	17.114	1.318	1.519	1.517	1.06	1.101	1.039
	Solyc11g072710.2.1	phototropin 1	0.708	Down	0.0015	---	153.77	1.436	1.585	1.592	1.037	1.147	1.082
	Solyc07g006035.1.1	Tetratricopeptide repeat (TPR)-like superfamily protein (AHRD V3.3 *** AT4G28080.1)	0.656	Down	0.000218	---	201.7	1.24	1.124	1.153	0.778	0.747	0.783
	Solyc03g025730.3.1	"Tubulin beta chain (AHRD V3.3 *** G7IAN2_MEDTR);Dbxref=InterPro:IPR000217;Ontology_term=GO:0005874,GO:0007017"	0.513	Down	7.58e-05	---	49.998	1.476	1.519	1.547	0.766	0.732	0.831
	Solyc04g009370.3.1	Protease (AHRD V3.3 *** A0A1D1YP20_9ARAE)	0.767	Down	0.000415	---	32.823	1.116	1.084	1.088	0.857	0.862	0.803
	Solyc02g081200.1.1	LOW QUALITY:Octicosapeptide/Phox/Bem1p domain-containing protein / tetratricopeptide repeat-containing protein (AHRD V3.3 *** A0A061F4S2_THECC)	0.744	Down	0.000885	---	85.534	1.505	1.441	1.385	1.095	1.103	1.026
cytoplasm	Solyc02g064670.1.1	"60S ribosomal protein L26-1 (AHRD V3.3 *** RL261_ARATH);Dbxref=InterPro:IPR005756,Pfam:PF16906;Ontology_term=GO:0003735,GO:0006412,GO:0015934"	0.761	Down	0.00232	---	16.777	1.128	1.107	1.17	0.914	0.871	0.807
	Solyc03g058190.3.1	elongation factor family protein (AHRD V3.3 *** AT5G13650.2);Dbxref=InterPro:IPR006298;Ontology_term=GO:0005525	0.587	Down	0.000124	---	74.265	1.03	1.06	1.092	0.661	0.592	0.614
	Solyc01g006160.3.1	"60S acidic ribosomal protein P1 (AHRD V3.3 *** B9IDH5_POPTR);Dbxref=InterPro:IPR027534,Pfam:PF00428;Ontology_term=GO:0003735,GO:0005622,GO:0005840,GO:0006414"	0.766	Down	0.0343	---	11.351	1.778	1.541	1.442	1.358	1.155	1.133
	Solyc06g073370.3.1	"Ribosomal protein S13 (AHRD V3.3 *** A0A103XPA4_CYNCS);Dbxref=InterPro:IPR001892,Pfam:PF00416;Ontology_term=GO:0003723,GO:0003735,GO:0005622,GO:0005840,GO:0006412"	0.746	Down	0.0243	---	22.415	1.268		1.223	0.889		0.969
	Solyc00g071180.3.1	multicystatin	0.273	Down	0.000999	---	84.484	2.711	2.358	2.492	0.685	0.697	0.685
	Solyc03g113210.3.1	"Mitochondrial outer membrane porin (AHRD V3.3 *** VDAC1_WHEAT);Dbxref=InterPro:IPR027246,Pfam:PF01459;Ontology_term=GO:0005741,GO:0055085"	0.648	Down	0.0172	---	25.139	1.157	1.192		0.803	0.718
	Solyc12g010980.2.1	"HXXXD-type acyl-transferase family protein (AHRD V3.3 *** AT3G26040.1);Dbxref=InterPro:IPR003480,Pfam:PF02458;Ontology_term=GO:0016747"	0.449	Down	0.000541	---	53.021	1.009	0.921	0.951	0.493	0.419	0.381
	Solyc01g081110.3.1	Pentatricopeptide repeat-containing protein (AHRD V3.3 *-* A0A118K4S4_CYNCS)	0.292	Down	0.00158	---	130.95	1.644		1.494	0.454		0.463
	Solyc08g005490.3.1	"S-adenosyl-L-methionine-dependent methyltransferases superfamily protein (AHRD V3.3 *** AT1G31850.4);Dbxref=InterPro:IPR004159,Pfam:PF03141;Ontology_term=GO:0008168"	0.672	Down	0.00262	---	68.216	1.078	1.089	1.086	0.728	0.754	0.703
	Solyc12g099000.2.1	"S-adenosylmethionine synthase (AHRD V3.3 *** M1A0F3_SOLTU);Dbxref=InterPro:IPR002133;Ontology_term=GO:0004478,GO:0005524,GO:0006556"	0.617	Down	0.000261	---	45.508	1.248	1.35	1.338	0.808	0.853	0.766
	Solyc10g005670.2.1	"4-hydroxy-4-methyl-2-oxoglutarate aldolase (AHRD V3.3 *** M1ASF0_SOLTU);Dbxref=InterPro:IPR010203,Pfam:PF03737;Ontology_term=GO:0008428,GO:0051252"	0.734	Down	0.028	---	17.725	1.19	1.171	1.157	0.772	0.903	0.906
	Solyc04g077020.3.1	"Tubulin alpha chain (AHRD V3.3 *** TBA_PRUDU);Dbxref=InterPro:IPR000217;Ontology_term=GO:0005874,GO:0007017"	0.566	Down	5.66e-05	---	49.772	1.55	1.418	1.433	0.809	0.847	0.835
	Solyc02g081190.3.1	1-aminocyclopropane-1-carboxylate oxidase 4	0.755	Down	0.0195	---	36.361	1.114	1.366	1.173	0.846	0.945	0.967
	Solyc10g007600.3.1	"glycolate oxidase;Dbxref=InterPro:IPR000262,Pfam:PF01070;Ontology_term=GO:0016491"	0.558	Down	7.97e-05	---	40.683	1.237	1.179	1.138	0.675	0.627	0.68
	Solyc02g088690.3.1	"UDP-glucose 6-dehydrogenase family protein (AHRD V3.3 *** AT3G29360.2);Dbxref=InterPro:IPR017476;Ontology_term=GO:0016616,GO:0055114"	0.739	Down	0.0217	---	52.823	1.153	1.321	1.081	0.929	0.921	0.778
	Solyc12g095790.2.1	"nucleotide-sugar transporter family protein;Dbxref=InterPro:IPR004853,Pfam:PF03151"	0.65	Down	0.0276	---	37.199	1.393	1.371		0.833	0.964
	Solyc01g079240.3.1	"Long-Chain Acyl-CoA Synthetase (AHRD V3.3 *** A0A0G2SJE2_SALMI);Dbxref=InterPro:IPR000873,Pfam:PF00501;Ontology_term=GO:0003824,GO:0008152"	0.751	Down	0.000324	---	75.111	1.128	1.16	1.21	0.856	0.872	0.899
	Solyc01g111830.3.1	Methyltransferase (AHRD V3.3 *** K4B445_SOLLC);Dbxref=InterPro:IPR030384;Ontology_term=GO:0008168	0.526	Down	0.0009	---	40.085	1.541		1.55	0.829		0.798
	Solyc10g005400.3.1	Terpene synthase (AHRD V3.3 *** G5CV41_SOLLC)	0.504	Down	6.24e-05	---	97.15	2.036	1.833	1.868	0.923	0.968	0.998
	Solyc11g013810.2.1	"Nitrate reductase (AHRD V3.3 *** K4D6I5_SOLLC);Dbxref=InterPro:IPR012137;Ontology_term=GO:0006809,GO:0042128,GO:0050464"	0.234	Down	1.59e-06	---	102.42	2.24	2.054	2.258	0.485	0.52	0.525
	Solyc03g117250.3.1	SPFH/Band 7/PHB domain-containing membrane-associated protein family (AHRD V3.3 *** AT5G25260.1)	0.387	Down	0.0027	---	51.398	1.325	1.192	1.573	0.438	0.655	0.49
plasma membrane	Solyc09g007910.3.1	Phenylalanine ammonia-lyase (AHRD V3.3 *** A0A124SBF6_CYNCS)	0.551	Down	1.87e-05	---	154.73	1.522	1.62	1.555	0.875	0.878	0.834
	Solyc03g112760.3.1	transmembrane protein (AHRD V3.3 *** AT3G48200.1)	0.723	Down	0.00358	---	120.04	1.654	1.645		1.17	1.216
	Solyc12g044330.2.1	"tonoplast intrinsic protein 2.1;Dbxref=InterPro:IPR000425,Pfam:PF00230;Ontology_term=GO:0005215,GO:0006810,GO:0016020"	0.724	Down	0.000481	---	25.075	1.062	1.021	1.05	0.798	0.745	0.724
	Solyc05g008815.1.1	Lipid phosphate phosphatase-like protein (AHRD V3.3 *** A0A072U232_MEDTR)	0.735	Down	0.0366	---	33.584	1.665	1.725		1.173	1.318
	Solyc04g014570.3.1	"Transmembrane 9 superfamily member (AHRD V3.3 *** K4BPW1_SOLLC);Dbxref=InterPro:IPR004240,Pfam:PF02990;Ontology_term=GO:0016021"	0.735	Down	0.00458	---	68.629	1.281	1.202	1.205	0.903	0.906	0.901
	Solyc07g007040.3.1	Transmembrane 9 superfamily member (AHRD V3.3 *** K4CBH4_SOLLC)	0.737	Down	0.00162	---	168.44	1.241	1.246	1.279	0.939	0.857	0.979
	Solyc01g094700.3.1	Glycerol-3-phosphate acyltransferase (AHRD V3.3 *** G7LBQ7_MEDTR)	0.729	Down	0.00316	---	55.685	1.075	1.185	1.165	0.892	0.777	0.828
	Solyc07g005600.3.1	"Transmembrane 9 superfamily member (AHRD V3.3 *** M1AS65_SOLTU);Dbxref=InterPro:IPR004240,Pfam:PF02990;Ontology_term=GO:0016021"	0.763	Down	2.26e-05	---	75.878	1.186	1.196	1.2	0.929	0.892	0.913
	Solyc03g119970.3.1	"ATP/ADP transporter (AHRD V3.3 *** A0A0X9Q301_MENSP);Dbxref=InterPro:IPR004667,Pfam:PF03219;Ontology_term=GO:0005471,GO:0005524,GO:0006810,GO:0016021"	0.718	Down	0.00824	---	68.378	1.47	1.321	1.226	0.905	0.936	1.043
extracellular	Solyc11g031960.2.1	"Lipase, GDSL (AHRD V3.3 *** A0A103V493_CYNCS);Dbxref=InterPro:IPR001087,Pfam:PF00657;Ontology_term=GO:0016788"	0.636	Down	0.031	---	40.913	1.332	1.315	1.313	0.882	0.928	0.709
	Solyc05g050770.3.1	"Serine carboxypeptidase, putative (AHRD V3.3 *** B9R6Y4_RICCO);Dbxref=InterPro:IPR001563,Pfam:PF00450;Ontology_term=GO:0004185,GO:0006508"	0.727	Down	0.00404	---	52.093	1.721	2.032	1.815	1.384	1.371	1.293
	Solyc02g091840.3.1	Non-specific serine/threonine protein kinase (AHRD V3.3 *** F8WS84_SOLLC)	0.721	Down	0.0265	---	111.15		1.075	1.105		0.744	0.827
	Solyc01g086920.3.1	Leucine-rich repeat receptor-like protein kinase family (AHRD V3.3 *** A0A0K9PVU5_ZOSMR)	0.735	Down	0.0128	---	39.313	1.465	1.489	1.334	1.063	0.929	1.158
	Solyc09g091430.3.1	Pectate lyase (AHRD V3.3 *** M1CWG5_SOLTU)	0.702	Down	0.00588	---	49.749	1.351	1.211	1.445	0.998	0.947	0.866
	Solyc11g011210.2.1	"Gibberellin-regulated family protein (AHRD V3.3 *** AT1G74670.1);Dbxref=InterPro:IPR003854,Pfam:PF02704"	0.383	Down	0.0242	---	10.839	0.814		0.941	0.291		0.381
	Solyc05g014000.3.1	Pectate lyase (AHRD V3.3 *** M1AQF5_SOLTU)	0.639	Down	0.0231	---	44.277	1.495		1.303	0.898		0.891
mitochondria	Solyc10g006400.3.1	"Tryptophan synthase (AHRD V3.3 *** K4CXH1_SOLLC);Dbxref=InterPro:IPR006654,Pfam:PF00291;Ontology_term=GO:0004834,GO:0006568"	0.766	Down	4.48e-06	---	50.913	1.099	1.106	1.132	0.849	0.856	0.85
	Solyc06g073290.1.1	"Tetrapyrrole-binding family protein (AHRD V3.3 *** B9HH58_POPTR);Dbxref=InterPro:IPR008629,Pfam:PF05419"	0.502	Down	0.0235	---	29.985	1.093	1.109	1.102	0.491	0.489	0.68
	Solyc09g020130.3.1	"60S ribosomal protein L5 (AHRD V3.3 *** RL5_CUCSA);Dbxref=InterPro:IPR005485,Pfam:PF17144;Ontology_term=GO:0003735,GO:0005622,GO:0005840,GO:0006412,GO:0008097"	0.734	Down	0.0344	---	34.822	1.359	1.521		1.074	1.039
	Solyc06g083310.3.1	"Hexosyltransferase (AHRD V3.3 *** K4CAI6_SOLLC);Dbxref=InterPro:IPR002495,Pfam:PF01501;Ontology_term=GO:0016757"	0.708	Down	0.00196	---	63.95	1.252	1.282	1.385	0.956	0.961	0.858
peroxisome	Solyc02g030480.3.1	"Alcohol dehydrogenase, putative (AHRD V3.3 *** B9R8D9_RICCO);Dbxref=InterPro:IPR020843;Ontology_term=GO:0016491"	0.758	Down	0.00346	---	39.56	1.096	0.975	1.068	0.803	0.752	0.824
	Solyc06g006080.3.1	"thiamine biosynthesis protein ThiC;Dbxref=InterPro:IPR002817,Pfam:PF01964;Ontology_term=GO:0009228,GO:0051536"	0.722	Down	0.00566	---	72.676	1.054	1.129	1.067	0.858	0.705	0.785
	Solyc07g052480.3.1	"isocitrate lyase LEU18678;Dbxref=InterPro:IPR006254,Pfam:PF00463;Ontology_term=GO:0004451,GO:0019752"	0.325	Down	3.62e-05	---	66.524	1.33	1.336	1.405	0.486	0.409	0.428
vacuolar membrane	Solyc01g111660.3.1	"plasma membrane intrinsic protein 2.8;Dbxref=InterPro:IPR000425,Pfam:PF00230;Ontology_term=GO:0005215,GO:0006810,GO:0016020"	0.754	Down	0.0094	---	32.73	1.126	1.043	1.04	0.806	0.883	0.73
	Solyc06g072350.3.1	"CASP-like protein (AHRD V3.3 *** K4C8V5_SOLLC);Dbxref=InterPro:IPR006702,Pfam:PF04535"	0.459	Down	0.0178	---	19.056	1.073	1.055		0.437	0.54
	Solyc01g110000.3.1	"Beta-galactosidase (AHRD V3.3 *** A0A0V0ITW0_SOLCH);Dbxref=InterPro:IPR001944;Ontology_term=GO:0004553,GO:0005975"	0.762	Down	0.000723	---	81.367	1.043	0.954	0.989	0.749	0.778	0.747
other | chloroplast,mitochondria	Solyc06g082870.3.1	"60S ribosomal protein L5-like protein (AHRD V3.3 *** T2DN67_PHAVU);Dbxref=InterPro:IPR005485,Pfam:PF17144;Ontology_term=GO:0003735,GO:0005622,GO:0005840,GO:0006412,GO:0008097"	0.728	Down	0.000141	---	34.591	1.37	1.441	1.428	1.062	1.016	1.009
other | endoplasmic reticulum	Solyc07g005510.3.1	"Omega-6 fatty acid desaturase (AHRD V3.3 *** U3MY72_SOLAC);Dbxref=InterPro:IPR005804,Pfam:PF00487;Ontology_term=GO:0006629"	0.581	Down	0.00158	---	50.592	1.101	1.318	1.289	0.777	0.672	0.705
other | cytoskeleton	Solyc09g008280.2.1	"S-adenosyl-L-methionine synthetase Z24743;Dbxref=InterPro:IPR002133;Ontology_term=GO:0004478,GO:0005524,GO:0006556"	0.658	Down	0.000319	---	42.652	1.169	1.193	1.105	0.801	0.753	0.728
